# Supplementary material for: In silico screening by AlphaFold2 program revealed the potential binding partners of nuage-localizing proteins and piRNA-related proteins
Source: eLife. 2025 Apr 22;13:RP101967. doi: 10.7554/eLife.101967 (PMC12014135; doi:10.7554/eLife.101967)
Supplement: Figure 5—source data 1. [file elife-101967-fig5-data1.zip › Figure 5-Source Data 1/iii_CG33703_piwi_relaxed_model_3_multimer_v2_pred_0.pdb]

ATOM      1  N   MET A   1      60.466  40.294   9.032  1.00 25.07           N  
ATOM      2  H   MET A   1      61.208  39.879   8.487  1.00 25.07           H  
ATOM      3  H2  MET A   1      59.961  39.540   9.475  1.00 25.07           H  
ATOM      4  H3  MET A   1      60.865  40.899   9.736  1.00 25.07           H  
ATOM      5  CA  MET A   1      59.540  41.043   8.144  1.00 25.07           C  
ATOM      6  HA  MET A   1      58.790  41.504   8.786  1.00 25.07           H  
ATOM      7  C   MET A   1      58.768  40.053   7.259  1.00 25.07           C  
ATOM      8  CB  MET A   1      60.262  42.177   7.387  1.00 25.07           C  
ATOM      9  HB2 MET A   1      61.303  42.239   7.704  1.00 25.07           H  
ATOM     10  HB3 MET A   1      60.248  42.004   6.311  1.00 25.07           H  
ATOM     11  O   MET A   1      58.718  38.894   7.640  1.00 25.07           O  
ATOM     12  CG  MET A   1      59.577  43.510   7.714  1.00 25.07           C  
ATOM     13  HG2 MET A   1      59.652  43.677   8.788  1.00 25.07           H  
ATOM     14  HG3 MET A   1      58.520  43.448   7.456  1.00 25.07           H  
ATOM     15  SD  MET A   1      60.284  44.953   6.887  1.00 25.07           S  
ATOM     16  CE  MET A   1      59.574  44.806   5.224  1.00 25.07           C  
ATOM     17  HE1 MET A   1      59.910  45.648   4.619  1.00 25.07           H  
ATOM     18  HE2 MET A   1      58.486  44.821   5.282  1.00 25.07           H  
ATOM     19  HE3 MET A   1      59.910  43.882   4.754  1.00 25.07           H  
ATOM     20  N   LYS A   2      58.100  40.492   6.178  1.00 24.00           N  
ATOM     21  H   LYS A   2      58.298  41.425   5.848  1.00 24.00           H  
ATOM     22  CA  LYS A   2      56.866  39.874   5.638  1.00 24.00           C  
ATOM     23  HA  LYS A   2      56.183  39.686   6.467  1.00 24.00           H  
ATOM     24  C   LYS A   2      56.956  38.512   4.913  1.00 24.00           C  
ATOM     25  CB  LYS A   2      56.183  40.872   4.681  1.00 24.00           C  
ATOM     26  HB2 LYS A   2      56.898  41.160   3.910  1.00 24.00           H  
ATOM     27  HB3 LYS A   2      55.358  40.359   4.188  1.00 24.00           H  
ATOM     28  O   LYS A   2      56.186  37.619   5.238  1.00 24.00           O  
ATOM     29  CG  LYS A   2      55.619  42.148   5.326  1.00 24.00           C  
ATOM     30  HG2 LYS A   2      56.414  42.696   5.831  1.00 24.00           H  
ATOM     31  HG3 LYS A   2      54.848  41.880   6.049  1.00 24.00           H  
ATOM     32  CD  LYS A   2      55.012  43.030   4.220  1.00 24.00           C  
ATOM     33  HD2 LYS A   2      55.800  43.306   3.520  1.00 24.00           H  
ATOM     34  HD3 LYS A   2      54.263  42.452   3.679  1.00 24.00           H  
ATOM     35  CE  LYS A   2      54.354  44.302   4.771  1.00 24.00           C  
ATOM     36  HE2 LYS A   2      55.094  44.857   5.347  1.00 24.00           H  
ATOM     37  HE3 LYS A   2      53.546  44.016   5.444  1.00 24.00           H  
ATOM     38  NZ  LYS A   2      53.831  45.149   3.667  1.00 24.00           N  
ATOM     39  HZ1 LYS A   2      53.407  45.993   4.024  1.00 24.00           H  
ATOM     40  HZ2 LYS A   2      53.140  44.648   3.127  1.00 24.00           H  
ATOM     41  HZ3 LYS A   2      54.574  45.412   3.036  1.00 24.00           H  
ATOM     42  N   GLU A   3      57.725  38.409   3.829  1.00 27.90           N  
ATOM     43  H   GLU A   3      58.414  39.131   3.678  1.00 27.90           H  
ATOM     44  CA  GLU A   3      57.118  37.885   2.581  1.00 27.90           C  
ATOM     45  HA  GLU A   3      56.091  38.246   2.532  1.00 27.90           H  
ATOM     46  C   GLU A   3      56.979  36.362   2.408  1.00 27.90           C  
ATOM     47  CB  GLU A   3      57.837  38.480   1.362  1.00 27.90           C  
ATOM     48  HB2 GLU A   3      58.890  38.199   1.384  1.00 27.90           H  
ATOM     49  HB3 GLU A   3      57.381  38.076   0.458  1.00 27.90           H  
ATOM     50  O   GLU A   3      56.114  35.940   1.644  1.00 27.90           O  
ATOM     51  CG  GLU A   3      57.701  40.008   1.338  1.00 27.90           C  
ATOM     52  HG2 GLU A   3      56.663  40.268   1.551  1.00 27.90           H  
ATOM     53  HG3 GLU A   3      58.318  40.432   2.130  1.00 27.90           H  
ATOM     54  CD  GLU A   3      58.106  40.631  -0.000  1.00 27.90           C  
ATOM     55  OE1 GLU A   3      57.554  41.719  -0.275  1.00 27.90           O  
ATOM     56  OE2 GLU A   3      58.973  40.044  -0.679  1.00 27.90           O  
ATOM     57  N   GLN A   4      57.763  35.525   3.097  1.00 30.56           N  
ATOM     58  H   GLN A   4      58.431  35.915   3.746  1.00 30.56           H  
ATOM     59  CA  GLN A   4      57.829  34.080   2.789  1.00 30.56           C  
ATOM     60  HA  GLN A   4      58.186  33.961   1.766  1.00 30.56           H  
ATOM     61  C   GLN A   4      56.485  33.332   2.851  1.00 30.56           C  
ATOM     62  CB  GLN A   4      58.806  33.375   3.744  1.00 30.56           C  
ATOM     63  HB2 GLN A   4      58.728  33.800   4.744  1.00 30.56           H  
ATOM     64  HB3 GLN A   4      58.523  32.324   3.809  1.00 30.56           H  
ATOM     65  O   GLN A   4      56.287  32.366   2.119  1.00 30.56           O  
ATOM     66  CG  GLN A   4      60.261  33.417   3.260  1.00 30.56           C  
ATOM     67  HG2 GLN A   4      60.657  34.428   3.354  1.00 30.56           H  
ATOM     68  HG3 GLN A   4      60.295  33.126   2.210  1.00 30.56           H  
ATOM     69  CD  GLN A   4      61.142  32.453   4.053  1.00 30.56           C  
ATOM     70  NE2 GLN A   4      62.222  31.966   3.483  1.00 30.56           N  
ATOM     71 HE21 GLN A   4      62.468  32.206   2.533  1.00 30.56           H  
ATOM     72 HE22 GLN A   4      62.763  31.325   4.044  1.00 30.56           H  
ATOM     73  OE1 GLN A   4      60.884  32.119   5.196  1.00 30.56           O  
ATOM     74  N   LEU A   5      55.568  33.753   3.724  1.00 26.91           N  
ATOM     75  H   LEU A   5      55.774  34.592   4.248  1.00 26.91           H  
ATOM     76  CA  LEU A   5      54.339  33.015   4.043  1.00 26.91           C  
ATOM     77  HA  LEU A   5      54.598  31.960   4.131  1.00 26.91           H  
ATOM     78  C   LEU A   5      53.249  33.073   2.954  1.00 26.91           C  
ATOM     79  CB  LEU A   5      53.823  33.522   5.411  1.00 26.91           C  
ATOM     80  HB2 LEU A   5      54.362  34.427   5.690  1.00 26.91           H  
ATOM     81  HB3 LEU A   5      52.772  33.798   5.337  1.00 26.91           H  
ATOM     82  O   LEU A   5      52.231  32.399   3.090  1.00 26.91           O  
ATOM     83  CG  LEU A   5      53.988  32.477   6.529  1.00 26.91           C  
ATOM     84  HG  LEU A   5      54.938  31.956   6.406  1.00 26.91           H  
ATOM     85  CD1 LEU A   5      54.000  33.155   7.899  1.00 26.91           C  
ATOM     86 HD11 LEU A   5      54.110  32.402   8.679  1.00 26.91           H  
ATOM     87 HD12 LEU A   5      53.069  33.701   8.054  1.00 26.91           H  
ATOM     88 HD13 LEU A   5      54.841  33.845   7.960  1.00 26.91           H  
ATOM     89  CD2 LEU A   5      52.846  31.459   6.507  1.00 26.91           C  
ATOM     90 HD21 LEU A   5      53.003  30.710   7.283  1.00 26.91           H  
ATOM     91 HD22 LEU A   5      51.891  31.958   6.671  1.00 26.91           H  
ATOM     92 HD23 LEU A   5      52.819  30.959   5.539  1.00 26.91           H  
ATOM     93  N   LEU A   6      53.414  33.894   1.910  1.00 26.75           N  
ATOM     94  H   LEU A   6      54.290  34.389   1.827  1.00 26.75           H  
ATOM     95  CA  LEU A   6      52.286  34.323   1.075  1.00 26.75           C  
ATOM     96  HA  LEU A   6      51.419  34.426   1.728  1.00 26.75           H  
ATOM     97  C   LEU A   6      51.873  33.352  -0.048  1.00 26.75           C  
ATOM     98  CB  LEU A   6      52.614  35.707   0.477  1.00 26.75           C  
ATOM     99  HB2 LEU A   6      53.062  35.562  -0.506  1.00 26.75           H  
ATOM    100  HB3 LEU A   6      53.353  36.223   1.089  1.00 26.75           H  
ATOM    101  O   LEU A   6      50.725  33.393  -0.481  1.00 26.75           O  
ATOM    102  CG  LEU A   6      51.359  36.595   0.354  1.00 26.75           C  
ATOM    103  HG  LEU A   6      50.469  35.978   0.230  1.00 26.75           H  
ATOM    104  CD1 LEU A   6      51.195  37.452   1.613  1.00 26.75           C  
ATOM    105 HD11 LEU A   6      51.123  36.804   2.487  1.00 26.75           H  
ATOM    106 HD12 LEU A   6      52.049  38.121   1.726  1.00 26.75           H  
ATOM    107 HD13 LEU A   6      50.280  38.040   1.536  1.00 26.75           H  
ATOM    108  CD2 LEU A   6      51.451  37.528  -0.851  1.00 26.75           C  
ATOM    109 HD21 LEU A   6      51.512  36.935  -1.763  1.00 26.75           H  
ATOM    110 HD22 LEU A   6      52.338  38.157  -0.774  1.00 26.75           H  
ATOM    111 HD23 LEU A   6      50.561  38.154  -0.904  1.00 26.75           H  
ATOM    112  N   SER A   7      52.793  32.548  -0.594  1.00 27.76           N  
ATOM    113  H   SER A   7      53.705  32.494  -0.164  1.00 27.76           H  
ATOM    114  CA  SER A   7      52.629  32.039  -1.971  1.00 27.76           C  
ATOM    115  HA  SER A   7      52.256  32.861  -2.582  1.00 27.76           H  
ATOM    116  C   SER A   7      51.618  30.902  -2.132  1.00 27.76           C  
ATOM    117  CB  SER A   7      53.977  31.625  -2.568  1.00 27.76           C  
ATOM    118  HB2 SER A   7      53.842  31.394  -3.625  1.00 27.76           H  
ATOM    119  HB3 SER A   7      54.681  32.451  -2.477  1.00 27.76           H  
ATOM    120  O   SER A   7      50.844  30.906  -3.086  1.00 27.76           O  
ATOM    121  OG  SER A   7      54.492  30.486  -1.906  1.00 27.76           O  
ATOM    122  HG  SER A   7      55.371  30.302  -2.244  1.00 27.76           H  
ATOM    123  N   LEU A   8      51.591  29.933  -1.211  1.00 26.77           N  
ATOM    124  H   LEU A   8      52.265  29.997  -0.461  1.00 26.77           H  
ATOM    125  CA  LEU A   8      50.757  28.726  -1.311  1.00 26.77           C  
ATOM    126  HA  LEU A   8      50.663  28.496  -2.372  1.00 26.77           H  
ATOM    127  C   LEU A   8      49.299  28.941  -0.869  1.00 26.77           C  
ATOM    128  CB  LEU A   8      51.462  27.527  -0.642  1.00 26.77           C  
ATOM    129  HB2 LEU A   8      51.860  27.850   0.319  1.00 26.77           H  
ATOM    130  HB3 LEU A   8      50.740  26.734  -0.446  1.00 26.77           H  
ATOM    131  O   LEU A   8      48.619  27.998  -0.460  1.00 26.77           O  
ATOM    132  CG  LEU A   8      52.592  26.917  -1.494  1.00 26.77           C  
ATOM    133  HG  LEU A   8      53.279  27.701  -1.811  1.00 26.77           H  
ATOM    134  CD1 LEU A   8      53.368  25.904  -0.652  1.00 26.77           C  
ATOM    135 HD11 LEU A   8      52.708  25.100  -0.325  1.00 26.77           H  
ATOM    136 HD12 LEU A   8      54.185  25.485  -1.240  1.00 26.77           H  
ATOM    137 HD13 LEU A   8      53.791  26.400   0.221  1.00 26.77           H  
ATOM    138  CD2 LEU A   8      52.063  26.178  -2.730  1.00 26.77           C  
ATOM    139 HD21 LEU A   8      51.600  26.881  -3.422  1.00 26.77           H  
ATOM    140 HD22 LEU A   8      52.891  25.693  -3.248  1.00 26.77           H  
ATOM    141 HD23 LEU A   8      51.334  25.424  -2.435  1.00 26.77           H  
ATOM    142  N   VAL A   9      48.772  30.156  -1.044  1.00 29.06           N  
ATOM    143  H   VAL A   9      49.379  30.875  -1.413  1.00 29.06           H  
ATOM    144  CA  VAL A   9      47.324  30.379  -1.152  1.00 29.06           C  
ATOM    145  HA  VAL A   9      46.824  29.765  -0.403  1.00 29.06           H  
ATOM    146  C   VAL A   9      46.883  29.871  -2.530  1.00 29.06           C  
ATOM    147  CB  VAL A   9      46.928  31.844  -0.873  1.00 29.06           C  
ATOM    148  HB  VAL A   9      47.318  32.492  -1.658  1.00 29.06           H  
ATOM    149  O   VAL A   9      46.587  30.635  -3.448  1.00 29.06           O  
ATOM    150  CG1 VAL A   9      45.400  31.992  -0.796  1.00 29.06           C  
ATOM    151 HG11 VAL A   9      44.947  31.712  -1.748  1.00 29.06           H  
ATOM    152 HG12 VAL A   9      44.997  31.355  -0.009  1.00 29.06           H  
ATOM    153 HG13 VAL A   9      45.141  33.031  -0.591  1.00 29.06           H  
ATOM    154  CG2 VAL A   9      47.480  32.327   0.477  1.00 29.06           C  
ATOM    155 HG21 VAL A   9      47.164  33.354   0.660  1.00 29.06           H  
ATOM    156 HG22 VAL A   9      48.569  32.308   0.466  1.00 29.06           H  
ATOM    157 HG23 VAL A   9      47.123  31.685   1.283  1.00 29.06           H  
ATOM    158  N   LEU A  10      46.900  28.541  -2.685  1.00 27.99           N  
ATOM    159  H   LEU A  10      47.222  27.995  -1.899  1.00 27.99           H  
ATOM    160  CA  LEU A  10      46.381  27.846  -3.861  1.00 27.99           C  
ATOM    161  HA  LEU A  10      46.990  28.137  -4.717  1.00 27.99           H  
ATOM    162  C   LEU A  10      44.929  28.292  -4.110  1.00 27.99           C  
ATOM    163  CB  LEU A  10      46.447  26.314  -3.639  1.00 27.99           C  
ATOM    164  HB2 LEU A  10      45.427  25.936  -3.570  1.00 27.99           H  
ATOM    165  HB3 LEU A  10      46.911  26.090  -2.679  1.00 27.99           H  
ATOM    166  O   LEU A  10      44.243  28.682  -3.156  1.00 27.99           O  
ATOM    167  CG  LEU A  10      47.195  25.545  -4.750  1.00 27.99           C  
ATOM    168  HG  LEU A  10      47.231  26.132  -5.668  1.00 27.99           H  
ATOM    169  CD1 LEU A  10      48.643  25.268  -4.361  1.00 27.99           C  
ATOM    170 HD11 LEU A  10      49.149  26.211  -4.153  1.00 27.99           H  
ATOM    171 HD12 LEU A  10      49.158  24.767  -5.181  1.00 27.99           H  
ATOM    172 HD13 LEU A  10      48.682  24.638  -3.472  1.00 27.99           H  
ATOM    173  CD2 LEU A  10      46.496  24.217  -5.054  1.00 27.99           C  
ATOM    174 HD21 LEU A  10      46.473  23.595  -4.159  1.00 27.99           H  
ATOM    175 HD22 LEU A  10      45.477  24.404  -5.391  1.00 27.99           H  
ATOM    176 HD23 LEU A  10      47.035  23.692  -5.843  1.00 27.99           H  
ATOM    177  N   PRO A  11      44.399  28.171  -5.343  1.00 27.94           N  
ATOM    178  CA  PRO A  11      42.984  28.359  -5.562  1.00 27.94           C  
ATOM    179  HA  PRO A  11      42.647  29.290  -5.108  1.00 27.94           H  
ATOM    180  C   PRO A  11      42.262  27.186  -4.900  1.00 27.94           C  
ATOM    181  CB  PRO A  11      42.805  28.449  -7.078  1.00 27.94           C  
ATOM    182  HB2 PRO A  11      41.822  28.106  -7.402  1.00 27.94           H  
ATOM    183  HB3 PRO A  11      42.972  29.477  -7.399  1.00 27.94           H  
ATOM    184  O   PRO A  11      41.969  26.165  -5.526  1.00 27.94           O  
ATOM    185  CG  PRO A  11      43.924  27.565  -7.618  1.00 27.94           C  
ATOM    186  HG2 PRO A  11      44.265  27.901  -8.597  1.00 27.94           H  
ATOM    187  HG3 PRO A  11      43.583  26.531  -7.672  1.00 27.94           H  
ATOM    188  CD  PRO A  11      45.026  27.687  -6.564  1.00 27.94           C  
ATOM    189  HD2 PRO A  11      45.445  26.691  -6.419  1.00 27.94           H  
ATOM    190  HD3 PRO A  11      45.790  28.391  -6.894  1.00 27.94           H  
ATOM    191  N   LEU A  12      41.914  27.371  -3.625  1.00 27.95           N  
ATOM    192  H   LEU A  12      42.341  28.147  -3.141  1.00 27.95           H  
ATOM    193  CA  LEU A  12      40.718  26.785  -3.060  1.00 27.95           C  
ATOM    194  HA  LEU A  12      40.735  25.713  -3.260  1.00 27.95           H  
ATOM    195  C   LEU A  12      39.570  27.414  -3.851  1.00 27.95           C  
ATOM    196  CB  LEU A  12      40.652  27.018  -1.534  1.00 27.95           C  
ATOM    197  HB2 LEU A  12      41.661  27.070  -1.124  1.00 27.95           H  
ATOM    198  HB3 LEU A  12      40.174  27.975  -1.323  1.00 27.95           H  
ATOM    199  O   LEU A  12      38.959  28.397  -3.434  1.00 27.95           O  
ATOM    200  CG  LEU A  12      39.890  25.876  -0.835  1.00 27.95           C  
ATOM    201  HG  LEU A  12      39.084  25.527  -1.480  1.00 27.95           H  
ATOM    202  CD1 LEU A  12      40.840  24.712  -0.538  1.00 27.95           C  
ATOM    203 HD11 LEU A  12      41.294  24.355  -1.462  1.00 27.95           H  
ATOM    204 HD12 LEU A  12      40.285  23.892  -0.082  1.00 27.95           H  
ATOM    205 HD13 LEU A  12      41.628  25.033   0.143  1.00 27.95           H  
ATOM    206  CD2 LEU A  12      39.270  26.330   0.485  1.00 27.95           C  
ATOM    207 HD21 LEU A  12      38.744  25.498   0.953  1.00 27.95           H  
ATOM    208 HD22 LEU A  12      40.049  26.692   1.156  1.00 27.95           H  
ATOM    209 HD23 LEU A  12      38.560  27.135   0.294  1.00 27.95           H  
ATOM    210  N   LEU A  13      39.359  26.882  -5.059  1.00 26.30           N  
ATOM    211  H   LEU A  13      40.013  26.178  -5.370  1.00 26.30           H  
ATOM    212  CA  LEU A  13      38.183  27.121  -5.864  1.00 26.30           C  
ATOM    213  HA  LEU A  13      38.105  28.181  -6.106  1.00 26.30           H  
ATOM    214  C   LEU A  13      37.040  26.736  -4.950  1.00 26.30           C  
ATOM    215  CB  LEU A  13      38.222  26.274  -7.154  1.00 26.30           C  
ATOM    216  HB2 LEU A  13      37.212  25.956  -7.412  1.00 26.30           H  
ATOM    217  HB3 LEU A  13      38.806  25.373  -6.970  1.00 26.30           H  
ATOM    218  O   LEU A  13      36.743  25.555  -4.758  1.00 26.30           O  
ATOM    219  CG  LEU A  13      38.806  27.040  -8.354  1.00 26.30           C  
ATOM    220  HG  LEU A  13      39.677  27.611  -8.031  1.00 26.30           H  
ATOM    221  CD1 LEU A  13      39.245  26.067  -9.447  1.00 26.30           C  
ATOM    222 HD11 LEU A  13      39.658  26.621 -10.290  1.00 26.30           H  
ATOM    223 HD12 LEU A  13      38.396  25.472  -9.785  1.00 26.30           H  
ATOM    224 HD13 LEU A  13      40.017  25.404  -9.056  1.00 26.30           H  
ATOM    225  CD2 LEU A  13      37.775  27.999  -8.957  1.00 26.30           C  
ATOM    226 HD21 LEU A  13      38.222  28.536  -9.794  1.00 26.30           H  
ATOM    227 HD22 LEU A  13      37.455  28.727  -8.212  1.00 26.30           H  
ATOM    228 HD23 LEU A  13      36.906  27.444  -9.313  1.00 26.30           H  
ATOM    229  N   ILE A  14      36.444  27.757  -4.341  1.00 28.27           N  
ATOM    230  H   ILE A  14      36.879  28.667  -4.396  1.00 28.27           H  
ATOM    231  CA  ILE A  14      35.159  27.628  -3.703  1.00 28.27           C  
ATOM    232  HA  ILE A  14      35.190  26.799  -2.997  1.00 28.27           H  
ATOM    233  C   ILE A  14      34.260  27.273  -4.871  1.00 28.27           C  
ATOM    234  CB  ILE A  14      34.731  28.909  -2.951  1.00 28.27           C  
ATOM    235  HB  ILE A  14      34.586  29.715  -3.670  1.00 28.27           H  
ATOM    236  O   ILE A  14      33.798  28.144  -5.611  1.00 28.27           O  
ATOM    237  CG1 ILE A  14      35.803  29.351  -1.929  1.00 28.27           C  
ATOM    238 HG12 ILE A  14      35.980  28.547  -1.215  1.00 28.27           H  
ATOM    239 HG13 ILE A  14      36.737  29.547  -2.455  1.00 28.27           H  
ATOM    240  CG2 ILE A  14      33.396  28.631  -2.236  1.00 28.27           C  
ATOM    241 HG21 ILE A  14      32.676  28.201  -2.932  1.00 28.27           H  
ATOM    242 HG22 ILE A  14      32.979  29.559  -1.845  1.00 28.27           H  
ATOM    243 HG23 ILE A  14      33.549  27.928  -1.416  1.00 28.27           H  
ATOM    244  CD1 ILE A  14      35.447  30.630  -1.161  1.00 28.27           C  
ATOM    245 HD11 ILE A  14      34.608  30.453  -0.487  1.00 28.27           H  
ATOM    246 HD12 ILE A  14      36.306  30.941  -0.567  1.00 28.27           H  
ATOM    247 HD13 ILE A  14      35.195  31.426  -1.861  1.00 28.27           H  
ATOM    248  N   ILE A  15      34.051  25.968  -5.045  1.00 30.28           N  
ATOM    249  H   ILE A  15      34.648  25.332  -4.538  1.00 30.28           H  
ATOM    250  CA  ILE A  15      32.923  25.426  -5.773  1.00 30.28           C  
ATOM    251  HA  ILE A  15      32.848  25.940  -6.731  1.00 30.28           H  
ATOM    252  C   ILE A  15      31.728  25.824  -4.910  1.00 30.28           C  
ATOM    253  CB  ILE A  15      33.050  23.906  -6.052  1.00 30.28           C  
ATOM    254  HB  ILE A  15      32.933  23.363  -5.114  1.00 30.28           H  
ATOM    255  O   ILE A  15      31.170  25.043  -4.140  1.00 30.28           O  
ATOM    256  CG1 ILE A  15      34.429  23.536  -6.652  1.00 30.28           C  
ATOM    257 HG12 ILE A  15      35.213  23.838  -5.958  1.00 30.28           H  
ATOM    258 HG13 ILE A  15      34.578  24.078  -7.586  1.00 30.28           H  
ATOM    259  CG2 ILE A  15      31.922  23.491  -7.016  1.00 30.28           C  
ATOM    260 HG21 ILE A  15      30.953  23.797  -6.622  1.00 30.28           H  
ATOM    261 HG22 ILE A  15      31.895  22.407  -7.128  1.00 30.28           H  
ATOM    262 HG23 ILE A  15      32.067  23.951  -7.994  1.00 30.28           H  
ATOM    263  CD1 ILE A  15      34.629  22.036  -6.908  1.00 30.28           C  
ATOM    264 HD11 ILE A  15      33.981  21.695  -7.716  1.00 30.28           H  
ATOM    265 HD12 ILE A  15      34.413  21.472  -6.001  1.00 30.28           H  
ATOM    266 HD13 ILE A  15      35.664  21.857  -7.199  1.00 30.28           H  
ATOM    267  N   LEU A  16      31.374  27.108  -5.028  1.00 30.15           N  
ATOM    268  H   LEU A  16      32.018  27.683  -5.553  1.00 30.15           H  
ATOM    269  CA  LEU A  16      30.028  27.615  -4.939  1.00 30.15           C  
ATOM    270  HA  LEU A  16      29.583  27.354  -3.979  1.00 30.15           H  
ATOM    271  C   LEU A  16      29.298  26.864  -6.036  1.00 30.15           C  
ATOM    272  CB  LEU A  16      30.032  29.145  -5.140  1.00 30.15           C  
ATOM    273  HB2 LEU A  16      29.110  29.458  -5.629  1.00 30.15           H  
ATOM    274  HB3 LEU A  16      30.854  29.412  -5.805  1.00 30.15           H  
ATOM    275  O   LEU A  16      29.080  27.366  -7.138  1.00 30.15           O  
ATOM    276  CG  LEU A  16      30.159  29.913  -3.814  1.00 30.15           C  
ATOM    277  HG  LEU A  16      30.801  29.362  -3.127  1.00 30.15           H  
ATOM    278  CD1 LEU A  16      30.773  31.292  -4.042  1.00 30.15           C  
ATOM    279 HD11 LEU A  16      31.773  31.178  -4.463  1.00 30.15           H  
ATOM    280 HD12 LEU A  16      30.159  31.870  -4.732  1.00 30.15           H  
ATOM    281 HD13 LEU A  16      30.856  31.823  -3.094  1.00 30.15           H  
ATOM    282  CD2 LEU A  16      28.789  30.091  -3.152  1.00 30.15           C  
ATOM    283 HD21 LEU A  16      28.913  30.600  -2.196  1.00 30.15           H  
ATOM    284 HD22 LEU A  16      28.138  30.685  -3.794  1.00 30.15           H  
ATOM    285 HD23 LEU A  16      28.335  29.116  -2.976  1.00 30.15           H  
ATOM    286  N   ASP A  17      28.982  25.616  -5.702  1.00 34.33           N  
ATOM    287  H   ASP A  17      29.372  25.248  -4.846  1.00 34.33           H  
ATOM    288  CA  ASP A  17      27.996  24.816  -6.368  1.00 34.33           C  
ATOM    289  HA  ASP A  17      28.262  24.741  -7.423  1.00 34.33           H  
ATOM    290  C   ASP A  17      26.738  25.650  -6.193  1.00 34.33           C  
ATOM    291  CB  ASP A  17      27.951  23.412  -5.733  1.00 34.33           C  
ATOM    292  HB2 ASP A  17      28.945  23.159  -5.365  1.00 34.33           H  
ATOM    293  HB3 ASP A  17      27.278  23.406  -4.876  1.00 34.33           H  
ATOM    294  O   ASP A  17      26.117  25.702  -5.119  1.00 34.33           O  
ATOM    295  CG  ASP A  17      27.545  22.309  -6.715  1.00 34.33           C  
ATOM    296  OD1 ASP A  17      27.306  22.628  -7.900  1.00 34.33           O  
ATOM    297  OD2 ASP A  17      27.464  21.149  -6.252  1.00 34.33           O  
ATOM    298  N   CYS A  18      26.499  26.478  -7.211  1.00 36.20           N  
ATOM    299  H   CYS A  18      27.170  26.475  -7.965  1.00 36.20           H  
ATOM    300  CA  CYS A  18      25.417  27.425  -7.264  1.00 36.20           C  
ATOM    301  HA  CYS A  18      25.359  27.956  -6.314  1.00 36.20           H  
ATOM    302  C   CYS A  18      24.192  26.547  -7.432  1.00 36.20           C  
ATOM    303  CB  CYS A  18      25.649  28.438  -8.392  1.00 36.20           C  
ATOM    304  HB2 CYS A  18      25.490  27.959  -9.357  1.00 36.20           H  
ATOM    305  HB3 CYS A  18      26.674  28.808  -8.351  1.00 36.20           H  
ATOM    306  O   CYS A  18      23.739  26.279  -8.541  1.00 36.20           O  
ATOM    307  SG  CYS A  18      24.496  29.828  -8.187  1.00 36.20           S  
ATOM    308  HG  CYS A  18      25.200  30.491  -7.265  1.00 36.20           H  
ATOM    309  N   SER A  19      23.750  26.007  -6.295  1.00 41.83           N  
ATOM    310  H   SER A  19      24.363  26.131  -5.502  1.00 41.83           H  
ATOM    311  CA  SER A  19      22.633  25.099  -6.140  1.00 41.83           C  
ATOM    312  HA  SER A  19      22.771  24.245  -6.803  1.00 41.83           H  
ATOM    313  C   SER A  19      21.417  25.879  -6.585  1.00 41.83           C  
ATOM    314  CB  SER A  19      22.533  24.583  -4.693  1.00 41.83           C  
ATOM    315  HB2 SER A  19      23.312  23.836  -4.539  1.00 41.83           H  
ATOM    316  HB3 SER A  19      21.568  24.095  -4.557  1.00 41.83           H  
ATOM    317  O   SER A  19      20.791  26.569  -5.772  1.00 41.83           O  
ATOM    318  OG  SER A  19      22.690  25.606  -3.712  1.00 41.83           O  
ATOM    319  HG  SER A  19      23.636  25.683  -3.571  1.00 41.83           H  
ATOM    320  N   GLN A  20      21.183  25.831  -7.901  1.00 46.41           N  
ATOM    321  H   GLN A  20      21.886  25.364  -8.456  1.00 46.41           H  
ATOM    322  CA  GLN A  20      20.239  26.649  -8.642  1.00 46.41           C  
ATOM    323  HA  GLN A  20      20.532  27.695  -8.549  1.00 46.41           H  
ATOM    324  C   GLN A  20      18.891  26.470  -7.968  1.00 46.41           C  
ATOM    325  CB  GLN A  20      20.266  26.269 -10.133  1.00 46.41           C  
ATOM    326  HB2 GLN A  20      19.267  26.402 -10.548  1.00 46.41           H  
ATOM    327  HB3 GLN A  20      20.541  25.220 -10.251  1.00 46.41           H  
ATOM    328  O   GLN A  20      18.266  25.404  -7.990  1.00 46.41           O  
ATOM    329  CG  GLN A  20      21.256  27.168 -10.899  1.00 46.41           C  
ATOM    330  HG2 GLN A  20      22.255  27.058 -10.478  1.00 46.41           H  
ATOM    331  HG3 GLN A  20      20.951  28.208 -10.778  1.00 46.41           H  
ATOM    332  CD  GLN A  20      21.342  26.873 -12.394  1.00 46.41           C  
ATOM    333  NE2 GLN A  20      21.911  27.763 -13.177  1.00 46.41           N  
ATOM    334 HE21 GLN A  20      22.020  27.507 -14.148  1.00 46.41           H  
ATOM    335 HE22 GLN A  20      22.320  28.598 -12.782  1.00 46.41           H  
ATOM    336  OE1 GLN A  20      20.898  25.855 -12.903  1.00 46.41           O  
ATOM    337  N   GLY A  21      18.571  27.473  -7.154  1.00 51.60           N  
ATOM    338  H   GLY A  21      19.120  28.319  -7.197  1.00 51.60           H  
ATOM    339  CA  GLY A  21      17.676  27.285  -6.032  1.00 51.60           C  
ATOM    340  HA2 GLY A  21      17.882  26.339  -5.533  1.00 51.60           H  
ATOM    341  HA3 GLY A  21      17.788  28.110  -5.328  1.00 51.60           H  
ATOM    342  C   GLY A  21      16.273  27.299  -6.572  1.00 51.60           C  
ATOM    343  O   GLY A  21      15.776  28.387  -6.808  1.00 51.60           O  
ATOM    344  N   ARG A  22      15.664  26.120  -6.775  1.00 67.52           N  
ATOM    345  H   ARG A  22      16.273  25.315  -6.733  1.00 67.52           H  
ATOM    346  CA  ARG A  22      14.362  25.976  -7.451  1.00 67.52           C  
ATOM    347  HA  ARG A  22      14.528  26.014  -8.527  1.00 67.52           H  
ATOM    348  C   ARG A  22      13.401  27.109  -7.087  1.00 67.52           C  
ATOM    349  CB  ARG A  22      13.687  24.656  -7.095  1.00 67.52           C  
ATOM    350  HB2 ARG A  22      13.564  24.629  -6.013  1.00 67.52           H  
ATOM    351  HB3 ARG A  22      12.711  24.658  -7.579  1.00 67.52           H  
ATOM    352  O   ARG A  22      12.910  27.167  -5.955  1.00 67.52           O  
ATOM    353  CG  ARG A  22      14.409  23.382  -7.524  1.00 67.52           C  
ATOM    354  HG2 ARG A  22      14.499  23.351  -8.610  1.00 67.52           H  
ATOM    355  HG3 ARG A  22      15.401  23.341  -7.073  1.00 67.52           H  
ATOM    356  CD  ARG A  22      13.562  22.203  -7.033  1.00 67.52           C  
ATOM    357  HD2 ARG A  22      13.433  22.288  -5.953  1.00 67.52           H  
ATOM    358  HD3 ARG A  22      12.585  22.246  -7.514  1.00 67.52           H  
ATOM    359  NE  ARG A  22      14.199  20.919  -7.339  1.00 67.52           N  
ATOM    360  HE  ARG A  22      15.001  20.953  -7.953  1.00 67.52           H  
ATOM    361  NH1 ARG A  22      12.729  19.574  -6.202  1.00 67.52           N  
ATOM    362 HH11 ARG A  22      12.466  18.654  -5.879  1.00 67.52           H  
ATOM    363 HH12 ARG A  22      12.196  20.398  -5.964  1.00 67.52           H  
ATOM    364  NH2 ARG A  22      14.506  18.676  -7.247  1.00 67.52           N  
ATOM    365 HH21 ARG A  22      15.374  18.792  -7.751  1.00 67.52           H  
ATOM    366 HH22 ARG A  22      14.239  17.733  -7.005  1.00 67.52           H  
ATOM    367  CZ  ARG A  22      13.807  19.731  -6.929  1.00 67.52           C  
ATOM    368  N   VAL A  23      13.136  27.966  -8.064  1.00 77.23           N  
ATOM    369  H   VAL A  23      13.565  27.779  -8.959  1.00 77.23           H  
ATOM    370  CA  VAL A  23      12.463  29.251  -7.886  1.00 77.23           C  
ATOM    371  HA  VAL A  23      12.627  29.575  -6.858  1.00 77.23           H  
ATOM    372  C   VAL A  23      10.955  29.150  -8.096  1.00 77.23           C  
ATOM    373  CB  VAL A  23      13.082  30.329  -8.792  1.00 77.23           C  
ATOM    374  HB  VAL A  23      12.623  31.278  -8.516  1.00 77.23           H  
ATOM    375  O   VAL A  23      10.446  28.181  -8.665  1.00 77.23           O  
ATOM    376  CG1 VAL A  23      14.588  30.459  -8.601  1.00 77.23           C  
ATOM    377 HG11 VAL A  23      14.803  30.637  -7.548  1.00 77.23           H  
ATOM    378 HG12 VAL A  23      14.977  31.286  -9.196  1.00 77.23           H  
ATOM    379 HG13 VAL A  23      15.101  29.555  -8.929  1.00 77.23           H  
ATOM    380  CG2 VAL A  23      12.845  30.095 -10.281  1.00 77.23           C  
ATOM    381 HG21 VAL A  23      13.297  30.908 -10.850  1.00 77.23           H  
ATOM    382 HG22 VAL A  23      11.776  30.086 -10.493  1.00 77.23           H  
ATOM    383 HG23 VAL A  23      13.307  29.155 -10.581  1.00 77.23           H  
ATOM    384  N   PHE A  24      10.228  30.181  -7.665  1.00 82.81           N  
ATOM    385  H   PHE A  24      10.708  30.972  -7.262  1.00 82.81           H  
ATOM    386  CA  PHE A  24       8.780  30.288  -7.831  1.00 82.81           C  
ATOM    387  HA  PHE A  24       8.394  29.402  -8.336  1.00 82.81           H  
ATOM    388  C   PHE A  24       8.416  31.502  -8.681  1.00 82.81           C  
ATOM    389  CB  PHE A  24       8.109  30.370  -6.457  1.00 82.81           C  
ATOM    390  HB2 PHE A  24       8.662  31.065  -5.826  1.00 82.81           H  
ATOM    391  HB3 PHE A  24       7.107  30.780  -6.581  1.00 82.81           H  
ATOM    392  O   PHE A  24       8.522  32.640  -8.231  1.00 82.81           O  
ATOM    393  CG  PHE A  24       7.988  29.036  -5.756  1.00 82.81           C  
ATOM    394  CD1 PHE A  24       6.799  28.296  -5.873  1.00 82.81           C  
ATOM    395  HD1 PHE A  24       5.990  28.667  -6.485  1.00 82.81           H  
ATOM    396  CD2 PHE A  24       9.049  28.538  -4.978  1.00 82.81           C  
ATOM    397  HD2 PHE A  24       9.977  29.087  -4.915  1.00 82.81           H  
ATOM    398  CE1 PHE A  24       6.650  27.090  -5.172  1.00 82.81           C  
ATOM    399  HE1 PHE A  24       5.719  26.549  -5.253  1.00 82.81           H  
ATOM    400  CE2 PHE A  24       8.901  27.333  -4.272  1.00 82.81           C  
ATOM    401  HE2 PHE A  24       9.713  26.978  -3.655  1.00 82.81           H  
ATOM    402  CZ  PHE A  24       7.693  26.618  -4.353  1.00 82.81           C  
ATOM    403  HZ  PHE A  24       7.568  25.713  -3.778  1.00 82.81           H  
ATOM    404  N   ARG A  25       7.886  31.268  -9.884  1.00 85.84           N  
ATOM    405  H   ARG A  25       7.797  30.311 -10.194  1.00 85.84           H  
ATOM    406  CA  ARG A  25       7.303  32.343 -10.697  1.00 85.84           C  
ATOM    407  HA  ARG A  25       7.835  33.272 -10.495  1.00 85.84           H  
ATOM    408  C   ARG A  25       5.852  32.552 -10.311  1.00 85.84           C  
ATOM    409  CB  ARG A  25       7.447  32.059 -12.191  1.00 85.84           C  
ATOM    410  HB2 ARG A  25       7.003  32.889 -12.741  1.00 85.84           H  
ATOM    411  HB3 ARG A  25       6.928  31.139 -12.457  1.00 85.84           H  
ATOM    412  O   ARG A  25       5.003  31.708 -10.609  1.00 85.84           O  
ATOM    413  CG  ARG A  25       8.923  31.940 -12.565  1.00 85.84           C  
ATOM    414  HG2 ARG A  25       9.502  32.732 -12.090  1.00 85.84           H  
ATOM    415  HG3 ARG A  25       9.297  30.972 -12.231  1.00 85.84           H  
ATOM    416  CD  ARG A  25       9.080  32.066 -14.074  1.00 85.84           C  
ATOM    417  HD2 ARG A  25       8.257  31.544 -14.562  1.00 85.84           H  
ATOM    418  HD3 ARG A  25       9.057  33.119 -14.357  1.00 85.84           H  
ATOM    419  NE  ARG A  25      10.344  31.460 -14.489  1.00 85.84           N  
ATOM    420  HE  ARG A  25      11.063  31.315 -13.794  1.00 85.84           H  
ATOM    421  NH1 ARG A  25       9.796  31.073 -16.680  1.00 85.84           N  
ATOM    422 HH11 ARG A  25      10.060  30.534 -17.493  1.00 85.84           H  
ATOM    423 HH12 ARG A  25       9.228  31.904 -16.765  1.00 85.84           H  
ATOM    424  NH2 ARG A  25      11.473  29.983 -15.754  1.00 85.84           N  
ATOM    425 HH21 ARG A  25      11.575  29.572 -16.671  1.00 85.84           H  
ATOM    426 HH22 ARG A  25      12.103  29.704 -15.015  1.00 85.84           H  
ATOM    427  CZ  ARG A  25      10.541  30.862 -15.640  1.00 85.84           C  
ATOM    428  N   VAL A  26       5.557  33.666  -9.646  1.00 87.99           N  
ATOM    429  H   VAL A  26       6.310  34.298  -9.413  1.00 87.99           H  
ATOM    430  CA  VAL A  26       4.181  34.021  -9.284  1.00 87.99           C  
ATOM    431  HA  VAL A  26       3.680  33.106  -8.967  1.00 87.99           H  
ATOM    432  C   VAL A  26       3.446  34.557 -10.512  1.00 87.99           C  
ATOM    433  CB  VAL A  26       4.098  34.995  -8.098  1.00 87.99           C  
ATOM    434  HB  VAL A  26       4.482  35.972  -8.389  1.00 87.99           H  
ATOM    435  O   VAL A  26       3.863  35.524 -11.143  1.00 87.99           O  
ATOM    436  CG1 VAL A  26       2.626  35.133  -7.683  1.00 87.99           C  
ATOM    437 HG11 VAL A  26       2.052  35.607  -8.479  1.00 87.99           H  
ATOM    438 HG12 VAL A  26       2.203  34.152  -7.471  1.00 87.99           H  
ATOM    439 HG13 VAL A  26       2.539  35.752  -6.790  1.00 87.99           H  
ATOM    440  CG2 VAL A  26       4.897  34.483  -6.892  1.00 87.99           C  
ATOM    441 HG21 VAL A  26       4.563  33.486  -6.606  1.00 87.99           H  
ATOM    442 HG22 VAL A  26       5.961  34.451  -7.130  1.00 87.99           H  
ATOM    443 HG23 VAL A  26       4.765  35.159  -6.047  1.00 87.99           H  
ATOM    444  N   SER A  27       2.328  33.918 -10.845  1.00 87.35           N  
ATOM    445  H   SER A  27       2.033  33.169 -10.234  1.00 87.35           H  
ATOM    446  CA  SER A  27       1.525  34.209 -12.038  1.00 87.35           C  
ATOM    447  HA  SER A  27       2.140  34.757 -12.752  1.00 87.35           H  
ATOM    448  C   SER A  27       0.300  35.077 -11.744  1.00 87.35           C  
ATOM    449  CB  SER A  27       1.112  32.895 -12.711  1.00 87.35           C  
ATOM    450  HB2 SER A  27       0.552  33.117 -13.619  1.00 87.35           H  
ATOM    451  HB3 SER A  27       2.006  32.334 -12.982  1.00 87.35           H  
ATOM    452  O   SER A  27      -0.047  35.930 -12.562  1.00 87.35           O  
ATOM    453  OG  SER A  27       0.308  32.106 -11.851  1.00 87.35           O  
ATOM    454  HG  SER A  27       0.801  31.915 -11.050  1.00 87.35           H  
ATOM    455  N   LYS A  28      -0.343  34.872 -10.584  1.00 91.16           N  
ATOM    456  H   LYS A  28       0.020  34.153  -9.975  1.00 91.16           H  
ATOM    457  CA  LYS A  28      -1.563  35.566 -10.148  1.00 91.16           C  
ATOM    458  HA  LYS A  28      -1.517  36.600 -10.491  1.00 91.16           H  
ATOM    459  C   LYS A  28      -1.668  35.560  -8.622  1.00 91.16           C  
ATOM    460  CB  LYS A  28      -2.787  34.871 -10.785  1.00 91.16           C  
ATOM    461  HB2 LYS A  28      -2.613  34.759 -11.855  1.00 91.16           H  
ATOM    462  HB3 LYS A  28      -2.904  33.876 -10.356  1.00 91.16           H  
ATOM    463  O   LYS A  28      -1.275  34.586  -7.983  1.00 91.16           O  
ATOM    464  CG  LYS A  28      -4.096  35.656 -10.597  1.00 91.16           C  
ATOM    465  HG2 LYS A  28      -3.988  36.631 -11.072  1.00 91.16           H  
ATOM    466  HG3 LYS A  28      -4.294  35.801  -9.535  1.00 91.16           H  
ATOM    467  CD  LYS A  28      -5.301  34.925 -11.203  1.00 91.16           C  
ATOM    468  HD2 LYS A  28      -5.093  34.663 -12.241  1.00 91.16           H  
ATOM    469  HD3 LYS A  28      -5.492  34.018 -10.629  1.00 91.16           H  
ATOM    470  CE  LYS A  28      -6.520  35.853 -11.139  1.00 91.16           C  
ATOM    471  HE2 LYS A  28      -6.354  36.696 -11.810  1.00 91.16           H  
ATOM    472  HE3 LYS A  28      -6.601  36.249 -10.126  1.00 91.16           H  
ATOM    473  NZ  LYS A  28      -7.780  35.156 -11.489  1.00 91.16           N  
ATOM    474  HZ1 LYS A  28      -8.010  34.515 -10.743  1.00 91.16           H  
ATOM    475  HZ2 LYS A  28      -7.717  34.654 -12.363  1.00 91.16           H  
ATOM    476  HZ3 LYS A  28      -8.552  35.806 -11.516  1.00 91.16           H  
ATOM    477  N   MET A  29      -2.263  36.605  -8.056  1.00 92.89           N  
ATOM    478  H   MET A  29      -2.592  37.354  -8.649  1.00 92.89           H  
ATOM    479  CA  MET A  29      -2.709  36.649  -6.664  1.00 92.89           C  
ATOM    480  HA  MET A  29      -2.647  35.647  -6.239  1.00 92.89           H  
ATOM    481  C   MET A  29      -4.172  37.101  -6.622  1.00 92.89           C  
ATOM    482  CB  MET A  29      -1.775  37.556  -5.856  1.00 92.89           C  
ATOM    483  HB2 MET A  29      -0.754  37.202  -5.999  1.00 92.89           H  
ATOM    484  HB3 MET A  29      -1.857  38.575  -6.234  1.00 92.89           H  
ATOM    485  O   MET A  29      -4.569  37.971  -7.393  1.00 92.89           O  
ATOM    486  CG  MET A  29      -2.051  37.568  -4.352  1.00 92.89           C  
ATOM    487  HG2 MET A  29      -2.198  36.543  -4.011  1.00 92.89           H  
ATOM    488  HG3 MET A  29      -2.971  38.118  -4.157  1.00 92.89           H  
ATOM    489  SD  MET A  29      -0.696  38.298  -3.388  1.00 92.89           S  
ATOM    490  CE  MET A  29      -0.645  39.987  -4.050  1.00 92.89           C  
ATOM    491  HE1 MET A  29      -1.604  40.477  -3.881  1.00 92.89           H  
ATOM    492  HE2 MET A  29       0.139  40.552  -3.545  1.00 92.89           H  
ATOM    493  HE3 MET A  29      -0.423  39.962  -5.117  1.00 92.89           H  
ATOM    494  N   GLU A  30      -4.972  36.481  -5.762  1.00 96.32           N  
ATOM    495  H   GLU A  30      -4.579  35.735  -5.205  1.00 96.32           H  
ATOM    496  CA  GLU A  30      -6.380  36.803  -5.517  1.00 96.32           C  
ATOM    497  HA  GLU A  30      -6.657  37.724  -6.031  1.00 96.32           H  
ATOM    498  C   GLU A  30      -6.541  37.004  -4.006  1.00 96.32           C  
ATOM    499  CB  GLU A  30      -7.299  35.651  -6.005  1.00 96.32           C  
ATOM    500  HB2 GLU A  30      -8.335  35.928  -5.810  1.00 96.32           H  
ATOM    501  HB3 GLU A  30      -7.078  34.759  -5.419  1.00 96.32           H  
ATOM    502  O   GLU A  30      -6.389  36.038  -3.265  1.00 96.32           O  
ATOM    503  CG  GLU A  30      -7.163  35.291  -7.496  1.00 96.32           C  
ATOM    504  HG2 GLU A  30      -7.471  36.155  -8.085  1.00 96.32           H  
ATOM    505  HG3 GLU A  30      -6.115  35.097  -7.724  1.00 96.32           H  
ATOM    506  CD  GLU A  30      -7.971  34.051  -7.945  1.00 96.32           C  
ATOM    507  OE1 GLU A  30      -8.326  34.023  -9.146  1.00 96.32           O  
ATOM    508  OE2 GLU A  30      -8.116  33.054  -7.192  1.00 96.32           O  
ATOM    509  N   CYS A  31      -6.830  38.219  -3.534  1.00 96.10           N  
ATOM    510  H   CYS A  31      -6.915  38.997  -4.173  1.00 96.10           H  
ATOM    511  CA  CYS A  31      -7.144  38.480  -2.125  1.00 96.10           C  
ATOM    512  HA  CYS A  31      -6.979  37.575  -1.539  1.00 96.10           H  
ATOM    513  C   CYS A  31      -8.616  38.863  -2.006  1.00 96.10           C  
ATOM    514  CB  CYS A  31      -6.260  39.579  -1.516  1.00 96.10           C  
ATOM    515  HB2 CYS A  31      -6.650  40.550  -1.820  1.00 96.10           H  
ATOM    516  HB3 CYS A  31      -6.361  39.523  -0.432  1.00 96.10           H  
ATOM    517  O   CYS A  31      -9.095  39.735  -2.732  1.00 96.10           O  
ATOM    518  SG  CYS A  31      -4.493  39.549  -1.901  1.00 96.10           S  
ATOM    519  N   ARG A  32      -9.337  38.222  -1.089  1.00 96.78           N  
ATOM    520  H   ARG A  32      -8.893  37.474  -0.576  1.00 96.78           H  
ATOM    521  CA  ARG A  32     -10.755  38.463  -0.836  1.00 96.78           C  
ATOM    522  HA  ARG A  32     -11.057  39.391  -1.321  1.00 96.78           H  
ATOM    523  C   ARG A  32     -10.989  38.614   0.660  1.00 96.78           C  
ATOM    524  CB  ARG A  32     -11.563  37.306  -1.447  1.00 96.78           C  
ATOM    525  HB2 ARG A  32     -11.417  37.309  -2.527  1.00 96.78           H  
ATOM    526  HB3 ARG A  32     -11.199  36.358  -1.050  1.00 96.78           H  
ATOM    527  O   ARG A  32     -10.667  37.711   1.431  1.00 96.78           O  
ATOM    528  CG  ARG A  32     -13.059  37.435  -1.140  1.00 96.78           C  
ATOM    529  HG2 ARG A  32     -13.411  38.417  -1.457  1.00 96.78           H  
ATOM    530  HG3 ARG A  32     -13.204  37.331  -0.064  1.00 96.78           H  
ATOM    531  CD  ARG A  32     -13.889  36.353  -1.828  1.00 96.78           C  
ATOM    532  HD2 ARG A  32     -13.767  36.447  -2.907  1.00 96.78           H  
ATOM    533  HD3 ARG A  32     -13.528  35.377  -1.504  1.00 96.78           H  
ATOM    534  NE  ARG A  32     -15.309  36.506  -1.469  1.00 96.78           N  
ATOM    535  HE  ARG A  32     -15.528  37.284  -0.863  1.00 96.78           H  
ATOM    536  NH1 ARG A  32     -16.143  34.703  -2.618  1.00 96.78           N  
ATOM    537 HH11 ARG A  32     -15.209  34.509  -2.949  1.00 96.78           H  
ATOM    538 HH12 ARG A  32     -16.938  34.163  -2.926  1.00 96.78           H  
ATOM    539  NH2 ARG A  32     -17.529  36.012  -1.456  1.00 96.78           N  
ATOM    540 HH21 ARG A  32     -17.696  36.816  -0.868  1.00 96.78           H  
ATOM    541 HH22 ARG A  32     -18.317  35.456  -1.757  1.00 96.78           H  
ATOM    542  CZ  ARG A  32     -16.316  35.741  -1.847  1.00 96.78           C  
ATOM    543  N   SER A  33     -11.619  39.719   1.051  1.00 96.73           N  
ATOM    544  H   SER A  33     -11.868  40.411   0.358  1.00 96.73           H  
ATOM    545  CA  SER A  33     -12.293  39.780   2.345  1.00 96.73           C  
ATOM    546  HA  SER A  33     -11.678  39.267   3.084  1.00 96.73           H  
ATOM    547  C   SER A  33     -13.637  39.055   2.259  1.00 96.73           C  
ATOM    548  CB  SER A  33     -12.457  41.211   2.848  1.00 96.73           C  
ATOM    549  HB2 SER A  33     -11.477  41.680   2.936  1.00 96.73           H  
ATOM    550  HB3 SER A  33     -13.087  41.787   2.172  1.00 96.73           H  
ATOM    551  O   SER A  33     -14.374  39.172   1.274  1.00 96.73           O  
ATOM    552  OG  SER A  33     -13.057  41.136   4.117  1.00 96.73           O  
ATOM    553  HG  SER A  33     -12.843  41.939   4.597  1.00 96.73           H  
ATOM    554  N   LEU A  34     -13.919  38.257   3.280  1.00 96.36           N  
ATOM    555  H   LEU A  34     -13.246  38.245   4.033  1.00 96.36           H  
ATOM    556  CA  LEU A  34     -15.194  37.594   3.528  1.00 96.36           C  
ATOM    557  HA  LEU A  34     -15.744  37.492   2.593  1.00 96.36           H  
ATOM    558  C   LEU A  34     -16.077  38.432   4.467  1.00 96.36           C  
ATOM    559  CB  LEU A  34     -14.923  36.192   4.110  1.00 96.36           C  
ATOM    560  HB2 LEU A  34     -14.482  36.316   5.099  1.00 96.36           H  
ATOM    561  HB3 LEU A  34     -15.877  35.683   4.243  1.00 96.36           H  
ATOM    562  O   LEU A  34     -17.272  38.169   4.557  1.00 96.36           O  
ATOM    563  CG  LEU A  34     -13.988  35.297   3.272  1.00 96.36           C  
ATOM    564  HG  LEU A  34     -13.022  35.785   3.144  1.00 96.36           H  
ATOM    565  CD1 LEU A  34     -13.745  33.974   3.998  1.00 96.36           C  
ATOM    566 HD11 LEU A  34     -13.068  33.350   3.414  1.00 96.36           H  
ATOM    567 HD12 LEU A  34     -13.282  34.180   4.963  1.00 96.36           H  
ATOM    568 HD13 LEU A  34     -14.689  33.454   4.160  1.00 96.36           H  
ATOM    569  CD2 LEU A  34     -14.569  34.988   1.889  1.00 96.36           C  
ATOM    570 HD21 LEU A  34     -13.886  34.332   1.348  1.00 96.36           H  
ATOM    571 HD22 LEU A  34     -14.679  35.917   1.331  1.00 96.36           H  
ATOM    572 HD23 LEU A  34     -15.540  34.506   1.996  1.00 96.36           H  
ATOM    573  N   ASP A  35     -15.495  39.439   5.126  1.00 95.72           N  
ATOM    574  H   ASP A  35     -14.517  39.621   4.955  1.00 95.72           H  
ATOM    575  CA  ASP A  35     -16.177  40.389   6.002  1.00 95.72           C  
ATOM    576  HA  ASP A  35     -17.230  40.454   5.727  1.00 95.72           H  
ATOM    577  C   ASP A  35     -15.552  41.796   5.860  1.00 95.72           C  
ATOM    578  CB  ASP A  35     -16.120  39.866   7.441  1.00 95.72           C  
ATOM    579  HB2 ASP A  35     -16.577  38.877   7.475  1.00 95.72           H  
ATOM    580  HB3 ASP A  35     -15.080  39.768   7.751  1.00 95.72           H  
ATOM    581  O   ASP A  35     -14.679  42.182   6.649  1.00 95.72           O  
ATOM    582  CG  ASP A  35     -16.857  40.770   8.427  1.00 95.72           C  
ATOM    583  OD1 ASP A  35     -17.458  41.788   8.003  1.00 95.72           O  
ATOM    584  OD2 ASP A  35     -16.801  40.416   9.627  1.00 95.72           O  
ATOM    585  N   PRO A  36     -15.983  42.575   4.845  1.00 94.09           N  
ATOM    586  CA  PRO A  36     -15.474  43.924   4.589  1.00 94.09           C  
ATOM    587  HA  PRO A  36     -14.404  43.860   4.387  1.00 94.09           H  
ATOM    588  C   PRO A  36     -15.689  44.916   5.737  1.00 94.09           C  
ATOM    589  CB  PRO A  36     -16.184  44.401   3.317  1.00 94.09           C  
ATOM    590  HB2 PRO A  36     -15.537  45.035   2.711  1.00 94.09           H  
ATOM    591  HB3 PRO A  36     -17.100  44.931   3.575  1.00 94.09           H  
ATOM    592  O   PRO A  36     -15.017  45.941   5.767  1.00 94.09           O  
ATOM    593  CG  PRO A  36     -16.538  43.101   2.601  1.00 94.09           C  
ATOM    594  HG2 PRO A  36     -17.384  43.226   1.925  1.00 94.09           H  
ATOM    595  HG3 PRO A  36     -15.666  42.722   2.069  1.00 94.09           H  
ATOM    596  CD  PRO A  36     -16.874  42.174   3.765  1.00 94.09           C  
ATOM    597  HD2 PRO A  36     -17.908  42.323   4.075  1.00 94.09           H  
ATOM    598  HD3 PRO A  36     -16.715  41.139   3.463  1.00 94.09           H  
ATOM    599  N   SER A  37     -16.599  44.624   6.679  1.00 94.40           N  
ATOM    600  H   SER A  37     -17.064  43.728   6.647  1.00 94.40           H  
ATOM    601  CA  SER A  37     -16.845  45.473   7.853  1.00 94.40           C  
ATOM    602  HA  SER A  37     -16.870  46.512   7.523  1.00 94.40           H  
ATOM    603  C   SER A  37     -15.738  45.370   8.908  1.00 94.40           C  
ATOM    604  CB  SER A  37     -18.215  45.152   8.466  1.00 94.40           C  
ATOM    605  HB2 SER A  37     -18.494  45.972   9.127  1.00 94.40           H  
ATOM    606  HB3 SER A  37     -18.961  45.085   7.673  1.00 94.40           H  
ATOM    607  O   SER A  37     -15.581  46.271   9.728  1.00 94.40           O  
ATOM    608  OG  SER A  37     -18.227  43.958   9.229  1.00 94.40           O  
ATOM    609  HG  SER A  37     -17.970  43.194   8.709  1.00 94.40           H  
ATOM    610  N   PHE A  38     -14.946  44.294   8.868  1.00 95.45           N  
ATOM    611  H   PHE A  38     -15.153  43.590   8.174  1.00 95.45           H  
ATOM    612  CA  PHE A  38     -13.852  44.035   9.804  1.00 95.45           C  
ATOM    613  HA  PHE A  38     -13.925  44.710  10.657  1.00 95.45           H  
ATOM    614  C   PHE A  38     -12.473  44.236   9.172  1.00 95.45           C  
ATOM    615  CB  PHE A  38     -14.012  42.601  10.312  1.00 95.45           C  
ATOM    616  HB2 PHE A  38     -13.904  41.917   9.471  1.00 95.45           H  
ATOM    617  HB3 PHE A  38     -15.027  42.490  10.692  1.00 95.45           H  
ATOM    618  O   PHE A  38     -11.565  44.743   9.828  1.00 95.45           O  
ATOM    619  CG  PHE A  38     -13.039  42.189  11.402  1.00 95.45           C  
ATOM    620  CD1 PHE A  38     -11.728  41.787  11.080  1.00 95.45           C  
ATOM    621  HD1 PHE A  38     -11.382  41.825  10.058  1.00 95.45           H  
ATOM    622  CD2 PHE A  38     -13.459  42.165  12.744  1.00 95.45           C  
ATOM    623  HD2 PHE A  38     -14.442  42.524  13.010  1.00 95.45           H  
ATOM    624  CE1 PHE A  38     -10.859  41.334  12.087  1.00 95.45           C  
ATOM    625  HE1 PHE A  38      -9.844  41.060  11.842  1.00 95.45           H  
ATOM    626  CE2 PHE A  38     -12.601  41.676  13.746  1.00 95.45           C  
ATOM    627  HE2 PHE A  38     -12.916  41.669  14.779  1.00 95.45           H  
ATOM    628  CZ  PHE A  38     -11.301  41.263  13.418  1.00 95.45           C  
ATOM    629  HZ  PHE A  38     -10.628  40.936  14.197  1.00 95.45           H  
ATOM    630  N   THR A  39     -12.294  43.818   7.916  1.00 95.14           N  
ATOM    631  H   THR A  39     -13.078  43.420   7.419  1.00 95.14           H  
ATOM    632  CA  THR A  39     -11.017  43.928   7.195  1.00 95.14           C  
ATOM    633  HA  THR A  39     -10.527  44.846   7.519  1.00 95.14           H  
ATOM    634  C   THR A  39     -11.231  44.024   5.689  1.00 95.14           C  
ATOM    635  CB  THR A  39     -10.070  42.760   7.530  1.00 95.14           C  
ATOM    636  HB  THR A  39      -9.841  42.799   8.595  1.00 95.14           H  
ATOM    637  O   THR A  39     -12.140  43.392   5.145  1.00 95.14           O  
ATOM    638  CG2 THR A  39     -10.623  41.370   7.211  1.00 95.14           C  
ATOM    639 HG21 THR A  39     -11.601  41.236   7.674  1.00 95.14           H  
ATOM    640 HG22 THR A  39     -10.715  41.238   6.133  1.00 95.14           H  
ATOM    641 HG23 THR A  39      -9.938  40.622   7.609  1.00 95.14           H  
ATOM    642  OG1 THR A  39      -8.880  42.896   6.805  1.00 95.14           O  
ATOM    643  HG1 THR A  39      -8.296  42.161   7.006  1.00 95.14           H  
ATOM    644  N   TYR A  40     -10.386  44.777   4.986  1.00 96.14           N  
ATOM    645  H   TYR A  40      -9.644  45.247   5.486  1.00 96.14           H  
ATOM    646  CA  TYR A  40     -10.377  44.818   3.523  1.00 96.14           C  
ATOM    647  HA  TYR A  40     -10.785  43.874   3.161  1.00 96.14           H  
ATOM    648  C   TYR A  40      -8.959  44.933   2.952  1.00 96.14           C  
ATOM    649  CB  TYR A  40     -11.293  45.940   3.008  1.00 96.14           C  
ATOM    650  HB2 TYR A  40     -12.252  45.886   3.523  1.00 96.14           H  
ATOM    651  HB3 TYR A  40     -11.491  45.766   1.951  1.00 96.14           H  
ATOM    652  O   TYR A  40      -8.037  45.443   3.584  1.00 96.14           O  
ATOM    653  CG  TYR A  40     -10.724  47.337   3.167  1.00 96.14           C  
ATOM    654  CD1 TYR A  40     -10.859  48.016   4.393  1.00 96.14           C  
ATOM    655  HD1 TYR A  40     -11.380  47.548   5.215  1.00 96.14           H  
ATOM    656  CD2 TYR A  40     -10.037  47.944   2.096  1.00 96.14           C  
ATOM    657  HD2 TYR A  40      -9.942  47.433   1.149  1.00 96.14           H  
ATOM    658  CE1 TYR A  40     -10.300  49.297   4.555  1.00 96.14           C  
ATOM    659  HE1 TYR A  40     -10.392  49.804   5.504  1.00 96.14           H  
ATOM    660  CE2 TYR A  40      -9.469  49.222   2.258  1.00 96.14           C  
ATOM    661  HE2 TYR A  40      -8.945  49.699   1.443  1.00 96.14           H  
ATOM    662  OH  TYR A  40      -9.029  51.123   3.650  1.00 96.14           O  
ATOM    663  HH  TYR A  40      -9.259  51.488   4.508  1.00 96.14           H  
ATOM    664  CZ  TYR A  40      -9.595  49.897   3.490  1.00 96.14           C  
ATOM    665  N   PHE A  41      -8.784  44.482   1.709  1.00 96.05           N  
ATOM    666  H   PHE A  41      -9.582  44.120   1.207  1.00 96.05           H  
ATOM    667  CA  PHE A  41      -7.519  44.616   0.990  1.00 96.05           C  
ATOM    668  HA  PHE A  41      -6.699  44.620   1.707  1.00 96.05           H  
ATOM    669  C   PHE A  41      -7.485  45.944   0.231  1.00 96.05           C  
ATOM    670  CB  PHE A  41      -7.307  43.403   0.073  1.00 96.05           C  
ATOM    671  HB2 PHE A  41      -6.433  43.589  -0.551  1.00 96.05           H  
ATOM    672  HB3 PHE A  41      -8.166  43.287  -0.588  1.00 96.05           H  
ATOM    673  O   PHE A  41      -8.101  46.069  -0.826  1.00 96.05           O  
ATOM    674  CG  PHE A  41      -7.075  42.121   0.845  1.00 96.05           C  
ATOM    675  CD1 PHE A  41      -5.805  41.867   1.395  1.00 96.05           C  
ATOM    676  HD1 PHE A  41      -5.001  42.575   1.256  1.00 96.05           H  
ATOM    677  CD2 PHE A  41      -8.133  41.219   1.076  1.00 96.05           C  
ATOM    678  HD2 PHE A  41      -9.115  41.426   0.679  1.00 96.05           H  
ATOM    679  CE1 PHE A  41      -5.592  40.718   2.173  1.00 96.05           C  
ATOM    680  HE1 PHE A  41      -4.634  40.542   2.639  1.00 96.05           H  
ATOM    681  CE2 PHE A  41      -7.918  40.073   1.865  1.00 96.05           C  
ATOM    682  HE2 PHE A  41      -8.732  39.400   2.090  1.00 96.05           H  
ATOM    683  CZ  PHE A  41      -6.648  39.827   2.414  1.00 96.05           C  
ATOM    684  HZ  PHE A  41      -6.480  38.978   3.060  1.00 96.05           H  
ATOM    685  N   LYS A  42      -6.735  46.923   0.748  1.00 95.40           N  
ATOM    686  H   LYS A  42      -6.259  46.729   1.617  1.00 95.40           H  
ATOM    687  CA  LYS A  42      -6.438  48.187   0.053  1.00 95.40           C  
ATOM    688  HA  LYS A  42      -7.371  48.620  -0.307  1.00 95.40           H  
ATOM    689  C   LYS A  42      -5.558  47.955  -1.179  1.00 95.40           C  
ATOM    690  CB  LYS A  42      -5.779  49.157   1.050  1.00 95.40           C  
ATOM    691  HB2 LYS A  42      -4.840  48.735   1.407  1.00 95.40           H  
ATOM    692  HB3 LYS A  42      -6.444  49.282   1.905  1.00 95.40           H  
ATOM    693  O   LYS A  42      -5.730  48.612  -2.200  1.00 95.40           O  
ATOM    694  CG  LYS A  42      -5.513  50.535   0.423  1.00 95.40           C  
ATOM    695  HG2 LYS A  42      -6.447  50.929   0.023  1.00 95.40           H  
ATOM    696  HG3 LYS A  42      -4.794  50.436  -0.390  1.00 95.40           H  
ATOM    697  CD  LYS A  42      -4.953  51.526   1.452  1.00 95.40           C  
ATOM    698  HD2 LYS A  42      -4.006  51.148   1.838  1.00 95.40           H  
ATOM    699  HD3 LYS A  42      -5.662  51.621   2.275  1.00 95.40           H  
ATOM    700  CE  LYS A  42      -4.744  52.892   0.784  1.00 95.40           C  
ATOM    701  HE2 LYS A  42      -4.033  52.777  -0.034  1.00 95.40           H  
ATOM    702  HE3 LYS A  42      -5.694  53.212   0.355  1.00 95.40           H  
ATOM    703  NZ  LYS A  42      -4.260  53.913   1.748  1.00 95.40           N  
ATOM    704  HZ1 LYS A  42      -3.376  53.638   2.154  1.00 95.40           H  
ATOM    705  HZ2 LYS A  42      -4.139  54.806   1.293  1.00 95.40           H  
ATOM    706  HZ3 LYS A  42      -4.928  54.036   2.496  1.00 95.40           H  
ATOM    707  N   THR A  43      -4.642  46.990  -1.089  1.00 94.14           N  
ATOM    708  H   THR A  43      -4.587  46.489  -0.214  1.00 94.14           H  
ATOM    709  CA  THR A  43      -3.780  46.567  -2.199  1.00 94.14           C  
ATOM    710  HA  THR A  43      -4.210  46.921  -3.136  1.00 94.14           H  
ATOM    711  C   THR A  43      -3.709  45.046  -2.237  1.00 94.14           C  
ATOM    712  CB  THR A  43      -2.362  47.154  -2.071  1.00 94.14           C  
ATOM    713  HB  THR A  43      -1.871  46.730  -1.195  1.00 94.14           H  
ATOM    714  O   THR A  43      -3.499  44.412  -1.206  1.00 94.14           O  
ATOM    715  CG2 THR A  43      -1.501  46.894  -3.309  1.00 94.14           C  
ATOM    716 HG21 THR A  43      -2.010  47.269  -4.197  1.00 94.14           H  
ATOM    717 HG22 THR A  43      -0.544  47.404  -3.198  1.00 94.14           H  
ATOM    718 HG23 THR A  43      -1.315  45.825  -3.416  1.00 94.14           H  
ATOM    719  OG1 THR A  43      -2.405  48.553  -1.932  1.00 94.14           O  
ATOM    720  HG1 THR A  43      -1.612  48.840  -1.473  1.00 94.14           H  
ATOM    721  N   CYS A  44      -3.832  44.458  -3.426  1.00 93.72           N  
ATOM    722  H   CYS A  44      -4.110  45.025  -4.214  1.00 93.72           H  
ATOM    723  CA  CYS A  44      -3.509  43.057  -3.689  1.00 93.72           C  
ATOM    724  HA  CYS A  44      -2.678  42.742  -3.059  1.00 93.72           H  
ATOM    725  C   CYS A  44      -3.105  42.906  -5.162  1.00 93.72           C  
ATOM    726  CB  CYS A  44      -4.720  42.183  -3.354  1.00 93.72           C  
ATOM    727  HB2 CYS A  44      -5.579  42.533  -3.926  1.00 93.72           H  
ATOM    728  HB3 CYS A  44      -4.952  42.291  -2.294  1.00 93.72           H  
ATOM    729  O   CYS A  44      -3.962  42.801  -6.038  1.00 93.72           O  
ATOM    730  SG  CYS A  44      -4.466  40.429  -3.729  1.00 93.72           S  
ATOM    731  N   LYS A  45      -1.801  42.948  -5.459  1.00 90.98           N  
ATOM    732  H   LYS A  45      -1.141  43.048  -4.701  1.00 90.98           H  
ATOM    733  CA  LYS A  45      -1.289  42.818  -6.833  1.00 90.98           C  
ATOM    734  HA  LYS A  45      -1.985  42.179  -7.376  1.00 90.98           H  
ATOM    735  C   LYS A  45       0.069  42.124  -6.899  1.00 90.98           C  
ATOM    736  CB  LYS A  45      -1.289  44.186  -7.552  1.00 90.98           C  
ATOM    737  HB2 LYS A  45      -1.003  44.032  -8.592  1.00 90.98           H  
ATOM    738  HB3 LYS A  45      -2.306  44.578  -7.546  1.00 90.98           H  
ATOM    739  O   LYS A  45       0.893  42.238  -5.993  1.00 90.98           O  
ATOM    740  CG  LYS A  45      -0.351  45.236  -6.933  1.00 90.98           C  
ATOM    741  HG2 LYS A  45       0.676  44.875  -6.990  1.00 90.98           H  
ATOM    742  HG3 LYS A  45      -0.623  45.386  -5.888  1.00 90.98           H  
ATOM    743  CD  LYS A  45      -0.442  46.586  -7.662  1.00 90.98           C  
ATOM    744  HD2 LYS A  45      -0.180  46.445  -8.710  1.00 90.98           H  
ATOM    745  HD3 LYS A  45      -1.465  46.955  -7.597  1.00 90.98           H  
ATOM    746  CE  LYS A  45       0.516  47.604  -7.022  1.00 90.98           C  
ATOM    747  HE2 LYS A  45       0.273  47.690  -5.963  1.00 90.98           H  
ATOM    748  HE3 LYS A  45       1.533  47.219  -7.095  1.00 90.98           H  
ATOM    749  NZ  LYS A  45       0.427  48.939  -7.671  1.00 90.98           N  
ATOM    750  HZ1 LYS A  45       1.064  49.591  -7.235  1.00 90.98           H  
ATOM    751  HZ2 LYS A  45       0.661  48.885  -8.652  1.00 90.98           H  
ATOM    752  HZ3 LYS A  45      -0.505  49.320  -7.590  1.00 90.98           H  
ATOM    753  N   VAL A  46       0.298  41.432  -8.013  1.00 90.01           N  
ATOM    754  H   VAL A  46      -0.424  41.437  -8.720  1.00 90.01           H  
ATOM    755  CA  VAL A  46       1.599  40.872  -8.402  1.00 90.01           C  
ATOM    756  HA  VAL A  46       2.268  40.847  -7.542  1.00 90.01           H  
ATOM    757  C   VAL A  46       2.187  41.788  -9.466  1.00 90.01           C  
ATOM    758  CB  VAL A  46       1.465  39.439  -8.960  1.00 90.01           C  
ATOM    759  HB  VAL A  46       0.917  39.467  -9.902  1.00 90.01           H  
ATOM    760  O   VAL A  46       1.569  41.980 -10.511  1.00 90.01           O  
ATOM    761  CG1 VAL A  46       2.835  38.804  -9.216  1.00 90.01           C  
ATOM    762 HG11 VAL A  46       3.392  38.731  -8.282  1.00 90.01           H  
ATOM    763 HG12 VAL A  46       3.405  39.401  -9.927  1.00 90.01           H  
ATOM    764 HG13 VAL A  46       2.712  37.807  -9.637  1.00 90.01           H  
ATOM    765  CG2 VAL A  46       0.693  38.525  -8.007  1.00 90.01           C  
ATOM    766 HG21 VAL A  46      -0.334  38.878  -7.921  1.00 90.01           H  
ATOM    767 HG22 VAL A  46       1.164  38.526  -7.023  1.00 90.01           H  
ATOM    768 HG23 VAL A  46       0.675  37.508  -8.400  1.00 90.01           H  
ATOM    769  N   VAL A  47       3.370  42.342  -9.221  1.00 87.75           N  
ATOM    770  H   VAL A  47       3.831  42.141  -8.345  1.00 87.75           H  
ATOM    771  CA  VAL A  47       4.124  43.098 -10.229  1.00 87.75           C  
ATOM    772  HA  VAL A  47       3.472  43.378 -11.056  1.00 87.75           H  
ATOM    773  C   VAL A  47       5.210  42.179 -10.769  1.00 87.75           C  
ATOM    774  CB  VAL A  47       4.697  44.396  -9.635  1.00 87.75           C  
ATOM    775  HB  VAL A  47       5.314  44.143  -8.773  1.00 87.75           H  
ATOM    776  O   VAL A  47       6.082  41.744 -10.018  1.00 87.75           O  
ATOM    777  CG1 VAL A  47       5.559  45.178 -10.632  1.00 87.75           C  
ATOM    778 HG11 VAL A  47       6.388  44.565 -10.987  1.00 87.75           H  
ATOM    779 HG12 VAL A  47       5.982  46.056 -10.143  1.00 87.75           H  
ATOM    780 HG13 VAL A  47       4.963  45.500 -11.486  1.00 87.75           H  
ATOM    781  CG2 VAL A  47       3.562  45.326  -9.177  1.00 87.75           C  
ATOM    782 HG21 VAL A  47       2.918  45.567 -10.022  1.00 87.75           H  
ATOM    783 HG22 VAL A  47       2.971  44.843  -8.399  1.00 87.75           H  
ATOM    784 HG23 VAL A  47       3.984  46.247  -8.774  1.00 87.75           H  
ATOM    785  N   ARG A  48       5.157  41.859 -12.065  1.00 84.23           N  
ATOM    786  H   ARG A  48       4.449  42.296 -12.639  1.00 84.23           H  
ATOM    787  CA  ARG A  48       6.233  41.110 -12.727  1.00 84.23           C  
ATOM    788  HA  ARG A  48       6.483  40.237 -12.124  1.00 84.23           H  
ATOM    789  C   ARG A  48       7.491  41.979 -12.782  1.00 84.23           C  
ATOM    790  CB  ARG A  48       5.809  40.633 -14.124  1.00 84.23           C  
ATOM    791  HB2 ARG A  48       6.670  40.176 -14.612  1.00 84.23           H  
ATOM    792  HB3 ARG A  48       5.492  41.488 -14.720  1.00 84.23           H  
ATOM    793  O   ARG A  48       7.405  43.184 -13.008  1.00 84.23           O  
ATOM    794  CG  ARG A  48       4.675  39.598 -14.050  1.00 84.23           C  
ATOM    795  HG2 ARG A  48       3.796  40.052 -13.594  1.00 84.23           H  
ATOM    796  HG3 ARG A  48       4.997  38.755 -13.438  1.00 84.23           H  
ATOM    797  CD  ARG A  48       4.307  39.094 -15.449  1.00 84.23           C  
ATOM    798  HD2 ARG A  48       5.176  38.601 -15.885  1.00 84.23           H  
ATOM    799  HD3 ARG A  48       4.042  39.951 -16.069  1.00 84.23           H  
ATOM    800  NE  ARG A  48       3.173  38.151 -15.397  1.00 84.23           N  
ATOM    801  HE  ARG A  48       2.845  37.890 -14.478  1.00 84.23           H  
ATOM    802  NH1 ARG A  48       2.905  37.877 -17.663  1.00 84.23           N  
ATOM    803 HH11 ARG A  48       3.701  38.478 -17.825  1.00 84.23           H  
ATOM    804 HH12 ARG A  48       2.412  37.486 -18.453  1.00 84.23           H  
ATOM    805  NH2 ARG A  48       1.513  36.850 -16.251  1.00 84.23           N  
ATOM    806 HH21 ARG A  48       1.022  36.478 -17.051  1.00 84.23           H  
ATOM    807 HH22 ARG A  48       1.166  36.682 -15.317  1.00 84.23           H  
ATOM    808  CZ  ARG A  48       2.541  37.631 -16.435  1.00 84.23           C  
ATOM    809  N   ARG A  49       8.639  41.359 -12.542  1.00 79.26           N  
ATOM    810  H   ARG A  49       8.612  40.360 -12.398  1.00 79.26           H  
ATOM    811  CA  ARG A  49       9.976  41.954 -12.622  1.00 79.26           C  
ATOM    812  HA  ARG A  49       9.911  42.987 -12.963  1.00 79.26           H  
ATOM    813  C   ARG A  49      10.782  41.213 -13.691  1.00 79.26           C  
ATOM    814  CB  ARG A  49      10.638  41.904 -11.226  1.00 79.26           C  
ATOM    815  HB2 ARG A  49      11.664  42.265 -11.301  1.00 79.26           H  
ATOM    816  HB3 ARG A  49      10.682  40.866 -10.897  1.00 79.26           H  
ATOM    817  O   ARG A  49      10.284  40.282 -14.328  1.00 79.26           O  
ATOM    818  CG  ARG A  49       9.926  42.725 -10.134  1.00 79.26           C  
ATOM    819  HG2 ARG A  49      10.454  42.564  -9.195  1.00 79.26           H  
ATOM    820  HG3 ARG A  49       8.901  42.376 -10.011  1.00 79.26           H  
ATOM    821  CD  ARG A  49       9.923  44.228 -10.446  1.00 79.26           C  
ATOM    822  HD2 ARG A  49       9.289  44.410 -11.314  1.00 79.26           H  
ATOM    823  HD3 ARG A  49      10.942  44.532 -10.688  1.00 79.26           H  
ATOM    824  NE  ARG A  49       9.434  45.032  -9.307  1.00 79.26           N  
ATOM    825  HE  ARG A  49       9.125  44.530  -8.486  1.00 79.26           H  
ATOM    826  NH1 ARG A  49       9.866  47.098 -10.219  1.00 79.26           N  
ATOM    827 HH11 ARG A  49       9.910  48.104 -10.137  1.00 79.26           H  
ATOM    828 HH12 ARG A  49      10.264  46.657 -11.036  1.00 79.26           H  
ATOM    829  NH2 ARG A  49       8.987  46.967  -8.177  1.00 79.26           N  
ATOM    830 HH21 ARG A  49       8.661  46.456  -7.370  1.00 79.26           H  
ATOM    831 HH22 ARG A  49       9.038  47.974  -8.126  1.00 79.26           H  
ATOM    832  CZ  ARG A  49       9.431  46.354  -9.239  1.00 79.26           C  
ATOM    833  N   GLU A  50      12.017  41.648 -13.894  1.00 71.98           N  
ATOM    834  H   GLU A  50      12.364  42.432 -13.359  1.00 71.98           H  
ATOM    835  CA  GLU A  50      12.950  41.026 -14.832  1.00 71.98           C  
ATOM    836  HA  GLU A  50      12.551  41.128 -15.842  1.00 71.98           H  
ATOM    837  C   GLU A  50      13.147  39.531 -14.553  1.00 71.98           C  
ATOM    838  CB  GLU A  50      14.294  41.751 -14.780  1.00 71.98           C  
ATOM    839  HB2 GLU A  50      15.010  41.220 -15.407  1.00 71.98           H  
ATOM    840  HB3 GLU A  50      14.651  41.748 -13.750  1.00 71.98           H  
ATOM    841  O   GLU A  50      13.022  39.056 -13.418  1.00 71.98           O  
ATOM    842  CG  GLU A  50      14.155  43.191 -15.293  1.00 71.98           C  
ATOM    843  HG2 GLU A  50      13.405  43.715 -14.701  1.00 71.98           H  
ATOM    844  HG3 GLU A  50      13.809  43.160 -16.326  1.00 71.98           H  
ATOM    845  CD  GLU A  50      15.468  43.973 -15.210  1.00 71.98           C  
ATOM    846  OE1 GLU A  50      15.476  45.088 -15.769  1.00 71.98           O  
ATOM    847  OE2 GLU A  50      16.401  43.474 -14.540  1.00 71.98           O  
ATOM    848  N   ASN A  51      13.440  38.786 -15.619  1.00 72.65           N  
ATOM    849  H   ASN A  51      13.654  39.261 -16.484  1.00 72.65           H  
ATOM    850  CA  ASN A  51      13.688  37.344 -15.597  1.00 72.65           C  
ATOM    851  HA  ASN A  51      13.664  37.006 -16.633  1.00 72.65           H  
ATOM    852  C   ASN A  51      12.572  36.542 -14.894  1.00 72.65           C  
ATOM    853  CB  ASN A  51      15.123  37.093 -15.088  1.00 72.65           C  
ATOM    854  HB2 ASN A  51      15.204  37.420 -14.051  1.00 72.65           H  
ATOM    855  HB3 ASN A  51      15.344  36.026 -15.133  1.00 72.65           H  
ATOM    856  O   ASN A  51      12.823  35.553 -14.221  1.00 72.65           O  
ATOM    857  CG  ASN A  51      16.163  37.824 -15.929  1.00 72.65           C  
ATOM    858  ND2 ASN A  51      17.364  37.998 -15.434  1.00 72.65           N  
ATOM    859 HD21 ASN A  51      17.627  37.621 -14.535  1.00 72.65           H  
ATOM    860 HD22 ASN A  51      17.999  38.524 -16.018  1.00 72.65           H  
ATOM    861  OD1 ASN A  51      15.908  38.254 -17.039  1.00 72.65           O  
ATOM    862  N   GLY A  52      11.312  36.977 -14.994  1.00 73.90           N  
ATOM    863  H   GLY A  52      11.147  37.857 -15.461  1.00 73.90           H  
ATOM    864  CA  GLY A  52      10.177  36.247 -14.419  1.00 73.90           C  
ATOM    865  HA2 GLY A  52      10.221  35.211 -14.756  1.00 73.90           H  
ATOM    866  HA3 GLY A  52       9.255  36.696 -14.789  1.00 73.90           H  
ATOM    867  C   GLY A  52      10.110  36.242 -12.885  1.00 73.90           C  
ATOM    868  O   GLY A  52       9.260  35.537 -12.329  1.00 73.90           O  
ATOM    869  N   ARG A  53      10.950  37.036 -12.204  1.00 79.15           N  
ATOM    870  H   ARG A  53      11.629  37.564 -12.733  1.00 79.15           H  
ATOM    871  CA  ARG A  53      10.782  37.360 -10.779  1.00 79.15           C  
ATOM    872  HA  ARG A  53      10.673  36.430 -10.221  1.00 79.15           H  
ATOM    873  C   ARG A  53       9.492  38.158 -10.580  1.00 79.15           C  
ATOM    874  CB  ARG A  53      12.022  38.105 -10.239  1.00 79.15           C  
ATOM    875  HB2 ARG A  53      12.190  39.014 -10.815  1.00 79.15           H  
ATOM    876  HB3 ARG A  53      11.842  38.379  -9.199  1.00 79.15           H  
ATOM    877  O   ARG A  53       8.943  38.744 -11.518  1.00 79.15           O  
ATOM    878  CG  ARG A  53      13.280  37.223 -10.299  1.00 79.15           C  
ATOM    879  HG2 ARG A  53      13.543  37.031 -11.339  1.00 79.15           H  
ATOM    880  HG3 ARG A  53      13.054  36.274  -9.813  1.00 79.15           H  
ATOM    881  CD  ARG A  53      14.483  37.846  -9.582  1.00 79.15           C  
ATOM    882  HD2 ARG A  53      14.234  37.976  -8.529  1.00 79.15           H  
ATOM    883  HD3 ARG A  53      14.676  38.833 -10.002  1.00 79.15           H  
ATOM    884  NE  ARG A  53      15.680  36.981  -9.689  1.00 79.15           N  
ATOM    885  HE  ARG A  53      15.701  36.132  -9.142  1.00 79.15           H  
ATOM    886  NH1 ARG A  53      16.903  38.221 -11.196  1.00 79.15           N  
ATOM    887 HH11 ARG A  53      17.797  38.421 -11.621  1.00 79.15           H  
ATOM    888 HH12 ARG A  53      16.142  38.880 -11.276  1.00 79.15           H  
ATOM    889  NH2 ARG A  53      17.776  36.370 -10.327  1.00 79.15           N  
ATOM    890 HH21 ARG A  53      18.654  36.538 -10.798  1.00 79.15           H  
ATOM    891 HH22 ARG A  53      17.721  35.549  -9.741  1.00 79.15           H  
ATOM    892  CZ  ARG A  53      16.774  37.194 -10.401  1.00 79.15           C  
ATOM    893  N   ALA A  54       8.987  38.201  -9.352  1.00 82.75           N  
ATOM    894  H   ALA A  54       9.479  37.737  -8.602  1.00 82.75           H  
ATOM    895  CA  ALA A  54       7.769  38.940  -9.036  1.00 82.75           C  
ATOM    896  HA  ALA A  54       7.603  39.704  -9.795  1.00 82.75           H  
ATOM    897  C   ALA A  54       7.881  39.661  -7.693  1.00 82.75           C  
ATOM    898  CB  ALA A  54       6.576  37.977  -9.069  1.00 82.75           C  
ATOM    899  HB1 ALA A  54       5.662  38.530  -8.853  1.00 82.75           H  
ATOM    900  HB2 ALA A  54       6.712  37.198  -8.319  1.00 82.75           H  
ATOM    901  HB3 ALA A  54       6.494  37.521 -10.056  1.00 82.75           H  
ATOM    902  O   ALA A  54       8.428  39.124  -6.736  1.00 82.75           O  
ATOM    903  N   ALA A  55       7.310  40.861  -7.624  1.00 84.33           N  
ATOM    904  H   ALA A  55       6.862  41.220  -8.455  1.00 84.33           H  
ATOM    905  CA  ALA A  55       7.129  41.614  -6.395  1.00 84.33           C  
ATOM    906  HA  ALA A  55       7.769  41.191  -5.620  1.00 84.33           H  
ATOM    907  C   ALA A  55       5.667  41.508  -5.934  1.00 84.33           C  
ATOM    908  CB  ALA A  55       7.597  43.053  -6.625  1.00 84.33           C  
ATOM    909  HB1 ALA A  55       8.676  43.060  -6.781  1.00 84.33           H  
ATOM    910  HB2 ALA A  55       7.097  43.474  -7.498  1.00 84.33           H  
ATOM    911  HB3 ALA A  55       7.365  43.658  -5.749  1.00 84.33           H  
ATOM    912  O   ALA A  55       4.744  41.806  -6.704  1.00 84.33           O  
ATOM    913  N   LEU A  56       5.448  41.082  -4.688  1.00 85.74           N  
ATOM    914  H   LEU A  56       6.247  40.859  -4.112  1.00 85.74           H  
ATOM    915  CA  LEU A  56       4.109  40.977  -4.100  1.00 85.74           C  
ATOM    916  HA  LEU A  56       3.374  40.895  -4.901  1.00 85.74           H  
ATOM    917  C   LEU A  56       3.763  42.243  -3.318  1.00 85.74           C  
ATOM    918  CB  LEU A  56       3.984  39.716  -3.225  1.00 85.74           C  
ATOM    919  HB2 LEU A  56       4.680  39.800  -2.390  1.00 85.74           H  
ATOM    920  HB3 LEU A  56       2.974  39.684  -2.815  1.00 85.74           H  
ATOM    921  O   LEU A  56       4.500  42.651  -2.422  1.00 85.74           O  
ATOM    922  CG  LEU A  56       4.261  38.393  -3.959  1.00 85.74           C  
ATOM    923  HG  LEU A  56       5.304  38.371  -4.276  1.00 85.74           H  
ATOM    924  CD1 LEU A  56       4.010  37.211  -3.022  1.00 85.74           C  
ATOM    925 HD11 LEU A  56       2.971  37.205  -2.691  1.00 85.74           H  
ATOM    926 HD12 LEU A  56       4.661  37.297  -2.152  1.00 85.74           H  
ATOM    927 HD13 LEU A  56       4.237  36.275  -3.531  1.00 85.74           H  
ATOM    928  CD2 LEU A  56       3.381  38.202  -5.194  1.00 85.74           C  
ATOM    929 HD21 LEU A  56       2.329  38.218  -4.907  1.00 85.74           H  
ATOM    930 HD22 LEU A  56       3.586  38.985  -5.923  1.00 85.74           H  
ATOM    931 HD23 LEU A  56       3.631  37.245  -5.651  1.00 85.74           H  
ATOM    932  N   TYR A  57       2.621  42.841  -3.652  1.00 89.73           N  
ATOM    933  H   TYR A  57       2.079  42.462  -4.416  1.00 89.73           H  
ATOM    934  CA  TYR A  57       2.067  43.991  -2.948  1.00 89.73           C  
ATOM    935  HA  TYR A  57       2.742  44.295  -2.148  1.00 89.73           H  
ATOM    936  C   TYR A  57       0.724  43.604  -2.334  1.00 89.73           C  
ATOM    937  CB  TYR A  57       1.930  45.188  -3.894  1.00 89.73           C  
ATOM    938  HB2 TYR A  57       1.402  45.982  -3.365  1.00 89.73           H  
ATOM    939  HB3 TYR A  57       1.316  44.889  -4.743  1.00 89.73           H  
ATOM    940  O   TYR A  57      -0.254  43.395  -3.059  1.00 89.73           O  
ATOM    941  CG  TYR A  57       3.239  45.750  -4.412  1.00 89.73           C  
ATOM    942  CD1 TYR A  57       3.841  46.850  -3.768  1.00 89.73           C  
ATOM    943  HD1 TYR A  57       3.394  47.283  -2.886  1.00 89.73           H  
ATOM    944  CD2 TYR A  57       3.856  45.171  -5.538  1.00 89.73           C  
ATOM    945  HD2 TYR A  57       3.414  44.308  -6.014  1.00 89.73           H  
ATOM    946  CE1 TYR A  57       5.060  47.370  -4.246  1.00 89.73           C  
ATOM    947  HE1 TYR A  57       5.532  48.186  -3.719  1.00 89.73           H  
ATOM    948  CE2 TYR A  57       5.074  45.691  -6.016  1.00 89.73           C  
ATOM    949  HE2 TYR A  57       5.575  45.234  -6.857  1.00 89.73           H  
ATOM    950  OH  TYR A  57       6.900  47.223  -5.793  1.00 89.73           O  
ATOM    951  HH  TYR A  57       7.237  47.897  -5.198  1.00 89.73           H  
ATOM    952  CZ  TYR A  57       5.685  46.784  -5.369  1.00 89.73           C  
ATOM    953  N   VAL A  58       0.678  43.529  -1.006  1.00 90.82           N  
ATOM    954  H   VAL A  58       1.518  43.746  -0.490  1.00 90.82           H  
ATOM    955  CA  VAL A  58      -0.547  43.305  -0.228  1.00 90.82           C  
ATOM    956  HA  VAL A  58      -1.407  43.426  -0.887  1.00 90.82           H  
ATOM    957  C   VAL A  58      -0.622  44.364   0.863  1.00 90.82           C  
ATOM    958  CB  VAL A  58      -0.631  41.883   0.367  1.00 90.82           C  
ATOM    959  HB  VAL A  58       0.206  41.729   1.048  1.00 90.82           H  
ATOM    960  O   VAL A  58       0.371  44.635   1.529  1.00 90.82           O  
ATOM    961  CG1 VAL A  58      -1.940  41.661   1.138  1.00 90.82           C  
ATOM    962 HG11 VAL A  58      -1.991  42.317   2.007  1.00 90.82           H  
ATOM    963 HG12 VAL A  58      -1.986  40.634   1.502  1.00 90.82           H  
ATOM    964 HG13 VAL A  58      -2.795  41.846   0.489  1.00 90.82           H  
ATOM    965  CG2 VAL A  58      -0.566  40.813  -0.726  1.00 90.82           C  
ATOM    966 HG21 VAL A  58      -1.376  40.963  -1.440  1.00 90.82           H  
ATOM    967 HG22 VAL A  58       0.396  40.861  -1.237  1.00 90.82           H  
ATOM    968 HG23 VAL A  58      -0.660  39.823  -0.281  1.00 90.82           H  
ATOM    969  N   SER A  59      -1.791  44.964   1.047  1.00 92.80           N  
ATOM    970  H   SER A  59      -2.565  44.688   0.459  1.00 92.80           H  
ATOM    971  CA  SER A  59      -2.090  45.828   2.187  1.00 92.80           C  
ATOM    972  HA  SER A  59      -1.388  45.623   2.995  1.00 92.80           H  
ATOM    973  C   SER A  59      -3.495  45.487   2.665  1.00 92.80           C  
ATOM    974  CB  SER A  59      -1.937  47.301   1.799  1.00 92.80           C  
ATOM    975  HB2 SER A  59      -2.677  47.558   1.041  1.00 92.80           H  
ATOM    976  HB3 SER A  59      -0.941  47.456   1.385  1.00 92.80           H  
ATOM    977  O   SER A  59      -4.470  45.752   1.957  1.00 92.80           O  
ATOM    978  OG  SER A  59      -2.100  48.148   2.916  1.00 92.80           O  
ATOM    979  HG  SER A  59      -1.433  47.935   3.573  1.00 92.80           H  
ATOM    980  N   GLU A  60      -3.571  44.829   3.816  1.00 93.23           N  
ATOM    981  H   GLU A  60      -2.718  44.685   4.336  1.00 93.23           H  
ATOM    982  CA  GLU A  60      -4.800  44.471   4.518  1.00 93.23           C  
ATOM    983  HA  GLU A  60      -5.644  44.532   3.831  1.00 93.23           H  
ATOM    984  C   GLU A  60      -5.025  45.474   5.653  1.00 93.23           C  
ATOM    985  CB  GLU A  60      -4.711  43.021   5.025  1.00 93.23           C  
ATOM    986  HB2 GLU A  60      -4.451  42.372   4.188  1.00 93.23           H  
ATOM    987  HB3 GLU A  60      -3.935  42.944   5.786  1.00 93.23           H  
ATOM    988  O   GLU A  60      -4.147  45.680   6.496  1.00 93.23           O  
ATOM    989  CG  GLU A  60      -6.055  42.579   5.617  1.00 93.23           C  
ATOM    990  HG2 GLU A  60      -6.280  43.233   6.460  1.00 93.23           H  
ATOM    991  HG3 GLU A  60      -6.824  42.724   4.858  1.00 93.23           H  
ATOM    992  CD  GLU A  60      -6.116  41.122   6.103  1.00 93.23           C  
ATOM    993  OE1 GLU A  60      -7.070  40.820   6.861  1.00 93.23           O  
ATOM    994  OE2 GLU A  60      -5.287  40.286   5.671  1.00 93.23           O  
ATOM    995  N   VAL A  61      -6.189  46.121   5.643  1.00 95.10           N  
ATOM    996  H   VAL A  61      -6.881  45.851   4.959  1.00 95.10           H  
ATOM    997  CA  VAL A  61      -6.579  47.158   6.597  1.00 95.10           C  
ATOM    998  HA  VAL A  61      -5.718  47.417   7.213  1.00 95.10           H  
ATOM    999  C   VAL A  61      -7.672  46.614   7.504  1.00 95.10           C  
ATOM   1000  CB  VAL A  61      -7.042  48.435   5.872  1.00 95.10           C  
ATOM   1001  HB  VAL A  61      -7.860  48.182   5.197  1.00 95.10           H  
ATOM   1002  O   VAL A  61      -8.757  46.283   7.024  1.00 95.10           O  
ATOM   1003  CG1 VAL A  61      -7.528  49.511   6.855  1.00 95.10           C  
ATOM   1004 HG11 VAL A  61      -7.774  50.427   6.319  1.00 95.10           H  
ATOM   1005 HG12 VAL A  61      -8.424  49.170   7.373  1.00 95.10           H  
ATOM   1006 HG13 VAL A  61      -6.756  49.719   7.596  1.00 95.10           H  
ATOM   1007  CG2 VAL A  61      -5.908  49.045   5.036  1.00 95.10           C  
ATOM   1008 HG21 VAL A  61      -5.576  48.331   4.282  1.00 95.10           H  
ATOM   1009 HG22 VAL A  61      -6.267  49.942   4.531  1.00 95.10           H  
ATOM   1010 HG23 VAL A  61      -5.067  49.298   5.682  1.00 95.10           H  
ATOM   1011  N   PHE A  62      -7.403  46.575   8.808  1.00 93.43           N  
ATOM   1012  H   PHE A  62      -6.517  46.939   9.128  1.00 93.43           H  
ATOM   1013  CA  PHE A  62      -8.385  46.229   9.829  1.00 93.43           C  
ATOM   1014  HA  PHE A  62      -9.077  45.500   9.407  1.00 93.43           H  
ATOM   1015  C   PHE A  62      -9.189  47.471  10.222  1.00 93.43           C  
ATOM   1016  CB  PHE A  62      -7.697  45.561  11.029  1.00 93.43           C  
ATOM   1017  HB2 PHE A  62      -6.977  46.254  11.465  1.00 93.43           H  
ATOM   1018  HB3 PHE A  62      -8.446  45.339  11.790  1.00 93.43           H  
ATOM   1019  O   PHE A  62      -8.636  48.526  10.522  1.00 93.43           O  
ATOM   1020  CG  PHE A  62      -7.001  44.271  10.642  1.00 93.43           C  
ATOM   1021  CD1 PHE A  62      -7.767  43.134  10.333  1.00 93.43           C  
ATOM   1022  HD1 PHE A  62      -8.839  43.165  10.460  1.00 93.43           H  
ATOM   1023  CD2 PHE A  62      -5.605  44.238  10.478  1.00 93.43           C  
ATOM   1024  HD2 PHE A  62      -5.015  45.108  10.725  1.00 93.43           H  
ATOM   1025  CE1 PHE A  62      -7.145  41.992   9.802  1.00 93.43           C  
ATOM   1026  HE1 PHE A  62      -7.739  41.152   9.473  1.00 93.43           H  
ATOM   1027  CE2 PHE A  62      -4.983  43.083   9.977  1.00 93.43           C  
ATOM   1028  HE2 PHE A  62      -3.911  43.073   9.848  1.00 93.43           H  
ATOM   1029  CZ  PHE A  62      -5.753  41.962   9.626  1.00 93.43           C  
ATOM   1030  HZ  PHE A  62      -5.285  41.088   9.197  1.00 93.43           H  
ATOM   1031  N   LEU A  63     -10.513  47.333  10.202  1.00 94.19           N  
ATOM   1032  H   LEU A  63     -10.880  46.439   9.910  1.00 94.19           H  
ATOM   1033  CA  LEU A  63     -11.470  48.320  10.711  1.00 94.19           C  
ATOM   1034  HA  LEU A  63     -11.021  49.313  10.699  1.00 94.19           H  
ATOM   1035  C   LEU A  63     -11.858  48.033  12.169  1.00 94.19           C  
ATOM   1036  CB  LEU A  63     -12.715  48.310   9.807  1.00 94.19           C  
ATOM   1037  HB2 LEU A  63     -13.450  48.997  10.226  1.00 94.19           H  
ATOM   1038  HB3 LEU A  63     -13.148  47.310   9.829  1.00 94.19           H  
ATOM   1039  O   LEU A  63     -12.354  48.913  12.872  1.00 94.19           O  
ATOM   1040  CG  LEU A  63     -12.458  48.701   8.340  1.00 94.19           C  
ATOM   1041  HG  LEU A  63     -11.761  47.997   7.885  1.00 94.19           H  
ATOM   1042  CD1 LEU A  63     -13.770  48.641   7.562  1.00 94.19           C  
ATOM   1043 HD11 LEU A  63     -14.191  47.639   7.638  1.00 94.19           H  
ATOM   1044 HD12 LEU A  63     -13.593  48.862   6.510  1.00 94.19           H  
ATOM   1045 HD13 LEU A  63     -14.484  49.356   7.971  1.00 94.19           H  
ATOM   1046  CD2 LEU A  63     -11.889  50.117   8.210  1.00 94.19           C  
ATOM   1047 HD21 LEU A  63     -12.513  50.818   8.765  1.00 94.19           H  
ATOM   1048 HD22 LEU A  63     -11.869  50.414   7.162  1.00 94.19           H  
ATOM   1049 HD23 LEU A  63     -10.873  50.144   8.605  1.00 94.19           H  
ATOM   1050  N   TYR A  64     -11.623  46.800  12.623  1.00 90.53           N  
ATOM   1051  H   TYR A  64     -11.191  46.142  11.990  1.00 90.53           H  
ATOM   1052  CA  TYR A  64     -11.766  46.404  14.016  1.00 90.53           C  
ATOM   1053  HA  TYR A  64     -12.752  46.708  14.366  1.00 90.53           H  
ATOM   1054  C   TYR A  64     -10.698  47.087  14.875  1.00 90.53           C  
ATOM   1055  CB  TYR A  64     -11.668  44.883  14.088  1.00 90.53           C  
ATOM   1056  HB2 TYR A  64     -10.653  44.572  13.839  1.00 90.53           H  
ATOM   1057  HB3 TYR A  64     -12.331  44.472  13.327  1.00 90.53           H  
ATOM   1058  O   TYR A  64      -9.511  47.005  14.565  1.00 90.53           O  
ATOM   1059  CG  TYR A  64     -12.067  44.300  15.425  1.00 90.53           C  
ATOM   1060  CD1 TYR A  64     -11.086  43.776  16.286  1.00 90.53           C  
ATOM   1061  HD1 TYR A  64     -10.040  43.855  16.030  1.00 90.53           H  
ATOM   1062  CD2 TYR A  64     -13.427  44.252  15.791  1.00 90.53           C  
ATOM   1063  HD2 TYR A  64     -14.178  44.678  15.142  1.00 90.53           H  
ATOM   1064  CE1 TYR A  64     -11.460  43.181  17.503  1.00 90.53           C  
ATOM   1065  HE1 TYR A  64     -10.699  42.799  18.167  1.00 90.53           H  
ATOM   1066  CE2 TYR A  64     -13.804  43.663  17.013  1.00 90.53           C  
ATOM   1067  HE2 TYR A  64     -14.835  43.652  17.332  1.00 90.53           H  
ATOM   1068  OH  TYR A  64     -13.193  42.559  19.047  1.00 90.53           O  
ATOM   1069  HH  TYR A  64     -12.447  42.501  19.649  1.00 90.53           H  
ATOM   1070  CZ  TYR A  64     -12.821  43.129  17.873  1.00 90.53           C  
ATOM   1071  N   LYS A  65     -11.135  47.793  15.923  1.00 88.78           N  
ATOM   1072  H   LYS A  65     -12.125  47.785  16.122  1.00 88.78           H  
ATOM   1073  CA  LYS A  65     -10.271  48.660  16.740  1.00 88.78           C  
ATOM   1074  HA  LYS A  65      -9.444  49.021  16.129  1.00 88.78           H  
ATOM   1075  C   LYS A  65      -9.616  47.939  17.916  1.00 88.78           C  
ATOM   1076  CB  LYS A  65     -11.074  49.867  17.247  1.00 88.78           C  
ATOM   1077  HB2 LYS A  65     -11.928  49.516  17.826  1.00 88.78           H  
ATOM   1078  HB3 LYS A  65     -10.433  50.449  17.909  1.00 88.78           H  
ATOM   1079  O   LYS A  65      -8.540  48.347  18.347  1.00 88.78           O  
ATOM   1080  CG  LYS A  65     -11.556  50.776  16.107  1.00 88.78           C  
ATOM   1081  HG2 LYS A  65     -12.262  50.237  15.475  1.00 88.78           H  
ATOM   1082  HG3 LYS A  65     -10.701  51.082  15.504  1.00 88.78           H  
ATOM   1083  CD  LYS A  65     -12.241  52.019  16.685  1.00 88.78           C  
ATOM   1084  HD2 LYS A  65     -11.538  52.542  17.332  1.00 88.78           H  
ATOM   1085  HD3 LYS A  65     -13.102  51.707  17.276  1.00 88.78           H  
ATOM   1086  CE  LYS A  65     -12.694  52.951  15.557  1.00 88.78           C  
ATOM   1087  HE2 LYS A  65     -11.824  53.210  14.954  1.00 88.78           H  
ATOM   1088  HE3 LYS A  65     -13.393  52.410  14.920  1.00 88.78           H  
ATOM   1089  NZ  LYS A  65     -13.327  54.178  16.103  1.00 88.78           N  
ATOM   1090  HZ1 LYS A  65     -13.622  54.793  15.358  1.00 88.78           H  
ATOM   1091  HZ2 LYS A  65     -12.677  54.675  16.695  1.00 88.78           H  
ATOM   1092  HZ3 LYS A  65     -14.134  53.936  16.660  1.00 88.78           H  
ATOM   1093  N   ASP A  66     -10.258  46.896  18.433  1.00 91.99           N  
ATOM   1094  H   ASP A  66     -11.143  46.611  18.038  1.00 91.99           H  
ATOM   1095  CA  ASP A  66      -9.757  46.162  19.591  1.00 91.99           C  
ATOM   1096  HA  ASP A  66      -9.350  46.896  20.287  1.00 91.99           H  
ATOM   1097  C   ASP A  66      -8.635  45.186  19.186  1.00 91.99           C  
ATOM   1098  CB  ASP A  66     -10.910  45.449  20.314  1.00 91.99           C  
ATOM   1099  HB2 ASP A  66     -11.298  44.656  19.674  1.00 91.99           H  
ATOM   1100  HB3 ASP A  66     -10.539  44.981  21.226  1.00 91.99           H  
ATOM   1101  O   ASP A  66      -8.620  44.697  18.051  1.00 91.99           O  
ATOM   1102  CG  ASP A  66     -12.041  46.410  20.677  1.00 91.99           C  
ATOM   1103  OD1 ASP A  66     -11.735  47.449  21.300  1.00 91.99           O  
ATOM   1104  OD2 ASP A  66     -13.188  46.118  20.271  1.00 91.99           O  
ATOM   1105  N   PRO A  67      -7.690  44.870  20.090  1.00 93.06           N  
ATOM   1106  CA  PRO A  67      -6.668  43.855  19.841  1.00 93.06           C  
ATOM   1107  HA  PRO A  67      -6.004  44.205  19.050  1.00 93.06           H  
ATOM   1108  C   PRO A  67      -7.265  42.511  19.397  1.00 93.06           C  
ATOM   1109  CB  PRO A  67      -5.877  43.728  21.152  1.00 93.06           C  
ATOM   1110  HB2 PRO A  67      -5.745  42.686  21.444  1.00 93.06           H  
ATOM   1111  HB3 PRO A  67      -4.908  44.216  21.051  1.00 93.06           H  
ATOM   1112  O   PRO A  67      -8.149  41.964  20.053  1.00 93.06           O  
ATOM   1113  CG  PRO A  67      -6.711  44.446  22.211  1.00 93.06           C  
ATOM   1114  HG2 PRO A  67      -6.085  44.945  22.951  1.00 93.06           H  
ATOM   1115  HG3 PRO A  67      -7.371  43.727  22.695  1.00 93.06           H  
ATOM   1116  CD  PRO A  67      -7.552  45.439  21.422  1.00 93.06           C  
ATOM   1117  HD2 PRO A  67      -8.514  45.570  21.918  1.00 93.06           H  
ATOM   1118  HD3 PRO A  67      -7.040  46.399  21.356  1.00 93.06           H  
ATOM   1119  N   ILE A  68      -6.746  41.957  18.297  1.00 93.66           N  
ATOM   1120  H   ILE A  68      -6.057  42.481  17.776  1.00 93.66           H  
ATOM   1121  CA  ILE A  68      -7.159  40.650  17.771  1.00 93.66           C  
ATOM   1122  HA  ILE A  68      -8.184  40.453  18.084  1.00 93.66           H  
ATOM   1123  C   ILE A  68      -6.255  39.573  18.384  1.00 93.66           C  
ATOM   1124  CB  ILE A  68      -7.129  40.633  16.222  1.00 93.66           C  
ATOM   1125  HB  ILE A  68      -6.091  40.715  15.901  1.00 93.66           H  
ATOM   1126  O   ILE A  68      -5.103  39.419  17.972  1.00 93.66           O  
ATOM   1127  CG1 ILE A  68      -7.916  41.811  15.598  1.00 93.66           C  
ATOM   1128 HG12 ILE A  68      -7.577  42.752  16.031  1.00 93.66           H  
ATOM   1129 HG13 ILE A  68      -8.975  41.699  15.833  1.00 93.66           H  
ATOM   1130  CG2 ILE A  68      -7.697  39.294  15.711  1.00 93.66           C  
ATOM   1131 HG21 ILE A  68      -7.525  39.194  14.639  1.00 93.66           H  
ATOM   1132 HG22 ILE A  68      -7.207  38.455  16.206  1.00 93.66           H  
ATOM   1133 HG23 ILE A  68      -8.765  39.238  15.920  1.00 93.66           H  
ATOM   1134  CD1 ILE A  68      -7.744  41.943  14.078  1.00 93.66           C  
ATOM   1135 HD11 ILE A  68      -6.687  42.052  13.834  1.00 93.66           H  
ATOM   1136 HD12 ILE A  68      -8.147  41.070  13.565  1.00 93.66           H  
ATOM   1137 HD13 ILE A  68      -8.278  42.828  13.732  1.00 93.66           H  
ATOM   1138  N   ASP A  69      -6.765  38.841  19.374  1.00 92.87           N  
ATOM   1139  H   ASP A  69      -7.696  39.047  19.708  1.00 92.87           H  
ATOM   1140  CA  ASP A  69      -6.045  37.804  20.130  1.00 92.87           C  
ATOM   1141  HA  ASP A  69      -4.977  37.923  19.944  1.00 92.87           H  
ATOM   1142  C   ASP A  69      -6.394  36.358  19.719  1.00 92.87           C  
ATOM   1143  CB  ASP A  69      -6.267  38.036  21.633  1.00 92.87           C  
ATOM   1144  HB2 ASP A  69      -6.026  39.071  21.878  1.00 92.87           H  
ATOM   1145  HB3 ASP A  69      -5.573  37.399  22.182  1.00 92.87           H  
ATOM   1146  O   ASP A  69      -5.684  35.422  20.086  1.00 92.87           O  
ATOM   1147  CG  ASP A  69      -7.694  37.742  22.116  1.00 92.87           C  
ATOM   1148  OD1 ASP A  69      -8.635  37.813  21.290  1.00 92.87           O  
ATOM   1149  OD2 ASP A  69      -7.824  37.449  23.324  1.00 92.87           O  
ATOM   1150  N   ASP A  70      -7.446  36.173  18.918  1.00 93.72           N  
ATOM   1151  H   ASP A  70      -8.051  36.972  18.790  1.00 93.72           H  
ATOM   1152  CA  ASP A  70      -7.851  34.895  18.327  1.00 93.72           C  
ATOM   1153  HA  ASP A  70      -7.248  34.091  18.748  1.00 93.72           H  
ATOM   1154  C   ASP A  70      -7.622  34.902  16.807  1.00 93.72           C  
ATOM   1155  CB  ASP A  70      -9.305  34.601  18.709  1.00 93.72           C  
ATOM   1156  HB2 ASP A  70      -9.365  34.439  19.786  1.00 93.72           H  
ATOM   1157  HB3 ASP A  70      -9.917  35.469  18.464  1.00 93.72           H  
ATOM   1158  O   ASP A  70      -8.421  35.448  16.033  1.00 93.72           O  
ATOM   1159  CG  ASP A  70      -9.871  33.375  17.991  1.00 93.72           C  
ATOM   1160  OD1 ASP A  70      -9.137  32.396  17.741  1.00 93.72           O  
ATOM   1161  OD2 ASP A  70     -11.080  33.413  17.672  1.00 93.72           O  
ATOM   1162  N   ILE A  71      -6.499  34.304  16.391  1.00 91.69           N  
ATOM   1163  H   ILE A  71      -5.919  33.881  17.102  1.00 91.69           H  
ATOM   1164  CA  ILE A  71      -6.027  34.255  15.003  1.00 91.69           C  
ATOM   1165  HA  ILE A  71      -6.832  34.594  14.351  1.00 91.69           H  
ATOM   1166  C   ILE A  71      -5.679  32.811  14.625  1.00 91.69           C  
ATOM   1167  CB  ILE A  71      -4.825  35.207  14.781  1.00 91.69           C  
ATOM   1168  HB  ILE A  71      -4.001  34.869  15.409  1.00 91.69           H  
ATOM   1169  O   ILE A  71      -4.659  32.263  15.048  1.00 91.69           O  
ATOM   1170  CG1 ILE A  71      -5.176  36.654  15.199  1.00 91.69           C  
ATOM   1171 HG12 ILE A  71      -6.039  36.991  14.625  1.00 91.69           H  
ATOM   1172 HG13 ILE A  71      -5.448  36.665  16.254  1.00 91.69           H  
ATOM   1173  CG2 ILE A  71      -4.369  35.158  13.304  1.00 91.69           C  
ATOM   1174 HG21 ILE A  71      -5.143  35.570  12.656  1.00 91.69           H  
ATOM   1175 HG22 ILE A  71      -4.156  34.136  12.991  1.00 91.69           H  
ATOM   1176 HG23 ILE A  71      -3.452  35.733  13.176  1.00 91.69           H  
ATOM   1177  CD1 ILE A  71      -4.046  37.676  15.034  1.00 91.69           C  
ATOM   1178 HD11 ILE A  71      -3.162  37.349  15.581  1.00 91.69           H  
ATOM   1179 HD12 ILE A  71      -4.378  38.630  15.443  1.00 91.69           H  
ATOM   1180 HD13 ILE A  71      -3.802  37.821  13.981  1.00 91.69           H  
ATOM   1181  N   VAL A  72      -6.489  32.216  13.748  1.00 91.68           N  
ATOM   1182  H   VAL A  72      -7.293  32.741  13.435  1.00 91.68           H  
ATOM   1183  CA  VAL A  72      -6.255  30.874  13.192  1.00 91.68           C  
ATOM   1184  HA  VAL A  72      -5.355  30.458  13.644  1.00 91.68           H  
ATOM   1185  C   VAL A  72      -6.008  30.970  11.690  1.00 91.68           C  
ATOM   1186  CB  VAL A  72      -7.401  29.906  13.539  1.00 91.68           C  
ATOM   1187  HB  VAL A  72      -8.344  30.301  13.161  1.00 91.68           H  
ATOM   1188  O   VAL A  72      -6.883  31.373  10.922  1.00 91.68           O  
ATOM   1189  CG1 VAL A  72      -7.175  28.524  12.912  1.00 91.68           C  
ATOM   1190 HG11 VAL A  72      -7.197  28.595  11.825  1.00 91.68           H  
ATOM   1191 HG12 VAL A  72      -7.962  27.841  13.232  1.00 91.68           H  
ATOM   1192 HG13 VAL A  72      -6.208  28.135  13.234  1.00 91.68           H  
ATOM   1193  CG2 VAL A  72      -7.539  29.720  15.054  1.00 91.68           C  
ATOM   1194 HG21 VAL A  72      -6.603  29.355  15.478  1.00 91.68           H  
ATOM   1195 HG22 VAL A  72      -7.785  30.668  15.531  1.00 91.68           H  
ATOM   1196 HG23 VAL A  72      -8.338  29.014  15.280  1.00 91.68           H  
ATOM   1197  N   LEU A  73      -4.818  30.563  11.257  1.00 89.58           N  
ATOM   1198  H   LEU A  73      -4.177  30.186  11.941  1.00 89.58           H  
ATOM   1199  CA  LEU A  73      -4.412  30.525   9.854  1.00 89.58           C  
ATOM   1200  HA  LEU A  73      -5.035  31.208   9.277  1.00 89.58           H  
ATOM   1201  C   LEU A  73      -4.606  29.114   9.293  1.00 89.58           C  
ATOM   1202  CB  LEU A  73      -2.946  30.981   9.725  1.00 89.58           C  
ATOM   1203  HB2 LEU A  73      -2.315  30.261  10.247  1.00 89.58           H  
ATOM   1204  HB3 LEU A  73      -2.671  30.960   8.671  1.00 89.58           H  
ATOM   1205  O   LEU A  73      -4.242  28.135   9.936  1.00 89.58           O  
ATOM   1206  CG  LEU A  73      -2.644  32.382  10.291  1.00 89.58           C  
ATOM   1207  HG  LEU A  73      -2.856  32.392  11.360  1.00 89.58           H  
ATOM   1208  CD1 LEU A  73      -1.163  32.704  10.089  1.00 89.58           C  
ATOM   1209 HD11 LEU A  73      -0.551  31.950  10.584  1.00 89.58           H  
ATOM   1210 HD12 LEU A  73      -0.940  33.676  10.530  1.00 89.58           H  
ATOM   1211 HD13 LEU A  73      -0.921  32.730   9.027  1.00 89.58           H  
ATOM   1212  CD2 LEU A  73      -3.473  33.478   9.625  1.00 89.58           C  
ATOM   1213 HD21 LEU A  73      -4.528  33.342   9.861  1.00 89.58           H  
ATOM   1214 HD22 LEU A  73      -3.336  33.457   8.544  1.00 89.58           H  
ATOM   1215 HD23 LEU A  73      -3.168  34.452  10.008  1.00 89.58           H  
ATOM   1216  N   ASN A  74      -5.127  28.984   8.075  1.00 91.90           N  
ATOM   1217  H   ASN A  74      -5.423  29.823   7.598  1.00 91.90           H  
ATOM   1218  CA  ASN A  74      -5.184  27.712   7.354  1.00 91.90           C  
ATOM   1219  HA  ASN A  74      -4.627  26.965   7.919  1.00 91.90           H  
ATOM   1220  C   ASN A  74      -4.498  27.836   5.990  1.00 91.90           C  
ATOM   1221  CB  ASN A  74      -6.639  27.220   7.271  1.00 91.90           C  
ATOM   1222  HB2 ASN A  74      -7.269  28.028   6.901  1.00 91.90           H  
ATOM   1223  HB3 ASN A  74      -6.970  26.941   8.271  1.00 91.90           H  
ATOM   1224  O   ASN A  74      -4.888  28.665   5.170  1.00 91.90           O  
ATOM   1225  CG  ASN A  74      -6.809  26.021   6.354  1.00 91.90           C  
ATOM   1226  ND2 ASN A  74      -6.402  24.844   6.761  1.00 91.90           N  
ATOM   1227 HD21 ASN A  74      -6.395  24.086   6.094  1.00 91.90           H  
ATOM   1228 HD22 ASN A  74      -5.921  24.750   7.645  1.00 91.90           H  
ATOM   1229  OD1 ASN A  74      -7.361  26.128   5.266  1.00 91.90           O  
ATOM   1230  N   LEU A  75      -3.494  26.988   5.758  1.00 90.49           N  
ATOM   1231  H   LEU A  75      -3.290  26.308   6.477  1.00 90.49           H  
ATOM   1232  CA  LEU A  75      -2.715  26.895   4.531  1.00 90.49           C  
ATOM   1233  HA  LEU A  75      -2.941  27.761   3.909  1.00 90.49           H  
ATOM   1234  C   LEU A  75      -3.091  25.621   3.761  1.00 90.49           C  
ATOM   1235  CB  LEU A  75      -1.218  26.951   4.881  1.00 90.49           C  
ATOM   1236  HB2 LEU A  75      -0.999  26.149   5.585  1.00 90.49           H  
ATOM   1237  HB3 LEU A  75      -1.009  27.901   5.373  1.00 90.49           H  
ATOM   1238  O   LEU A  75      -2.695  24.507   4.116  1.00 90.49           O  
ATOM   1239  CG  LEU A  75      -0.282  26.809   3.668  1.00 90.49           C  
ATOM   1240  HG  LEU A  75      -0.524  25.898   3.120  1.00 90.49           H  
ATOM   1241  CD1 LEU A  75      -0.392  27.993   2.702  1.00 90.49           C  
ATOM   1242 HD11 LEU A  75      -0.185  28.922   3.233  1.00 90.49           H  
ATOM   1243 HD12 LEU A  75      -1.394  28.040   2.276  1.00 90.49           H  
ATOM   1244 HD13 LEU A  75       0.328  27.875   1.892  1.00 90.49           H  
ATOM   1245  CD2 LEU A  75       1.161  26.687   4.153  1.00 90.49           C  
ATOM   1246 HD21 LEU A  75       1.436  27.570   4.730  1.00 90.49           H  
ATOM   1247 HD22 LEU A  75       1.836  26.569   3.305  1.00 90.49           H  
ATOM   1248 HD23 LEU A  75       1.256  25.814   4.800  1.00 90.49           H  
ATOM   1249  N   GLY A  76      -3.818  25.796   2.661  1.00 90.73           N  
ATOM   1250  H   GLY A  76      -4.108  26.740   2.448  1.00 90.73           H  
ATOM   1251  CA  GLY A  76      -4.026  24.767   1.651  1.00 90.73           C  
ATOM   1252  HA2 GLY A  76      -5.042  24.848   1.265  1.00 90.73           H  
ATOM   1253  HA3 GLY A  76      -3.906  23.779   2.095  1.00 90.73           H  
ATOM   1254  C   GLY A  76      -3.051  24.944   0.489  1.00 90.73           C  
ATOM   1255  O   GLY A  76      -3.169  25.910  -0.257  1.00 90.73           O  
ATOM   1256  N   VAL A  77      -2.120  24.015   0.270  1.00 90.75           N  
ATOM   1257  H   VAL A  77      -2.109  23.205   0.874  1.00 90.75           H  
ATOM   1258  CA  VAL A  77      -1.301  24.010  -0.959  1.00 90.75           C  
ATOM   1259  HA  VAL A  77      -1.348  24.994  -1.425  1.00 90.75           H  
ATOM   1260  C   VAL A  77      -1.904  23.012  -1.931  1.00 90.75           C  
ATOM   1261  CB  VAL A  77       0.193  23.734  -0.707  1.00 90.75           C  
ATOM   1262  HB  VAL A  77       0.312  22.726  -0.311  1.00 90.75           H  
ATOM   1263  O   VAL A  77      -2.120  21.854  -1.580  1.00 90.75           O  
ATOM   1264  CG1 VAL A  77       1.011  23.835  -2.004  1.00 90.75           C  
ATOM   1265 HG11 VAL A  77       2.067  23.680  -1.785  1.00 90.75           H  
ATOM   1266 HG12 VAL A  77       0.696  23.070  -2.713  1.00 90.75           H  
ATOM   1267 HG13 VAL A  77       0.888  24.822  -2.450  1.00 90.75           H  
ATOM   1268  CG2 VAL A  77       0.775  24.736   0.294  1.00 90.75           C  
ATOM   1269 HG21 VAL A  77       0.622  25.753  -0.067  1.00 90.75           H  
ATOM   1270 HG22 VAL A  77       0.283  24.630   1.260  1.00 90.75           H  
ATOM   1271 HG23 VAL A  77       1.841  24.555   0.432  1.00 90.75           H  
ATOM   1272  N   PHE A  78      -2.169  23.444  -3.160  1.00 92.85           N  
ATOM   1273  H   PHE A  78      -2.015  24.422  -3.360  1.00 92.85           H  
ATOM   1274  CA  PHE A  78      -2.775  22.618  -4.199  1.00 92.85           C  
ATOM   1275  HA  PHE A  78      -2.968  21.622  -3.802  1.00 92.85           H  
ATOM   1276  C   PHE A  78      -1.838  22.490  -5.394  1.00 92.85           C  
ATOM   1277  CB  PHE A  78      -4.118  23.216  -4.633  1.00 92.85           C  
ATOM   1278  HB2 PHE A  78      -4.495  22.633  -5.474  1.00 92.85           H  
ATOM   1279  HB3 PHE A  78      -3.955  24.233  -4.990  1.00 92.85           H  
ATOM   1280  O   PHE A  78      -1.464  23.503  -5.983  1.00 92.85           O  
ATOM   1281  CG  PHE A  78      -5.176  23.245  -3.549  1.00 92.85           C  
ATOM   1282  CD1 PHE A  78      -6.165  22.244  -3.497  1.00 92.85           C  
ATOM   1283  HD1 PHE A  78      -6.158  21.433  -4.209  1.00 92.85           H  
ATOM   1284  CD2 PHE A  78      -5.178  24.280  -2.592  1.00 92.85           C  
ATOM   1285  HD2 PHE A  78      -4.419  25.048  -2.613  1.00 92.85           H  
ATOM   1286  CE1 PHE A  78      -7.157  22.287  -2.500  1.00 92.85           C  
ATOM   1287  HE1 PHE A  78      -7.911  21.516  -2.447  1.00 92.85           H  
ATOM   1288  CE2 PHE A  78      -6.167  24.318  -1.596  1.00 92.85           C  
ATOM   1289  HE2 PHE A  78      -6.167  25.115  -0.867  1.00 92.85           H  
ATOM   1290  CZ  PHE A  78      -7.155  23.321  -1.548  1.00 92.85           C  
ATOM   1291  HZ  PHE A  78      -7.905  23.346  -0.771  1.00 92.85           H  
ATOM   1292  N   ARG A  79      -1.512  21.260  -5.804  1.00 91.43           N  
ATOM   1293  H   ARG A  79      -1.922  20.478  -5.313  1.00 91.43           H  
ATOM   1294  CA  ARG A  79      -0.841  21.006  -7.086  1.00 91.43           C  
ATOM   1295  HA  ARG A  79      -0.118  21.802  -7.266  1.00 91.43           H  
ATOM   1296  C   ARG A  79      -1.882  21.049  -8.201  1.00 91.43           C  
ATOM   1297  CB  ARG A  79      -0.084  19.669  -7.038  1.00 91.43           C  
ATOM   1298  HB2 ARG A  79      -0.798  18.845  -7.056  1.00 91.43           H  
ATOM   1299  HB3 ARG A  79       0.477  19.615  -6.106  1.00 91.43           H  
ATOM   1300  O   ARG A  79      -2.925  20.396  -8.100  1.00 91.43           O  
ATOM   1301  CG  ARG A  79       0.905  19.528  -8.208  1.00 91.43           C  
ATOM   1302  HG2 ARG A  79       1.643  20.327  -8.143  1.00 91.43           H  
ATOM   1303  HG3 ARG A  79       0.380  19.610  -9.160  1.00 91.43           H  
ATOM   1304  CD  ARG A  79       1.618  18.170  -8.146  1.00 91.43           C  
ATOM   1305  HD2 ARG A  79       1.963  17.999  -7.126  1.00 91.43           H  
ATOM   1306  HD3 ARG A  79       0.901  17.389  -8.402  1.00 91.43           H  
ATOM   1307  NE  ARG A  79       2.787  18.122  -9.045  1.00 91.43           N  
ATOM   1308  HE  ARG A  79       3.284  18.991  -9.181  1.00 91.43           H  
ATOM   1309  NH1 ARG A  79       2.858  15.843  -9.398  1.00 91.43           N  
ATOM   1310 HH11 ARG A  79       3.248  15.054  -9.893  1.00 91.43           H  
ATOM   1311 HH12 ARG A  79       1.955  15.718  -8.963  1.00 91.43           H  
ATOM   1312  NH2 ARG A  79       4.484  17.154 -10.203  1.00 91.43           N  
ATOM   1313 HH21 ARG A  79       4.972  16.333 -10.532  1.00 91.43           H  
ATOM   1314 HH22 ARG A  79       4.946  18.049 -10.281  1.00 91.43           H  
ATOM   1315  CZ  ARG A  79       3.363  17.041  -9.543  1.00 91.43           C  
ATOM   1316  N   ILE A  80      -1.608  21.805  -9.259  1.00 91.42           N  
ATOM   1317  H   ILE A  80      -0.728  22.302  -9.277  1.00 91.42           H  
ATOM   1318  CA  ILE A  80      -2.472  21.911 -10.435  1.00 91.42           C  
ATOM   1319  HA  ILE A  80      -3.452  21.508 -10.177  1.00 91.42           H  
ATOM   1320  C   ILE A  80      -1.887  21.048 -11.554  1.00 91.42           C  
ATOM   1321  CB  ILE A  80      -2.702  23.379 -10.862  1.00 91.42           C  
ATOM   1322  HB  ILE A  80      -1.764  23.792 -11.233  1.00 91.42           H  
ATOM   1323  O   ILE A  80      -0.779  21.289 -12.025  1.00 91.42           O  
ATOM   1324  CG1 ILE A  80      -3.159  24.233  -9.654  1.00 91.42           C  
ATOM   1325 HG12 ILE A  80      -2.334  24.308  -8.945  1.00 91.42           H  
ATOM   1326 HG13 ILE A  80      -3.984  23.729  -9.151  1.00 91.42           H  
ATOM   1327  CG2 ILE A  80      -3.734  23.409 -12.009  1.00 91.42           C  
ATOM   1328 HG21 ILE A  80      -3.393  22.798 -12.844  1.00 91.42           H  
ATOM   1329 HG22 ILE A  80      -3.844  24.424 -12.390  1.00 91.42           H  
ATOM   1330 HG23 ILE A  80      -4.699  23.041 -11.660  1.00 91.42           H  
ATOM   1331  CD1 ILE A  80      -3.595  25.665  -9.992  1.00 91.42           C  
ATOM   1332 HD11 ILE A  80      -4.505  25.659 -10.591  1.00 91.42           H  
ATOM   1333 HD12 ILE A  80      -3.805  26.202  -9.067  1.00 91.42           H  
ATOM   1334 HD13 ILE A  80      -2.800  26.181 -10.531  1.00 91.42           H  
ATOM   1335  N   ALA A  81      -2.644  20.043 -11.993  1.00 83.62           N  
ATOM   1336  H   ALA A  81      -3.538  19.892 -11.549  1.00 83.62           H  
ATOM   1337  CA  ALA A  81      -2.267  19.166 -13.098  1.00 83.62           C  
ATOM   1338  HA  ALA A  81      -1.564  19.689 -13.746  1.00 83.62           H  
ATOM   1339  C   ALA A  81      -3.505  18.799 -13.927  1.00 83.62           C  
ATOM   1340  CB  ALA A  81      -1.563  17.925 -12.532  1.00 83.62           C  
ATOM   1341  HB1 ALA A  81      -0.669  18.228 -11.987  1.00 83.62           H  
ATOM   1342  HB2 ALA A  81      -2.227  17.391 -11.852  1.00 83.62           H  
ATOM   1343  HB3 ALA A  81      -1.270  17.261 -13.345  1.00 83.62           H  
ATOM   1344  O   ALA A  81      -4.519  18.372 -13.374  1.00 83.62           O  
ATOM   1345  N   LYS A  82      -3.431  18.959 -15.258  1.00 76.01           N  
ATOM   1346  H   LYS A  82      -2.570  19.331 -15.631  1.00 76.01           H  
ATOM   1347  CA  LYS A  82      -4.519  18.639 -16.211  1.00 76.01           C  
ATOM   1348  HA  LYS A  82      -4.294  19.133 -17.156  1.00 76.01           H  
ATOM   1349  C   LYS A  82      -5.883  19.212 -15.775  1.00 76.01           C  
ATOM   1350  CB  LYS A  82      -4.563  17.119 -16.484  1.00 76.01           C  
ATOM   1351  HB2 LYS A  82      -4.809  16.592 -15.562  1.00 76.01           H  
ATOM   1352  HB3 LYS A  82      -5.351  16.922 -17.211  1.00 76.01           H  
ATOM   1353  O   LYS A  82      -6.861  18.479 -15.635  1.00 76.01           O  
ATOM   1354  CG  LYS A  82      -3.238  16.572 -17.041  1.00 76.01           C  
ATOM   1355  HG2 LYS A  82      -2.967  17.144 -17.929  1.00 76.01           H  
ATOM   1356  HG3 LYS A  82      -2.452  16.693 -16.296  1.00 76.01           H  
ATOM   1357  CD  LYS A  82      -3.336  15.086 -17.416  1.00 76.01           C  
ATOM   1358  HD2 LYS A  82      -3.587  14.502 -16.531  1.00 76.01           H  
ATOM   1359  HD3 LYS A  82      -4.112  14.959 -18.171  1.00 76.01           H  
ATOM   1360  CE  LYS A  82      -1.982  14.631 -17.981  1.00 76.01           C  
ATOM   1361  HE2 LYS A  82      -1.711  15.299 -18.798  1.00 76.01           H  
ATOM   1362  HE3 LYS A  82      -1.223  14.746 -17.206  1.00 76.01           H  
ATOM   1363  NZ  LYS A  82      -2.001  13.230 -18.472  1.00 76.01           N  
ATOM   1364  HZ1 LYS A  82      -1.096  12.992 -18.853  1.00 76.01           H  
ATOM   1365  HZ2 LYS A  82      -2.677  13.123 -19.216  1.00 76.01           H  
ATOM   1366  HZ3 LYS A  82      -2.208  12.583 -17.725  1.00 76.01           H  
ATOM   1367  N   ASN A  83      -5.913  20.517 -15.491  1.00 78.41           N  
ATOM   1368  H   ASN A  83      -5.094  21.059 -15.724  1.00 78.41           H  
ATOM   1369  CA  ASN A  83      -7.074  21.280 -14.999  1.00 78.41           C  
ATOM   1370  HA  ASN A  83      -6.694  22.265 -14.729  1.00 78.41           H  
ATOM   1371  C   ASN A  83      -7.708  20.760 -13.690  1.00 78.41           C  
ATOM   1372  CB  ASN A  83      -8.077  21.514 -16.150  1.00 78.41           C  
ATOM   1373  HB2 ASN A  83      -8.930  22.083 -15.781  1.00 78.41           H  
ATOM   1374  HB3 ASN A  83      -8.442  20.559 -16.526  1.00 78.41           H  
ATOM   1375  O   ASN A  83      -8.819  21.151 -13.334  1.00 78.41           O  
ATOM   1376  CG  ASN A  83      -7.471  22.304 -17.300  1.00 78.41           C  
ATOM   1377  ND2 ASN A  83      -8.147  22.397 -18.419  1.00 78.41           N  
ATOM   1378 HD21 ASN A  83      -9.077  22.016 -18.514  1.00 78.41           H  
ATOM   1379 HD22 ASN A  83      -7.729  22.959 -19.147  1.00 78.41           H  
ATOM   1380  OD1 ASN A  83      -6.377  22.830 -17.207  1.00 78.41           O  
ATOM   1381  N   ARG A  84      -7.004  19.911 -12.930  1.00 86.81           N  
ATOM   1382  H   ARG A  84      -6.110  19.590 -13.272  1.00 86.81           H  
ATOM   1383  CA  ARG A  84      -7.423  19.434 -11.607  1.00 86.81           C  
ATOM   1384  HA  ARG A  84      -8.422  19.814 -11.395  1.00 86.81           H  
ATOM   1385  C   ARG A  84      -6.506  19.979 -10.520  1.00 86.81           C  
ATOM   1386  CB  ARG A  84      -7.483  17.900 -11.596  1.00 86.81           C  
ATOM   1387  HB2 ARG A  84      -6.547  17.486 -11.971  1.00 86.81           H  
ATOM   1388  HB3 ARG A  84      -7.624  17.560 -10.570  1.00 86.81           H  
ATOM   1389  O   ARG A  84      -5.297  20.074 -10.707  1.00 86.81           O  
ATOM   1390  CG  ARG A  84      -8.657  17.402 -12.451  1.00 86.81           C  
ATOM   1391  HG2 ARG A  84      -9.576  17.836 -12.057  1.00 86.81           H  
ATOM   1392  HG3 ARG A  84      -8.536  17.720 -13.486  1.00 86.81           H  
ATOM   1393  CD  ARG A  84      -8.762  15.875 -12.403  1.00 86.81           C  
ATOM   1394  HD2 ARG A  84      -8.545  15.551 -11.385  1.00 86.81           H  
ATOM   1395  HD3 ARG A  84      -8.008  15.450 -13.065  1.00 86.81           H  
ATOM   1396  NE  ARG A  84     -10.112  15.430 -12.816  1.00 86.81           N  
ATOM   1397  HE  ARG A  84     -10.518  15.921 -13.600  1.00 86.81           H  
ATOM   1398  NH1 ARG A  84     -10.477  13.916 -11.126  1.00 86.81           N  
ATOM   1399 HH11 ARG A  84      -9.537  14.053 -10.785  1.00 86.81           H  
ATOM   1400 HH12 ARG A  84     -11.103  13.395 -10.529  1.00 86.81           H  
ATOM   1401  NH2 ARG A  84     -12.126  14.383 -12.537  1.00 86.81           N  
ATOM   1402 HH21 ARG A  84     -12.698  13.795 -11.948  1.00 86.81           H  
ATOM   1403 HH22 ARG A  84     -12.570  14.997 -13.205  1.00 86.81           H  
ATOM   1404  CZ  ARG A  84     -10.894  14.582 -12.164  1.00 86.81           C  
ATOM   1405  N   ARG A  85      -7.109  20.323  -9.380  1.00 91.63           N  
ATOM   1406  H   ARG A  85      -8.108  20.181  -9.326  1.00 91.63           H  
ATOM   1407  CA  ARG A  85      -6.426  20.733  -8.148  1.00 91.63           C  
ATOM   1408  HA  ARG A  85      -5.392  20.997  -8.369  1.00 91.63           H  
ATOM   1409  C   ARG A  85      -6.411  19.538  -7.194  1.00 91.63           C  
ATOM   1410  CB  ARG A  85      -7.124  21.961  -7.523  1.00 91.63           C  
ATOM   1411  HB2 ARG A  85      -6.578  22.247  -6.624  1.00 91.63           H  
ATOM   1412  HB3 ARG A  85      -8.136  21.685  -7.227  1.00 91.63           H  
ATOM   1413  O   ARG A  85      -7.483  19.049  -6.829  1.00 91.63           O  
ATOM   1414  CG  ARG A  85      -7.201  23.181  -8.463  1.00 91.63           C  
ATOM   1415  HG2 ARG A  85      -6.195  23.444  -8.792  1.00 91.63           H  
ATOM   1416  HG3 ARG A  85      -7.799  22.928  -9.338  1.00 91.63           H  
ATOM   1417  CD  ARG A  85      -7.834  24.401  -7.769  1.00 91.63           C  
ATOM   1418  HD2 ARG A  85      -8.821  24.125  -7.398  1.00 91.63           H  
ATOM   1419  HD3 ARG A  85      -7.209  24.677  -6.920  1.00 91.63           H  
ATOM   1420  NE  ARG A  85      -7.965  25.555  -8.690  1.00 91.63           N  
ATOM   1421  HE  ARG A  85      -7.821  25.376  -9.673  1.00 91.63           H  
ATOM   1422  NH1 ARG A  85      -8.414  27.195  -7.131  1.00 91.63           N  
ATOM   1423 HH11 ARG A  85      -8.459  26.509  -6.391  1.00 91.63           H  
ATOM   1424 HH12 ARG A  85      -8.508  28.181  -6.936  1.00 91.63           H  
ATOM   1425  NH2 ARG A  85      -8.199  27.764  -9.254  1.00 91.63           N  
ATOM   1426 HH21 ARG A  85      -8.252  28.730  -8.964  1.00 91.63           H  
ATOM   1427 HH22 ARG A  85      -8.091  27.564 -10.238  1.00 91.63           H  
ATOM   1428  CZ  ARG A  85      -8.195  26.819  -8.357  1.00 91.63           C  
ATOM   1429  N   PHE A  86      -5.221  19.084  -6.818  1.00 90.88           N  
ATOM   1430  H   PHE A  86      -4.396  19.531  -7.193  1.00 90.88           H  
ATOM   1431  CA  PHE A  86      -5.004  18.059  -5.796  1.00 90.88           C  
ATOM   1432  HA  PHE A  86      -5.942  17.565  -5.544  1.00 90.88           H  
ATOM   1433  C   PHE A  86      -4.469  18.755  -4.550  1.00 90.88           C  
ATOM   1434  CB  PHE A  86      -4.025  16.998  -6.317  1.00 90.88           C  
ATOM   1435  HB2 PHE A  86      -3.877  16.254  -5.534  1.00 90.88           H  
ATOM   1436  HB3 PHE A  86      -3.059  17.463  -6.511  1.00 90.88           H  
ATOM   1437  O   PHE A  86      -3.485  19.492  -4.650  1.00 90.88           O  
ATOM   1438  CG  PHE A  86      -4.495  16.294  -7.576  1.00 90.88           C  
ATOM   1439  CD1 PHE A  86      -5.301  15.145  -7.483  1.00 90.88           C  
ATOM   1440  HD1 PHE A  86      -5.569  14.752  -6.514  1.00 90.88           H  
ATOM   1441  CD2 PHE A  86      -4.138  16.795  -8.843  1.00 90.88           C  
ATOM   1442  HD2 PHE A  86      -3.524  17.680  -8.920  1.00 90.88           H  
ATOM   1443  CE1 PHE A  86      -5.732  14.487  -8.649  1.00 90.88           C  
ATOM   1444  HE1 PHE A  86      -6.314  13.580  -8.569  1.00 90.88           H  
ATOM   1445  CE2 PHE A  86      -4.578  16.144 -10.010  1.00 90.88           C  
ATOM   1446  HE2 PHE A  86      -4.294  16.530 -10.977  1.00 90.88           H  
ATOM   1447  CZ  PHE A  86      -5.366  14.983  -9.912  1.00 90.88           C  
ATOM   1448  HZ  PHE A  86      -5.669  14.460 -10.807  1.00 90.88           H  
ATOM   1449  N   GLN A  87      -5.134  18.592  -3.407  1.00 89.81           N  
ATOM   1450  H   GLN A  87      -5.900  17.935  -3.366  1.00 89.81           H  
ATOM   1451  CA  GLN A  87      -4.701  19.228  -2.168  1.00 89.81           C  
ATOM   1452  HA  GLN A  87      -4.425  20.257  -2.399  1.00 89.81           H  
ATOM   1453  C   GLN A  87      -3.456  18.514  -1.648  1.00 89.81           C  
ATOM   1454  CB  GLN A  87      -5.844  19.281  -1.148  1.00 89.81           C  
ATOM   1455  HB2 GLN A  87      -6.750  19.624  -1.647  1.00 89.81           H  
ATOM   1456  HB3 GLN A  87      -6.032  18.292  -0.729  1.00 89.81           H  
ATOM   1457  O   GLN A  87      -3.515  17.442  -1.062  1.00 89.81           O  
ATOM   1458  CG  GLN A  87      -5.480  20.274  -0.034  1.00 89.81           C  
ATOM   1459  HG2 GLN A  87      -4.683  19.852   0.578  1.00 89.81           H  
ATOM   1460  HG3 GLN A  87      -5.110  21.198  -0.479  1.00 89.81           H  
ATOM   1461  CD  GLN A  87      -6.650  20.631   0.873  1.00 89.81           C  
ATOM   1462  NE2 GLN A  87      -6.548  21.721   1.601  1.00 89.81           N  
ATOM   1463 HE21 GLN A  87      -7.292  21.922   2.252  1.00 89.81           H  
ATOM   1464 HE22 GLN A  87      -5.672  22.223   1.625  1.00 89.81           H  
ATOM   1465  OE1 GLN A  87      -7.660  19.949   0.949  1.00 89.81           O  
ATOM   1466  N   PHE A  88      -2.307  19.110  -1.904  1.00 82.85           N  
ATOM   1467  H   PHE A  88      -2.331  20.031  -2.319  1.00 82.85           H  
ATOM   1468  CA  PHE A  88      -1.013  18.574  -1.532  1.00 82.85           C  
ATOM   1469  HA  PHE A  88      -0.983  17.507  -1.756  1.00 82.85           H  
ATOM   1470  C   PHE A  88      -0.742  18.751  -0.027  1.00 82.85           C  
ATOM   1471  CB  PHE A  88       0.001  19.287  -2.424  1.00 82.85           C  
ATOM   1472  HB2 PHE A  88      -0.195  20.359  -2.423  1.00 82.85           H  
ATOM   1473  HB3 PHE A  88      -0.121  18.936  -3.448  1.00 82.85           H  
ATOM   1474  O   PHE A  88      -0.154  17.872   0.600  1.00 82.85           O  
ATOM   1475  CG  PHE A  88       1.424  19.081  -1.997  1.00 82.85           C  
ATOM   1476  CD1 PHE A  88       1.999  19.994  -1.098  1.00 82.85           C  
ATOM   1477  HD1 PHE A  88       1.421  20.818  -0.707  1.00 82.85           H  
ATOM   1478  CD2 PHE A  88       2.155  17.985  -2.482  1.00 82.85           C  
ATOM   1479  HD2 PHE A  88       1.692  17.264  -3.140  1.00 82.85           H  
ATOM   1480  CE1 PHE A  88       3.328  19.834  -0.703  1.00 82.85           C  
ATOM   1481  HE1 PHE A  88       3.778  20.529  -0.010  1.00 82.85           H  
ATOM   1482  CE2 PHE A  88       3.500  17.841  -2.114  1.00 82.85           C  
ATOM   1483  HE2 PHE A  88       4.085  17.019  -2.500  1.00 82.85           H  
ATOM   1484  CZ  PHE A  88       4.076  18.784  -1.245  1.00 82.85           C  
ATOM   1485  HZ  PHE A  88       5.123  18.730  -0.986  1.00 82.85           H  
ATOM   1486  N   LEU A  89      -1.221  19.859   0.548  1.00 87.17           N  
ATOM   1487  H   LEU A  89      -1.709  20.516  -0.044  1.00 87.17           H  
ATOM   1488  CA  LEU A  89      -1.126  20.190   1.968  1.00 87.17           C  
ATOM   1489  HA  LEU A  89      -0.902  19.288   2.537  1.00 87.17           H  
ATOM   1490  C   LEU A  89      -2.453  20.782   2.463  1.00 87.17           C  
ATOM   1491  CB  LEU A  89       0.005  21.216   2.153  1.00 87.17           C  
ATOM   1492  HB2 LEU A  89       0.897  20.889   1.617  1.00 87.17           H  
ATOM   1493  HB3 LEU A  89      -0.333  22.153   1.712  1.00 87.17           H  
ATOM   1494  O   LEU A  89      -3.089  21.556   1.744  1.00 87.17           O  
ATOM   1495  CG  LEU A  89       0.376  21.481   3.619  1.00 87.17           C  
ATOM   1496  HG  LEU A  89      -0.525  21.507   4.232  1.00 87.17           H  
ATOM   1497  CD1 LEU A  89       1.301  20.382   4.141  1.00 87.17           C  
ATOM   1498 HD11 LEU A  89       1.570  20.595   5.176  1.00 87.17           H  
ATOM   1499 HD12 LEU A  89       0.804  19.413   4.098  1.00 87.17           H  
ATOM   1500 HD13 LEU A  89       2.215  20.349   3.548  1.00 87.17           H  
ATOM   1501  CD2 LEU A  89       1.038  22.845   3.741  1.00 87.17           C  
ATOM   1502 HD21 LEU A  89       1.198  23.067   4.797  1.00 87.17           H  
ATOM   1503 HD22 LEU A  89       0.370  23.616   3.357  1.00 87.17           H  
ATOM   1504 HD23 LEU A  89       1.982  22.864   3.197  1.00 87.17           H  
ATOM   1505  N   ASN A  90      -2.827  20.472   3.703  1.00 88.07           N  
ATOM   1506  H   ASN A  90      -2.259  19.822   4.227  1.00 88.07           H  
ATOM   1507  CA  ASN A  90      -3.834  21.208   4.462  1.00 88.07           C  
ATOM   1508  HA  ASN A  90      -3.957  22.208   4.048  1.00 88.07           H  
ATOM   1509  C   ASN A  90      -3.360  21.341   5.914  1.00 88.07           C  
ATOM   1510  CB  ASN A  90      -5.171  20.453   4.384  1.00 88.07           C  
ATOM   1511  HB2 ASN A  90      -5.402  20.201   3.349  1.00 88.07           H  
ATOM   1512  HB3 ASN A  90      -5.087  19.517   4.935  1.00 88.07           H  
ATOM   1513  O   ASN A  90      -3.440  20.376   6.672  1.00 88.07           O  
ATOM   1514  CG  ASN A  90      -6.321  21.260   4.963  1.00 88.07           C  
ATOM   1515  ND2 ASN A  90      -7.323  20.601   5.494  1.00 88.07           N  
ATOM   1516 HD21 ASN A  90      -8.024  21.152   5.968  1.00 88.07           H  
ATOM   1517 HD22 ASN A  90      -7.260  19.600   5.615  1.00 88.07           H  
ATOM   1518  OD1 ASN A  90      -6.363  22.481   4.920  1.00 88.07           O  
ATOM   1519  N   GLU A  91      -2.846  22.505   6.292  1.00 88.73           N  
ATOM   1520  H   GLU A  91      -2.810  23.271   5.635  1.00 88.73           H  
ATOM   1521  CA  GLU A  91      -2.417  22.777   7.666  1.00 88.73           C  
ATOM   1522  HA  GLU A  91      -2.615  21.908   8.294  1.00 88.73           H  
ATOM   1523  C   GLU A  91      -3.200  23.928   8.272  1.00 88.73           C  
ATOM   1524  CB  GLU A  91      -0.915  23.068   7.741  1.00 88.73           C  
ATOM   1525  HB2 GLU A  91      -0.687  23.436   8.742  1.00 88.73           H  
ATOM   1526  HB3 GLU A  91      -0.644  23.828   7.009  1.00 88.73           H  
ATOM   1527  O   GLU A  91      -3.547  24.887   7.589  1.00 88.73           O  
ATOM   1528  CG  GLU A  91      -0.108  21.793   7.504  1.00 88.73           C  
ATOM   1529  HG2 GLU A  91      -0.457  21.022   8.191  1.00 88.73           H  
ATOM   1530  HG3 GLU A  91      -0.288  21.434   6.490  1.00 88.73           H  
ATOM   1531  CD  GLU A  91       1.392  21.974   7.720  1.00 88.73           C  
ATOM   1532  OE1 GLU A  91       2.095  20.947   7.608  1.00 88.73           O  
ATOM   1533  OE2 GLU A  91       1.877  23.089   7.993  1.00 88.73           O  
ATOM   1534  N   THR A  92      -3.437  23.844   9.572  1.00 88.19           N  
ATOM   1535  H   THR A  92      -3.155  23.009  10.066  1.00 88.19           H  
ATOM   1536  CA  THR A  92      -4.037  24.887  10.393  1.00 88.19           C  
ATOM   1537  HA  THR A  92      -4.199  25.776   9.783  1.00 88.19           H  
ATOM   1538  C   THR A  92      -3.060  25.236  11.516  1.00 88.19           C  
ATOM   1539  CB  THR A  92      -5.403  24.427  10.923  1.00 88.19           C  
ATOM   1540  HB  THR A  92      -5.262  23.601  11.621  1.00 88.19           H  
ATOM   1541  O   THR A  92      -2.475  24.342  12.131  1.00 88.19           O  
ATOM   1542  CG2 THR A  92      -6.157  25.554  11.619  1.00 88.19           C  
ATOM   1543 HG21 THR A  92      -5.613  25.867  12.511  1.00 88.19           H  
ATOM   1544 HG22 THR A  92      -6.262  26.403  10.943  1.00 88.19           H  
ATOM   1545 HG23 THR A  92      -7.144  25.205  11.920  1.00 88.19           H  
ATOM   1546  OG1 THR A  92      -6.224  23.987   9.854  1.00 88.19           O  
ATOM   1547  HG1 THR A  92      -6.454  23.075  10.051  1.00 88.19           H  
ATOM   1548  N   LEU A  93      -2.859  26.526  11.761  1.00 86.18           N  
ATOM   1549  H   LEU A  93      -3.377  27.201  11.216  1.00 86.18           H  
ATOM   1550  CA  LEU A  93      -1.941  27.074  12.754  1.00 86.18           C  
ATOM   1551  HA  LEU A  93      -1.567  26.272  13.390  1.00 86.18           H  
ATOM   1552  C   LEU A  93      -2.696  28.080  13.623  1.00 86.18           C  
ATOM   1553  CB  LEU A  93      -0.756  27.732  12.019  1.00 86.18           C  
ATOM   1554  HB2 LEU A  93      -1.142  28.545  11.404  1.00 86.18           H  
ATOM   1555  HB3 LEU A  93      -0.309  26.994  11.351  1.00 86.18           H  
ATOM   1556  O   LEU A  93      -3.283  29.029  13.105  1.00 86.18           O  
ATOM   1557  CG  LEU A  93       0.353  28.290  12.931  1.00 86.18           C  
ATOM   1558  HG  LEU A  93      -0.081  28.937  13.693  1.00 86.18           H  
ATOM   1559  CD1 LEU A  93       1.126  27.152  13.605  1.00 86.18           C  
ATOM   1560 HD11 LEU A  93       0.483  26.639  14.320  1.00 86.18           H  
ATOM   1561 HD12 LEU A  93       1.984  27.554  14.145  1.00 86.18           H  
ATOM   1562 HD13 LEU A  93       1.483  26.444  12.857  1.00 86.18           H  
ATOM   1563  CD2 LEU A  93       1.339  29.122  12.110  1.00 86.18           C  
ATOM   1564 HD21 LEU A  93       1.804  28.503  11.343  1.00 86.18           H  
ATOM   1565 HD22 LEU A  93       2.110  29.530  12.764  1.00 86.18           H  
ATOM   1566 HD23 LEU A  93       0.813  29.950  11.634  1.00 86.18           H  
ATOM   1567  N   ASP A  94      -2.643  27.893  14.938  1.00 85.44           N  
ATOM   1568  H   ASP A  94      -2.143  27.094  15.301  1.00 85.44           H  
ATOM   1569  CA  ASP A  94      -2.931  28.965  15.889  1.00 85.44           C  
ATOM   1570  HA  ASP A  94      -3.832  29.503  15.594  1.00 85.44           H  
ATOM   1571  C   ASP A  94      -1.742  29.935  15.857  1.00 85.44           C  
ATOM   1572  CB  ASP A  94      -3.182  28.345  17.270  1.00 85.44           C  
ATOM   1573  HB2 ASP A  94      -2.310  27.761  17.566  1.00 85.44           H  
ATOM   1574  HB3 ASP A  94      -4.025  27.660  17.188  1.00 85.44           H  
ATOM   1575  O   ASP A  94      -0.629  29.598  16.276  1.00 85.44           O  
ATOM   1576  CG  ASP A  94      -3.488  29.371  18.368  1.00 85.44           C  
ATOM   1577  OD1 ASP A  94      -3.056  30.541  18.239  1.00 85.44           O  
ATOM   1578  OD2 ASP A  94      -4.090  28.941  19.371  1.00 85.44           O  
ATOM   1579  N   TYR A  95      -1.959  31.117  15.281  1.00 84.95           N  
ATOM   1580  H   TYR A  95      -2.908  31.368  15.043  1.00 84.95           H  
ATOM   1581  CA  TYR A  95      -0.909  32.116  15.104  1.00 84.95           C  
ATOM   1582  HA  TYR A  95      -0.026  31.634  14.683  1.00 84.95           H  
ATOM   1583  C   TYR A  95      -0.499  32.749  16.440  1.00 84.95           C  
ATOM   1584  CB  TYR A  95      -1.391  33.163  14.098  1.00 84.95           C  
ATOM   1585  HB2 TYR A  95      -2.394  33.476  14.385  1.00 84.95           H  
ATOM   1586  HB3 TYR A  95      -1.453  32.696  13.115  1.00 84.95           H  
ATOM   1587  O   TYR A  95       0.667  33.092  16.625  1.00 84.95           O  
ATOM   1588  CG  TYR A  95      -0.518  34.398  14.007  1.00 84.95           C  
ATOM   1589  CD1 TYR A  95      -0.825  35.507  14.815  1.00 84.95           C  
ATOM   1590  HD1 TYR A  95      -1.674  35.476  15.481  1.00 84.95           H  
ATOM   1591  CD2 TYR A  95       0.606  34.432  13.156  1.00 84.95           C  
ATOM   1592  HD2 TYR A  95       0.844  33.576  12.541  1.00 84.95           H  
ATOM   1593  CE1 TYR A  95      -0.015  36.652  14.780  1.00 84.95           C  
ATOM   1594  HE1 TYR A  95      -0.260  37.499  15.405  1.00 84.95           H  
ATOM   1595  CE2 TYR A  95       1.423  35.583  13.119  1.00 84.95           C  
ATOM   1596  HE2 TYR A  95       2.292  35.631  12.479  1.00 84.95           H  
ATOM   1597  OH  TYR A  95       1.894  37.803  13.939  1.00 84.95           O  
ATOM   1598  HH  TYR A  95       1.586  38.416  14.611  1.00 84.95           H  
ATOM   1599  CZ  TYR A  95       1.113  36.693  13.939  1.00 84.95           C  
ATOM   1600  N   CYS A  96      -1.420  32.854  17.395  1.00 85.77           N  
ATOM   1601  H   CYS A  96      -2.318  32.411  17.259  1.00 85.77           H  
ATOM   1602  CA  CYS A  96      -1.155  33.445  18.700  1.00 85.77           C  
ATOM   1603  HA  CYS A  96      -0.537  34.332  18.560  1.00 85.77           H  
ATOM   1604  C   CYS A  96      -0.372  32.488  19.608  1.00 85.77           C  
ATOM   1605  CB  CYS A  96      -2.487  33.913  19.273  1.00 85.77           C  
ATOM   1606  HB2 CYS A  96      -2.377  34.176  20.325  1.00 85.77           H  
ATOM   1607  HB3 CYS A  96      -3.226  33.116  19.193  1.00 85.77           H  
ATOM   1608  O   CYS A  96       0.581  32.905  20.268  1.00 85.77           O  
ATOM   1609  SG  CYS A  96      -3.065  35.367  18.368  1.00 85.77           S  
ATOM   1610  N   LEU A  97      -0.649  31.186  19.548  1.00 80.38           N  
ATOM   1611  H   LEU A  97      -1.474  30.898  19.041  1.00 80.38           H  
ATOM   1612  CA  LEU A  97       0.216  30.166  20.139  1.00 80.38           C  
ATOM   1613  HA  LEU A  97       0.366  30.420  21.188  1.00 80.38           H  
ATOM   1614  C   LEU A  97       1.596  30.136  19.460  1.00 80.38           C  
ATOM   1615  CB  LEU A  97      -0.498  28.810  20.043  1.00 80.38           C  
ATOM   1616  HB2 LEU A  97      -1.496  28.906  20.471  1.00 80.38           H  
ATOM   1617  HB3 LEU A  97      -0.607  28.553  18.990  1.00 80.38           H  
ATOM   1618  O   LEU A  97       2.618  30.100  20.148  1.00 80.38           O  
ATOM   1619  CG  LEU A  97       0.236  27.663  20.758  1.00 80.38           C  
ATOM   1620  HG  LEU A  97       1.250  27.572  20.367  1.00 80.38           H  
ATOM   1621  CD1 LEU A  97       0.303  27.878  22.273  1.00 80.38           C  
ATOM   1622 HD11 LEU A  97      -0.698  28.055  22.666  1.00 80.38           H  
ATOM   1623 HD12 LEU A  97       0.943  28.731  22.498  1.00 80.38           H  
ATOM   1624 HD13 LEU A  97       0.728  26.995  22.748  1.00 80.38           H  
ATOM   1625  CD2 LEU A  97      -0.495  26.349  20.489  1.00 80.38           C  
ATOM   1626 HD21 LEU A  97      -0.530  26.166  19.415  1.00 80.38           H  
ATOM   1627 HD22 LEU A  97       0.032  25.527  20.972  1.00 80.38           H  
ATOM   1628 HD23 LEU A  97      -1.515  26.409  20.871  1.00 80.38           H  
ATOM   1629  N   PHE A  98       1.638  30.213  18.124  1.00 77.94           N  
ATOM   1630  H   PHE A  98       0.766  30.203  17.613  1.00 77.94           H  
ATOM   1631  CA  PHE A  98       2.890  30.269  17.365  1.00 77.94           C  
ATOM   1632  HA  PHE A  98       3.478  29.386  17.614  1.00 77.94           H  
ATOM   1633  C   PHE A  98       3.749  31.484  17.741  1.00 77.94           C  
ATOM   1634  CB  PHE A  98       2.595  30.230  15.860  1.00 77.94           C  
ATOM   1635  HB2 PHE A  98       2.295  29.218  15.590  1.00 77.94           H  
ATOM   1636  HB3 PHE A  98       1.752  30.890  15.651  1.00 77.94           H  
ATOM   1637  O   PHE A  98       4.925  31.299  18.039  1.00 77.94           O  
ATOM   1638  CG  PHE A  98       3.765  30.661  14.996  1.00 77.94           C  
ATOM   1639  CD1 PHE A  98       3.690  31.858  14.260  1.00 77.94           C  
ATOM   1640  HD1 PHE A  98       2.783  32.445  14.270  1.00 77.94           H  
ATOM   1641  CD2 PHE A  98       4.972  29.939  15.029  1.00 77.94           C  
ATOM   1642  HD2 PHE A  98       5.043  29.045  15.632  1.00 77.94           H  
ATOM   1643  CE1 PHE A  98       4.811  32.325  13.554  1.00 77.94           C  
ATOM   1644  HE1 PHE A  98       4.752  33.263  13.023  1.00 77.94           H  
ATOM   1645  CE2 PHE A  98       6.102  30.423  14.345  1.00 77.94           C  
ATOM   1646  HE2 PHE A  98       7.048  29.906  14.412  1.00 77.94           H  
ATOM   1647  CZ  PHE A  98       6.018  31.607  13.595  1.00 77.94           C  
ATOM   1648  HZ  PHE A  98       6.894  31.986  13.088  1.00 77.94           H  
ATOM   1649  N   SER A  99       3.182  32.694  17.801  1.00 76.34           N  
ATOM   1650  H   SER A  99       2.231  32.785  17.473  1.00 76.34           H  
ATOM   1651  CA  SER A  99       3.903  33.923  18.180  1.00 76.34           C  
ATOM   1652  HA  SER A  99       4.692  34.108  17.451  1.00 76.34           H  
ATOM   1653  C   SER A  99       4.575  33.828  19.553  1.00 76.34           C  
ATOM   1654  CB  SER A  99       2.956  35.131  18.158  1.00 76.34           C  
ATOM   1655  HB2 SER A  99       2.588  35.291  17.145  1.00 76.34           H  
ATOM   1656  HB3 SER A  99       3.501  36.013  18.493  1.00 76.34           H  
ATOM   1657  O   SER A  99       5.705  34.272  19.725  1.00 76.34           O  
ATOM   1658  OG  SER A  99       1.868  34.999  19.043  1.00 76.34           O  
ATOM   1659  HG  SER A  99       1.482  34.124  18.968  1.00 76.34           H  
ATOM   1660  N   ARG A 100       3.921  33.173  20.522  1.00 77.70           N  
ATOM   1661  H   ARG A 100       2.989  32.844  20.315  1.00 77.70           H  
ATOM   1662  CA  ARG A 100       4.447  32.989  21.884  1.00 77.70           C  
ATOM   1663  HA  ARG A 100       4.878  33.929  22.231  1.00 77.70           H  
ATOM   1664  C   ARG A 100       5.577  31.965  21.969  1.00 77.70           C  
ATOM   1665  CB  ARG A 100       3.299  32.580  22.815  1.00 77.70           C  
ATOM   1666  HB2 ARG A 100       3.704  32.297  23.787  1.00 77.70           H  
ATOM   1667  HB3 ARG A 100       2.787  31.716  22.393  1.00 77.70           H  
ATOM   1668  O   ARG A 100       6.390  32.040  22.881  1.00 77.70           O  
ATOM   1669  CG  ARG A 100       2.300  33.726  23.024  1.00 77.70           C  
ATOM   1670  HG2 ARG A 100       1.973  34.121  22.062  1.00 77.70           H  
ATOM   1671  HG3 ARG A 100       2.782  34.530  23.582  1.00 77.70           H  
ATOM   1672  CD  ARG A 100       1.081  33.221  23.798  1.00 77.70           C  
ATOM   1673  HD2 ARG A 100       1.402  32.897  24.788  1.00 77.70           H  
ATOM   1674  HD3 ARG A 100       0.657  32.372  23.261  1.00 77.70           H  
ATOM   1675  NE  ARG A 100       0.057  34.272  23.919  1.00 77.70           N  
ATOM   1676  HE  ARG A 100       0.237  35.137  23.430  1.00 77.70           H  
ATOM   1677  NH1 ARG A 100      -1.449  33.101  25.197  1.00 77.70           N  
ATOM   1678 HH11 ARG A 100      -0.809  32.321  25.224  1.00 77.70           H  
ATOM   1679 HH12 ARG A 100      -2.354  33.053  25.644  1.00 77.70           H  
ATOM   1680  NH2 ARG A 100      -1.955  35.161  24.501  1.00 77.70           N  
ATOM   1681 HH21 ARG A 100      -2.868  35.082  24.926  1.00 77.70           H  
ATOM   1682 HH22 ARG A 100      -1.740  36.001  23.983  1.00 77.70           H  
ATOM   1683  CZ  ARG A 100      -1.104  34.174  24.539  1.00 77.70           C  
ATOM   1684  N   GLN A 101       5.608  30.989  21.062  1.00 67.04           N  
ATOM   1685  H   GLN A 101       4.884  30.980  20.357  1.00 67.04           H  
ATOM   1686  CA  GLN A 101       6.576  29.886  21.098  1.00 67.04           C  
ATOM   1687  HA  GLN A 101       7.114  29.909  22.046  1.00 67.04           H  
ATOM   1688  C   GLN A 101       7.659  29.992  20.014  1.00 67.04           C  
ATOM   1689  CB  GLN A 101       5.816  28.548  21.035  1.00 67.04           C  
ATOM   1690  HB2 GLN A 101       5.215  28.509  20.126  1.00 67.04           H  
ATOM   1691  HB3 GLN A 101       6.542  27.735  21.006  1.00 67.04           H  
ATOM   1692  O   GLN A 101       8.651  29.274  20.093  1.00 67.04           O  
ATOM   1693  CG  GLN A 101       4.913  28.352  22.267  1.00 67.04           C  
ATOM   1694  HG2 GLN A 101       4.126  29.107  22.268  1.00 67.04           H  
ATOM   1695  HG3 GLN A 101       5.511  28.486  23.168  1.00 67.04           H  
ATOM   1696  CD  GLN A 101       4.245  26.981  22.339  1.00 67.04           C  
ATOM   1697  NE2 GLN A 101       3.543  26.693  23.414  1.00 67.04           N  
ATOM   1698 HE21 GLN A 101       3.119  25.776  23.431  1.00 67.04           H  
ATOM   1699 HE22 GLN A 101       3.450  27.364  24.162  1.00 67.04           H  
ATOM   1700  OE1 GLN A 101       4.341  26.137  21.465  1.00 67.04           O  
ATOM   1701  N   TYR A 102       7.460  30.828  18.987  1.00 59.85           N  
ATOM   1702  H   TYR A 102       6.610  31.374  18.997  1.00 59.85           H  
ATOM   1703  CA  TYR A 102       8.263  30.930  17.755  1.00 59.85           C  
ATOM   1704  HA  TYR A 102       7.650  31.497  17.054  1.00 59.85           H  
ATOM   1705  C   TYR A 102       8.511  29.589  17.024  1.00 59.85           C  
ATOM   1706  CB  TYR A 102       9.522  31.778  18.005  1.00 59.85           C  
ATOM   1707  HB2 TYR A 102       9.784  31.754  19.063  1.00 59.85           H  
ATOM   1708  HB3 TYR A 102      10.370  31.347  17.473  1.00 59.85           H  
ATOM   1709  O   TYR A 102       9.344  29.482  16.123  1.00 59.85           O  
ATOM   1710  CG  TYR A 102       9.373  33.225  17.566  1.00 59.85           C  
ATOM   1711  CD1 TYR A 102       9.904  33.634  16.327  1.00 59.85           C  
ATOM   1712  HD1 TYR A 102      10.399  32.917  15.689  1.00 59.85           H  
ATOM   1713  CD2 TYR A 102       8.716  34.162  18.389  1.00 59.85           C  
ATOM   1714  HD2 TYR A 102       8.283  33.852  19.328  1.00 59.85           H  
ATOM   1715  CE1 TYR A 102       9.830  34.986  15.939  1.00 59.85           C  
ATOM   1716  HE1 TYR A 102      10.261  35.322  15.008  1.00 59.85           H  
ATOM   1717  CE2 TYR A 102       8.624  35.512  17.995  1.00 59.85           C  
ATOM   1718  HE2 TYR A 102       8.115  36.225  18.627  1.00 59.85           H  
ATOM   1719  OH  TYR A 102       9.185  37.236  16.396  1.00 59.85           O  
ATOM   1720  HH  TYR A 102       8.634  37.786  16.958  1.00 59.85           H  
ATOM   1721  CZ  TYR A 102       9.209  35.932  16.780  1.00 59.85           C  
ATOM   1722  N   LEU A 103       7.747  28.549  17.371  1.00 54.45           N  
ATOM   1723  H   LEU A 103       7.071  28.714  18.103  1.00 54.45           H  
ATOM   1724  CA  LEU A 103       7.908  27.178  16.895  1.00 54.45           C  
ATOM   1725  HA  LEU A 103       8.843  27.097  16.342  1.00 54.45           H  
ATOM   1726  C   LEU A 103       6.787  26.828  15.913  1.00 54.45           C  
ATOM   1727  CB  LEU A 103       7.986  26.231  18.108  1.00 54.45           C  
ATOM   1728  HB2 LEU A 103       7.175  26.480  18.794  1.00 54.45           H  
ATOM   1729  HB3 LEU A 103       7.827  25.207  17.770  1.00 54.45           H  
ATOM   1730  O   LEU A 103       5.793  26.195  16.266  1.00 54.45           O  
ATOM   1731  CG  LEU A 103       9.333  26.301  18.855  1.00 54.45           C  
ATOM   1732  HG  LEU A 103       9.659  27.337  18.944  1.00 54.45           H  
ATOM   1733  CD1 LEU A 103       9.206  25.706  20.258  1.00 54.45           C  
ATOM   1734 HD11 LEU A 103      10.157  25.798  20.783  1.00 54.45           H  
ATOM   1735 HD12 LEU A 103       8.906  24.659  20.211  1.00 54.45           H  
ATOM   1736 HD13 LEU A 103       8.458  26.267  20.816  1.00 54.45           H  
ATOM   1737  CD2 LEU A 103      10.440  25.532  18.126  1.00 54.45           C  
ATOM   1738 HD21 LEU A 103      11.382  25.678  18.655  1.00 54.45           H  
ATOM   1739 HD22 LEU A 103      10.206  24.468  18.097  1.00 54.45           H  
ATOM   1740 HD23 LEU A 103      10.557  25.918  17.114  1.00 54.45           H  
ATOM   1741  N   ALA A 104       6.962  27.223  14.652  1.00 56.57           N  
ATOM   1742  H   ALA A 104       7.783  27.764  14.423  1.00 56.57           H  
ATOM   1743  CA  ALA A 104       6.109  26.744  13.571  1.00 56.57           C  
ATOM   1744  HA  ALA A 104       5.070  26.770  13.897  1.00 56.57           H  
ATOM   1745  C   ALA A 104       6.478  25.285  13.267  1.00 56.57           C  
ATOM   1746  CB  ALA A 104       6.226  27.662  12.350  1.00 56.57           C  
ATOM   1747  HB1 ALA A 104       5.730  27.194  11.500  1.00 56.57           H  
ATOM   1748  HB2 ALA A 104       7.275  27.846  12.117  1.00 56.57           H  
ATOM   1749  HB3 ALA A 104       5.725  28.611  12.542  1.00 56.57           H  
ATOM   1750  O   ALA A 104       7.486  24.998  12.620  1.00 56.57           O  
ATOM   1751  N   SER A 105       5.659  24.361  13.764  1.00 58.59           N  
ATOM   1752  H   SER A 105       4.872  24.671  14.317  1.00 58.59           H  
ATOM   1753  CA  SER A 105       5.719  22.952  13.378  1.00 58.59           C  
ATOM   1754  HA  SER A 105       6.766  22.650  13.344  1.00 58.59           H  
ATOM   1755  C   SER A 105       5.140  22.741  11.972  1.00 58.59           C  
ATOM   1756  CB  SER A 105       5.029  22.073  14.431  1.00 58.59           C  
ATOM   1757  HB2 SER A 105       5.536  22.193  15.389  1.00 58.59           H  
ATOM   1758  HB3 SER A 105       5.103  21.026  14.135  1.00 58.59           H  
ATOM   1759  O   SER A 105       4.500  23.622  11.392  1.00 58.59           O  
ATOM   1760  OG  SER A 105       3.665  22.417  14.576  1.00 58.59           O  
ATOM   1761  HG  SER A 105       3.561  22.927  15.383  1.00 58.59           H  
ATOM   1762  N   GLY A 106       5.382  21.558  11.404  1.00 62.08           N  
ATOM   1763  H   GLY A 106       5.923  20.877  11.916  1.00 62.08           H  
ATOM   1764  CA  GLY A 106       4.871  21.198  10.085  1.00 62.08           C  
ATOM   1765  HA2 GLY A 106       3.785  21.300  10.092  1.00 62.08           H  
ATOM   1766  HA3 GLY A 106       5.116  20.157   9.877  1.00 62.08           H  
ATOM   1767  C   GLY A 106       5.431  22.060   8.950  1.00 62.08           C  
ATOM   1768  O   GLY A 106       6.592  22.469   8.952  1.00 62.08           O  
ATOM   1769  N   PHE A 107       4.606  22.282   7.934  1.00 66.65           N  
ATOM   1770  H   PHE A 107       3.639  22.006   8.020  1.00 66.65           H  
ATOM   1771  CA  PHE A 107       4.983  22.954   6.699  1.00 66.65           C  
ATOM   1772  HA  PHE A 107       6.018  22.684   6.490  1.00 66.65           H  
ATOM   1773  C   PHE A 107       4.888  24.481   6.793  1.00 66.65           C  
ATOM   1774  CB  PHE A 107       4.100  22.408   5.584  1.00 66.65           C  
ATOM   1775  HB2 PHE A 107       3.883  21.358   5.781  1.00 66.65           H  
ATOM   1776  HB3 PHE A 107       3.155  22.950   5.607  1.00 66.65           H  
ATOM   1777  O   PHE A 107       5.640  25.180   6.109  1.00 66.65           O  
ATOM   1778  CG  PHE A 107       4.694  22.492   4.204  1.00 66.65           C  
ATOM   1779  CD1 PHE A 107       4.594  23.677   3.451  1.00 66.65           C  
ATOM   1780  HD1 PHE A 107       4.135  24.555   3.881  1.00 66.65           H  
ATOM   1781  CD2 PHE A 107       5.303  21.350   3.658  1.00 66.65           C  
ATOM   1782  HD2 PHE A 107       5.381  20.444   4.242  1.00 66.65           H  
ATOM   1783  CE1 PHE A 107       5.085  23.708   2.138  1.00 66.65           C  
ATOM   1784  HE1 PHE A 107       5.011  24.616   1.558  1.00 66.65           H  
ATOM   1785  CE2 PHE A 107       5.786  21.376   2.344  1.00 66.65           C  
ATOM   1786  HE2 PHE A 107       6.234  20.492   1.916  1.00 66.65           H  
ATOM   1787  CZ  PHE A 107       5.670  22.553   1.591  1.00 66.65           C  
ATOM   1788  HZ  PHE A 107       6.051  22.569   0.581  1.00 66.65           H  
ATOM   1789  N   PHE A 108       4.037  25.006   7.683  1.00 71.46           N  
ATOM   1790  H   PHE A 108       3.363  24.391   8.116  1.00 71.46           H  
ATOM   1791  CA  PHE A 108       4.082  26.411   8.094  1.00 71.46           C  
ATOM   1792  HA  PHE A 108       3.813  27.034   7.240  1.00 71.46           H  
ATOM   1793  C   PHE A 108       5.494  26.837   8.523  1.00 71.46           C  
ATOM   1794  CB  PHE A 108       3.080  26.681   9.225  1.00 71.46           C  
ATOM   1795  HB2 PHE A 108       2.995  25.799   9.860  1.00 71.46           H  
ATOM   1796  HB3 PHE A 108       3.472  27.479   9.855  1.00 71.46           H  
ATOM   1797  O   PHE A 108       5.873  27.964   8.228  1.00 71.46           O  
ATOM   1798  CG  PHE A 108       1.703  27.125   8.762  1.00 71.46           C  
ATOM   1799  CD1 PHE A 108       1.509  28.437   8.285  1.00 71.46           C  
ATOM   1800  HD1 PHE A 108       2.348  29.110   8.191  1.00 71.46           H  
ATOM   1801  CD2 PHE A 108       0.600  26.262   8.880  1.00 71.46           C  
ATOM   1802  HD2 PHE A 108       0.744  25.256   9.246  1.00 71.46           H  
ATOM   1803  CE1 PHE A 108       0.219  28.896   7.966  1.00 71.46           C  
ATOM   1804  HE1 PHE A 108       0.076  29.914   7.633  1.00 71.46           H  
ATOM   1805  CE2 PHE A 108      -0.691  26.724   8.567  1.00 71.46           C  
ATOM   1806  HE2 PHE A 108      -1.543  26.073   8.701  1.00 71.46           H  
ATOM   1807  CZ  PHE A 108      -0.885  28.043   8.123  1.00 71.46           C  
ATOM   1808  HZ  PHE A 108      -1.882  28.401   7.911  1.00 71.46           H  
ATOM   1809  N   GLY A 109       6.314  25.951   9.104  1.00 67.79           N  
ATOM   1810  H   GLY A 109       5.951  25.042   9.354  1.00 67.79           H  
ATOM   1811  CA  GLY A 109       7.721  26.243   9.409  1.00 67.79           C  
ATOM   1812  HA2 GLY A 109       8.194  25.335   9.784  1.00 67.79           H  
ATOM   1813  HA3 GLY A 109       7.779  27.004  10.187  1.00 67.79           H  
ATOM   1814  C   GLY A 109       8.532  26.747   8.207  1.00 67.79           C  
ATOM   1815  O   GLY A 109       9.289  27.704   8.339  1.00 67.79           O  
ATOM   1816  N   PHE A 110       8.320  26.180   7.013  1.00 70.30           N  
ATOM   1817  H   PHE A 110       7.627  25.449   6.939  1.00 70.30           H  
ATOM   1818  CA  PHE A 110       9.009  26.618   5.791  1.00 70.30           C  
ATOM   1819  HA  PHE A 110      10.057  26.805   6.024  1.00 70.30           H  
ATOM   1820  C   PHE A 110       8.439  27.912   5.191  1.00 70.30           C  
ATOM   1821  CB  PHE A 110       8.939  25.529   4.711  1.00 70.30           C  
ATOM   1822  HB2 PHE A 110       7.908  25.447   4.365  1.00 70.30           H  
ATOM   1823  HB3 PHE A 110       9.536  25.862   3.862  1.00 70.30           H  
ATOM   1824  O   PHE A 110       9.119  28.552   4.394  1.00 70.30           O  
ATOM   1825  CG  PHE A 110       9.436  24.152   5.097  1.00 70.30           C  
ATOM   1826  CD1 PHE A 110      10.812  23.873   5.139  1.00 70.30           C  
ATOM   1827  HD1 PHE A 110      11.529  24.657   4.941  1.00 70.30           H  
ATOM   1828  CD2 PHE A 110       8.512  23.118   5.323  1.00 70.30           C  
ATOM   1829  HD2 PHE A 110       7.458  23.333   5.230  1.00 70.30           H  
ATOM   1830  CE1 PHE A 110      11.255  22.562   5.387  1.00 70.30           C  
ATOM   1831  HE1 PHE A 110      12.310  22.334   5.352  1.00 70.30           H  
ATOM   1832  CE2 PHE A 110       8.953  21.819   5.630  1.00 70.30           C  
ATOM   1833  HE2 PHE A 110       8.235  21.034   5.821  1.00 70.30           H  
ATOM   1834  CZ  PHE A 110      10.329  21.538   5.650  1.00 70.30           C  
ATOM   1835  HZ  PHE A 110      10.676  20.535   5.848  1.00 70.30           H  
ATOM   1836  N   LEU A 111       7.189  28.275   5.510  1.00 71.95           N  
ATOM   1837  H   LEU A 111       6.697  27.718   6.194  1.00 71.95           H  
ATOM   1838  CA  LEU A 111       6.503  29.428   4.912  1.00 71.95           C  
ATOM   1839  HA  LEU A 111       7.041  29.719   4.010  1.00 71.95           H  
ATOM   1840  C   LEU A 111       6.506  30.659   5.832  1.00 71.95           C  
ATOM   1841  CB  LEU A 111       5.074  29.014   4.505  1.00 71.95           C  
ATOM   1842  HB2 LEU A 111       5.099  28.035   4.026  1.00 71.95           H  
ATOM   1843  HB3 LEU A 111       4.472  28.928   5.410  1.00 71.95           H  
ATOM   1844  O   LEU A 111       6.659  31.775   5.345  1.00 71.95           O  
ATOM   1845  CG  LEU A 111       4.410  30.021   3.542  1.00 71.95           C  
ATOM   1846  HG  LEU A 111       4.585  31.036   3.899  1.00 71.95           H  
ATOM   1847  CD1 LEU A 111       4.947  29.909   2.114  1.00 71.95           C  
ATOM   1848 HD11 LEU A 111       4.426  30.618   1.470  1.00 71.95           H  
ATOM   1849 HD12 LEU A 111       6.006  30.165   2.103  1.00 71.95           H  
ATOM   1850 HD13 LEU A 111       4.801  28.898   1.734  1.00 71.95           H  
ATOM   1851  CD2 LEU A 111       2.901  29.800   3.472  1.00 71.95           C  
ATOM   1852 HD21 LEU A 111       2.690  28.813   3.059  1.00 71.95           H  
ATOM   1853 HD22 LEU A 111       2.446  30.561   2.838  1.00 71.95           H  
ATOM   1854 HD23 LEU A 111       2.473  29.882   4.471  1.00 71.95           H  
ATOM   1855  N   MET A 112       6.377  30.471   7.148  1.00 69.89           N  
ATOM   1856  H   MET A 112       6.282  29.526   7.491  1.00 69.89           H  
ATOM   1857  CA  MET A 112       6.316  31.562   8.125  1.00 69.89           C  
ATOM   1858  HA  MET A 112       5.585  32.293   7.780  1.00 69.89           H  
ATOM   1859  C   MET A 112       7.646  32.302   8.234  1.00 69.89           C  
ATOM   1860  CB  MET A 112       5.871  31.061   9.510  1.00 69.89           C  
ATOM   1861  HB2 MET A 112       6.510  30.236   9.824  1.00 69.89           H  
ATOM   1862  HB3 MET A 112       5.995  31.869  10.231  1.00 69.89           H  
ATOM   1863  O   MET A 112       7.640  33.525   8.203  1.00 69.89           O  
ATOM   1864  CG  MET A 112       4.406  30.606   9.549  1.00 69.89           C  
ATOM   1865  HG2 MET A 112       4.312  29.722   8.917  1.00 69.89           H  
ATOM   1866  HG3 MET A 112       4.166  30.305  10.569  1.00 69.89           H  
ATOM   1867  SD  MET A 112       3.163  31.811   8.996  1.00 69.89           S  
ATOM   1868  CE  MET A 112       3.294  33.062  10.303  1.00 69.89           C  
ATOM   1869  HE1 MET A 112       2.567  33.854  10.122  1.00 69.89           H  
ATOM   1870  HE2 MET A 112       3.088  32.604  11.270  1.00 69.89           H  
ATOM   1871  HE3 MET A 112       4.295  33.494  10.308  1.00 69.89           H  
ATOM   1872  N   THR A 113       8.790  31.612   8.309  1.00 68.88           N  
ATOM   1873  H   THR A 113       8.771  30.603   8.357  1.00 68.88           H  
ATOM   1874  CA  THR A 113      10.088  32.302   8.418  1.00 68.88           C  
ATOM   1875  HA  THR A 113      10.030  32.961   9.285  1.00 68.88           H  
ATOM   1876  C   THR A 113      10.367  33.225   7.220  1.00 68.88           C  
ATOM   1877  CB  THR A 113      11.236  31.319   8.686  1.00 68.88           C  
ATOM   1878  HB  THR A 113      11.328  30.610   7.863  1.00 68.88           H  
ATOM   1879  O   THR A 113      10.775  34.361   7.460  1.00 68.88           O  
ATOM   1880  CG2 THR A 113      12.580  32.014   8.902  1.00 68.88           C  
ATOM   1881 HG21 THR A 113      13.324  31.275   9.197  1.00 68.88           H  
ATOM   1882 HG22 THR A 113      12.908  32.483   7.974  1.00 68.88           H  
ATOM   1883 HG23 THR A 113      12.489  32.774   9.679  1.00 68.88           H  
ATOM   1884  OG1 THR A 113      10.958  30.593   9.858  1.00 68.88           O  
ATOM   1885  HG1 THR A 113      11.038  31.182  10.612  1.00 68.88           H  
ATOM   1886  N   PRO A 114      10.081  32.835   5.959  1.00 68.73           N  
ATOM   1887  CA  PRO A 114      10.006  33.785   4.854  1.00 68.73           C  
ATOM   1888  HA  PRO A 114      10.972  34.284   4.767  1.00 68.73           H  
ATOM   1889  C   PRO A 114       8.931  34.861   5.050  1.00 68.73           C  
ATOM   1890  CB  PRO A 114       9.781  32.955   3.587  1.00 68.73           C  
ATOM   1891  HB2 PRO A 114      10.256  33.414   2.720  1.00 68.73           H  
ATOM   1892  HB3 PRO A 114       8.717  32.806   3.405  1.00 68.73           H  
ATOM   1893  O   PRO A 114       9.282  36.030   5.061  1.00 68.73           O  
ATOM   1894  CG  PRO A 114      10.417  31.618   3.952  1.00 68.73           C  
ATOM   1895  HG2 PRO A 114      10.010  30.802   3.354  1.00 68.73           H  
ATOM   1896  HG3 PRO A 114      11.499  31.679   3.832  1.00 68.73           H  
ATOM   1897  CD  PRO A 114      10.073  31.476   5.433  1.00 68.73           C  
ATOM   1898  HD2 PRO A 114       9.084  31.033   5.544  1.00 68.73           H  
ATOM   1899  HD3 PRO A 114      10.821  30.842   5.910  1.00 68.73           H  
ATOM   1900  N   LEU A 115       7.651  34.513   5.256  1.00 72.04           N  
ATOM   1901  H   LEU A 115       7.420  33.531   5.305  1.00 72.04           H  
ATOM   1902  CA  LEU A 115       6.544  35.489   5.331  1.00 72.04           C  
ATOM   1903  HA  LEU A 115       6.454  35.980   4.361  1.00 72.04           H  
ATOM   1904  C   LEU A 115       6.762  36.610   6.368  1.00 72.04           C  
ATOM   1905  CB  LEU A 115       5.214  34.770   5.613  1.00 72.04           C  
ATOM   1906  HB2 LEU A 115       5.377  34.038   6.405  1.00 72.04           H  
ATOM   1907  HB3 LEU A 115       4.499  35.499   5.993  1.00 72.04           H  
ATOM   1908  O   LEU A 115       6.423  37.766   6.105  1.00 72.04           O  
ATOM   1909  CG  LEU A 115       4.574  34.079   4.395  1.00 72.04           C  
ATOM   1910  HG  LEU A 115       5.290  33.407   3.922  1.00 72.04           H  
ATOM   1911  CD1 LEU A 115       3.361  33.274   4.865  1.00 72.04           C  
ATOM   1912 HD11 LEU A 115       2.637  33.935   5.342  1.00 72.04           H  
ATOM   1913 HD12 LEU A 115       2.889  32.780   4.016  1.00 72.04           H  
ATOM   1914 HD13 LEU A 115       3.679  32.523   5.587  1.00 72.04           H  
ATOM   1915  CD2 LEU A 115       4.069  35.068   3.341  1.00 72.04           C  
ATOM   1916 HD21 LEU A 115       3.571  34.528   2.535  1.00 72.04           H  
ATOM   1917 HD22 LEU A 115       4.907  35.618   2.913  1.00 72.04           H  
ATOM   1918 HD23 LEU A 115       3.366  35.769   3.792  1.00 72.04           H  
ATOM   1919  N   LEU A 116       7.348  36.281   7.521  1.00 72.63           N  
ATOM   1920  H   LEU A 116       7.579  35.309   7.668  1.00 72.63           H  
ATOM   1921  CA  LEU A 116       7.657  37.226   8.598  1.00 72.63           C  
ATOM   1922  HA  LEU A 116       6.789  37.856   8.794  1.00 72.63           H  
ATOM   1923  C   LEU A 116       8.811  38.176   8.241  1.00 72.63           C  
ATOM   1924  CB  LEU A 116       7.998  36.431   9.868  1.00 72.63           C  
ATOM   1925  HB2 LEU A 116       8.343  37.131  10.630  1.00 72.63           H  
ATOM   1926  HB3 LEU A 116       8.825  35.760   9.638  1.00 72.63           H  
ATOM   1927  O   LEU A 116       8.786  39.333   8.633  1.00 72.63           O  
ATOM   1928  CG  LEU A 116       6.834  35.613  10.458  1.00 72.63           C  
ATOM   1929  HG  LEU A 116       6.374  34.990   9.691  1.00 72.63           H  
ATOM   1930  CD1 LEU A 116       7.388  34.696  11.548  1.00 72.63           C  
ATOM   1931 HD11 LEU A 116       7.910  35.286  12.300  1.00 72.63           H  
ATOM   1932 HD12 LEU A 116       8.086  33.985  11.105  1.00 72.63           H  
ATOM   1933 HD13 LEU A 116       6.573  34.148  12.019  1.00 72.63           H  
ATOM   1934  CD2 LEU A 116       5.727  36.485  11.041  1.00 72.63           C  
ATOM   1935 HD21 LEU A 116       6.155  37.168  11.775  1.00 72.63           H  
ATOM   1936 HD22 LEU A 116       5.264  37.071  10.247  1.00 72.63           H  
ATOM   1937 HD23 LEU A 116       4.965  35.868  11.516  1.00 72.63           H  
ATOM   1938  N   ARG A 117       9.798  37.734   7.448  1.00 69.30           N  
ATOM   1939  H   ARG A 117       9.734  36.792   7.089  1.00 69.30           H  
ATOM   1940  CA  ARG A 117      10.899  38.600   6.975  1.00 69.30           C  
ATOM   1941  HA  ARG A 117      11.281  39.185   7.811  1.00 69.30           H  
ATOM   1942  C   ARG A 117      10.460  39.635   5.934  1.00 69.30           C  
ATOM   1943  CB  ARG A 117      12.030  37.738   6.390  1.00 69.30           C  
ATOM   1944  HB2 ARG A 117      11.610  37.021   5.685  1.00 69.30           H  
ATOM   1945  HB3 ARG A 117      12.722  38.378   5.843  1.00 69.30           H  
ATOM   1946  O   ARG A 117      11.246  40.514   5.596  1.00 69.30           O  
ATOM   1947  CG  ARG A 117      12.832  36.997   7.464  1.00 69.30           C  
ATOM   1948  HG2 ARG A 117      13.355  37.723   8.087  1.00 69.30           H  
ATOM   1949  HG3 ARG A 117      12.165  36.407   8.093  1.00 69.30           H  
ATOM   1950  CD  ARG A 117      13.848  36.078   6.778  1.00 69.30           C  
ATOM   1951  HD2 ARG A 117      14.491  36.688   6.144  1.00 69.30           H  
ATOM   1952  HD3 ARG A 117      13.307  35.366   6.155  1.00 69.30           H  
ATOM   1953  NE  ARG A 117      14.667  35.344   7.759  1.00 69.30           N  
ATOM   1954  HE  ARG A 117      14.396  35.441   8.727  1.00 69.30           H  
ATOM   1955  NH1 ARG A 117      16.158  34.424   6.273  1.00 69.30           N  
ATOM   1956 HH11 ARG A 117      16.975  33.862   6.083  1.00 69.30           H  
ATOM   1957 HH12 ARG A 117      15.684  34.902   5.520  1.00 69.30           H  
ATOM   1958  NH2 ARG A 117      16.362  33.990   8.451  1.00 69.30           N  
ATOM   1959 HH21 ARG A 117      16.086  34.138   9.411  1.00 69.30           H  
ATOM   1960 HH22 ARG A 117      17.186  33.444   8.245  1.00 69.30           H  
ATOM   1961  CZ  ARG A 117      15.720  34.593   7.490  1.00 69.30           C  
ATOM   1962  N   ILE A 118       9.257  39.489   5.376  1.00 68.93           N  
ATOM   1963  H   ILE A 118       8.691  38.721   5.708  1.00 68.93           H  
ATOM   1964  CA  ILE A 118       8.829  40.183   4.148  1.00 68.93           C  
ATOM   1965  HA  ILE A 118       9.601  40.902   3.873  1.00 68.93           H  
ATOM   1966  C   ILE A 118       7.550  41.009   4.308  1.00 68.93           C  
ATOM   1967  CB  ILE A 118       8.718  39.184   2.987  1.00 68.93           C  
ATOM   1968  HB  ILE A 118       8.579  39.795   2.094  1.00 68.93           H  
ATOM   1969  O   ILE A 118       7.044  41.599   3.350  1.00 68.93           O  
ATOM   1970  CG1 ILE A 118       7.506  38.244   3.052  1.00 68.93           C  
ATOM   1971 HG12 ILE A 118       7.725  37.468   3.785  1.00 68.93           H  
ATOM   1972 HG13 ILE A 118       6.623  38.790   3.385  1.00 68.93           H  
ATOM   1973  CG2 ILE A 118      10.026  38.381   2.866  1.00 68.93           C  
ATOM   1974 HG21 ILE A 118      10.872  39.066   2.805  1.00 68.93           H  
ATOM   1975 HG22 ILE A 118      10.195  37.750   3.738  1.00 68.93           H  
ATOM   1976 HG23 ILE A 118      10.005  37.729   1.993  1.00 68.93           H  
ATOM   1977  CD1 ILE A 118       7.174  37.594   1.702  1.00 68.93           C  
ATOM   1978 HD11 ILE A 118       7.021  38.365   0.948  1.00 68.93           H  
ATOM   1979 HD12 ILE A 118       7.979  36.930   1.388  1.00 68.93           H  
ATOM   1980 HD13 ILE A 118       6.257  37.012   1.794  1.00 68.93           H  
ATOM   1981  N   SER A 119       7.020  41.025   5.524  1.00 75.06           N  
ATOM   1982  H   SER A 119       7.554  40.600   6.268  1.00 75.06           H  
ATOM   1983  CA  SER A 119       5.889  41.834   5.952  1.00 75.06           C  
ATOM   1984  HA  SER A 119       5.635  42.561   5.180  1.00 75.06           H  
ATOM   1985  C   SER A 119       6.272  42.599   7.209  1.00 75.06           C  
ATOM   1986  CB  SER A 119       4.665  40.952   6.210  1.00 75.06           C  
ATOM   1987  HB2 SER A 119       3.851  41.559   6.607  1.00 75.06           H  
ATOM   1988  HB3 SER A 119       4.338  40.528   5.261  1.00 75.06           H  
ATOM   1989  O   SER A 119       7.294  42.328   7.830  1.00 75.06           O  
ATOM   1990  OG  SER A 119       4.949  39.907   7.118  1.00 75.06           O  
ATOM   1991  HG  SER A 119       5.549  39.283   6.703  1.00 75.06           H  
ATOM   1992  N   ASN A 120       5.418  43.524   7.626  1.00 79.07           N  
ATOM   1993  H   ASN A 120       4.597  43.720   7.071  1.00 79.07           H  
ATOM   1994  CA  ASN A 120       5.502  44.127   8.953  1.00 79.07           C  
ATOM   1995  HA  ASN A 120       6.552  44.321   9.173  1.00 79.07           H  
ATOM   1996  C   ASN A 120       5.001  43.201  10.089  1.00 79.07           C  
ATOM   1997  CB  ASN A 120       4.771  45.480   8.922  1.00 79.07           C  
ATOM   1998  HB2 ASN A 120       4.978  45.999   9.858  1.00 79.07           H  
ATOM   1999  HB3 ASN A 120       5.161  46.093   8.109  1.00 79.07           H  
ATOM   2000  O   ASN A 120       4.800  43.677  11.206  1.00 79.07           O  
ATOM   2001  CG  ASN A 120       3.266  45.353   8.758  1.00 79.07           C  
ATOM   2002  ND2 ASN A 120       2.518  46.288   9.289  1.00 79.07           N  
ATOM   2003 HD21 ASN A 120       1.516  46.202   9.202  1.00 79.07           H  
ATOM   2004 HD22 ASN A 120       2.935  47.014   9.854  1.00 79.07           H  
ATOM   2005  OD1 ASN A 120       2.740  44.442   8.136  1.00 79.07           O  
ATOM   2006  N   LEU A 121       4.747  41.908   9.833  1.00 75.25           N  
ATOM   2007  H   LEU A 121       5.006  41.535   8.931  1.00 75.25           H  
ATOM   2008  CA  LEU A 121       4.358  40.950  10.871  1.00 75.25           C  
ATOM   2009  HA  LEU A 121       3.620  41.411  11.527  1.00 75.25           H  
ATOM   2010  C   LEU A 121       5.574  40.580  11.726  1.00 75.25           C  
ATOM   2011  CB  LEU A 121       3.739  39.681  10.249  1.00 75.25           C  
ATOM   2012  HB2 LEU A 121       4.414  39.313   9.476  1.00 75.25           H  
ATOM   2013  HB3 LEU A 121       3.698  38.907  11.015  1.00 75.25           H  
ATOM   2014  O   LEU A 121       6.308  39.648  11.412  1.00 75.25           O  
ATOM   2015  CG  LEU A 121       2.326  39.845   9.672  1.00 75.25           C  
ATOM   2016  HG  LEU A 121       2.277  40.731   9.038  1.00 75.25           H  
ATOM   2017  CD1 LEU A 121       1.964  38.620   8.829  1.00 75.25           C  
ATOM   2018 HD11 LEU A 121       1.994  37.723   9.446  1.00 75.25           H  
ATOM   2019 HD12 LEU A 121       0.964  38.744   8.412  1.00 75.25           H  
ATOM   2020 HD13 LEU A 121       2.676  38.523   8.010  1.00 75.25           H  
ATOM   2021  CD2 LEU A 121       1.298  39.962  10.802  1.00 75.25           C  
ATOM   2022 HD21 LEU A 121       0.286  39.908  10.401  1.00 75.25           H  
ATOM   2023 HD22 LEU A 121       1.419  40.912  11.322  1.00 75.25           H  
ATOM   2024 HD23 LEU A 121       1.424  39.146  11.513  1.00 75.25           H  
ATOM   2025  N   ASN A 122       5.720  41.233  12.876  1.00 68.72           N  
ATOM   2026  H   ASN A 122       5.146  42.050  13.024  1.00 68.72           H  
ATOM   2027  CA  ASN A 122       6.785  40.952  13.850  1.00 68.72           C  
ATOM   2028  HA  ASN A 122       7.703  40.755  13.296  1.00 68.72           H  
ATOM   2029  C   ASN A 122       6.525  39.680  14.696  1.00 68.72           C  
ATOM   2030  CB  ASN A 122       7.012  42.221  14.694  1.00 68.72           C  
ATOM   2031  HB2 ASN A 122       7.750  42.012  15.469  1.00 68.72           H  
ATOM   2032  HB3 ASN A 122       6.080  42.506  15.182  1.00 68.72           H  
ATOM   2033  O   ASN A 122       7.006  39.571  15.821  1.00 68.72           O  
ATOM   2034  CG  ASN A 122       7.541  43.394  13.883  1.00 68.72           C  
ATOM   2035  ND2 ASN A 122       7.474  44.589  14.418  1.00 68.72           N  
ATOM   2036 HD21 ASN A 122       7.088  44.725  15.341  1.00 68.72           H  
ATOM   2037 HD22 ASN A 122       7.854  45.344  13.864  1.00 68.72           H  
ATOM   2038  OD1 ASN A 122       8.025  43.268  12.773  1.00 68.72           O  
ATOM   2039  N   ALA A 123       5.711  38.748  14.178  1.00 66.08           N  
ATOM   2040  H   ALA A 123       5.469  38.863  13.205  1.00 66.08           H  
ATOM   2041  CA  ALA A 123       5.156  37.588  14.884  1.00 66.08           C  
ATOM   2042  HA  ALA A 123       4.264  37.288  14.334  1.00 66.08           H  
ATOM   2043  C   ALA A 123       4.672  37.919  16.309  1.00 66.08           C  
ATOM   2044  CB  ALA A 123       6.113  36.395  14.815  1.00 66.08           C  
ATOM   2045  HB1 ALA A 123       5.644  35.516  15.255  1.00 66.08           H  
ATOM   2046  HB2 ALA A 123       7.018  36.630  15.375  1.00 66.08           H  
ATOM   2047  HB3 ALA A 123       6.378  36.178  13.780  1.00 66.08           H  
ATOM   2048  O   ALA A 123       4.980  37.206  17.258  1.00 66.08           O  
ATOM   2049  N   THR A 124       3.924  39.013  16.457  1.00 77.22           N  
ATOM   2050  H   THR A 124       3.773  39.612  15.658  1.00 77.22           H  
ATOM   2051  CA  THR A 124       3.279  39.436  17.706  1.00 77.22           C  
ATOM   2052  HA  THR A 124       3.738  38.908  18.542  1.00 77.22           H  
ATOM   2053  C   THR A 124       1.790  39.083  17.701  1.00 77.22           C  
ATOM   2054  CB  THR A 124       3.476  40.945  17.944  1.00 77.22           C  
ATOM   2055  HB  THR A 124       2.769  41.285  18.700  1.00 77.22           H  
ATOM   2056  O   THR A 124       1.141  39.101  16.652  1.00 77.22           O  
ATOM   2057  CG2 THR A 124       4.892  41.257  18.424  1.00 77.22           C  
ATOM   2058 HG21 THR A 124       4.994  42.327  18.603  1.00 77.22           H  
ATOM   2059 HG22 THR A 124       5.091  40.726  19.356  1.00 77.22           H  
ATOM   2060 HG23 THR A 124       5.621  40.946  17.676  1.00 77.22           H  
ATOM   2061  OG1 THR A 124       3.275  41.675  16.751  1.00 77.22           O  
ATOM   2062  HG1 THR A 124       3.174  42.599  16.992  1.00 77.22           H  
ATOM   2063  N   CYS A 125       1.251  38.761  18.880  1.00 84.68           N  
ATOM   2064  H   CYS A 125       1.851  38.729  19.692  1.00 84.68           H  
ATOM   2065  CA  CYS A 125      -0.182  38.641  19.154  1.00 84.68           C  
ATOM   2066  HA  CYS A 125      -0.718  39.223  18.404  1.00 84.68           H  
ATOM   2067  C   CYS A 125      -0.474  39.193  20.570  1.00 84.68           C  
ATOM   2068  CB  CYS A 125      -0.634  37.182  19.006  1.00 84.68           C  
ATOM   2069  HB2 CYS A 125      -0.002  36.551  19.631  1.00 84.68           H  
ATOM   2070  HB3 CYS A 125      -0.504  36.882  17.966  1.00 84.68           H  
ATOM   2071  O   CYS A 125       0.287  38.866  21.487  1.00 84.68           O  
ATOM   2072  SG  CYS A 125      -2.359  36.905  19.491  1.00 84.68           S  
ATOM   2073  N   PRO A 126      -1.542  39.989  20.787  1.00 89.98           N  
ATOM   2074  CA  PRO A 126      -2.591  40.349  19.827  1.00 89.98           C  
ATOM   2075  HA  PRO A 126      -3.045  39.449  19.411  1.00 89.98           H  
ATOM   2076  C   PRO A 126      -2.110  41.219  18.664  1.00 89.98           C  
ATOM   2077  CB  PRO A 126      -3.657  41.079  20.637  1.00 89.98           C  
ATOM   2078  HB2 PRO A 126      -4.171  41.829  20.036  1.00 89.98           H  
ATOM   2079  HB3 PRO A 126      -4.370  40.357  21.037  1.00 89.98           H  
ATOM   2080  O   PRO A 126      -1.123  41.945  18.770  1.00 89.98           O  
ATOM   2081  CG  PRO A 126      -2.864  41.703  21.782  1.00 89.98           C  
ATOM   2082  HG2 PRO A 126      -3.489  41.896  22.654  1.00 89.98           H  
ATOM   2083  HG3 PRO A 126      -2.382  42.620  21.442  1.00 89.98           H  
ATOM   2084  CD  PRO A 126      -1.808  40.636  22.065  1.00 89.98           C  
ATOM   2085  HD2 PRO A 126      -2.204  39.901  22.765  1.00 89.98           H  
ATOM   2086  HD3 PRO A 126      -0.907  41.094  22.471  1.00 89.98           H  
ATOM   2087  N   LEU A 127      -2.814  41.128  17.537  1.00 89.31           N  
ATOM   2088  H   LEU A 127      -3.627  40.528  17.535  1.00 89.31           H  
ATOM   2089  CA  LEU A 127      -2.582  41.977  16.374  1.00 89.31           C  
ATOM   2090  HA  LEU A 127      -1.522  42.227  16.338  1.00 89.31           H  
ATOM   2091  C   LEU A 127      -3.392  43.275  16.520  1.00 89.31           C  
ATOM   2092  CB  LEU A 127      -2.939  41.188  15.101  1.00 89.31           C  
ATOM   2093  HB2 LEU A 127      -4.015  41.014  15.104  1.00 89.31           H  
ATOM   2094  HB3 LEU A 127      -2.442  40.219  15.131  1.00 89.31           H  
ATOM   2095  O   LEU A 127      -4.608  43.232  16.698  1.00 89.31           O  
ATOM   2096  CG  LEU A 127      -2.562  41.896  13.788  1.00 89.31           C  
ATOM   2097  HG  LEU A 127      -2.889  42.935  13.823  1.00 89.31           H  
ATOM   2098  CD1 LEU A 127      -1.053  41.856  13.531  1.00 89.31           C  
ATOM   2099 HD11 LEU A 127      -0.515  42.353  14.338  1.00 89.31           H  
ATOM   2100 HD12 LEU A 127      -0.833  42.369  12.595  1.00 89.31           H  
ATOM   2101 HD13 LEU A 127      -0.712  40.822  13.463  1.00 89.31           H  
ATOM   2102  CD2 LEU A 127      -3.257  41.210  12.614  1.00 89.31           C  
ATOM   2103 HD21 LEU A 127      -2.950  40.167  12.547  1.00 89.31           H  
ATOM   2104 HD22 LEU A 127      -4.337  41.264  12.747  1.00 89.31           H  
ATOM   2105 HD23 LEU A 127      -3.001  41.733  11.692  1.00 89.31           H  
ATOM   2106  N   GLN A 128      -2.715  44.420  16.419  1.00 87.24           N  
ATOM   2107  H   GLN A 128      -1.706  44.362  16.399  1.00 87.24           H  
ATOM   2108  CA  GLN A 128      -3.307  45.772  16.466  1.00 87.24           C  
ATOM   2109  HA  GLN A 128      -4.393  45.692  16.420  1.00 87.24           H  
ATOM   2110  C   GLN A 128      -2.903  46.638  15.258  1.00 87.24           C  
ATOM   2111  CB  GLN A 128      -2.928  46.455  17.792  1.00 87.24           C  
ATOM   2112  HB2 GLN A 128      -3.156  47.519  17.739  1.00 87.24           H  
ATOM   2113  HB3 GLN A 128      -1.858  46.343  17.966  1.00 87.24           H  
ATOM   2114  O   GLN A 128      -3.025  47.859  15.281  1.00 87.24           O  
ATOM   2115  CG  GLN A 128      -3.716  45.889  18.976  1.00 87.24           C  
ATOM   2116  HG2 GLN A 128      -4.779  46.010  18.768  1.00 87.24           H  
ATOM   2117  HG3 GLN A 128      -3.495  44.829  19.100  1.00 87.24           H  
ATOM   2118  CD  GLN A 128      -3.380  46.617  20.272  1.00 87.24           C  
ATOM   2119  NE2 GLN A 128      -4.361  47.000  21.058  1.00 87.24           N  
ATOM   2120 HE21 GLN A 128      -4.089  47.524  21.878  1.00 87.24           H  
ATOM   2121 HE22 GLN A 128      -5.323  46.907  20.764  1.00 87.24           H  
ATOM   2122  OE1 GLN A 128      -2.234  46.854  20.605  1.00 87.24           O  
ATOM   2123  N   GLN A 129      -2.380  46.019  14.198  1.00 85.94           N  
ATOM   2124  H   GLN A 129      -2.392  45.009  14.178  1.00 85.94           H  
ATOM   2125  CA  GLN A 129      -1.789  46.717  13.058  1.00 85.94           C  
ATOM   2126  HA  GLN A 129      -2.112  47.758  13.080  1.00 85.94           H  
ATOM   2127  C   GLN A 129      -2.257  46.136  11.724  1.00 85.94           C  
ATOM   2128  CB  GLN A 129      -0.253  46.720  13.173  1.00 85.94           C  
ATOM   2129  HB2 GLN A 129       0.028  47.249  14.084  1.00 85.94           H  
ATOM   2130  HB3 GLN A 129       0.166  47.262  12.325  1.00 85.94           H  
ATOM   2131  O   GLN A 129      -2.421  44.926  11.571  1.00 85.94           O  
ATOM   2132  CG  GLN A 129       0.352  45.307  13.212  1.00 85.94           C  
ATOM   2133  HG2 GLN A 129       0.087  44.769  12.303  1.00 85.94           H  
ATOM   2134  HG3 GLN A 129      -0.048  44.758  14.065  1.00 85.94           H  
ATOM   2135  CD  GLN A 129       1.865  45.328  13.350  1.00 85.94           C  
ATOM   2136  NE2 GLN A 129       2.580  44.976  12.307  1.00 85.94           N  
ATOM   2137 HE21 GLN A 129       2.133  44.695  11.446  1.00 85.94           H  
ATOM   2138 HE22 GLN A 129       3.577  44.867  12.429  1.00 85.94           H  
ATOM   2139  OE1 GLN A 129       2.418  45.638  14.389  1.00 85.94           O  
ATOM   2140  N   ASN A 130      -2.394  47.016  10.735  1.00 89.88           N  
ATOM   2141  H   ASN A 130      -2.271  47.993  10.958  1.00 89.88           H  
ATOM   2142  CA  ASN A 130      -2.618  46.649   9.339  1.00 89.88           C  
ATOM   2143  HA  ASN A 130      -3.520  46.041   9.263  1.00 89.88           H  
ATOM   2144  C   ASN A 130      -1.441  45.820   8.810  1.00 89.88           C  
ATOM   2145  CB  ASN A 130      -2.816  47.942   8.530  1.00 89.88           C  
ATOM   2146  HB2 ASN A 130      -2.892  47.705   7.469  1.00 89.88           H  
ATOM   2147  HB3 ASN A 130      -1.954  48.594   8.673  1.00 89.88           H  
ATOM   2148  O   ASN A 130      -0.281  46.146   9.075  1.00 89.88           O  
ATOM   2149  CG  ASN A 130      -4.080  48.676   8.933  1.00 89.88           C  
ATOM   2150  ND2 ASN A 130      -4.138  49.974   8.758  1.00 89.88           N  
ATOM   2151 HD21 ASN A 130      -4.969  50.414   9.125  1.00 89.88           H  
ATOM   2152 HD22 ASN A 130      -3.337  50.494   8.430  1.00 89.88           H  
ATOM   2153  OD1 ASN A 130      -5.039  48.102   9.411  1.00 89.88           O  
ATOM   2154  N   ILE A 131      -1.719  44.776   8.029  1.00 88.98           N  
ATOM   2155  H   ILE A 131      -2.677  44.636   7.742  1.00 88.98           H  
ATOM   2156  CA  ILE A 131      -0.678  43.909   7.463  1.00 88.98           C  
ATOM   2157  HA  ILE A 131       0.200  43.944   8.108  1.00 88.98           H  
ATOM   2158  C   ILE A 131      -0.276  44.453   6.097  1.00 88.98           C  
ATOM   2159  CB  ILE A 131      -1.130  42.436   7.411  1.00 88.98           C  
ATOM   2160  HB  ILE A 131      -2.082  42.378   6.882  1.00 88.98           H  
ATOM   2161  O   ILE A 131      -1.111  44.621   5.210  1.00 88.98           O  
ATOM   2162  CG1 ILE A 131      -1.315  41.890   8.842  1.00 88.98           C  
ATOM   2163 HG12 ILE A 131      -0.337  41.775   9.309  1.00 88.98           H  
ATOM   2164 HG13 ILE A 131      -1.867  42.610   9.446  1.00 88.98           H  
ATOM   2165  CG2 ILE A 131      -0.096  41.579   6.657  1.00 88.98           C  
ATOM   2166 HG21 ILE A 131       0.882  41.662   7.132  1.00 88.98           H  
ATOM   2167 HG22 ILE A 131      -0.024  41.901   5.619  1.00 88.98           H  
ATOM   2168 HG23 ILE A 131      -0.403  40.533   6.655  1.00 88.98           H  
ATOM   2169  CD1 ILE A 131      -2.077  40.558   8.890  1.00 88.98           C  
ATOM   2170 HD11 ILE A 131      -2.265  40.285   9.928  1.00 88.98           H  
ATOM   2171 HD12 ILE A 131      -3.030  40.657   8.371  1.00 88.98           H  
ATOM   2172 HD13 ILE A 131      -1.494  39.762   8.427  1.00 88.98           H  
ATOM   2173  N   THR A 132       1.015  44.717   5.907  1.00 87.56           N  
ATOM   2174  H   THR A 132       1.656  44.539   6.667  1.00 87.56           H  
ATOM   2175  CA  THR A 132       1.557  45.243   4.653  1.00 87.56           C  
ATOM   2176  HA  THR A 132       0.797  45.137   3.878  1.00 87.56           H  
ATOM   2177  C   THR A 132       2.779  44.448   4.199  1.00 87.56           C  
ATOM   2178  CB  THR A 132       1.853  46.746   4.761  1.00 87.56           C  
ATOM   2179  HB  THR A 132       2.603  46.923   5.532  1.00 87.56           H  
ATOM   2180  O   THR A 132       3.763  44.306   4.922  1.00 87.56           O  
ATOM   2181  CG2 THR A 132       2.324  47.346   3.437  1.00 87.56           C  
ATOM   2182 HG21 THR A 132       2.441  48.424   3.551  1.00 87.56           H  
ATOM   2183 HG22 THR A 132       3.287  46.918   3.161  1.00 87.56           H  
ATOM   2184 HG23 THR A 132       1.595  47.142   2.653  1.00 87.56           H  
ATOM   2185  OG1 THR A 132       0.663  47.431   5.091  1.00 87.56           O  
ATOM   2186  HG1 THR A 132       0.396  47.115   5.958  1.00 87.56           H  
ATOM   2187  N   PHE A 133       2.711  43.977   2.955  1.00 83.35           N  
ATOM   2188  H   PHE A 133       1.852  44.155   2.454  1.00 83.35           H  
ATOM   2189  CA  PHE A 133       3.801  43.412   2.166  1.00 83.35           C  
ATOM   2190  HA  PHE A 133       4.690  43.261   2.779  1.00 83.35           H  
ATOM   2191  C   PHE A 133       4.097  44.423   1.053  1.00 83.35           C  
ATOM   2192  CB  PHE A 133       3.364  42.065   1.566  1.00 83.35           C  
ATOM   2193  HB2 PHE A 133       4.156  41.725   0.898  1.00 83.35           H  
ATOM   2194  HB3 PHE A 133       2.481  42.221   0.947  1.00 83.35           H  
ATOM   2195  O   PHE A 133       3.320  44.532   0.100  1.00 83.35           O  
ATOM   2196  CG  PHE A 133       3.053  40.951   2.548  1.00 83.35           C  
ATOM   2197  CD1 PHE A 133       3.977  39.906   2.731  1.00 83.35           C  
ATOM   2198  HD1 PHE A 133       4.930  39.934   2.223  1.00 83.35           H  
ATOM   2199  CD2 PHE A 133       1.819  40.914   3.229  1.00 83.35           C  
ATOM   2200  HD2 PHE A 133       1.102  41.712   3.105  1.00 83.35           H  
ATOM   2201  CE1 PHE A 133       3.671  38.831   3.586  1.00 83.35           C  
ATOM   2202  HE1 PHE A 133       4.395  38.046   3.748  1.00 83.35           H  
ATOM   2203  CE2 PHE A 133       1.512  39.836   4.077  1.00 83.35           C  
ATOM   2204  HE2 PHE A 133       0.562  39.802   4.590  1.00 83.35           H  
ATOM   2205  CZ  PHE A 133       2.441  38.799   4.264  1.00 83.35           C  
ATOM   2206  HZ  PHE A 133       2.214  37.985   4.937  1.00 83.35           H  
ATOM   2207  N   ASN A 134       5.165  45.215   1.182  1.00 79.70           N  
ATOM   2208  H   ASN A 134       5.781  45.083   1.971  1.00 79.70           H  
ATOM   2209  CA  ASN A 134       5.396  46.362   0.297  1.00 79.70           C  
ATOM   2210  HA  ASN A 134       4.448  46.600  -0.185  1.00 79.70           H  
ATOM   2211  C   ASN A 134       6.368  46.049  -0.852  1.00 79.70           C  
ATOM   2212  CB  ASN A 134       5.775  47.610   1.113  1.00 79.70           C  
ATOM   2213  HB2 ASN A 134       6.811  47.534   1.446  1.00 79.70           H  
ATOM   2214  HB3 ASN A 134       5.136  47.693   1.992  1.00 79.70           H  
ATOM   2215  O   ASN A 134       7.478  46.570  -0.908  1.00 79.70           O  
ATOM   2216  CG  ASN A 134       5.601  48.884   0.296  1.00 79.70           C  
ATOM   2217  ND2 ASN A 134       6.105  49.994   0.781  1.00 79.70           N  
ATOM   2218 HD21 ASN A 134       6.651  49.983   1.630  1.00 79.70           H  
ATOM   2219 HD22 ASN A 134       6.001  50.828   0.222  1.00 79.70           H  
ATOM   2220  OD1 ASN A 134       4.977  48.910  -0.756  1.00 79.70           O  
ATOM   2221  N   GLY A 135       5.944  45.189  -1.779  1.00 71.51           N  
ATOM   2222  H   GLY A 135       5.054  44.730  -1.650  1.00 71.51           H  
ATOM   2223  CA  GLY A 135       6.693  44.920  -3.008  1.00 71.51           C  
ATOM   2224  HA2 GLY A 135       7.150  45.844  -3.364  1.00 71.51           H  
ATOM   2225  HA3 GLY A 135       5.998  44.542  -3.758  1.00 71.51           H  
ATOM   2226  C   GLY A 135       7.802  43.897  -2.864  1.00 71.51           C  
ATOM   2227  O   GLY A 135       8.813  43.990  -3.559  1.00 71.51           O  
ATOM   2228  N   PHE A 136       7.623  42.929  -1.970  1.00 62.80           N  
ATOM   2229  H   PHE A 136       6.744  42.871  -1.476  1.00 62.80           H  
ATOM   2230  CA  PHE A 136       8.688  41.999  -1.651  1.00 62.80           C  
ATOM   2231  HA  PHE A 136       9.572  42.598  -1.433  1.00 62.80           H  
ATOM   2232  C   PHE A 136       9.044  41.076  -2.828  1.00 62.80           C  
ATOM   2233  CB  PHE A 136       8.361  41.216  -0.387  1.00 62.80           C  
ATOM   2234  HB2 PHE A 136       7.497  40.574  -0.554  1.00 62.80           H  
ATOM   2235  HB3 PHE A 136       8.137  41.903   0.430  1.00 62.80           H  
ATOM   2236  O   PHE A 136       8.161  40.479  -3.453  1.00 62.80           O  
ATOM   2237  CG  PHE A 136       9.568  40.393  -0.034  1.00 62.80           C  
ATOM   2238  CD1 PHE A 136       9.651  39.069  -0.486  1.00 62.80           C  
ATOM   2239  HD1 PHE A 136       8.829  38.609  -1.014  1.00 62.80           H  
ATOM   2240  CD2 PHE A 136      10.663  40.995   0.616  1.00 62.80           C  
ATOM   2241  HD2 PHE A 136      10.599  42.016   0.963  1.00 62.80           H  
ATOM   2242  CE1 PHE A 136      10.848  38.368  -0.317  1.00 62.80           C  
ATOM   2243  HE1 PHE A 136      10.930  37.370  -0.723  1.00 62.80           H  
ATOM   2244  CE2 PHE A 136      11.863  40.282   0.775  1.00 62.80           C  
ATOM   2245  HE2 PHE A 136      12.714  40.747   1.251  1.00 62.80           H  
ATOM   2246  CZ  PHE A 136      11.959  38.965   0.296  1.00 62.80           C  
ATOM   2247  HZ  PHE A 136      12.886  38.416   0.377  1.00 62.80           H  
ATOM   2248  N   SER A 137      10.350  40.966  -3.085  1.00 64.66           N  
ATOM   2249  H   SER A 137      10.975  41.434  -2.444  1.00 64.66           H  
ATOM   2250  CA  SER A 137      10.993  40.165  -4.129  1.00 64.66           C  
ATOM   2251  HA  SER A 137      10.562  40.405  -5.101  1.00 64.66           H  
ATOM   2252  C   SER A 137      10.837  38.665  -3.874  1.00 64.66           C  
ATOM   2253  CB  SER A 137      12.486  40.537  -4.143  1.00 64.66           C  
ATOM   2254  HB2 SER A 137      12.887  40.459  -3.133  1.00 64.66           H  
ATOM   2255  HB3 SER A 137      12.595  41.569  -4.479  1.00 64.66           H  
ATOM   2256  O   SER A 137      11.567  38.086  -3.081  1.00 64.66           O  
ATOM   2257  OG  SER A 137      13.240  39.696  -4.986  1.00 64.66           O  
ATOM   2258  HG  SER A 137      13.775  39.140  -4.414  1.00 64.66           H  
ATOM   2259  N   VAL A 138       9.930  37.992  -4.582  1.00 64.49           N  
ATOM   2260  H   VAL A 138       9.354  38.494  -5.243  1.00 64.49           H  
ATOM   2261  CA  VAL A 138       9.960  36.525  -4.634  1.00 64.49           C  
ATOM   2262  HA  VAL A 138      10.135  36.146  -3.627  1.00 64.49           H  
ATOM   2263  C   VAL A 138      11.150  36.117  -5.502  1.00 64.49           C  
ATOM   2264  CB  VAL A 138       8.630  35.928  -5.122  1.00 64.49           C  
ATOM   2265  HB  VAL A 138       8.394  36.299  -6.119  1.00 64.49           H  
ATOM   2266  O   VAL A 138      11.097  36.211  -6.728  1.00 64.49           O  
ATOM   2267  CG1 VAL A 138       8.705  34.395  -5.163  1.00 64.49           C  
ATOM   2268 HG11 VAL A 138       7.724  33.972  -5.378  1.00 64.49           H  
ATOM   2269 HG12 VAL A 138       9.389  34.083  -5.953  1.00 64.49           H  
ATOM   2270 HG13 VAL A 138       9.073  34.016  -4.210  1.00 64.49           H  
ATOM   2271  CG2 VAL A 138       7.490  36.315  -4.170  1.00 64.49           C  
ATOM   2272 HG21 VAL A 138       7.702  35.946  -3.166  1.00 64.49           H  
ATOM   2273 HG22 VAL A 138       7.396  37.400  -4.132  1.00 64.49           H  
ATOM   2274 HG23 VAL A 138       6.550  35.891  -4.524  1.00 64.49           H  
ATOM   2275  N   ASP A 139      12.229  35.697  -4.844  1.00 64.14           N  
ATOM   2276  H   ASP A 139      12.212  35.788  -3.838  1.00 64.14           H  
ATOM   2277  CA  ASP A 139      13.523  35.353  -5.438  1.00 64.14           C  
ATOM   2278  HA  ASP A 139      13.427  35.355  -6.523  1.00 64.14           H  
ATOM   2279  C   ASP A 139      14.019  33.947  -5.037  1.00 64.14           C  
ATOM   2280  CB  ASP A 139      14.543  36.454  -5.100  1.00 64.14           C  
ATOM   2281  HB2 ASP A 139      14.193  37.381  -5.554  1.00 64.14           H  
ATOM   2282  HB3 ASP A 139      15.502  36.226  -5.567  1.00 64.14           H  
ATOM   2283  O   ASP A 139      13.300  33.148  -4.432  1.00 64.14           O  
ATOM   2284  CG  ASP A 139      14.763  36.667  -3.599  1.00 64.14           C  
ATOM   2285  OD1 ASP A 139      14.719  35.663  -2.838  1.00 64.14           O  
ATOM   2286  OD2 ASP A 139      14.974  37.841  -3.240  1.00 64.14           O  
ATOM   2287  N   GLU A 140      15.256  33.637  -5.431  1.00 61.13           N  
ATOM   2288  H   GLU A 140      15.798  34.354  -5.892  1.00 61.13           H  
ATOM   2289  CA  GLU A 140      15.951  32.368  -5.174  1.00 61.13           C  
ATOM   2290  HA  GLU A 140      15.373  31.537  -5.578  1.00 61.13           H  
ATOM   2291  C   GLU A 140      16.177  32.066  -3.691  1.00 61.13           C  
ATOM   2292  CB  GLU A 140      17.321  32.417  -5.873  1.00 61.13           C  
ATOM   2293  HB2 GLU A 140      17.809  33.357  -5.612  1.00 61.13           H  
ATOM   2294  HB3 GLU A 140      17.947  31.600  -5.515  1.00 61.13           H  
ATOM   2295  O   GLU A 140      16.302  30.896  -3.336  1.00 61.13           O  
ATOM   2296  CG  GLU A 140      17.191  32.290  -7.396  1.00 61.13           C  
ATOM   2297  HG2 GLU A 140      17.399  31.262  -7.691  1.00 61.13           H  
ATOM   2298  HG3 GLU A 140      16.165  32.518  -7.683  1.00 61.13           H  
ATOM   2299  CD  GLU A 140      18.113  33.250  -8.143  1.00 61.13           C  
ATOM   2300  OE1 GLU A 140      17.559  34.089  -8.900  1.00 61.13           O  
ATOM   2301  OE2 GLU A 140      19.338  33.175  -7.937  1.00 61.13           O  
ATOM   2302  N   ASN A 141      16.217  33.082  -2.825  1.00 60.31           N  
ATOM   2303  H   ASN A 141      16.006  34.011  -3.161  1.00 60.31           H  
ATOM   2304  CA  ASN A 141      16.509  32.923  -1.400  1.00 60.31           C  
ATOM   2305  HA  ASN A 141      17.065  31.999  -1.241  1.00 60.31           H  
ATOM   2306  C   ASN A 141      15.230  32.815  -0.563  1.00 60.31           C  
ATOM   2307  CB  ASN A 141      17.391  34.102  -0.961  1.00 60.31           C  
ATOM   2308  HB2 ASN A 141      17.510  34.083   0.123  1.00 60.31           H  
ATOM   2309  HB3 ASN A 141      16.912  35.041  -1.237  1.00 60.31           H  
ATOM   2310  O   ASN A 141      15.203  32.117   0.450  1.00 60.31           O  
ATOM   2311  CG  ASN A 141      18.778  34.029  -1.574  1.00 60.31           C  
ATOM   2312  ND2 ASN A 141      19.366  35.153  -1.907  1.00 60.31           N  
ATOM   2313 HD21 ASN A 141      20.278  35.076  -2.336  1.00 60.31           H  
ATOM   2314 HD22 ASN A 141      18.886  36.036  -1.811  1.00 60.31           H  
ATOM   2315  OD1 ASN A 141      19.353  32.967  -1.748  1.00 60.31           O  
ATOM   2316  N   THR A 142      14.154  33.461  -1.009  1.00 60.64           N  
ATOM   2317  H   THR A 142      14.286  34.057  -1.814  1.00 60.64           H  
ATOM   2318  CA  THR A 142      12.897  33.578  -0.260  1.00 60.64           C  
ATOM   2319  HA  THR A 142      13.104  34.028   0.711  1.00 60.64           H  
ATOM   2320  C   THR A 142      12.211  32.234  -0.018  1.00 60.64           C  
ATOM   2321  CB  THR A 142      11.944  34.501  -1.023  1.00 60.64           C  
ATOM   2322  HB  THR A 142      11.701  34.063  -1.991  1.00 60.64           H  
ATOM   2323  O   THR A 142      11.742  31.968   1.085  1.00 60.64           O  
ATOM   2324  CG2 THR A 142      10.653  34.790  -0.247  1.00 60.64           C  
ATOM   2325 HG21 THR A 142      10.885  35.364   0.650  1.00 60.64           H  
ATOM   2326 HG22 THR A 142       9.975  35.363  -0.880  1.00 60.64           H  
ATOM   2327 HG23 THR A 142      10.149  33.870   0.049  1.00 60.64           H  
ATOM   2328  OG1 THR A 142      12.561  35.741  -1.226  1.00 60.64           O  
ATOM   2329  HG1 THR A 142      13.351  35.680  -1.768  1.00 60.64           H  
ATOM   2330  N   ILE A 143      12.117  31.382  -1.047  1.00 63.88           N  
ATOM   2331  H   ILE A 143      12.538  31.664  -1.920  1.00 63.88           H  
ATOM   2332  CA  ILE A 143      11.283  30.161  -1.017  1.00 63.88           C  
ATOM   2333  HA  ILE A 143      10.912  30.043   0.001  1.00 63.88           H  
ATOM   2334  C   ILE A 143      12.125  28.886  -1.268  1.00 63.88           C  
ATOM   2335  CB  ILE A 143      10.016  30.330  -1.912  1.00 63.88           C  
ATOM   2336  HB  ILE A 143      10.302  30.167  -2.951  1.00 63.88           H  
ATOM   2337  O   ILE A 143      11.589  27.807  -1.532  1.00 63.88           O  
ATOM   2338  CG1 ILE A 143       9.384  31.743  -1.794  1.00 63.88           C  
ATOM   2339 HG12 ILE A 143       9.242  31.972  -0.738  1.00 63.88           H  
ATOM   2340 HG13 ILE A 143      10.079  32.469  -2.217  1.00 63.88           H  
ATOM   2341  CG2 ILE A 143       8.920  29.325  -1.519  1.00 63.88           C  
ATOM   2342 HG21 ILE A 143       8.548  29.577  -0.526  1.00 63.88           H  
ATOM   2343 HG22 ILE A 143       9.295  28.302  -1.516  1.00 63.88           H  
ATOM   2344 HG23 ILE A 143       8.100  29.350  -2.236  1.00 63.88           H  
ATOM   2345  CD1 ILE A 143       8.038  31.966  -2.500  1.00 63.88           C  
ATOM   2346 HD11 ILE A 143       7.786  33.026  -2.463  1.00 63.88           H  
ATOM   2347 HD12 ILE A 143       7.241  31.418  -1.998  1.00 63.88           H  
ATOM   2348 HD13 ILE A 143       8.106  31.651  -3.542  1.00 63.88           H  
ATOM   2349  N   LYS A 144      13.461  28.977  -1.137  1.00 62.72           N  
ATOM   2350  H   LYS A 144      13.851  29.880  -0.909  1.00 62.72           H  
ATOM   2351  CA  LYS A 144      14.393  27.855  -1.380  1.00 62.72           C  
ATOM   2352  HA  LYS A 144      14.260  27.537  -2.414  1.00 62.72           H  
ATOM   2353  C   LYS A 144      14.097  26.638  -0.498  1.00 62.72           C  
ATOM   2354  CB  LYS A 144      15.851  28.334  -1.199  1.00 62.72           C  
ATOM   2355  HB2 LYS A 144      15.940  29.340  -1.607  1.00 62.72           H  
ATOM   2356  HB3 LYS A 144      16.094  28.400  -0.138  1.00 62.72           H  
ATOM   2357  O   LYS A 144      14.178  25.507  -0.971  1.00 62.72           O  
ATOM   2358  CG  LYS A 144      16.873  27.416  -1.905  1.00 62.72           C  
ATOM   2359  HG2 LYS A 144      16.981  26.503  -1.319  1.00 62.72           H  
ATOM   2360  HG3 LYS A 144      16.488  27.146  -2.889  1.00 62.72           H  
ATOM   2361  CD  LYS A 144      18.262  28.060  -2.102  1.00 62.72           C  
ATOM   2362  HD2 LYS A 144      18.165  28.892  -2.800  1.00 62.72           H  
ATOM   2363  HD3 LYS A 144      18.628  28.445  -1.150  1.00 62.72           H  
ATOM   2364  CE  LYS A 144      19.260  27.022  -2.657  1.00 62.72           C  
ATOM   2365  HE2 LYS A 144      18.788  26.489  -3.483  1.00 62.72           H  
ATOM   2366  HE3 LYS A 144      19.468  26.293  -1.873  1.00 62.72           H  
ATOM   2367  NZ  LYS A 144      20.537  27.610  -3.141  1.00 62.72           N  
ATOM   2368  HZ1 LYS A 144      21.187  26.884  -3.406  1.00 62.72           H  
ATOM   2369  HZ2 LYS A 144      20.395  28.131  -3.995  1.00 62.72           H  
ATOM   2370  HZ3 LYS A 144      20.977  28.206  -2.454  1.00 62.72           H  
ATOM   2371  N   GLU A 145      13.705  26.871   0.759  1.00 66.58           N  
ATOM   2372  H   GLU A 145      13.678  27.832   1.069  1.00 66.58           H  
ATOM   2373  CA  GLU A 145      13.480  25.809   1.753  1.00 66.58           C  
ATOM   2374  HA  GLU A 145      14.310  25.105   1.702  1.00 66.58           H  
ATOM   2375  C   GLU A 145      12.203  24.984   1.540  1.00 66.58           C  
ATOM   2376  CB  GLU A 145      13.434  26.376   3.181  1.00 66.58           C  
ATOM   2377  HB2 GLU A 145      12.588  27.055   3.284  1.00 66.58           H  
ATOM   2378  HB3 GLU A 145      13.261  25.519   3.831  1.00 66.58           H  
ATOM   2379  O   GLU A 145      12.104  23.881   2.074  1.00 66.58           O  
ATOM   2380  CG  GLU A 145      14.717  27.088   3.642  1.00 66.58           C  
ATOM   2381  HG2 GLU A 145      15.547  26.732   3.031  1.00 66.58           H  
ATOM   2382  HG3 GLU A 145      14.611  28.158   3.468  1.00 66.58           H  
ATOM   2383  CD  GLU A 145      15.064  26.824   5.125  1.00 66.58           C  
ATOM   2384  OE1 GLU A 145      16.258  26.979   5.466  1.00 66.58           O  
ATOM   2385  OE2 GLU A 145      14.215  26.332   5.911  1.00 66.58           O  
ATOM   2386  N   ILE A 146      11.213  25.474   0.783  1.00 73.68           N  
ATOM   2387  H   ILE A 146      11.353  26.353   0.306  1.00 73.68           H  
ATOM   2388  CA  ILE A 146       9.955  24.736   0.606  1.00 73.68           C  
ATOM   2389  HA  ILE A 146       9.580  24.501   1.602  1.00 73.68           H  
ATOM   2390  C   ILE A 146      10.248  23.414  -0.134  1.00 73.68           C  
ATOM   2391  CB  ILE A 146       8.893  25.619  -0.090  1.00 73.68           C  
ATOM   2392  HB  ILE A 146       9.323  26.045  -0.996  1.00 73.68           H  
ATOM   2393  O   ILE A 146      10.790  23.463  -1.238  1.00 73.68           O  
ATOM   2394  CG1 ILE A 146       8.492  26.764   0.873  1.00 73.68           C  
ATOM   2395 HG12 ILE A 146       8.418  26.374   1.888  1.00 73.68           H  
ATOM   2396 HG13 ILE A 146       9.285  27.512   0.870  1.00 73.68           H  
ATOM   2397  CG2 ILE A 146       7.668  24.791  -0.505  1.00 73.68           C  
ATOM   2398 HG21 ILE A 146       7.189  24.414   0.398  1.00 73.68           H  
ATOM   2399 HG22 ILE A 146       6.961  25.407  -1.062  1.00 73.68           H  
ATOM   2400 HG23 ILE A 146       7.965  23.968  -1.155  1.00 73.68           H  
ATOM   2401  CD1 ILE A 146       7.158  27.464   0.580  1.00 73.68           C  
ATOM   2402 HD11 ILE A 146       7.123  28.390   1.154  1.00 73.68           H  
ATOM   2403 HD12 ILE A 146       7.059  27.691  -0.481  1.00 73.68           H  
ATOM   2404 HD13 ILE A 146       6.327  26.829   0.889  1.00 73.68           H  
ATOM   2405  N   PRO A 147       9.860  22.227   0.372  1.00 75.64           N  
ATOM   2406  CA  PRO A 147      10.309  20.943  -0.186  1.00 75.64           C  
ATOM   2407  HA  PRO A 147      11.284  21.083  -0.652  1.00 75.64           H  
ATOM   2408  C   PRO A 147       9.386  20.338  -1.272  1.00 75.64           C  
ATOM   2409  CB  PRO A 147      10.515  20.051   1.046  1.00 75.64           C  
ATOM   2410  HB2 PRO A 147      11.481  20.274   1.498  1.00 75.64           H  
ATOM   2411  HB3 PRO A 147      10.441  18.985   0.832  1.00 75.64           H  
ATOM   2412  O   PRO A 147       9.243  19.120  -1.350  1.00 75.64           O  
ATOM   2413  CG  PRO A 147       9.403  20.516   1.980  1.00 75.64           C  
ATOM   2414  HG2 PRO A 147       9.624  20.289   3.023  1.00 75.64           H  
ATOM   2415  HG3 PRO A 147       8.461  20.060   1.677  1.00 75.64           H  
ATOM   2416  CD  PRO A 147       9.363  22.021   1.730  1.00 75.64           C  
ATOM   2417  HD2 PRO A 147       8.351  22.408   1.849  1.00 75.64           H  
ATOM   2418  HD3 PRO A 147      10.027  22.508   2.445  1.00 75.64           H  
ATOM   2419  N   ILE A 148       8.740  21.143  -2.128  1.00 80.79           N  
ATOM   2420  H   ILE A 148       8.943  22.131  -2.082  1.00 80.79           H  
ATOM   2421  CA  ILE A 148       7.832  20.636  -3.191  1.00 80.79           C  
ATOM   2422  HA  ILE A 148       7.501  19.649  -2.871  1.00 80.79           H  
ATOM   2423  C   ILE A 148       8.547  20.415  -4.543  1.00 80.79           C  
ATOM   2424  CB  ILE A 148       6.527  21.464  -3.311  1.00 80.79           C  
ATOM   2425  HB  ILE A 148       5.827  20.903  -3.929  1.00 80.79           H  
ATOM   2426  O   ILE A 148       9.523  21.106  -4.839  1.00 80.79           O  
ATOM   2427  CG1 ILE A 148       6.696  22.851  -3.957  1.00 80.79           C  
ATOM   2428 HG12 ILE A 148       7.013  22.717  -4.991  1.00 80.79           H  
ATOM   2429 HG13 ILE A 148       7.457  23.409  -3.411  1.00 80.79           H  
ATOM   2430  CG2 ILE A 148       5.885  21.613  -1.931  1.00 80.79           C  
ATOM   2431 HG21 ILE A 148       4.815  21.796  -2.032  1.00 80.79           H  
ATOM   2432 HG22 ILE A 148       6.045  20.719  -1.330  1.00 80.79           H  
ATOM   2433 HG23 ILE A 148       6.344  22.466  -1.431  1.00 80.79           H  
ATOM   2434  CD1 ILE A 148       5.417  23.696  -3.946  1.00 80.79           C  
ATOM   2435 HD11 ILE A 148       4.551  23.073  -4.173  1.00 80.79           H  
ATOM   2436 HD12 ILE A 148       5.494  24.476  -4.703  1.00 80.79           H  
ATOM   2437 HD13 ILE A 148       5.275  24.157  -2.968  1.00 80.79           H  
ATOM   2438  N   PRO A 149       8.099  19.471  -5.392  1.00 79.92           N  
ATOM   2439  CA  PRO A 149       8.667  19.271  -6.729  1.00 79.92           C  
ATOM   2440  HA  PRO A 149       9.756  19.257  -6.686  1.00 79.92           H  
ATOM   2441  C   PRO A 149       8.229  20.369  -7.709  1.00 79.92           C  
ATOM   2442  CB  PRO A 149       8.160  17.898  -7.169  1.00 79.92           C  
ATOM   2443  HB2 PRO A 149       8.796  17.117  -6.753  1.00 79.92           H  
ATOM   2444  HB3 PRO A 149       8.097  17.804  -8.253  1.00 79.92           H  
ATOM   2445  O   PRO A 149       7.323  21.151  -7.413  1.00 79.92           O  
ATOM   2446  CG  PRO A 149       6.785  17.842  -6.516  1.00 79.92           C  
ATOM   2447  HG2 PRO A 149       6.074  18.406  -7.120  1.00 79.92           H  
ATOM   2448  HG3 PRO A 149       6.434  16.817  -6.394  1.00 79.92           H  
ATOM   2449  CD  PRO A 149       7.020  18.517  -5.166  1.00 79.92           C  
ATOM   2450  HD2 PRO A 149       6.101  18.996  -4.828  1.00 79.92           H  
ATOM   2451  HD3 PRO A 149       7.343  17.774  -4.437  1.00 79.92           H  
ATOM   2452  N   ASN A 150       8.823  20.401  -8.901  1.00 83.66           N  
ATOM   2453  H   ASN A 150       9.584  19.765  -9.095  1.00 83.66           H  
ATOM   2454  CA  ASN A 150       8.442  21.349  -9.950  1.00 83.66           C  
ATOM   2455  HA  ASN A 150       8.479  22.350  -9.520  1.00 83.66           H  
ATOM   2456  C   ASN A 150       6.991  21.123 -10.427  1.00 83.66           C  
ATOM   2457  CB  ASN A 150       9.471  21.327 -11.100  1.00 83.66           C  
ATOM   2458  HB2 ASN A 150       9.550  20.320 -11.510  1.00 83.66           H  
ATOM   2459  HB3 ASN A 150       9.134  21.991 -11.895  1.00 83.66           H  
ATOM   2460  O   ASN A 150       6.430  20.019 -10.337  1.00 83.66           O  
ATOM   2461  CG  ASN A 150      10.860  21.796 -10.682  1.00 83.66           C  
ATOM   2462  ND2 ASN A 150      11.785  21.850 -11.607  1.00 83.66           N  
ATOM   2463 HD21 ASN A 150      11.583  21.722 -12.588  1.00 83.66           H  
ATOM   2464 HD22 ASN A 150      12.726  22.092 -11.330  1.00 83.66           H  
ATOM   2465  OD1 ASN A 150      11.126  22.074  -9.521  1.00 83.66           O  
ATOM   2466  N   GLY A 151       6.370  22.198 -10.913  1.00 86.28           N  
ATOM   2467  H   GLY A 151       6.894  23.058 -10.978  1.00 86.28           H  
ATOM   2468  CA  GLY A 151       4.980  22.213 -11.369  1.00 86.28           C  
ATOM   2469  HA2 GLY A 151       4.453  21.330 -11.007  1.00 86.28           H  
ATOM   2470  HA3 GLY A 151       4.972  22.190 -12.459  1.00 86.28           H  
ATOM   2471  C   GLY A 151       4.200  23.445 -10.912  1.00 86.28           C  
ATOM   2472  O   GLY A 151       4.725  24.324 -10.232  1.00 86.28           O  
ATOM   2473  N   VAL A 152       2.927  23.503 -11.301  1.00 91.24           N  
ATOM   2474  H   VAL A 152       2.550  22.740 -11.845  1.00 91.24           H  
ATOM   2475  CA  VAL A 152       2.025  24.616 -10.982  1.00 91.24           C  
ATOM   2476  HA  VAL A 152       2.611  25.532 -10.909  1.00 91.24           H  
ATOM   2477  C   VAL A 152       1.349  24.374  -9.633  1.00 91.24           C  
ATOM   2478  CB  VAL A 152       0.985  24.831 -12.098  1.00 91.24           C  
ATOM   2479  HB  VAL A 152       0.321  23.967 -12.137  1.00 91.24           H  
ATOM   2480  O   VAL A 152       0.792  23.299  -9.393  1.00 91.24           O  
ATOM   2481  CG1 VAL A 152       0.148  26.091 -11.842  1.00 91.24           C  
ATOM   2482 HG11 VAL A 152      -0.574  26.226 -12.647  1.00 91.24           H  
ATOM   2483 HG12 VAL A 152       0.798  26.965 -11.799  1.00 91.24           H  
ATOM   2484 HG13 VAL A 152      -0.396  26.007 -10.901  1.00 91.24           H  
ATOM   2485  CG2 VAL A 152       1.641  24.982 -13.476  1.00 91.24           C  
ATOM   2486 HG21 VAL A 152       2.343  25.816 -13.465  1.00 91.24           H  
ATOM   2487 HG22 VAL A 152       2.171  24.072 -13.756  1.00 91.24           H  
ATOM   2488 HG23 VAL A 152       0.879  25.175 -14.232  1.00 91.24           H  
ATOM   2489  N   TYR A 153       1.356  25.389  -8.774  1.00 91.05           N  
ATOM   2490  H   TYR A 153       1.841  26.237  -9.032  1.00 91.05           H  
ATOM   2491  CA  TYR A 153       0.754  25.368  -7.447  1.00 91.05           C  
ATOM   2492  HA  TYR A 153       0.159  24.460  -7.356  1.00 91.05           H  
ATOM   2493  C   TYR A 153      -0.174  26.556  -7.220  1.00 91.05           C  
ATOM   2494  CB  TYR A 153       1.838  25.324  -6.363  1.00 91.05           C  
ATOM   2495  HB2 TYR A 153       1.370  25.396  -5.381  1.00 91.05           H  
ATOM   2496  HB3 TYR A 153       2.497  26.186  -6.476  1.00 91.05           H  
ATOM   2497  O   TYR A 153      -0.019  27.627  -7.806  1.00 91.05           O  
ATOM   2498  CG  TYR A 153       2.651  24.054  -6.410  1.00 91.05           C  
ATOM   2499  CD1 TYR A 153       2.179  22.891  -5.769  1.00 91.05           C  
ATOM   2500  HD1 TYR A 153       1.260  22.923  -5.202  1.00 91.05           H  
ATOM   2501  CD2 TYR A 153       3.846  24.025  -7.150  1.00 91.05           C  
ATOM   2502  HD2 TYR A 153       4.192  24.915  -7.655  1.00 91.05           H  
ATOM   2503  CE1 TYR A 153       2.908  21.691  -5.871  1.00 91.05           C  
ATOM   2504  HE1 TYR A 153       2.576  20.796  -5.368  1.00 91.05           H  
ATOM   2505  CE2 TYR A 153       4.576  22.831  -7.255  1.00 91.05           C  
ATOM   2506  HE2 TYR A 153       5.487  22.811  -7.835  1.00 91.05           H  
ATOM   2507  OH  TYR A 153       4.811  20.519  -6.713  1.00 91.05           O  
ATOM   2508  HH  TYR A 153       5.677  20.711  -7.080  1.00 91.05           H  
ATOM   2509  CZ  TYR A 153       4.105  21.667  -6.616  1.00 91.05           C  
ATOM   2510  N   MET A 154      -1.124  26.362  -6.313  1.00 93.92           N  
ATOM   2511  H   MET A 154      -1.206  25.438  -5.912  1.00 93.92           H  
ATOM   2512  CA  MET A 154      -1.892  27.433  -5.695  1.00 93.92           C  
ATOM   2513  HA  MET A 154      -1.465  28.391  -5.991  1.00 93.92           H  
ATOM   2514  C   MET A 154      -1.758  27.307  -4.177  1.00 93.92           C  
ATOM   2515  CB  MET A 154      -3.329  27.390  -6.227  1.00 93.92           C  
ATOM   2516  HB2 MET A 154      -3.272  27.475  -7.312  1.00 93.92           H  
ATOM   2517  HB3 MET A 154      -3.790  26.433  -5.986  1.00 93.92           H  
ATOM   2518  O   MET A 154      -2.097  26.268  -3.607  1.00 93.92           O  
ATOM   2519  CG  MET A 154      -4.212  28.541  -5.737  1.00 93.92           C  
ATOM   2520  HG2 MET A 154      -3.643  29.469  -5.796  1.00 93.92           H  
ATOM   2521  HG3 MET A 154      -5.060  28.632  -6.416  1.00 93.92           H  
ATOM   2522  SD  MET A 154      -4.887  28.380  -4.069  1.00 93.92           S  
ATOM   2523  CE  MET A 154      -6.061  27.018  -4.277  1.00 93.92           C  
ATOM   2524  HE1 MET A 154      -5.534  26.121  -4.604  1.00 93.92           H  
ATOM   2525  HE2 MET A 154      -6.810  27.302  -5.016  1.00 93.92           H  
ATOM   2526  HE3 MET A 154      -6.552  26.816  -3.326  1.00 93.92           H  
ATOM   2527  N   PHE A 155      -1.221  28.349  -3.549  1.00 90.10           N  
ATOM   2528  H   PHE A 155      -0.969  29.154  -4.105  1.00 90.10           H  
ATOM   2529  CA  PHE A 155      -1.115  28.505  -2.104  1.00 90.10           C  
ATOM   2530  HA  PHE A 155      -1.095  27.530  -1.618  1.00 90.10           H  
ATOM   2531  C   PHE A 155      -2.344  29.276  -1.626  1.00 90.10           C  
ATOM   2532  CB  PHE A 155       0.181  29.255  -1.752  1.00 90.10           C  
ATOM   2533  HB2 PHE A 155       0.184  29.446  -0.679  1.00 90.10           H  
ATOM   2534  HB3 PHE A 155       0.176  30.226  -2.247  1.00 90.10           H  
ATOM   2535  O   PHE A 155      -2.528  30.434  -1.997  1.00 90.10           O  
ATOM   2536  CG  PHE A 155       1.466  28.536  -2.122  1.00 90.10           C  
ATOM   2537  CD1 PHE A 155       2.188  27.835  -1.137  1.00 90.10           C  
ATOM   2538  HD1 PHE A 155       1.835  27.817  -0.117  1.00 90.10           H  
ATOM   2539  CD2 PHE A 155       1.962  28.596  -3.439  1.00 90.10           C  
ATOM   2540  HD2 PHE A 155       1.431  29.159  -4.192  1.00 90.10           H  
ATOM   2541  CE1 PHE A 155       3.387  27.182  -1.469  1.00 90.10           C  
ATOM   2542  HE1 PHE A 155       3.948  26.663  -0.706  1.00 90.10           H  
ATOM   2543  CE2 PHE A 155       3.163  27.942  -3.772  1.00 90.10           C  
ATOM   2544  HE2 PHE A 155       3.551  28.005  -4.778  1.00 90.10           H  
ATOM   2545  CZ  PHE A 155       3.874  27.235  -2.786  1.00 90.10           C  
ATOM   2546  HZ  PHE A 155       4.811  26.756  -3.030  1.00 90.10           H  
ATOM   2547  N   HIS A 156      -3.195  28.623  -0.842  1.00 93.41           N  
ATOM   2548  H   HIS A 156      -2.986  27.662  -0.611  1.00 93.41           H  
ATOM   2549  CA  HIS A 156      -4.432  29.164  -0.288  1.00 93.41           C  
ATOM   2550  HA  HIS A 156      -4.693  30.091  -0.799  1.00 93.41           H  
ATOM   2551  C   HIS A 156      -4.221  29.450   1.193  1.00 93.41           C  
ATOM   2552  CB  HIS A 156      -5.556  28.132  -0.498  1.00 93.41           C  
ATOM   2553  HB2 HIS A 156      -5.377  27.264   0.136  1.00 93.41           H  
ATOM   2554  HB3 HIS A 156      -5.527  27.774  -1.527  1.00 93.41           H  
ATOM   2555  O   HIS A 156      -4.211  28.518   1.992  1.00 93.41           O  
ATOM   2556  CG  HIS A 156      -6.960  28.610  -0.229  1.00 93.41           C  
ATOM   2557  CD2 HIS A 156      -7.359  29.893   0.010  1.00 93.41           C  
ATOM   2558  HD2 HIS A 156      -6.739  30.775   0.071  1.00 93.41           H  
ATOM   2559  ND1 HIS A 156      -8.090  27.784  -0.262  1.00 93.41           N  
ATOM   2560  CE1 HIS A 156      -9.133  28.584  -0.006  1.00 93.41           C  
ATOM   2561  HE1 HIS A 156     -10.164  28.262   0.037  1.00 93.41           H  
ATOM   2562  NE2 HIS A 156      -8.725  29.851   0.137  1.00 93.41           N  
ATOM   2563  HE2 HIS A 156      -9.327  30.656   0.231  1.00 93.41           H  
ATOM   2564  N   LEU A 157      -4.047  30.717   1.557  1.00 91.71           N  
ATOM   2565  H   LEU A 157      -4.113  31.437   0.852  1.00 91.71           H  
ATOM   2566  CA  LEU A 157      -4.045  31.152   2.948  1.00 91.71           C  
ATOM   2567  HA  LEU A 157      -3.835  30.296   3.588  1.00 91.71           H  
ATOM   2568  C   LEU A 157      -5.436  31.688   3.293  1.00 91.71           C  
ATOM   2569  CB  LEU A 157      -2.931  32.189   3.167  1.00 91.71           C  
ATOM   2570  HB2 LEU A 157      -1.981  31.756   2.852  1.00 91.71           H  
ATOM   2571  HB3 LEU A 157      -3.133  33.054   2.535  1.00 91.71           H  
ATOM   2572  O   LEU A 157      -5.954  32.576   2.619  1.00 91.71           O  
ATOM   2573  CG  LEU A 157      -2.797  32.666   4.627  1.00 91.71           C  
ATOM   2574  HG  LEU A 157      -3.741  33.100   4.958  1.00 91.71           H  
ATOM   2575  CD1 LEU A 157      -2.410  31.531   5.581  1.00 91.71           C  
ATOM   2576 HD11 LEU A 157      -2.220  31.947   6.571  1.00 91.71           H  
ATOM   2577 HD12 LEU A 157      -1.511  31.028   5.226  1.00 91.71           H  
ATOM   2578 HD13 LEU A 157      -3.227  30.815   5.669  1.00 91.71           H  
ATOM   2579  CD2 LEU A 157      -1.717  33.743   4.710  1.00 91.71           C  
ATOM   2580 HD21 LEU A 157      -1.978  34.577   4.059  1.00 91.71           H  
ATOM   2581 HD22 LEU A 157      -0.749  33.338   4.413  1.00 91.71           H  
ATOM   2582 HD23 LEU A 157      -1.651  34.117   5.732  1.00 91.71           H  
ATOM   2583  N   ARG A 158      -6.046  31.149   4.343  1.00 94.91           N  
ATOM   2584  H   ARG A 158      -5.574  30.396   4.823  1.00 94.91           H  
ATOM   2585  CA  ARG A 158      -7.256  31.703   4.954  1.00 94.91           C  
ATOM   2586  HA  ARG A 158      -7.558  32.604   4.420  1.00 94.91           H  
ATOM   2587  C   ARG A 158      -6.945  32.117   6.380  1.00 94.91           C  
ATOM   2588  CB  ARG A 158      -8.404  30.689   4.915  1.00 94.91           C  
ATOM   2589  HB2 ARG A 158      -8.112  29.799   5.474  1.00 94.91           H  
ATOM   2590  HB3 ARG A 158      -9.272  31.135   5.401  1.00 94.91           H  
ATOM   2591  O   ARG A 158      -6.219  31.392   7.060  1.00 94.91           O  
ATOM   2592  CG  ARG A 158      -8.795  30.296   3.485  1.00 94.91           C  
ATOM   2593  HG2 ARG A 158      -9.058  31.198   2.931  1.00 94.91           H  
ATOM   2594  HG3 ARG A 158      -7.957  29.810   2.985  1.00 94.91           H  
ATOM   2595  CD  ARG A 158     -10.000  29.352   3.492  1.00 94.91           C  
ATOM   2596  HD2 ARG A 158     -10.791  29.816   4.081  1.00 94.91           H  
ATOM   2597  HD3 ARG A 158     -10.355  29.239   2.468  1.00 94.91           H  
ATOM   2598  NE  ARG A 158      -9.661  28.021   4.039  1.00 94.91           N  
ATOM   2599  HE  ARG A 158      -8.681  27.786   4.106  1.00 94.91           H  
ATOM   2600  NH1 ARG A 158     -11.796  27.333   4.521  1.00 94.91           N  
ATOM   2601 HH11 ARG A 158     -12.415  26.665   4.959  1.00 94.91           H  
ATOM   2602 HH12 ARG A 158     -12.124  28.250   4.256  1.00 94.91           H  
ATOM   2603  NH2 ARG A 158     -10.078  25.983   4.950  1.00 94.91           N  
ATOM   2604 HH21 ARG A 158      -9.077  25.856   4.998  1.00 94.91           H  
ATOM   2605 HH22 ARG A 158     -10.694  25.311   5.385  1.00 94.91           H  
ATOM   2606  CZ  ARG A 158     -10.510  27.122   4.499  1.00 94.91           C  
ATOM   2607  N   SER A 159      -7.553  33.204   6.841  1.00 93.76           N  
ATOM   2608  H   SER A 159      -8.100  33.763   6.201  1.00 93.76           H  
ATOM   2609  CA  SER A 159      -7.414  33.672   8.223  1.00 93.76           C  
ATOM   2610  HA  SER A 159      -6.810  32.963   8.788  1.00 93.76           H  
ATOM   2611  C   SER A 159      -8.781  33.762   8.890  1.00 93.76           C  
ATOM   2612  CB  SER A 159      -6.681  35.015   8.297  1.00 93.76           C  
ATOM   2613  HB2 SER A 159      -7.343  35.808   7.948  1.00 93.76           H  
ATOM   2614  HB3 SER A 159      -6.416  35.224   9.334  1.00 93.76           H  
ATOM   2615  O   SER A 159      -9.711  34.394   8.375  1.00 93.76           O  
ATOM   2616  OG  SER A 159      -5.507  34.984   7.506  1.00 93.76           O  
ATOM   2617  HG  SER A 159      -5.185  35.884   7.419  1.00 93.76           H  
ATOM   2618  N   SER A 160      -8.910  33.098  10.034  1.00 95.38           N  
ATOM   2619  H   SER A 160      -8.110  32.583  10.374  1.00 95.38           H  
ATOM   2620  CA  SER A 160     -10.014  33.263  10.968  1.00 95.38           C  
ATOM   2621  HA  SER A 160     -10.855  33.705  10.435  1.00 95.38           H  
ATOM   2622  C   SER A 160      -9.579  34.224  12.061  1.00 95.38           C  
ATOM   2623  CB  SER A 160     -10.465  31.914  11.531  1.00 95.38           C  
ATOM   2624  HB2 SER A 160      -9.600  31.386  11.933  1.00 95.38           H  
ATOM   2625  HB3 SER A 160     -10.893  31.317  10.727  1.00 95.38           H  
ATOM   2626  O   SER A 160      -8.551  33.997  12.689  1.00 95.38           O  
ATOM   2627  OG  SER A 160     -11.435  32.080  12.549  1.00 95.38           O  
ATOM   2628  HG  SER A 160     -10.969  32.240  13.373  1.00 95.38           H  
ATOM   2629  N   LEU A 161     -10.357  35.288  12.253  1.00 94.12           N  
ATOM   2630  H   LEU A 161     -11.228  35.325  11.742  1.00 94.12           H  
ATOM   2631  CA  LEU A 161     -10.074  36.400  13.157  1.00 94.12           C  
ATOM   2632  HA  LEU A 161      -9.216  36.165  13.787  1.00 94.12           H  
ATOM   2633  C   LEU A 161     -11.299  36.605  14.051  1.00 94.12           C  
ATOM   2634  CB  LEU A 161      -9.759  37.671  12.338  1.00 94.12           C  
ATOM   2635  HB2 LEU A 161     -10.664  37.972  11.810  1.00 94.12           H  
ATOM   2636  HB3 LEU A 161      -9.500  38.471  13.031  1.00 94.12           H  
ATOM   2637  O   LEU A 161     -12.388  36.903  13.543  1.00 94.12           O  
ATOM   2638  CG  LEU A 161      -8.630  37.528  11.299  1.00 94.12           C  
ATOM   2639  HG  LEU A 161      -8.870  36.724  10.603  1.00 94.12           H  
ATOM   2640  CD1 LEU A 161      -8.505  38.815  10.495  1.00 94.12           C  
ATOM   2641 HD11 LEU A 161      -8.150  39.616  11.145  1.00 94.12           H  
ATOM   2642 HD12 LEU A 161      -9.466  39.094  10.064  1.00 94.12           H  
ATOM   2643 HD13 LEU A 161      -7.786  38.678   9.687  1.00 94.12           H  
ATOM   2644  CD2 LEU A 161      -7.273  37.245  11.936  1.00 94.12           C  
ATOM   2645 HD21 LEU A 161      -6.997  38.058  12.607  1.00 94.12           H  
ATOM   2646 HD22 LEU A 161      -6.511  37.153  11.162  1.00 94.12           H  
ATOM   2647 HD23 LEU A 161      -7.317  36.316  12.505  1.00 94.12           H  
ATOM   2648  N   MET A 162     -11.144  36.416  15.361  1.00 93.44           N  
ATOM   2649  H   MET A 162     -10.224  36.179  15.703  1.00 93.44           H  
ATOM   2650  CA  MET A 162     -12.253  36.380  16.326  1.00 93.44           C  
ATOM   2651  HA  MET A 162     -11.841  36.011  17.266  1.00 93.44           H  
ATOM   2652  C   MET A 162     -13.344  35.369  15.899  1.00 93.44           C  
ATOM   2653  CB  MET A 162     -12.805  37.796  16.607  1.00 93.44           C  
ATOM   2654  HB2 MET A 162     -13.411  38.117  15.760  1.00 93.44           H  
ATOM   2655  HB3 MET A 162     -13.457  37.748  17.479  1.00 93.44           H  
ATOM   2656  O   MET A 162     -14.476  35.735  15.564  1.00 93.44           O  
ATOM   2657  CG  MET A 162     -11.742  38.878  16.843  1.00 93.44           C  
ATOM   2658  HG2 MET A 162     -11.150  38.991  15.935  1.00 93.44           H  
ATOM   2659  HG3 MET A 162     -12.241  39.830  17.025  1.00 93.44           H  
ATOM   2660  SD  MET A 162     -10.612  38.558  18.215  1.00 93.44           S  
ATOM   2661  CE  MET A 162     -11.665  38.974  19.632  1.00 93.44           C  
ATOM   2662  HE1 MET A 162     -11.083  38.857  20.547  1.00 93.44           H  
ATOM   2663  HE2 MET A 162     -12.527  38.308  19.670  1.00 93.44           H  
ATOM   2664  HE3 MET A 162     -11.996  40.010  19.555  1.00 93.44           H  
ATOM   2665  N   LYS A 163     -12.973  34.083  15.849  1.00 88.35           N  
ATOM   2666  H   LYS A 163     -12.071  33.892  16.261  1.00 88.35           H  
ATOM   2667  CA  LYS A 163     -13.817  32.893  15.593  1.00 88.35           C  
ATOM   2668  HA  LYS A 163     -13.118  32.059  15.528  1.00 88.35           H  
ATOM   2669  C   LYS A 163     -14.571  32.849  14.253  1.00 88.35           C  
ATOM   2670  CB  LYS A 163     -14.721  32.596  16.814  1.00 88.35           C  
ATOM   2671  HB2 LYS A 163     -15.475  33.378  16.909  1.00 88.35           H  
ATOM   2672  HB3 LYS A 163     -15.225  31.640  16.667  1.00 88.35           H  
ATOM   2673  O   LYS A 163     -15.430  31.985  14.065  1.00 88.35           O  
ATOM   2674  CG  LYS A 163     -13.897  32.524  18.109  1.00 88.35           C  
ATOM   2675  HG2 LYS A 163     -13.095  31.799  17.965  1.00 88.35           H  
ATOM   2676  HG3 LYS A 163     -13.467  33.509  18.288  1.00 88.35           H  
ATOM   2677  CD  LYS A 163     -14.653  32.158  19.386  1.00 88.35           C  
ATOM   2678  HD2 LYS A 163     -15.441  32.890  19.561  1.00 88.35           H  
ATOM   2679  HD3 LYS A 163     -15.073  31.155  19.304  1.00 88.35           H  
ATOM   2680  CE  LYS A 163     -13.599  32.220  20.504  1.00 88.35           C  
ATOM   2681  HE2 LYS A 163     -12.869  31.428  20.340  1.00 88.35           H  
ATOM   2682  HE3 LYS A 163     -13.057  33.161  20.406  1.00 88.35           H  
ATOM   2683  NZ  LYS A 163     -14.179  32.124  21.865  1.00 88.35           N  
ATOM   2684  HZ1 LYS A 163     -13.436  32.200  22.545  1.00 88.35           H  
ATOM   2685  HZ2 LYS A 163     -14.651  31.242  22.001  1.00 88.35           H  
ATOM   2686  HZ3 LYS A 163     -14.816  32.890  22.030  1.00 88.35           H  
ATOM   2687  N   LYS A 164     -14.260  33.736  13.301  1.00 92.67           N  
ATOM   2688  H   LYS A 164     -13.568  34.433  13.536  1.00 92.67           H  
ATOM   2689  CA  LYS A 164     -14.851  33.764  11.949  1.00 92.67           C  
ATOM   2690  HA  LYS A 164     -15.415  32.847  11.781  1.00 92.67           H  
ATOM   2691  C   LYS A 164     -13.769  33.843  10.877  1.00 92.67           C  
ATOM   2692  CB  LYS A 164     -15.803  34.965  11.815  1.00 92.67           C  
ATOM   2693  HB2 LYS A 164     -16.091  35.063  10.769  1.00 92.67           H  
ATOM   2694  HB3 LYS A 164     -15.274  35.873  12.105  1.00 92.67           H  
ATOM   2695  O   LYS A 164     -12.864  34.659  10.991  1.00 92.67           O  
ATOM   2696  CG  LYS A 164     -17.079  34.826  12.660  1.00 92.67           C  
ATOM   2697  HG2 LYS A 164     -17.601  33.912  12.377  1.00 92.67           H  
ATOM   2698  HG3 LYS A 164     -16.817  34.773  13.717  1.00 92.67           H  
ATOM   2699  CD  LYS A 164     -18.000  36.034  12.430  1.00 92.67           C  
ATOM   2700  HD2 LYS A 164     -17.472  36.938  12.732  1.00 92.67           H  
ATOM   2701  HD3 LYS A 164     -18.237  36.106  11.368  1.00 92.67           H  
ATOM   2702  CE  LYS A 164     -19.297  35.902  13.238  1.00 92.67           C  
ATOM   2703  HE2 LYS A 164     -19.815  34.996  12.924  1.00 92.67           H  
ATOM   2704  HE3 LYS A 164     -19.038  35.792  14.291  1.00 92.67           H  
ATOM   2705  NZ  LYS A 164     -20.173  37.089  13.052  1.00 92.67           N  
ATOM   2706  HZ1 LYS A 164     -20.413  37.215  12.079  1.00 92.67           H  
ATOM   2707  HZ2 LYS A 164     -19.703  37.928  13.359  1.00 92.67           H  
ATOM   2708  HZ3 LYS A 164     -21.026  37.001  13.585  1.00 92.67           H  
ATOM   2709  N   TRP A 165     -13.906  33.074   9.794  1.00 94.72           N  
ATOM   2710  H   TRP A 165     -14.681  32.427   9.764  1.00 94.72           H  
ATOM   2711  CA  TRP A 165     -13.091  33.235   8.580  1.00 94.72           C  
ATOM   2712  HA  TRP A 165     -12.034  33.193   8.839  1.00 94.72           H  
ATOM   2713  C   TRP A 165     -13.372  34.597   7.936  1.00 94.72           C  
ATOM   2714  CB  TRP A 165     -13.377  32.094   7.591  1.00 94.72           C  
ATOM   2715  HB2 TRP A 165     -14.443  32.075   7.360  1.00 94.72           H  
ATOM   2716  HB3 TRP A 165     -12.844  32.302   6.663  1.00 94.72           H  
ATOM   2717  O   TRP A 165     -14.496  34.826   7.490  1.00 94.72           O  
ATOM   2718  CG  TRP A 165     -12.948  30.741   8.066  1.00 94.72           C  
ATOM   2719  CD1 TRP A 165     -13.764  29.758   8.510  1.00 94.72           C  
ATOM   2720  HD1 TRP A 165     -14.840  29.827   8.558  1.00 94.72           H  
ATOM   2721  CD2 TRP A 165     -11.587  30.247   8.254  1.00 94.72           C  
ATOM   2722  CE2 TRP A 165     -11.655  28.959   8.864  1.00 94.72           C  
ATOM   2723  CE3 TRP A 165     -10.303  30.786   8.032  1.00 94.72           C  
ATOM   2724  HE3 TRP A 165     -10.212  31.769   7.593  1.00 94.72           H  
ATOM   2725  NE1 TRP A 165     -13.005  28.698   8.970  1.00 94.72           N  
ATOM   2726  HE1 TRP A 165     -13.395  27.911   9.468  1.00 94.72           H  
ATOM   2727  CH2 TRP A 165      -9.251  28.842   9.075  1.00 94.72           C  
ATOM   2728  HH2 TRP A 165      -8.360  28.355   9.445  1.00 94.72           H  
ATOM   2729  CZ2 TRP A 165     -10.512  28.253   9.264  1.00 94.72           C  
ATOM   2730  HZ2 TRP A 165     -10.599  27.302   9.769  1.00 94.72           H  
ATOM   2731  CZ3 TRP A 165      -9.149  30.096   8.454  1.00 94.72           C  
ATOM   2732  HZ3 TRP A 165      -8.175  30.552   8.356  1.00 94.72           H  
ATOM   2733  N   ARG A 166     -12.368  35.483   7.880  1.00 95.68           N  
ATOM   2734  H   ARG A 166     -11.477  35.219   8.274  1.00 95.68           H  
ATOM   2735  CA  ARG A 166     -12.524  36.852   7.349  1.00 95.68           C  
ATOM   2736  HA  ARG A 166     -13.552  36.987   7.013  1.00 95.68           H  
ATOM   2737  C   ARG A 166     -11.677  37.151   6.122  1.00 95.68           C  
ATOM   2738  CB  ARG A 166     -12.298  37.915   8.432  1.00 95.68           C  
ATOM   2739  HB2 ARG A 166     -11.258  37.902   8.761  1.00 95.68           H  
ATOM   2740  HB3 ARG A 166     -12.510  38.892   7.998  1.00 95.68           H  
ATOM   2741  O   ARG A 166     -12.085  38.000   5.340  1.00 95.68           O  
ATOM   2742  CG  ARG A 166     -13.220  37.696   9.636  1.00 95.68           C  
ATOM   2743  HG2 ARG A 166     -14.206  37.364   9.313  1.00 95.68           H  
ATOM   2744  HG3 ARG A 166     -12.763  36.934  10.268  1.00 95.68           H  
ATOM   2745  CD  ARG A 166     -13.374  38.967  10.460  1.00 95.68           C  
ATOM   2746  HD2 ARG A 166     -12.392  39.434  10.536  1.00 95.68           H  
ATOM   2747  HD3 ARG A 166     -14.053  39.649   9.948  1.00 95.68           H  
ATOM   2748  NE  ARG A 166     -13.840  38.661  11.818  1.00 95.68           N  
ATOM   2749  HE  ARG A 166     -13.259  38.030  12.351  1.00 95.68           H  
ATOM   2750  NH1 ARG A 166     -15.642  40.116  12.022  1.00 95.68           N  
ATOM   2751 HH11 ARG A 166     -16.241  40.682  12.606  1.00 95.68           H  
ATOM   2752 HH12 ARG A 166     -15.781  40.203  11.025  1.00 95.68           H  
ATOM   2753  NH2 ARG A 166     -14.791  39.108  13.800  1.00 95.68           N  
ATOM   2754 HH21 ARG A 166     -15.346  39.708  14.393  1.00 95.68           H  
ATOM   2755 HH22 ARG A 166     -14.102  38.485  14.196  1.00 95.68           H  
ATOM   2756  CZ  ARG A 166     -14.753  39.305  12.518  1.00 95.68           C  
ATOM   2757  N   THR A 167     -10.581  36.431   5.881  1.00 95.69           N  
ATOM   2758  H   THR A 167     -10.246  35.778   6.575  1.00 95.69           H  
ATOM   2759  CA  THR A 167      -9.808  36.582   4.637  1.00 95.69           C  
ATOM   2760  HA  THR A 167     -10.425  37.128   3.923  1.00 95.69           H  
ATOM   2761  C   THR A 167      -9.494  35.264   3.945  1.00 95.69           C  
ATOM   2762  CB  THR A 167      -8.542  37.433   4.809  1.00 95.69           C  
ATOM   2763  HB  THR A 167      -8.003  37.449   3.862  1.00 95.69           H  
ATOM   2764  O   THR A 167      -9.361  34.205   4.563  1.00 95.69           O  
ATOM   2765  CG2 THR A 167      -8.893  38.865   5.181  1.00 95.69           C  
ATOM   2766 HG21 THR A 167      -9.711  39.235   4.564  1.00 95.69           H  
ATOM   2767 HG22 THR A 167      -8.025  39.499   4.998  1.00 95.69           H  
ATOM   2768 HG23 THR A 167      -9.171  38.927   6.233  1.00 95.69           H  
ATOM   2769  OG1 THR A 167      -7.694  36.944   5.810  1.00 95.69           O  
ATOM   2770  HG1 THR A 167      -7.145  37.690   6.063  1.00 95.69           H  
ATOM   2771  N   ASP A 168      -9.415  35.350   2.618  1.00 95.98           N  
ATOM   2772  H   ASP A 168      -9.617  36.246   2.198  1.00 95.98           H  
ATOM   2773  CA  ASP A 168      -9.063  34.283   1.690  1.00 95.98           C  
ATOM   2774  HA  ASP A 168      -8.560  33.477   2.225  1.00 95.98           H  
ATOM   2775  C   ASP A 168      -8.088  34.864   0.651  1.00 95.98           C  
ATOM   2776  CB  ASP A 168     -10.368  33.734   1.071  1.00 95.98           C  
ATOM   2777  HB2 ASP A 168     -11.003  33.364   1.876  1.00 95.98           H  
ATOM   2778  HB3 ASP A 168     -10.902  34.544   0.573  1.00 95.98           H  
ATOM   2779  O   ASP A 168      -8.462  35.722  -0.152  1.00 95.98           O  
ATOM   2780  CG  ASP A 168     -10.155  32.601   0.063  1.00 95.98           C  
ATOM   2781  OD1 ASP A 168      -9.153  32.581  -0.676  1.00 95.98           O  
ATOM   2782  OD2 ASP A 168     -10.980  31.664  -0.049  1.00 95.98           O  
ATOM   2783  N   VAL A 169      -6.833  34.416   0.689  1.00 93.96           N  
ATOM   2784  H   VAL A 169      -6.591  33.738   1.397  1.00 93.96           H  
ATOM   2785  CA  VAL A 169      -5.762  34.816  -0.229  1.00 93.96           C  
ATOM   2786  HA  VAL A 169      -6.171  35.524  -0.950  1.00 93.96           H  
ATOM   2787  C   VAL A 169      -5.264  33.590  -0.992  1.00 93.96           C  
ATOM   2788  CB  VAL A 169      -4.611  35.531   0.507  1.00 93.96           C  
ATOM   2789  HB  VAL A 169      -4.162  34.847   1.227  1.00 93.96           H  
ATOM   2790  O   VAL A 169      -4.909  32.570  -0.400  1.00 93.96           O  
ATOM   2791  CG1 VAL A 169      -3.525  35.989  -0.478  1.00 93.96           C  
ATOM   2792 HG11 VAL A 169      -2.759  36.552   0.055  1.00 93.96           H  
ATOM   2793 HG12 VAL A 169      -3.047  35.127  -0.944  1.00 93.96           H  
ATOM   2794 HG13 VAL A 169      -3.961  36.626  -1.248  1.00 93.96           H  
ATOM   2795  CG2 VAL A 169      -5.112  36.771   1.261  1.00 93.96           C  
ATOM   2796 HG21 VAL A 169      -4.276  37.284   1.735  1.00 93.96           H  
ATOM   2797 HG22 VAL A 169      -5.812  36.478   2.044  1.00 93.96           H  
ATOM   2798 HG23 VAL A 169      -5.609  37.456   0.574  1.00 93.96           H  
ATOM   2799  N   LYS A 170      -5.208  33.684  -2.322  1.00 95.58           N  
ATOM   2800  H   LYS A 170      -5.547  34.542  -2.733  1.00 95.58           H  
ATOM   2801  CA  LYS A 170      -4.699  32.635  -3.214  1.00 95.58           C  
ATOM   2802  HA  LYS A 170      -4.316  31.813  -2.609  1.00 95.58           H  
ATOM   2803  C   LYS A 170      -3.549  33.167  -4.054  1.00 95.58           C  
ATOM   2804  CB  LYS A 170      -5.819  32.071  -4.099  1.00 95.58           C  
ATOM   2805  HB2 LYS A 170      -5.395  31.312  -4.757  1.00 95.58           H  
ATOM   2806  HB3 LYS A 170      -6.232  32.867  -4.719  1.00 95.58           H  
ATOM   2807  O   LYS A 170      -3.740  34.088  -4.845  1.00 95.58           O  
ATOM   2808  CG  LYS A 170      -6.942  31.443  -3.264  1.00 95.58           C  
ATOM   2809  HG2 LYS A 170      -6.522  30.670  -2.621  1.00 95.58           H  
ATOM   2810  HG3 LYS A 170      -7.399  32.213  -2.643  1.00 95.58           H  
ATOM   2811  CD  LYS A 170      -8.015  30.823  -4.166  1.00 95.58           C  
ATOM   2812  HD2 LYS A 170      -8.395  31.572  -4.860  1.00 95.58           H  
ATOM   2813  HD3 LYS A 170      -7.558  30.017  -4.740  1.00 95.58           H  
ATOM   2814  CE  LYS A 170      -9.161  30.250  -3.321  1.00 95.58           C  
ATOM   2815  HE2 LYS A 170      -9.736  29.550  -3.928  1.00 95.58           H  
ATOM   2816  HE3 LYS A 170      -8.729  29.707  -2.481  1.00 95.58           H  
ATOM   2817  NZ  LYS A 170     -10.050  31.318  -2.822  1.00 95.58           N  
ATOM   2818  HZ1 LYS A 170      -9.504  31.947  -2.250  1.00 95.58           H  
ATOM   2819  HZ2 LYS A 170     -10.474  31.874  -3.551  1.00 95.58           H  
ATOM   2820  HZ3 LYS A 170     -10.721  31.004  -2.136  1.00 95.58           H  
ATOM   2821  N   VAL A 171      -2.377  32.553  -3.935  1.00 90.84           N  
ATOM   2822  H   VAL A 171      -2.306  31.819  -3.245  1.00 90.84           H  
ATOM   2823  CA  VAL A 171      -1.197  32.849  -4.760  1.00 90.84           C  
ATOM   2824  HA  VAL A 171      -1.388  33.739  -5.360  1.00 90.84           H  
ATOM   2825  C   VAL A 171      -0.955  31.680  -5.708  1.00 90.84           C  
ATOM   2826  CB  VAL A 171       0.045  33.147  -3.896  1.00 90.84           C  
ATOM   2827  HB  VAL A 171       0.321  32.254  -3.335  1.00 90.84           H  
ATOM   2828  O   VAL A 171      -0.721  30.555  -5.271  1.00 90.84           O  
ATOM   2829  CG1 VAL A 171       1.229  33.562  -4.776  1.00 90.84           C  
ATOM   2830 HG11 VAL A 171       0.965  34.447  -5.355  1.00 90.84           H  
ATOM   2831 HG12 VAL A 171       2.089  33.796  -4.148  1.00 90.84           H  
ATOM   2832 HG13 VAL A 171       1.510  32.751  -5.447  1.00 90.84           H  
ATOM   2833  CG2 VAL A 171      -0.211  34.285  -2.901  1.00 90.84           C  
ATOM   2834 HG21 VAL A 171       0.690  34.479  -2.320  1.00 90.84           H  
ATOM   2835 HG22 VAL A 171      -1.005  34.014  -2.204  1.00 90.84           H  
ATOM   2836 HG23 VAL A 171      -0.489  35.195  -3.432  1.00 90.84           H  
ATOM   2837  N   TYR A 172      -1.012  31.935  -7.013  1.00 92.77           N  
ATOM   2838  H   TYR A 172      -1.158  32.892  -7.302  1.00 92.77           H  
ATOM   2839  CA  TYR A 172      -0.749  30.949  -8.059  1.00 92.77           C  
ATOM   2840  HA  TYR A 172      -0.879  29.944  -7.657  1.00 92.77           H  
ATOM   2841  C   TYR A 172       0.691  31.108  -8.536  1.00 92.77           C  
ATOM   2842  CB  TYR A 172      -1.727  31.117  -9.229  1.00 92.77           C  
ATOM   2843  HB2 TYR A 172      -1.600  32.114  -9.652  1.00 92.77           H  
ATOM   2844  HB3 TYR A 172      -1.456  30.404 -10.007  1.00 92.77           H  
ATOM   2845  O   TYR A 172       1.057  32.164  -9.060  1.00 92.77           O  
ATOM   2846  CG  TYR A 172      -3.189  30.926  -8.877  1.00 92.77           C  
ATOM   2847  CD1 TYR A 172      -3.849  29.722  -9.194  1.00 92.77           C  
ATOM   2848  HD1 TYR A 172      -3.303  28.928  -9.680  1.00 92.77           H  
ATOM   2849  CD2 TYR A 172      -3.895  31.963  -8.243  1.00 92.77           C  
ATOM   2850  HD2 TYR A 172      -3.393  32.883  -7.982  1.00 92.77           H  
ATOM   2851  CE1 TYR A 172      -5.220  29.569  -8.896  1.00 92.77           C  
ATOM   2852  HE1 TYR A 172      -5.725  28.650  -9.155  1.00 92.77           H  
ATOM   2853  CE2 TYR A 172      -5.253  31.805  -7.927  1.00 92.77           C  
ATOM   2854  HE2 TYR A 172      -5.764  32.601  -7.407  1.00 92.77           H  
ATOM   2855  OH  TYR A 172      -7.265  30.494  -7.993  1.00 92.77           O  
ATOM   2856  HH  TYR A 172      -7.598  31.347  -7.704  1.00 92.77           H  
ATOM   2857  CZ  TYR A 172      -5.934  30.618  -8.268  1.00 92.77           C  
ATOM   2858  N   ALA A 173       1.503  30.065  -8.401  1.00 89.01           N  
ATOM   2859  H   ALA A 173       1.131  29.198  -8.040  1.00 89.01           H  
ATOM   2860  CA  ALA A 173       2.913  30.099  -8.765  1.00 89.01           C  
ATOM   2861  HA  ALA A 173       3.065  30.890  -9.500  1.00 89.01           H  
ATOM   2862  C   ALA A 173       3.366  28.789  -9.412  1.00 89.01           C  
ATOM   2863  CB  ALA A 173       3.742  30.434  -7.519  1.00 89.01           C  
ATOM   2864  HB1 ALA A 173       4.792  30.533  -7.792  1.00 89.01           H  
ATOM   2865  HB2 ALA A 173       3.634  29.645  -6.775  1.00 89.01           H  
ATOM   2866  HB3 ALA A 173       3.402  31.377  -7.089  1.00 89.01           H  
ATOM   2867  O   ALA A 173       2.907  27.709  -9.038  1.00 89.01           O  
ATOM   2868  N   THR A 174       4.302  28.877 -10.352  1.00 88.62           N  
ATOM   2869  H   THR A 174       4.642  29.792 -10.610  1.00 88.62           H  
ATOM   2870  CA  THR A 174       4.958  27.707 -10.943  1.00 88.62           C  
ATOM   2871  HA  THR A 174       4.382  26.810 -10.715  1.00 88.62           H  
ATOM   2872  C   THR A 174       6.339  27.557 -10.328  1.00 88.62           C  
ATOM   2873  CB  THR A 174       5.048  27.809 -12.471  1.00 88.62           C  
ATOM   2874  HB  THR A 174       5.735  28.608 -12.749  1.00 88.62           H  
ATOM   2875  O   THR A 174       7.136  28.496 -10.378  1.00 88.62           O  
ATOM   2876  CG2 THR A 174       5.494  26.493 -13.107  1.00 88.62           C  
ATOM   2877 HG21 THR A 174       4.772  25.706 -12.890  1.00 88.62           H  
ATOM   2878 HG22 THR A 174       5.581  26.618 -14.187  1.00 88.62           H  
ATOM   2879 HG23 THR A 174       6.468  26.194 -12.720  1.00 88.62           H  
ATOM   2880  OG1 THR A 174       3.772  28.083 -13.005  1.00 88.62           O  
ATOM   2881  HG1 THR A 174       3.897  28.276 -13.937  1.00 88.62           H  
ATOM   2882  N   ARG A 175       6.627  26.383  -9.759  1.00 87.07           N  
ATOM   2883  H   ARG A 175       5.930  25.653  -9.792  1.00 87.07           H  
ATOM   2884  CA  ARG A 175       7.984  26.023  -9.350  1.00 87.07           C  
ATOM   2885  HA  ARG A 175       8.489  26.936  -9.032  1.00 87.07           H  
ATOM   2886  C   ARG A 175       8.746  25.455 -10.540  1.00 87.07           C  
ATOM   2887  CB  ARG A 175       7.990  25.060  -8.161  1.00 87.07           C  
ATOM   2888  HB2 ARG A 175       7.357  25.460  -7.369  1.00 87.07           H  
ATOM   2889  HB3 ARG A 175       7.602  24.088  -8.465  1.00 87.07           H  
ATOM   2890  O   ARG A 175       8.291  24.484 -11.149  1.00 87.07           O  
ATOM   2891  CG  ARG A 175       9.429  24.928  -7.636  1.00 87.07           C  
ATOM   2892  HG2 ARG A 175      10.112  24.624  -8.429  1.00 87.07           H  
ATOM   2893  HG3 ARG A 175       9.748  25.894  -7.247  1.00 87.07           H  
ATOM   2894  CD  ARG A 175       9.502  23.891  -6.527  1.00 87.07           C  
ATOM   2895  HD2 ARG A 175       8.658  24.064  -5.859  1.00 87.07           H  
ATOM   2896  HD3 ARG A 175       9.410  22.896  -6.961  1.00 87.07           H  
ATOM   2897  NE  ARG A 175      10.781  24.004  -5.801  1.00 87.07           N  
ATOM   2898  HE  ARG A 175      11.590  24.265  -6.346  1.00 87.07           H  
ATOM   2899  NH1 ARG A 175       9.920  23.809  -3.723  1.00 87.07           N  
ATOM   2900 HH11 ARG A 175       9.025  23.615  -4.150  1.00 87.07           H  
ATOM   2901 HH12 ARG A 175      10.089  23.856  -2.729  1.00 87.07           H  
ATOM   2902  NH2 ARG A 175      12.083  24.131  -3.899  1.00 87.07           N  
ATOM   2903 HH21 ARG A 175      12.112  24.128  -2.889  1.00 87.07           H  
ATOM   2904 HH22 ARG A 175      12.854  24.565  -4.386  1.00 87.07           H  
ATOM   2905  CZ  ARG A 175      10.937  23.974  -4.494  1.00 87.07           C  
ATOM   2906  N   VAL A 176       9.900  26.047 -10.801  1.00 83.10           N  
ATOM   2907  H   VAL A 176      10.194  26.782 -10.174  1.00 83.10           H  
ATOM   2908  CA  VAL A 176      10.841  25.733 -11.883  1.00 83.10           C  
ATOM   2909  HA  VAL A 176      10.602  24.767 -12.328  1.00 83.10           H  
ATOM   2910  C   VAL A 176      12.250  25.615 -11.287  1.00 83.10           C  
ATOM   2911  CB  VAL A 176      10.752  26.802 -12.997  1.00 83.10           C  
ATOM   2912  HB  VAL A 176      11.554  26.644 -13.717  1.00 83.10           H  
ATOM   2913  O   VAL A 176      12.458  25.984 -10.129  1.00 83.10           O  
ATOM   2914  CG1 VAL A 176       9.419  26.714 -13.746  1.00 83.10           C  
ATOM   2915 HG11 VAL A 176       8.595  27.010 -13.096  1.00 83.10           H  
ATOM   2916 HG12 VAL A 176       9.269  25.694 -14.100  1.00 83.10           H  
ATOM   2917 HG13 VAL A 176       9.451  27.372 -14.614  1.00 83.10           H  
ATOM   2918  CG2 VAL A 176      10.892  28.231 -12.471  1.00 83.10           C  
ATOM   2919 HG21 VAL A 176      10.119  28.470 -11.740  1.00 83.10           H  
ATOM   2920 HG22 VAL A 176      10.827  28.931 -13.304  1.00 83.10           H  
ATOM   2921 HG23 VAL A 176      11.880  28.321 -12.018  1.00 83.10           H  
ATOM   2922  N   ASN A 177      13.217  25.079 -12.026  1.00 76.84           N  
ATOM   2923  H   ASN A 177      13.023  24.835 -12.987  1.00 76.84           H  
ATOM   2924  CA  ASN A 177      14.607  25.042 -11.569  1.00 76.84           C  
ATOM   2925  HA  ASN A 177      14.641  24.684 -10.540  1.00 76.84           H  
ATOM   2926  C   ASN A 177      15.194  26.457 -11.572  1.00 76.84           C  
ATOM   2927  CB  ASN A 177      15.425  24.075 -12.436  1.00 76.84           C  
ATOM   2928  HB2 ASN A 177      16.455  24.054 -12.079  1.00 76.84           H  
ATOM   2929  HB3 ASN A 177      15.445  24.431 -13.466  1.00 76.84           H  
ATOM   2930  O   ASN A 177      15.674  26.922 -10.542  1.00 76.84           O  
ATOM   2931  CG  ASN A 177      14.887  22.659 -12.395  1.00 76.84           C  
ATOM   2932  ND2 ASN A 177      14.647  22.060 -13.534  1.00 76.84           N  
ATOM   2933 HD21 ASN A 177      14.702  22.599 -14.387  1.00 76.84           H  
ATOM   2934 HD22 ASN A 177      14.391  21.084 -13.547  1.00 76.84           H  
ATOM   2935  OD1 ASN A 177      14.617  22.095 -11.339  1.00 76.84           O  
ATOM   2936  N   ASN A 178      15.045  27.163 -12.697  1.00 76.27           N  
ATOM   2937  H   ASN A 178      14.561  26.723 -13.467  1.00 76.27           H  
ATOM   2938  CA  ASN A 178      15.593  28.499 -12.915  1.00 76.27           C  
ATOM   2939  HA  ASN A 178      15.997  28.880 -11.978  1.00 76.27           H  
ATOM   2940  C   ASN A 178      14.540  29.497 -13.392  1.00 76.27           C  
ATOM   2941  CB  ASN A 178      16.740  28.410 -13.935  1.00 76.27           C  
ATOM   2942  HB2 ASN A 178      16.400  27.884 -14.827  1.00 76.27           H  
ATOM   2943  HB3 ASN A 178      17.061  29.408 -14.232  1.00 76.27           H  
ATOM   2944  O   ASN A 178      13.512  29.150 -13.978  1.00 76.27           O  
ATOM   2945  CG  ASN A 178      17.953  27.721 -13.357  1.00 76.27           C  
ATOM   2946  ND2 ASN A 178      18.577  26.853 -14.110  1.00 76.27           N  
ATOM   2947 HD21 ASN A 178      18.264  26.636 -15.045  1.00 76.27           H  
ATOM   2948 HD22 ASN A 178      19.380  26.394 -13.703  1.00 76.27           H  
ATOM   2949  OD1 ASN A 178      18.339  27.974 -12.232  1.00 76.27           O  
ATOM   2950  N   TYR A 179      14.848  30.777 -13.211  1.00 74.76           N  
ATOM   2951  H   TYR A 179      15.702  30.996 -12.719  1.00 74.76           H  
ATOM   2952  CA  TYR A 179      14.048  31.895 -13.709  1.00 74.76           C  
ATOM   2953  HA  TYR A 179      13.021  31.737 -13.380  1.00 74.76           H  
ATOM   2954  C   TYR A 179      13.965  31.986 -15.251  1.00 74.76           C  
ATOM   2955  CB  TYR A 179      14.576  33.177 -13.036  1.00 74.76           C  
ATOM   2956  HB2 TYR A 179      15.646  33.077 -12.856  1.00 74.76           H  
ATOM   2957  HB3 TYR A 179      14.485  34.018 -13.724  1.00 74.76           H  
ATOM   2958  O   TYR A 179      13.096  32.687 -15.760  1.00 74.76           O  
ATOM   2959  CG  TYR A 179      13.870  33.500 -11.724  1.00 74.76           C  
ATOM   2960  CD1 TYR A 179      12.463  33.601 -11.683  1.00 74.76           C  
ATOM   2961  HD1 TYR A 179      11.902  33.585 -12.605  1.00 74.76           H  
ATOM   2962  CD2 TYR A 179      14.608  33.622 -10.529  1.00 74.76           C  
ATOM   2963  HD2 TYR A 179      15.686  33.558 -10.547  1.00 74.76           H  
ATOM   2964  CE1 TYR A 179      11.795  33.707 -10.449  1.00 74.76           C  
ATOM   2965  HE1 TYR A 179      10.717  33.757 -10.401  1.00 74.76           H  
ATOM   2966  CE2 TYR A 179      13.943  33.768  -9.294  1.00 74.76           C  
ATOM   2967  HE2 TYR A 179      14.516  33.820  -8.380  1.00 74.76           H  
ATOM   2968  OH  TYR A 179      11.863  33.760  -8.071  1.00 74.76           O  
ATOM   2969  HH  TYR A 179      12.422  33.928  -7.309  1.00 74.76           H  
ATOM   2970  CZ  TYR A 179      12.533  33.760  -9.251  1.00 74.76           C  
ATOM   2971  N   SER A 180      14.786  31.219 -15.978  1.00 66.48           N  
ATOM   2972  H   SER A 180      15.489  30.676 -15.497  1.00 66.48           H  
ATOM   2973  CA  SER A 180      14.868  31.165 -17.447  1.00 66.48           C  
ATOM   2974  HA  SER A 180      14.479  32.097 -17.856  1.00 66.48           H  
ATOM   2975  C   SER A 180      14.088  30.033 -18.148  1.00 66.48           C  
ATOM   2976  CB  SER A 180      16.348  31.070 -17.838  1.00 66.48           C  
ATOM   2977  HB2 SER A 180      16.434  30.837 -18.900  1.00 66.48           H  
ATOM   2978  HB3 SER A 180      16.827  32.032 -17.656  1.00 66.48           H  
ATOM   2979  O   SER A 180      13.922  30.119 -19.359  1.00 66.48           O  
ATOM   2980  OG  SER A 180      17.009  30.075 -17.065  1.00 66.48           O  
ATOM   2981  HG  SER A 180      17.822  29.849 -17.524  1.00 66.48           H  
ATOM   2982  N   GLU A 181      13.626  28.992 -17.433  1.00 61.06           N  
ATOM   2983  H   GLU A 181      13.855  28.972 -16.450  1.00 61.06           H  
ATOM   2984  CA  GLU A 181      12.834  27.849 -17.980  1.00 61.06           C  
ATOM   2985  HA  GLU A 181      13.387  27.410 -18.810  1.00 61.06           H  
ATOM   2986  C   GLU A 181      11.460  28.195 -18.599  1.00 61.06           C  
ATOM   2987  CB  GLU A 181      12.648  26.761 -16.894  1.00 61.06           C  
ATOM   2988  HB2 GLU A 181      12.306  27.229 -15.971  1.00 61.06           H  
ATOM   2989  HB3 GLU A 181      11.875  26.066 -17.221  1.00 61.06           H  
ATOM   2990  O   GLU A 181      10.917  29.274 -18.274  1.00 61.06           O  
ATOM   2991  CG  GLU A 181      13.912  25.928 -16.613  1.00 61.06           C  
ATOM   2992  HG2 GLU A 181      14.301  25.553 -17.559  1.00 61.06           H  
ATOM   2993  HG3 GLU A 181      14.668  26.579 -16.172  1.00 61.06           H  
ATOM   2994  CD  GLU A 181      13.663  24.737 -15.658  1.00 61.06           C  
ATOM   2995  OE1 GLU A 181      14.395  23.725 -15.735  1.00 61.06           O  
ATOM   2996  OE2 GLU A 181      12.819  24.838 -14.734  1.00 61.06           O  
ATOM   2997  OXT GLU A 181      10.895  27.329 -19.293  1.00 61.06           O  
TER    2998      GLU A 181                                                       
ATOM   2998  N   MET B   1     -69.534 101.156 -22.330  1.00 19.09           N  
ATOM   2999  H   MET B   1     -69.802 101.558 -21.443  1.00 19.09           H  
ATOM   3000  H2  MET B   1     -69.069 100.273 -22.174  1.00 19.09           H  
ATOM   3001  H3  MET B   1     -70.356 101.000 -22.894  1.00 19.09           H  
ATOM   3002  CA  MET B   1     -68.617 102.066 -23.045  1.00 19.09           C  
ATOM   3003  HA  MET B   1     -69.147 102.998 -23.244  1.00 19.09           H  
ATOM   3004  C   MET B   1     -68.348 101.500 -24.427  1.00 19.09           C  
ATOM   3005  CB  MET B   1     -67.387 102.437 -22.212  1.00 19.09           C  
ATOM   3006  HB2 MET B   1     -66.556 102.706 -22.864  1.00 19.09           H  
ATOM   3007  HB3 MET B   1     -67.093 101.606 -21.570  1.00 19.09           H  
ATOM   3008  O   MET B   1     -69.051 101.918 -25.327  1.00 19.09           O  
ATOM   3009  CG  MET B   1     -67.753 103.659 -21.363  1.00 19.09           C  
ATOM   3010  HG2 MET B   1     -68.682 103.471 -20.825  1.00 19.09           H  
ATOM   3011  HG3 MET B   1     -67.915 104.501 -22.037  1.00 19.09           H  
ATOM   3012  SD  MET B   1     -66.497 104.123 -20.153  1.00 19.09           S  
ATOM   3013  CE  MET B   1     -66.592 105.929 -20.282  1.00 19.09           C  
ATOM   3014  HE1 MET B   1     -66.335 106.239 -21.295  1.00 19.09           H  
ATOM   3015  HE2 MET B   1     -65.885 106.378 -19.584  1.00 19.09           H  
ATOM   3016  HE3 MET B   1     -67.599 106.267 -20.040  1.00 19.09           H  
ATOM   3017  N   ALA B   2     -67.649 100.385 -24.594  1.00 18.84           N  
ATOM   3018  H   ALA B   2     -68.032  99.824 -25.342  1.00 18.84           H  
ATOM   3019  CA  ALA B   2     -66.188 100.329 -24.756  1.00 18.84           C  
ATOM   3020  HA  ALA B   2     -65.776 101.338 -24.780  1.00 18.84           H  
ATOM   3021  C   ALA B   2     -65.900  99.612 -26.108  1.00 18.84           C  
ATOM   3022  CB  ALA B   2     -65.622  99.525 -23.572  1.00 18.84           C  
ATOM   3023  HB1 ALA B   2     -65.645 100.122 -22.661  1.00 18.84           H  
ATOM   3024  HB2 ALA B   2     -66.192  98.606 -23.431  1.00 18.84           H  
ATOM   3025  HB3 ALA B   2     -64.585  99.251 -23.767  1.00 18.84           H  
ATOM   3026  O   ALA B   2     -66.823  98.958 -26.594  1.00 18.84           O  
ATOM   3027  N   ASP B   3     -64.717  99.521 -26.735  1.00 20.00           N  
ATOM   3028  H   ASP B   3     -64.726  98.759 -27.397  1.00 20.00           H  
ATOM   3029  CA  ASP B   3     -63.491 100.348 -26.922  1.00 20.00           C  
ATOM   3030  HA  ASP B   3     -63.739 101.312 -27.365  1.00 20.00           H  
ATOM   3031  C   ASP B   3     -62.595  99.541 -27.921  1.00 20.00           C  
ATOM   3032  CB  ASP B   3     -62.697 100.560 -25.615  1.00 20.00           C  
ATOM   3033  HB2 ASP B   3     -61.685 100.874 -25.869  1.00 20.00           H  
ATOM   3034  HB3 ASP B   3     -62.624  99.612 -25.082  1.00 20.00           H  
ATOM   3035  O   ASP B   3     -62.743  98.323 -28.014  1.00 20.00           O  
ATOM   3036  CG  ASP B   3     -63.283 101.640 -24.700  1.00 20.00           C  
ATOM   3037  OD1 ASP B   3     -63.850 102.618 -25.235  1.00 20.00           O  
ATOM   3038  OD2 ASP B   3     -63.242 101.447 -23.465  1.00 20.00           O  
ATOM   3039  N   ASP B   4     -61.633 100.028 -28.717  1.00 20.43           N  
ATOM   3040  H   ASP B   4     -61.105  99.277 -29.138  1.00 20.43           H  
ATOM   3041  CA  ASP B   4     -61.114 101.374 -29.054  1.00 20.43           C  
ATOM   3042  HA  ASP B   4     -61.885 102.122 -28.868  1.00 20.43           H  
ATOM   3043  C   ASP B   4     -60.708 101.464 -30.561  1.00 20.43           C  
ATOM   3044  CB  ASP B   4     -59.893 101.675 -28.134  1.00 20.43           C  
ATOM   3045  HB2 ASP B   4     -59.847 100.926 -27.343  1.00 20.43           H  
ATOM   3046  HB3 ASP B   4     -60.066 102.631 -27.641  1.00 20.43           H  
ATOM   3047  O   ASP B   4     -60.301 102.511 -31.058  1.00 20.43           O  
ATOM   3048  CG  ASP B   4     -58.504 101.699 -28.814  1.00 20.43           C  
ATOM   3049  OD1 ASP B   4     -57.855 102.769 -28.835  1.00 20.43           O  
ATOM   3050  OD2 ASP B   4     -58.062 100.619 -29.277  1.00 20.43           O  
ATOM   3051  N   GLN B   5     -60.746 100.341 -31.291  1.00 19.82           N  
ATOM   3052  H   GLN B   5     -61.340  99.603 -30.939  1.00 19.82           H  
ATOM   3053  CA  GLN B   5     -59.564  99.895 -32.048  1.00 19.82           C  
ATOM   3054  HA  GLN B   5     -58.683 100.225 -31.498  1.00 19.82           H  
ATOM   3055  C   GLN B   5     -59.419 100.494 -33.459  1.00 19.82           C  
ATOM   3056  CB  GLN B   5     -59.515  98.355 -32.072  1.00 19.82           C  
ATOM   3057  HB2 GLN B   5     -60.355  97.970 -32.649  1.00 19.82           H  
ATOM   3058  HB3 GLN B   5     -58.590  98.056 -32.566  1.00 19.82           H  
ATOM   3059  O   GLN B   5     -60.270 100.282 -34.321  1.00 19.82           O  
ATOM   3060  CG  GLN B   5     -59.545  97.739 -30.660  1.00 19.82           C  
ATOM   3061  HG2 GLN B   5     -58.784  98.217 -30.042  1.00 19.82           H  
ATOM   3062  HG3 GLN B   5     -60.519  97.919 -30.206  1.00 19.82           H  
ATOM   3063  CD  GLN B   5     -59.295  96.234 -30.631  1.00 19.82           C  
ATOM   3064  NE2 GLN B   5     -59.434  95.611 -29.482  1.00 19.82           N  
ATOM   3065 HE21 GLN B   5     -59.310  94.609 -29.500  1.00 19.82           H  
ATOM   3066 HE22 GLN B   5     -59.753  96.118 -28.669  1.00 19.82           H  
ATOM   3067  OE1 GLN B   5     -58.967  95.588 -31.613  1.00 19.82           O  
ATOM   3068  N   GLY B   6     -58.300 101.191 -33.730  1.00 19.16           N  
ATOM   3069  H   GLY B   6     -57.714 101.407 -32.936  1.00 19.16           H  
ATOM   3070  CA  GLY B   6     -58.235 102.076 -34.909  1.00 19.16           C  
ATOM   3071  HA2 GLY B   6     -58.787 102.985 -34.666  1.00 19.16           H  
ATOM   3072  HA3 GLY B   6     -58.765 101.599 -35.733  1.00 19.16           H  
ATOM   3073  C   GLY B   6     -56.865 102.504 -35.464  1.00 19.16           C  
ATOM   3074  O   GLY B   6     -56.638 103.694 -35.673  1.00 19.16           O  
ATOM   3075  N   ARG B   7     -55.922 101.594 -35.763  1.00 18.12           N  
ATOM   3076  H   ARG B   7     -56.155 100.618 -35.652  1.00 18.12           H  
ATOM   3077  CA  ARG B   7     -54.638 101.991 -36.402  1.00 18.12           C  
ATOM   3078  HA  ARG B   7     -54.373 102.980 -36.030  1.00 18.12           H  
ATOM   3079  C   ARG B   7     -54.736 102.139 -37.934  1.00 18.12           C  
ATOM   3080  CB  ARG B   7     -53.497 101.033 -36.012  1.00 18.12           C  
ATOM   3081  HB2 ARG B   7     -53.824 100.000 -36.129  1.00 18.12           H  
ATOM   3082  HB3 ARG B   7     -52.658 101.204 -36.686  1.00 18.12           H  
ATOM   3083  O   ARG B   7     -54.727 101.140 -38.639  1.00 18.12           O  
ATOM   3084  CG  ARG B   7     -53.014 101.275 -34.574  1.00 18.12           C  
ATOM   3085  HG2 ARG B   7     -53.803 101.001 -33.874  1.00 18.12           H  
ATOM   3086  HG3 ARG B   7     -52.783 102.332 -34.448  1.00 18.12           H  
ATOM   3087  CD  ARG B   7     -51.753 100.452 -34.277  1.00 18.12           C  
ATOM   3088  HD2 ARG B   7     -51.000 100.676 -35.033  1.00 18.12           H  
ATOM   3089  HD3 ARG B   7     -52.008  99.394 -34.335  1.00 18.12           H  
ATOM   3090  NE  ARG B   7     -51.219 100.761 -32.936  1.00 18.12           N  
ATOM   3091  HE  ARG B   7     -51.829 101.290 -32.329  1.00 18.12           H  
ATOM   3092  NH1 ARG B   7     -49.289  99.519 -33.057  1.00 18.12           N  
ATOM   3093 HH11 ARG B   7     -48.515  99.084 -32.576  1.00 18.12           H  
ATOM   3094 HH12 ARG B   7     -49.608  99.138 -33.936  1.00 18.12           H  
ATOM   3095  NH2 ARG B   7     -49.776 100.629 -31.182  1.00 18.12           N  
ATOM   3096 HH21 ARG B   7     -50.428 101.151 -30.615  1.00 18.12           H  
ATOM   3097 HH22 ARG B   7     -48.973 100.215 -30.730  1.00 18.12           H  
ATOM   3098  CZ  ARG B   7     -50.100 100.305 -32.402  1.00 18.12           C  
ATOM   3099  N   GLY B   8     -54.682 103.374 -38.449  1.00 20.23           N  
ATOM   3100  H   GLY B   8     -54.819 104.148 -37.814  1.00 20.23           H  
ATOM   3101  CA  GLY B   8     -54.613 103.684 -39.895  1.00 20.23           C  
ATOM   3102  HA2 GLY B   8     -55.483 104.280 -40.169  1.00 20.23           H  
ATOM   3103  HA3 GLY B   8     -54.648 102.768 -40.486  1.00 20.23           H  
ATOM   3104  C   GLY B   8     -53.356 104.479 -40.278  1.00 20.23           C  
ATOM   3105  O   GLY B   8     -53.307 105.688 -40.066  1.00 20.23           O  
ATOM   3106  N   ARG B   9     -52.292 103.817 -40.763  1.00 19.03           N  
ATOM   3107  H   ARG B   9     -52.423 102.858 -41.049  1.00 19.03           H  
ATOM   3108  CA  ARG B   9     -50.939 104.419 -40.866  1.00 19.03           C  
ATOM   3109  HA  ARG B   9     -50.973 105.332 -40.272  1.00 19.03           H  
ATOM   3110  C   ARG B   9     -50.529 104.957 -42.254  1.00 19.03           C  
ATOM   3111  CB  ARG B   9     -49.882 103.498 -40.218  1.00 19.03           C  
ATOM   3112  HB2 ARG B   9     -48.910 103.666 -40.682  1.00 19.03           H  
ATOM   3113  HB3 ARG B   9     -50.146 102.453 -40.382  1.00 19.03           H  
ATOM   3114  O   ARG B   9     -51.164 104.717 -43.267  1.00 19.03           O  
ATOM   3115  CG  ARG B   9     -49.751 103.782 -38.709  1.00 19.03           C  
ATOM   3116  HG2 ARG B   9     -50.676 103.500 -38.207  1.00 19.03           H  
ATOM   3117  HG3 ARG B   9     -49.581 104.849 -38.561  1.00 19.03           H  
ATOM   3118  CD  ARG B   9     -48.573 103.013 -38.094  1.00 19.03           C  
ATOM   3119  HD2 ARG B   9     -47.673 103.243 -38.663  1.00 19.03           H  
ATOM   3120  HD3 ARG B   9     -48.773 101.945 -38.179  1.00 19.03           H  
ATOM   3121  NE  ARG B   9     -48.362 103.371 -36.674  1.00 19.03           N  
ATOM   3122  HE  ARG B   9     -49.061 103.963 -36.247  1.00 19.03           H  
ATOM   3123  NH1 ARG B   9     -46.407 102.202 -36.353  1.00 19.03           N  
ATOM   3124 HH11 ARG B   9     -45.625 101.936 -35.771  1.00 19.03           H  
ATOM   3125 HH12 ARG B   9     -46.450 101.864 -37.304  1.00 19.03           H  
ATOM   3126  NH2 ARG B   9     -47.262 103.391 -34.673  1.00 19.03           N  
ATOM   3127 HH21 ARG B   9     -46.464 103.127 -34.113  1.00 19.03           H  
ATOM   3128 HH22 ARG B   9     -47.950 104.022 -34.287  1.00 19.03           H  
ATOM   3129  CZ  ARG B   9     -47.350 102.988 -35.911  1.00 19.03           C  
ATOM   3130  N   ARG B  10     -49.451 105.754 -42.184  1.00 18.05           N  
ATOM   3131  H   ARG B  10     -49.017 105.733 -41.272  1.00 18.05           H  
ATOM   3132  CA  ARG B  10     -48.797 106.662 -43.159  1.00 18.05           C  
ATOM   3133  HA  ARG B  10     -49.554 107.153 -43.770  1.00 18.05           H  
ATOM   3134  C   ARG B  10     -47.831 105.897 -44.124  1.00 18.05           C  
ATOM   3135  CB  ARG B  10     -48.047 107.685 -42.291  1.00 18.05           C  
ATOM   3136  HB2 ARG B  10     -47.788 108.520 -42.943  1.00 18.05           H  
ATOM   3137  HB3 ARG B  10     -47.151 107.173 -41.940  1.00 18.05           H  
ATOM   3138  O   ARG B  10     -47.895 104.678 -44.124  1.00 18.05           O  
ATOM   3139  CG  ARG B  10     -48.696 108.310 -41.039  1.00 18.05           C  
ATOM   3140  HG2 ARG B  10     -49.099 107.543 -40.378  1.00 18.05           H  
ATOM   3141  HG3 ARG B  10     -49.496 108.987 -41.340  1.00 18.05           H  
ATOM   3142  CD  ARG B  10     -47.595 109.080 -40.281  1.00 18.05           C  
ATOM   3143  HD2 ARG B  10     -47.167 109.825 -40.952  1.00 18.05           H  
ATOM   3144  HD3 ARG B  10     -46.812 108.374 -40.002  1.00 18.05           H  
ATOM   3145  NE  ARG B  10     -48.094 109.761 -39.071  1.00 18.05           N  
ATOM   3146  HE  ARG B  10     -49.090 109.922 -39.022  1.00 18.05           H  
ATOM   3147  NH1 ARG B  10     -46.064 110.148 -38.040  1.00 18.05           N  
ATOM   3148 HH11 ARG B  10     -45.584 109.649 -38.776  1.00 18.05           H  
ATOM   3149 HH12 ARG B  10     -45.542 110.561 -37.281  1.00 18.05           H  
ATOM   3150  NH2 ARG B  10     -47.932 110.937 -37.124  1.00 18.05           N  
ATOM   3151 HH21 ARG B  10     -48.929 111.098 -37.128  1.00 18.05           H  
ATOM   3152 HH22 ARG B  10     -47.381 111.356 -36.388  1.00 18.05           H  
ATOM   3153  CZ  ARG B  10     -47.364 110.273 -38.090  1.00 18.05           C  
ATOM   3154  N   ARG B  11     -46.846 106.433 -44.886  1.00 19.02           N  
ATOM   3155  H   ARG B  11     -46.425 105.691 -45.427  1.00 19.02           H  
ATOM   3156  CA  ARG B  11     -46.298 107.793 -45.220  1.00 19.02           C  
ATOM   3157  HA  ARG B  11     -47.135 108.446 -45.470  1.00 19.02           H  
ATOM   3158  C   ARG B  11     -45.331 107.856 -46.451  1.00 19.02           C  
ATOM   3159  CB  ARG B  11     -45.436 108.435 -44.091  1.00 19.02           C  
ATOM   3160  HB2 ARG B  11     -45.655 108.018 -43.108  1.00 19.02           H  
ATOM   3161  HB3 ARG B  11     -44.379 108.209 -44.236  1.00 19.02           H  
ATOM   3162  O   ARG B  11     -45.503 108.797 -47.212  1.00 19.02           O  
ATOM   3163  CG  ARG B  11     -45.587 109.970 -44.062  1.00 19.02           C  
ATOM   3164  HG2 ARG B  11     -46.606 110.228 -43.773  1.00 19.02           H  
ATOM   3165  HG3 ARG B  11     -45.401 110.379 -45.054  1.00 19.02           H  
ATOM   3166  CD  ARG B  11     -44.598 110.612 -43.079  1.00 19.02           C  
ATOM   3167  HD2 ARG B  11     -44.615 110.055 -42.142  1.00 19.02           H  
ATOM   3168  HD3 ARG B  11     -43.598 110.545 -43.508  1.00 19.02           H  
ATOM   3169  NE  ARG B  11     -44.937 112.024 -42.805  1.00 19.02           N  
ATOM   3170  HE  ARG B  11     -45.765 112.388 -43.253  1.00 19.02           H  
ATOM   3171  NH1 ARG B  11     -43.030 112.596 -41.646  1.00 19.02           N  
ATOM   3172 HH11 ARG B  11     -42.459 113.314 -41.224  1.00 19.02           H  
ATOM   3173 HH12 ARG B  11     -42.584 111.743 -41.950  1.00 19.02           H  
ATOM   3174  NH2 ARG B  11     -44.652 114.101 -41.906  1.00 19.02           N  
ATOM   3175 HH21 ARG B  11     -45.504 114.420 -42.345  1.00 19.02           H  
ATOM   3176 HH22 ARG B  11     -44.059 114.787 -41.461  1.00 19.02           H  
ATOM   3177  CZ  ARG B  11     -44.207 112.896 -42.124  1.00 19.02           C  
ATOM   3178  N   PRO B  12     -44.235 107.052 -46.518  1.00 18.45           N  
ATOM   3179  CA  PRO B  12     -42.871 107.530 -46.913  1.00 18.45           C  
ATOM   3180  HA  PRO B  12     -42.816 108.619 -46.912  1.00 18.45           H  
ATOM   3181  C   PRO B  12     -42.399 107.004 -48.304  1.00 18.45           C  
ATOM   3182  CB  PRO B  12     -42.029 106.946 -45.769  1.00 18.45           C  
ATOM   3183  HB2 PRO B  12     -42.178 107.528 -44.859  1.00 18.45           H  
ATOM   3184  HB3 PRO B  12     -40.965 106.874 -45.994  1.00 18.45           H  
ATOM   3185  O   PRO B  12     -43.229 106.369 -48.942  1.00 18.45           O  
ATOM   3186  CG  PRO B  12     -42.598 105.546 -45.595  1.00 18.45           C  
ATOM   3187  HG2 PRO B  12     -42.381 105.140 -44.607  1.00 18.45           H  
ATOM   3188  HG3 PRO B  12     -42.214 104.888 -46.375  1.00 18.45           H  
ATOM   3189  CD  PRO B  12     -44.085 105.780 -45.801  1.00 18.45           C  
ATOM   3190  HD2 PRO B  12     -44.521 104.960 -46.371  1.00 18.45           H  
ATOM   3191  HD3 PRO B  12     -44.522 105.827 -44.804  1.00 18.45           H  
ATOM   3192  N   LEU B  13     -41.143 107.039 -48.824  1.00 19.31           N  
ATOM   3193  H   LEU B  13     -41.111 106.382 -49.591  1.00 19.31           H  
ATOM   3194  CA  LEU B  13     -39.873 107.859 -48.887  1.00 19.31           C  
ATOM   3195  HA  LEU B  13     -40.089 108.848 -49.292  1.00 19.31           H  
ATOM   3196  C   LEU B  13     -38.943 107.136 -49.942  1.00 19.31           C  
ATOM   3197  CB  LEU B  13     -39.133 107.984 -47.535  1.00 19.31           C  
ATOM   3198  HB2 LEU B  13     -38.070 108.141 -47.714  1.00 19.31           H  
ATOM   3199  HB3 LEU B  13     -39.180 107.031 -47.007  1.00 19.31           H  
ATOM   3200  O   LEU B  13     -39.372 106.101 -50.448  1.00 19.31           O  
ATOM   3201  CG  LEU B  13     -39.574 109.166 -46.648  1.00 19.31           C  
ATOM   3202  HG  LEU B  13     -40.658 109.158 -46.528  1.00 19.31           H  
ATOM   3203  CD1 LEU B  13     -38.937 109.045 -45.262  1.00 19.31           C  
ATOM   3204 HD11 LEU B  13     -37.853 109.096 -45.362  1.00 19.31           H  
ATOM   3205 HD12 LEU B  13     -39.202 108.091 -44.805  1.00 19.31           H  
ATOM   3206 HD13 LEU B  13     -39.268 109.865 -44.626  1.00 19.31           H  
ATOM   3207  CD2 LEU B  13     -39.181 110.526 -47.225  1.00 19.31           C  
ATOM   3208 HD21 LEU B  13     -39.650 110.688 -48.195  1.00 19.31           H  
ATOM   3209 HD22 LEU B  13     -39.488 111.327 -46.552  1.00 19.31           H  
ATOM   3210 HD23 LEU B  13     -38.100 110.579 -47.351  1.00 19.31           H  
ATOM   3211  N   ASN B  14     -37.714 107.516 -50.354  1.00 20.44           N  
ATOM   3212  H   ASN B  14     -37.364 106.919 -51.089  1.00 20.44           H  
ATOM   3213  CA  ASN B  14     -36.761 108.583 -49.971  1.00 20.44           C  
ATOM   3214  HA  ASN B  14     -37.297 109.338 -49.395  1.00 20.44           H  
ATOM   3215  C   ASN B  14     -36.209 109.351 -51.209  1.00 20.44           C  
ATOM   3216  CB  ASN B  14     -35.646 107.994 -49.064  1.00 20.44           C  
ATOM   3217  HB2 ASN B  14     -36.072 107.321 -48.320  1.00 20.44           H  
ATOM   3218  HB3 ASN B  14     -34.936 107.412 -49.651  1.00 20.44           H  
ATOM   3219  O   ASN B  14     -37.007 110.018 -51.862  1.00 20.44           O  
ATOM   3220  CG  ASN B  14     -34.921 109.101 -48.312  1.00 20.44           C  
ATOM   3221  ND2 ASN B  14     -33.659 109.338 -48.589  1.00 20.44           N  
ATOM   3222 HD21 ASN B  14     -33.247 110.222 -48.328  1.00 20.44           H  
ATOM   3223 HD22 ASN B  14     -33.137 108.769 -49.240  1.00 20.44           H  
ATOM   3224  OD1 ASN B  14     -35.540 109.755 -47.483  1.00 20.44           O  
ATOM   3225  N   GLU B  15     -34.901 109.286 -51.525  1.00 21.02           N  
ATOM   3226  H   GLU B  15     -34.287 108.727 -50.949  1.00 21.02           H  
ATOM   3227  CA  GLU B  15     -34.200 110.213 -52.451  1.00 21.02           C  
ATOM   3228  HA  GLU B  15     -34.916 110.841 -52.980  1.00 21.02           H  
ATOM   3229  C   GLU B  15     -33.303 109.542 -53.518  1.00 21.02           C  
ATOM   3230  CB  GLU B  15     -33.267 111.120 -51.614  1.00 21.02           C  
ATOM   3231  HB2 GLU B  15     -32.579 110.485 -51.057  1.00 21.02           H  
ATOM   3232  HB3 GLU B  15     -32.673 111.737 -52.289  1.00 21.02           H  
ATOM   3233  O   GLU B  15     -33.121 110.094 -54.599  1.00 21.02           O  
ATOM   3234  CG  GLU B  15     -33.991 112.060 -50.637  1.00 21.02           C  
ATOM   3235  HG2 GLU B  15     -34.748 111.509 -50.078  1.00 21.02           H  
ATOM   3236  HG3 GLU B  15     -34.513 112.824 -51.214  1.00 21.02           H  
ATOM   3237  CD  GLU B  15     -33.029 112.712 -49.631  1.00 21.02           C  
ATOM   3238  OE1 GLU B  15     -33.002 113.964 -49.579  1.00 21.02           O  
ATOM   3239  OE2 GLU B  15     -32.399 111.957 -48.852  1.00 21.02           O  
ATOM   3240  N   ASP B  16     -32.718 108.396 -53.170  1.00 20.53           N  
ATOM   3241  H   ASP B  16     -33.077 108.024 -52.302  1.00 20.53           H  
ATOM   3242  CA  ASP B  16     -31.281 108.073 -53.300  1.00 20.53           C  
ATOM   3243  HA  ASP B  16     -30.701 108.913 -52.918  1.00 20.53           H  
ATOM   3244  C   ASP B  16     -30.778 107.740 -54.736  1.00 20.53           C  
ATOM   3245  CB  ASP B  16     -31.044 106.839 -52.385  1.00 20.53           C  
ATOM   3246  HB2 ASP B  16     -31.531 105.986 -52.857  1.00 20.53           H  
ATOM   3247  HB3 ASP B  16     -29.979 106.607 -52.364  1.00 20.53           H  
ATOM   3248  O   ASP B  16     -31.559 107.280 -55.565  1.00 20.53           O  
ATOM   3249  CG  ASP B  16     -31.556 106.891 -50.923  1.00 20.53           C  
ATOM   3250  OD1 ASP B  16     -32.372 107.777 -50.555  1.00 20.53           O  
ATOM   3251  OD2 ASP B  16     -31.222 105.944 -50.178  1.00 20.53           O  
ATOM   3252  N   ASP B  17     -29.485 107.774 -55.118  1.00 19.89           N  
ATOM   3253  H   ASP B  17     -29.374 107.349 -56.028  1.00 19.89           H  
ATOM   3254  CA  ASP B  17     -28.273 108.550 -54.743  1.00 19.89           C  
ATOM   3255  HA  ASP B  17     -28.539 109.606 -54.707  1.00 19.89           H  
ATOM   3256  C   ASP B  17     -27.209 108.365 -55.894  1.00 19.89           C  
ATOM   3257  CB  ASP B  17     -27.728 108.150 -53.346  1.00 19.89           C  
ATOM   3258  HB2 ASP B  17     -27.397 107.113 -53.378  1.00 19.89           H  
ATOM   3259  HB3 ASP B  17     -28.534 108.233 -52.616  1.00 19.89           H  
ATOM   3260  O   ASP B  17     -27.496 107.729 -56.905  1.00 19.89           O  
ATOM   3261  CG  ASP B  17     -26.585 109.042 -52.822  1.00 19.89           C  
ATOM   3262  OD1 ASP B  17     -26.420 110.168 -53.347  1.00 19.89           O  
ATOM   3263  OD2 ASP B  17     -25.788 108.557 -51.991  1.00 19.89           O  
ATOM   3264  N   SER B  18     -25.998 108.926 -55.758  1.00 20.75           N  
ATOM   3265  H   SER B  18     -25.905 109.388 -54.865  1.00 20.75           H  
ATOM   3266  CA  SER B  18     -25.015 109.403 -56.767  1.00 20.75           C  
ATOM   3267  HA  SER B  18     -25.494 110.282 -57.197  1.00 20.75           H  
ATOM   3268  C   SER B  18     -24.594 108.581 -58.039  1.00 20.75           C  
ATOM   3269  CB  SER B  18     -23.820 109.955 -55.971  1.00 20.75           C  
ATOM   3270  HB2 SER B  18     -23.250 110.641 -56.598  1.00 20.75           H  
ATOM   3271  HB3 SER B  18     -24.186 110.526 -55.117  1.00 20.75           H  
ATOM   3272  O   SER B  18     -25.407 108.314 -58.915  1.00 20.75           O  
ATOM   3273  OG  SER B  18     -22.968 108.923 -55.509  1.00 20.75           O  
ATOM   3274  HG  SER B  18     -23.429 108.511 -54.775  1.00 20.75           H  
ATOM   3275  N   SER B  19     -23.280 108.449 -58.333  1.00 19.21           N  
ATOM   3276  H   SER B  19     -22.681 108.482 -57.521  1.00 19.21           H  
ATOM   3277  CA  SER B  19     -22.732 109.133 -59.542  1.00 19.21           C  
ATOM   3278  HA  SER B  19     -23.561 109.471 -60.163  1.00 19.21           H  
ATOM   3279  C   SER B  19     -21.737 108.440 -60.505  1.00 19.21           C  
ATOM   3280  CB  SER B  19     -21.973 110.375 -59.046  1.00 19.21           C  
ATOM   3281  HB2 SER B  19     -22.675 111.073 -58.589  1.00 19.21           H  
ATOM   3282  HB3 SER B  19     -21.506 110.886 -59.889  1.00 19.21           H  
ATOM   3283  O   SER B  19     -21.493 108.982 -61.582  1.00 19.21           O  
ATOM   3284  OG  SER B  19     -20.971 110.004 -58.100  1.00 19.21           O  
ATOM   3285  HG  SER B  19     -21.315 110.172 -57.220  1.00 19.21           H  
ATOM   3286  N   THR B  20     -20.997 107.405 -60.096  1.00 19.52           N  
ATOM   3287  H   THR B  20     -21.329 106.883 -59.298  1.00 19.52           H  
ATOM   3288  CA  THR B  20     -19.518 107.458 -60.272  1.00 19.52           C  
ATOM   3289  HA  THR B  20     -19.279 108.522 -60.283  1.00 19.52           H  
ATOM   3290  C   THR B  20     -18.903 106.935 -61.595  1.00 19.52           C  
ATOM   3291  CB  THR B  20     -18.787 106.871 -59.048  1.00 19.52           C  
ATOM   3292  HB  THR B  20     -18.271 105.956 -59.338  1.00 19.52           H  
ATOM   3293  O   THR B  20     -19.549 106.296 -62.414  1.00 19.52           O  
ATOM   3294  CG2 THR B  20     -17.773 107.862 -58.471  1.00 19.52           C  
ATOM   3295 HG21 THR B  20     -17.293 107.419 -57.598  1.00 19.52           H  
ATOM   3296 HG22 THR B  20     -17.008 108.098 -59.211  1.00 19.52           H  
ATOM   3297 HG23 THR B  20     -18.277 108.780 -58.171  1.00 19.52           H  
ATOM   3298  OG1 THR B  20     -19.648 106.565 -57.978  1.00 19.52           O  
ATOM   3299  HG1 THR B  20     -20.032 107.386 -57.663  1.00 19.52           H  
ATOM   3300  N   SER B  21     -17.609 107.231 -61.816  1.00 19.22           N  
ATOM   3301  H   SER B  21     -17.109 107.682 -61.062  1.00 19.22           H  
ATOM   3302  CA  SER B  21     -17.041 107.506 -63.153  1.00 19.22           C  
ATOM   3303  HA  SER B  21     -17.856 107.685 -63.854  1.00 19.22           H  
ATOM   3304  C   SER B  21     -16.092 106.495 -63.823  1.00 19.22           C  
ATOM   3305  CB  SER B  21     -16.228 108.803 -63.015  1.00 19.22           C  
ATOM   3306  HB2 SER B  21     -15.792 109.067 -63.978  1.00 19.22           H  
ATOM   3307  HB3 SER B  21     -16.898 109.608 -62.715  1.00 19.22           H  
ATOM   3308  O   SER B  21     -15.755 106.686 -64.989  1.00 19.22           O  
ATOM   3309  OG  SER B  21     -15.194 108.666 -62.039  1.00 19.22           O  
ATOM   3310  HG  SER B  21     -14.709 109.494 -62.043  1.00 19.22           H  
ATOM   3311  N   ARG B  22     -15.478 105.573 -63.073  1.00 17.19           N  
ATOM   3312  H   ARG B  22     -15.916 105.345 -62.191  1.00 17.19           H  
ATOM   3313  CA  ARG B  22     -14.014 105.363 -63.205  1.00 17.19           C  
ATOM   3314  HA  ARG B  22     -13.582 106.356 -63.325  1.00 17.19           H  
ATOM   3315  C   ARG B  22     -13.523 104.594 -64.452  1.00 17.19           C  
ATOM   3316  CB  ARG B  22     -13.451 104.764 -61.906  1.00 17.19           C  
ATOM   3317  HB2 ARG B  22     -12.445 104.390 -62.098  1.00 17.19           H  
ATOM   3318  HB3 ARG B  22     -14.070 103.927 -61.585  1.00 17.19           H  
ATOM   3319  O   ARG B  22     -14.155 103.653 -64.908  1.00 17.19           O  
ATOM   3320  CG  ARG B  22     -13.370 105.829 -60.799  1.00 17.19           C  
ATOM   3321  HG2 ARG B  22     -12.779 106.667 -61.166  1.00 17.19           H  
ATOM   3322  HG3 ARG B  22     -14.370 106.185 -60.551  1.00 17.19           H  
ATOM   3323  CD  ARG B  22     -12.704 105.267 -59.539  1.00 17.19           C  
ATOM   3324  HD2 ARG B  22     -13.387 104.561 -59.067  1.00 17.19           H  
ATOM   3325  HD3 ARG B  22     -11.797 104.736 -59.830  1.00 17.19           H  
ATOM   3326  NE  ARG B  22     -12.347 106.344 -58.594  1.00 17.19           N  
ATOM   3327  HE  ARG B  22     -12.554 107.288 -58.888  1.00 17.19           H  
ATOM   3328  NH1 ARG B  22     -11.489 105.018 -56.928  1.00 17.19           N  
ATOM   3329 HH11 ARG B  22     -11.754 104.200 -57.457  1.00 17.19           H  
ATOM   3330 HH12 ARG B  22     -11.055 104.918 -56.021  1.00 17.19           H  
ATOM   3331  NH2 ARG B  22     -11.436 107.236 -56.705  1.00 17.19           N  
ATOM   3332 HH21 ARG B  22     -11.002 107.118 -55.801  1.00 17.19           H  
ATOM   3333 HH22 ARG B  22     -11.641 108.167 -57.039  1.00 17.19           H  
ATOM   3334  CZ  ARG B  22     -11.762 106.195 -57.418  1.00 17.19           C  
ATOM   3335  N   GLY B  23     -12.332 104.986 -64.937  1.00 18.62           N  
ATOM   3336  H   GLY B  23     -11.904 105.792 -64.504  1.00 18.62           H  
ATOM   3337  CA  GLY B  23     -11.572 104.322 -66.017  1.00 18.62           C  
ATOM   3338  HA2 GLY B  23     -12.262 104.018 -66.805  1.00 18.62           H  
ATOM   3339  HA3 GLY B  23     -10.872 105.036 -66.451  1.00 18.62           H  
ATOM   3340  C   GLY B  23     -10.812 103.064 -65.548  1.00 18.62           C  
ATOM   3341  O   GLY B  23     -11.231 102.416 -64.599  1.00 18.62           O  
ATOM   3342  N   SER B  24      -9.661 102.651 -66.096  1.00 18.83           N  
ATOM   3343  H   SER B  24      -9.361 101.767 -65.711  1.00 18.83           H  
ATOM   3344  CA  SER B  24      -8.873 103.177 -67.231  1.00 18.83           C  
ATOM   3345  HA  SER B  24      -9.530 103.428 -68.063  1.00 18.83           H  
ATOM   3346  C   SER B  24      -7.795 102.193 -67.727  1.00 18.83           C  
ATOM   3347  CB  SER B  24      -8.079 104.422 -66.798  1.00 18.83           C  
ATOM   3348  HB2 SER B  24      -7.338 104.142 -66.049  1.00 18.83           H  
ATOM   3349  HB3 SER B  24      -8.748 105.162 -66.358  1.00 18.83           H  
ATOM   3350  O   SER B  24      -7.397 102.282 -68.883  1.00 18.83           O  
ATOM   3351  OG  SER B  24      -7.424 105.012 -67.902  1.00 18.83           O  
ATOM   3352  HG  SER B  24      -7.081 104.325 -68.478  1.00 18.83           H  
ATOM   3353  N   GLY B  25      -7.219 101.381 -66.832  1.00 15.82           N  
ATOM   3354  H   GLY B  25      -7.617 101.313 -65.906  1.00 15.82           H  
ATOM   3355  CA  GLY B  25      -5.896 100.769 -67.027  1.00 15.82           C  
ATOM   3356  HA2 GLY B  25      -5.420 100.714 -66.048  1.00 15.82           H  
ATOM   3357  HA3 GLY B  25      -5.287 101.416 -67.659  1.00 15.82           H  
ATOM   3358  C   GLY B  25      -5.886  99.358 -67.636  1.00 15.82           C  
ATOM   3359  O   GLY B  25      -6.937  98.761 -67.838  1.00 15.82           O  
ATOM   3360  N   ASP B  26      -4.725  98.745 -67.888  1.00 16.22           N  
ATOM   3361  H   ASP B  26      -4.824  97.827 -68.296  1.00 16.22           H  
ATOM   3362  CA  ASP B  26      -3.368  99.328 -67.912  1.00 16.22           C  
ATOM   3363  HA  ASP B  26      -3.418 100.317 -68.368  1.00 16.22           H  
ATOM   3364  C   ASP B  26      -2.426  98.500 -68.820  1.00 16.22           C  
ATOM   3365  CB  ASP B  26      -2.791  99.505 -66.488  1.00 16.22           C  
ATOM   3366  HB2 ASP B  26      -3.437 100.152 -65.894  1.00 16.22           H  
ATOM   3367  HB3 ASP B  26      -2.755  98.536 -65.989  1.00 16.22           H  
ATOM   3368  O   ASP B  26      -2.366  98.734 -70.023  1.00 16.22           O  
ATOM   3369  CG  ASP B  26      -1.396 100.139 -66.500  1.00 16.22           C  
ATOM   3370  OD1 ASP B  26      -1.221 101.135 -67.231  1.00 16.22           O  
ATOM   3371  OD2 ASP B  26      -0.521  99.595 -65.791  1.00 16.22           O  
ATOM   3372  N   GLY B  27      -1.683  97.534 -68.263  1.00 14.86           N  
ATOM   3373  H   GLY B  27      -1.759  97.414 -67.263  1.00 14.86           H  
ATOM   3374  CA  GLY B  27      -0.549  96.898 -68.950  1.00 14.86           C  
ATOM   3375  HA2 GLY B  27      -0.203  97.549 -69.753  1.00 14.86           H  
ATOM   3376  HA3 GLY B  27       0.262  96.818 -68.226  1.00 14.86           H  
ATOM   3377  C   GLY B  27      -0.808  95.502 -69.552  1.00 14.86           C  
ATOM   3378  O   GLY B  27      -1.948  95.110 -69.778  1.00 14.86           O  
ATOM   3379  N   PRO B  28       0.242  94.665 -69.700  1.00 17.08           N  
ATOM   3380  CA  PRO B  28       1.598  95.089 -70.044  1.00 17.08           C  
ATOM   3381  HA  PRO B  28       1.608  96.166 -70.212  1.00 17.08           H  
ATOM   3382  C   PRO B  28       2.177  94.474 -71.353  1.00 17.08           C  
ATOM   3383  CB  PRO B  28       2.413  94.818 -68.774  1.00 17.08           C  
ATOM   3384  HB2 PRO B  28       3.473  94.650 -68.968  1.00 17.08           H  
ATOM   3385  HB3 PRO B  28       2.295  95.656 -68.087  1.00 17.08           H  
ATOM   3386  O   PRO B  28       2.120  95.108 -72.397  1.00 17.08           O  
ATOM   3387  CG  PRO B  28       1.749  93.580 -68.168  1.00 17.08           C  
ATOM   3388  HG2 PRO B  28       1.718  93.650 -67.080  1.00 17.08           H  
ATOM   3389  HG3 PRO B  28       2.286  92.681 -68.471  1.00 17.08           H  
ATOM   3390  CD  PRO B  28       0.335  93.554 -68.761  1.00 17.08           C  
ATOM   3391  HD2 PRO B  28      -0.400  93.662 -67.962  1.00 17.08           H  
ATOM   3392  HD3 PRO B  28       0.161  92.613 -69.284  1.00 17.08           H  
ATOM   3393  N   ARG B  29       2.876  93.327 -71.309  1.00 15.76           N  
ATOM   3394  H   ARG B  29       2.691  92.717 -70.526  1.00 15.76           H  
ATOM   3395  CA  ARG B  29       4.072  93.008 -72.149  1.00 15.76           C  
ATOM   3396  HA  ARG B  29       4.203  93.778 -72.910  1.00 15.76           H  
ATOM   3397  C   ARG B  29       3.980  91.646 -72.886  1.00 15.76           C  
ATOM   3398  CB  ARG B  29       5.257  92.989 -71.157  1.00 15.76           C  
ATOM   3399  HB2 ARG B  29       6.027  92.312 -71.528  1.00 15.76           H  
ATOM   3400  HB3 ARG B  29       4.930  92.545 -70.217  1.00 15.76           H  
ATOM   3401  O   ARG B  29       3.167  90.833 -72.480  1.00 15.76           O  
ATOM   3402  CG  ARG B  29       5.871  94.373 -70.855  1.00 15.76           C  
ATOM   3403  HG2 ARG B  29       6.076  94.911 -71.781  1.00 15.76           H  
ATOM   3404  HG3 ARG B  29       5.172  94.977 -70.277  1.00 15.76           H  
ATOM   3405  CD  ARG B  29       7.178  94.202 -70.065  1.00 15.76           C  
ATOM   3406  HD2 ARG B  29       7.836  93.534 -70.621  1.00 15.76           H  
ATOM   3407  HD3 ARG B  29       6.945  93.743 -69.105  1.00 15.76           H  
ATOM   3408  NE  ARG B  29       7.870  95.486 -69.840  1.00 15.76           N  
ATOM   3409  HE  ARG B  29       7.349  96.324 -70.055  1.00 15.76           H  
ATOM   3410  NH1 ARG B  29       9.833  94.638 -68.989  1.00 15.76           N  
ATOM   3411 HH11 ARG B  29       9.444  93.707 -69.039  1.00 15.76           H  
ATOM   3412 HH12 ARG B  29      10.731  94.795 -68.555  1.00 15.76           H  
ATOM   3413  NH2 ARG B  29       9.571  96.844 -69.159  1.00 15.76           N  
ATOM   3414 HH21 ARG B  29       9.012  97.657 -69.374  1.00 15.76           H  
ATOM   3415 HH22 ARG B  29      10.482  96.977 -68.744  1.00 15.76           H  
ATOM   3416  CZ  ARG B  29       9.083  95.649 -69.335  1.00 15.76           C  
ATOM   3417  N   VAL B  30       4.846  91.201 -73.827  1.00 16.24           N  
ATOM   3418  H   VAL B  30       4.675  90.213 -73.944  1.00 16.24           H  
ATOM   3419  CA  VAL B  30       5.445  91.825 -75.050  1.00 16.24           C  
ATOM   3420  HA  VAL B  30       4.763  92.594 -75.411  1.00 16.24           H  
ATOM   3421  C   VAL B  30       5.593  90.779 -76.194  1.00 16.24           C  
ATOM   3422  CB  VAL B  30       6.864  92.459 -74.910  1.00 16.24           C  
ATOM   3423  HB  VAL B  30       7.559  91.681 -74.594  1.00 16.24           H  
ATOM   3424  O   VAL B  30       5.091  91.013 -77.284  1.00 16.24           O  
ATOM   3425  CG1 VAL B  30       7.360  93.065 -76.243  1.00 16.24           C  
ATOM   3426 HG11 VAL B  30       7.345  92.345 -77.061  1.00 16.24           H  
ATOM   3427 HG12 VAL B  30       6.716  93.897 -76.527  1.00 16.24           H  
ATOM   3428 HG13 VAL B  30       8.384  93.427 -76.149  1.00 16.24           H  
ATOM   3429  CG2 VAL B  30       7.034  93.606 -73.920  1.00 16.24           C  
ATOM   3430 HG21 VAL B  30       6.146  94.237 -73.936  1.00 16.24           H  
ATOM   3431 HG22 VAL B  30       7.897  94.228 -74.163  1.00 16.24           H  
ATOM   3432 HG23 VAL B  30       7.240  93.191 -72.934  1.00 16.24           H  
ATOM   3433  N   LYS B  31       6.404  89.712 -76.018  1.00 16.74           N  
ATOM   3434  H   LYS B  31       6.642  89.461 -75.069  1.00 16.74           H  
ATOM   3435  CA  LYS B  31       7.150  89.007 -77.108  1.00 16.74           C  
ATOM   3436  HA  LYS B  31       6.984  89.559 -78.034  1.00 16.74           H  
ATOM   3437  C   LYS B  31       6.686  87.559 -77.377  1.00 16.74           C  
ATOM   3438  CB  LYS B  31       8.659  88.957 -76.738  1.00 16.74           C  
ATOM   3439  HB2 LYS B  31       8.771  88.457 -75.776  1.00 16.74           H  
ATOM   3440  HB3 LYS B  31       9.174  88.336 -77.472  1.00 16.74           H  
ATOM   3441  O   LYS B  31       6.055  86.994 -76.498  1.00 16.74           O  
ATOM   3442  CG  LYS B  31       9.386  90.311 -76.673  1.00 16.74           C  
ATOM   3443  HG2 LYS B  31       9.113  90.812 -75.743  1.00 16.74           H  
ATOM   3444  HG3 LYS B  31       9.081  90.933 -77.514  1.00 16.74           H  
ATOM   3445  CD  LYS B  31      10.916  90.173 -76.703  1.00 16.74           C  
ATOM   3446  HD2 LYS B  31      11.210  89.667 -77.623  1.00 16.74           H  
ATOM   3447  HD3 LYS B  31      11.241  89.583 -75.846  1.00 16.74           H  
ATOM   3448  CE  LYS B  31      11.552  91.572 -76.651  1.00 16.74           C  
ATOM   3449  HE2 LYS B  31      11.211  92.071 -75.744  1.00 16.74           H  
ATOM   3450  HE3 LYS B  31      11.186  92.150 -77.499  1.00 16.74           H  
ATOM   3451  NZ  LYS B  31      13.037  91.521 -76.678  1.00 16.74           N  
ATOM   3452  HZ1 LYS B  31      13.398  90.999 -75.892  1.00 16.74           H  
ATOM   3453  HZ2 LYS B  31      13.362  91.088 -77.531  1.00 16.74           H  
ATOM   3454  HZ3 LYS B  31      13.423  92.454 -76.641  1.00 16.74           H  
ATOM   3455  N   VAL B  32       7.131  86.798 -78.401  1.00 17.00           N  
ATOM   3456  H   VAL B  32       6.907  85.840 -78.173  1.00 17.00           H  
ATOM   3457  CA  VAL B  32       7.247  86.982 -79.887  1.00 17.00           C  
ATOM   3458  HA  VAL B  32       6.319  87.414 -80.265  1.00 17.00           H  
ATOM   3459  C   VAL B  32       7.398  85.592 -80.564  1.00 17.00           C  
ATOM   3460  CB  VAL B  32       8.444  87.837 -80.427  1.00 17.00           C  
ATOM   3461  HB  VAL B  32       9.362  87.508 -79.941  1.00 17.00           H  
ATOM   3462  O   VAL B  32       6.738  85.315 -81.555  1.00 17.00           O  
ATOM   3463  CG1 VAL B  32       8.630  87.718 -81.957  1.00 17.00           C  
ATOM   3464 HG11 VAL B  32       7.727  88.051 -82.469  1.00 17.00           H  
ATOM   3465 HG12 VAL B  32       9.474  88.320 -82.294  1.00 17.00           H  
ATOM   3466 HG13 VAL B  32       8.843  86.696 -82.270  1.00 17.00           H  
ATOM   3467  CG2 VAL B  32       8.311  89.355 -80.233  1.00 17.00           C  
ATOM   3468 HG21 VAL B  32       8.911  89.914 -80.951  1.00 17.00           H  
ATOM   3469 HG22 VAL B  32       8.689  89.647 -79.253  1.00 17.00           H  
ATOM   3470 HG23 VAL B  32       7.271  89.660 -80.354  1.00 17.00           H  
ATOM   3471  N   PHE B  33       8.356  84.770 -80.111  1.00 16.75           N  
ATOM   3472  H   PHE B  33       8.711  84.958 -79.184  1.00 16.75           H  
ATOM   3473  CA  PHE B  33       9.233  83.918 -80.959  1.00 16.75           C  
ATOM   3474  HA  PHE B  33       9.065  84.157 -82.009  1.00 16.75           H  
ATOM   3475  C   PHE B  33       9.022  82.383 -80.803  1.00 16.75           C  
ATOM   3476  CB  PHE B  33      10.672  84.311 -80.544  1.00 16.75           C  
ATOM   3477  HB2 PHE B  33      11.349  83.465 -80.662  1.00 16.75           H  
ATOM   3478  HB3 PHE B  33      10.680  84.483 -79.467  1.00 16.75           H  
ATOM   3479  O   PHE B  33       8.503  81.972 -79.774  1.00 16.75           O  
ATOM   3480  CG  PHE B  33      11.281  85.529 -81.233  1.00 16.75           C  
ATOM   3481  CD1 PHE B  33      11.288  85.650 -82.639  1.00 16.75           C  
ATOM   3482  HD1 PHE B  33      10.807  84.904 -83.254  1.00 16.75           H  
ATOM   3483  CD2 PHE B  33      11.873  86.546 -80.457  1.00 16.75           C  
ATOM   3484  HD2 PHE B  33      11.888  86.461 -79.380  1.00 16.75           H  
ATOM   3485  CE1 PHE B  33      11.875  86.769 -83.257  1.00 16.75           C  
ATOM   3486  HE1 PHE B  33      11.852  86.868 -84.332  1.00 16.75           H  
ATOM   3487  CE2 PHE B  33      12.446  87.673 -81.074  1.00 16.75           C  
ATOM   3488  HE2 PHE B  33      12.896  88.451 -80.475  1.00 16.75           H  
ATOM   3489  CZ  PHE B  33      12.450  87.784 -82.475  1.00 16.75           C  
ATOM   3490  HZ  PHE B  33      12.886  88.650 -82.950  1.00 16.75           H  
ATOM   3491  N   ARG B  34       9.471  81.461 -81.694  1.00 17.87           N  
ATOM   3492  H   ARG B  34       9.262  80.526 -81.375  1.00 17.87           H  
ATOM   3493  CA  ARG B  34       9.941  81.568 -83.109  1.00 17.87           C  
ATOM   3494  HA  ARG B  34       9.304  82.299 -83.605  1.00 17.87           H  
ATOM   3495  C   ARG B  34       9.772  80.271 -83.947  1.00 17.87           C  
ATOM   3496  CB  ARG B  34      11.412  82.033 -83.232  1.00 17.87           C  
ATOM   3497  HB2 ARG B  34      12.089  81.252 -82.888  1.00 17.87           H  
ATOM   3498  HB3 ARG B  34      11.576  82.905 -82.599  1.00 17.87           H  
ATOM   3499  O   ARG B  34       8.957  80.275 -84.854  1.00 17.87           O  
ATOM   3500  CG  ARG B  34      11.789  82.464 -84.663  1.00 17.87           C  
ATOM   3501  HG2 ARG B  34      11.102  83.248 -84.982  1.00 17.87           H  
ATOM   3502  HG3 ARG B  34      11.702  81.623 -85.352  1.00 17.87           H  
ATOM   3503  CD  ARG B  34      13.228  83.000 -84.699  1.00 17.87           C  
ATOM   3504  HD2 ARG B  34      13.395  83.625 -83.821  1.00 17.87           H  
ATOM   3505  HD3 ARG B  34      13.915  82.155 -84.659  1.00 17.87           H  
ATOM   3506  NE  ARG B  34      13.487  83.817 -85.902  1.00 17.87           N  
ATOM   3507  HE  ARG B  34      12.690  84.040 -86.481  1.00 17.87           H  
ATOM   3508  NH1 ARG B  34      15.765  84.034 -85.655  1.00 17.87           N  
ATOM   3509 HH11 ARG B  34      16.646  84.408 -85.977  1.00 17.87           H  
ATOM   3510 HH12 ARG B  34      15.742  83.387 -84.880  1.00 17.87           H  
ATOM   3511  NH2 ARG B  34      14.728  85.128 -87.295  1.00 17.87           N  
ATOM   3512 HH21 ARG B  34      13.902  85.359 -87.828  1.00 17.87           H  
ATOM   3513 HH22 ARG B  34      15.622  85.492 -87.595  1.00 17.87           H  
ATOM   3514  CZ  ARG B  34      14.653  84.319 -86.276  1.00 17.87           C  
ATOM   3515  N   GLY B  35      10.617  79.245 -83.754  1.00 17.49           N  
ATOM   3516  H   GLY B  35      11.167  79.245 -82.907  1.00 17.49           H  
ATOM   3517  CA  GLY B  35      10.823  78.111 -84.694  1.00 17.49           C  
ATOM   3518  HA2 GLY B  35      10.081  78.144 -85.492  1.00 17.49           H  
ATOM   3519  HA3 GLY B  35      11.808  78.210 -85.151  1.00 17.49           H  
ATOM   3520  C   GLY B  35      10.718  76.726 -84.024  1.00 17.49           C  
ATOM   3521  O   GLY B  35      10.176  76.649 -82.932  1.00 17.49           O  
ATOM   3522  N   SER B  36      11.241  75.607 -84.555  1.00 17.68           N  
ATOM   3523  H   SER B  36      11.003  74.774 -84.036  1.00 17.68           H  
ATOM   3524  CA  SER B  36      11.916  75.374 -85.853  1.00 17.68           C  
ATOM   3525  HA  SER B  36      11.401  75.966 -86.609  1.00 17.68           H  
ATOM   3526  C   SER B  36      11.804  73.903 -86.350  1.00 17.68           C  
ATOM   3527  CB  SER B  36      13.382  75.857 -85.827  1.00 17.68           C  
ATOM   3528  HB2 SER B  36      13.398  76.946 -85.863  1.00 17.68           H  
ATOM   3529  HB3 SER B  36      13.914  75.487 -86.704  1.00 17.68           H  
ATOM   3530  O   SER B  36      10.815  73.580 -86.990  1.00 17.68           O  
ATOM   3531  OG  SER B  36      14.047  75.440 -84.649  1.00 17.68           O  
ATOM   3532  HG  SER B  36      13.433  75.492 -83.913  1.00 17.68           H  
ATOM   3533  N   SER B  37      12.830  73.074 -86.106  1.00 18.01           N  
ATOM   3534  H   SER B  37      13.554  73.469 -85.522  1.00 18.01           H  
ATOM   3535  CA  SER B  37      13.313  71.866 -86.838  1.00 18.01           C  
ATOM   3536  HA  SER B  37      13.450  72.108 -87.892  1.00 18.01           H  
ATOM   3537  C   SER B  37      12.462  70.571 -86.732  1.00 18.01           C  
ATOM   3538  CB  SER B  37      14.682  71.572 -86.199  1.00 18.01           C  
ATOM   3539  HB2 SER B  37      15.239  70.841 -86.786  1.00 18.01           H  
ATOM   3540  HB3 SER B  37      14.521  71.149 -85.208  1.00 18.01           H  
ATOM   3541  O   SER B  37      11.488  70.571 -85.993  1.00 18.01           O  
ATOM   3542  OG  SER B  37      15.469  72.747 -86.065  1.00 18.01           O  
ATOM   3543  HG  SER B  37      16.310  72.507 -85.668  1.00 18.01           H  
ATOM   3544  N   SER B  38      12.807  69.382 -87.279  1.00 19.53           N  
ATOM   3545  H   SER B  38      12.229  68.652 -86.889  1.00 19.53           H  
ATOM   3546  CA  SER B  38      13.377  68.950 -88.588  1.00 19.53           C  
ATOM   3547  HA  SER B  38      12.845  69.507 -89.359  1.00 19.53           H  
ATOM   3548  C   SER B  38      13.016  67.450 -88.859  1.00 19.53           C  
ATOM   3549  CB  SER B  38      14.873  69.250 -88.808  1.00 19.53           C  
ATOM   3550  HB2 SER B  38      15.151  68.921 -89.809  1.00 19.53           H  
ATOM   3551  HB3 SER B  38      15.032  70.327 -88.772  1.00 19.53           H  
ATOM   3552  O   SER B  38      11.839  67.136 -88.771  1.00 19.53           O  
ATOM   3553  OG  SER B  38      15.708  68.603 -87.866  1.00 19.53           O  
ATOM   3554  HG  SER B  38      16.625  68.803 -88.065  1.00 19.53           H  
ATOM   3555  N   GLY B  39      13.957  66.556 -89.238  1.00 18.81           N  
ATOM   3556  H   GLY B  39      14.916  66.845 -89.109  1.00 18.81           H  
ATOM   3557  CA  GLY B  39      13.733  65.321 -90.046  1.00 18.81           C  
ATOM   3558  HA2 GLY B  39      14.608  65.174 -90.679  1.00 18.81           H  
ATOM   3559  HA3 GLY B  39      12.900  65.513 -90.724  1.00 18.81           H  
ATOM   3560  C   GLY B  39      13.415  63.960 -89.362  1.00 18.81           C  
ATOM   3561  O   GLY B  39      12.392  63.819 -88.708  1.00 18.81           O  
ATOM   3562  N   ASP B  40      14.254  62.922 -89.562  1.00 21.23           N  
ATOM   3563  H   ASP B  40      15.222  63.174 -89.425  1.00 21.23           H  
ATOM   3564  CA  ASP B  40      14.149  62.019 -90.746  1.00 21.23           C  
ATOM   3565  HA  ASP B  40      13.322  62.367 -91.364  1.00 21.23           H  
ATOM   3566  C   ASP B  40      13.903  60.471 -90.577  1.00 21.23           C  
ATOM   3567  CB  ASP B  40      15.442  62.269 -91.556  1.00 21.23           C  
ATOM   3568  HB2 ASP B  40      15.504  63.330 -91.797  1.00 21.23           H  
ATOM   3569  HB3 ASP B  40      16.303  62.033 -90.931  1.00 21.23           H  
ATOM   3570  O   ASP B  40      13.016  59.961 -91.257  1.00 21.23           O  
ATOM   3571  CG  ASP B  40      15.557  61.484 -92.868  1.00 21.23           C  
ATOM   3572  OD1 ASP B  40      14.687  61.684 -93.737  1.00 21.23           O  
ATOM   3573  OD2 ASP B  40      16.557  60.739 -93.002  1.00 21.23           O  
ATOM   3574  N   PRO B  41      14.679  59.667 -89.801  1.00 20.08           N  
ATOM   3575  CA  PRO B  41      15.274  58.422 -90.366  1.00 20.08           C  
ATOM   3576  HA  PRO B  41      15.221  58.488 -91.453  1.00 20.08           H  
ATOM   3577  C   PRO B  41      14.664  57.023 -89.998  1.00 20.08           C  
ATOM   3578  CB  PRO B  41      16.754  58.560 -89.984  1.00 20.08           C  
ATOM   3579  HB2 PRO B  41      17.311  57.623 -89.998  1.00 20.08           H  
ATOM   3580  HB3 PRO B  41      17.233  59.282 -90.645  1.00 20.08           H  
ATOM   3581  O   PRO B  41      13.547  56.910 -89.512  1.00 20.08           O  
ATOM   3582  CG  PRO B  41      16.667  59.142 -88.578  1.00 20.08           C  
ATOM   3583  HG2 PRO B  41      17.593  59.637 -88.286  1.00 20.08           H  
ATOM   3584  HG3 PRO B  41      16.407  58.358 -87.867  1.00 20.08           H  
ATOM   3585  CD  PRO B  41      15.512  60.133 -88.700  1.00 20.08           C  
ATOM   3586  HD2 PRO B  41      15.930  61.117 -88.916  1.00 20.08           H  
ATOM   3587  HD3 PRO B  41      14.939  60.170 -87.774  1.00 20.08           H  
ATOM   3588  N   ARG B  42      15.410  55.925 -90.298  1.00 22.68           N  
ATOM   3589  H   ARG B  42      16.378  56.143 -90.485  1.00 22.68           H  
ATOM   3590  CA  ARG B  42      14.921  54.682 -90.973  1.00 22.68           C  
ATOM   3591  HA  ARG B  42      13.956  54.915 -91.424  1.00 22.68           H  
ATOM   3592  C   ARG B  42      14.677  53.333 -90.228  1.00 22.68           C  
ATOM   3593  CB  ARG B  42      15.915  54.327 -92.100  1.00 22.68           C  
ATOM   3594  HB2 ARG B  42      16.873  54.093 -91.637  1.00 22.68           H  
ATOM   3595  HB3 ARG B  42      15.556  53.421 -92.588  1.00 22.68           H  
ATOM   3596  O   ARG B  42      13.662  52.707 -90.492  1.00 22.68           O  
ATOM   3597  CG  ARG B  42      16.170  55.367 -93.199  1.00 22.68           C  
ATOM   3598  HG2 ARG B  42      15.249  55.554 -93.751  1.00 22.68           H  
ATOM   3599  HG3 ARG B  42      16.533  56.299 -92.766  1.00 22.68           H  
ATOM   3600  CD  ARG B  42      17.241  54.778 -94.131  1.00 22.68           C  
ATOM   3601  HD2 ARG B  42      18.140  54.580 -93.547  1.00 22.68           H  
ATOM   3602  HD3 ARG B  42      16.870  53.835 -94.533  1.00 22.68           H  
ATOM   3603  NE  ARG B  42      17.578  55.677 -95.246  1.00 22.68           N  
ATOM   3604  HE  ARG B  42      17.062  56.543 -95.301  1.00 22.68           H  
ATOM   3605  NH1 ARG B  42      19.212  54.364 -96.195  1.00 22.68           N  
ATOM   3606 HH11 ARG B  42      19.874  54.196 -96.939  1.00 22.68           H  
ATOM   3607 HH12 ARG B  42      19.060  53.671 -95.476  1.00 22.68           H  
ATOM   3608  NH2 ARG B  42      18.655  56.301 -97.150  1.00 22.68           N  
ATOM   3609 HH21 ARG B  42      19.331  56.130 -97.880  1.00 22.68           H  
ATOM   3610 HH22 ARG B  42      18.110  57.151 -97.165  1.00 22.68           H  
ATOM   3611  CZ  ARG B  42      18.477  55.443 -96.187  1.00 22.68           C  
ATOM   3612  N   ALA B  43      15.684  52.755 -89.553  1.00 21.13           N  
ATOM   3613  H   ALA B  43      16.400  53.373 -89.199  1.00 21.13           H  
ATOM   3614  CA  ALA B  43      16.064  51.310 -89.665  1.00 21.13           C  
ATOM   3615  HA  ALA B  43      15.431  50.812 -90.400  1.00 21.13           H  
ATOM   3616  C   ALA B  43      15.974  50.490 -88.336  1.00 21.13           C  
ATOM   3617  CB  ALA B  43      17.512  51.357 -90.192  1.00 21.13           C  
ATOM   3618  HB1 ALA B  43      17.527  51.786 -91.194  1.00 21.13           H  
ATOM   3619  HB2 ALA B  43      18.129  51.960 -89.526  1.00 21.13           H  
ATOM   3620  HB3 ALA B  43      17.952  50.361 -90.239  1.00 21.13           H  
ATOM   3621  O   ALA B  43      15.728  51.097 -87.302  1.00 21.13           O  
ATOM   3622  N   ASP B  44      16.283  49.182 -88.179  1.00 22.86           N  
ATOM   3623  H   ASP B  44      16.294  48.970 -87.192  1.00 22.86           H  
ATOM   3624  CA  ASP B  44      16.103  47.943 -88.995  1.00 22.86           C  
ATOM   3625  HA  ASP B  44      15.064  47.922 -89.323  1.00 22.86           H  
ATOM   3626  C   ASP B  44      16.268  46.635 -88.124  1.00 22.86           C  
ATOM   3627  CB  ASP B  44      16.945  47.928 -90.293  1.00 22.86           C  
ATOM   3628  HB2 ASP B  44      17.984  48.162 -90.061  1.00 22.86           H  
ATOM   3629  HB3 ASP B  44      16.567  48.711 -90.950  1.00 22.86           H  
ATOM   3630  O   ASP B  44      15.243  46.044 -87.796  1.00 22.86           O  
ATOM   3631  CG  ASP B  44      16.899  46.613 -91.085  1.00 22.86           C  
ATOM   3632  OD1 ASP B  44      15.813  46.007 -91.153  1.00 22.86           O  
ATOM   3633  OD2 ASP B  44      17.970  46.251 -91.622  1.00 22.86           O  
ATOM   3634  N   PRO B  45      17.465  46.167 -87.653  1.00 19.92           N  
ATOM   3635  CA  PRO B  45      17.767  44.717 -87.780  1.00 19.92           C  
ATOM   3636  HA  PRO B  45      16.942  44.239 -88.308  1.00 19.92           H  
ATOM   3637  C   PRO B  45      18.086  43.783 -86.564  1.00 19.92           C  
ATOM   3638  CB  PRO B  45      18.981  44.695 -88.725  1.00 19.92           C  
ATOM   3639  HB2 PRO B  45      19.701  43.925 -88.448  1.00 19.92           H  
ATOM   3640  HB3 PRO B  45      18.639  44.505 -89.743  1.00 19.92           H  
ATOM   3641  O   PRO B  45      17.729  42.611 -86.612  1.00 19.92           O  
ATOM   3642  CG  PRO B  45      19.619  46.089 -88.652  1.00 19.92           C  
ATOM   3643  HG2 PRO B  45      20.643  46.039 -88.283  1.00 19.92           H  
ATOM   3644  HG3 PRO B  45      19.620  46.548 -89.641  1.00 19.92           H  
ATOM   3645  CD  PRO B  45      18.727  46.883 -87.698  1.00 19.92           C  
ATOM   3646  HD2 PRO B  45      18.622  47.916 -88.028  1.00 19.92           H  
ATOM   3647  HD3 PRO B  45      19.161  46.881 -86.698  1.00 19.92           H  
ATOM   3648  N   ARG B  46      18.921  44.174 -85.580  1.00 21.04           N  
ATOM   3649  H   ARG B  46      18.998  45.172 -85.446  1.00 21.04           H  
ATOM   3650  CA  ARG B  46      20.029  43.311 -85.027  1.00 21.04           C  
ATOM   3651  HA  ARG B  46      20.337  42.650 -85.838  1.00 21.04           H  
ATOM   3652  C   ARG B  46      19.732  42.369 -83.821  1.00 21.04           C  
ATOM   3653  CB  ARG B  46      21.165  44.263 -84.596  1.00 21.04           C  
ATOM   3654  HB2 ARG B  46      21.952  43.689 -84.106  1.00 21.04           H  
ATOM   3655  HB3 ARG B  46      20.776  44.959 -83.852  1.00 21.04           H  
ATOM   3656  O   ARG B  46      18.731  42.590 -83.159  1.00 21.04           O  
ATOM   3657  CG  ARG B  46      21.789  45.064 -85.746  1.00 21.04           C  
ATOM   3658  HG2 ARG B  46      22.024  44.401 -86.578  1.00 21.04           H  
ATOM   3659  HG3 ARG B  46      21.084  45.827 -86.074  1.00 21.04           H  
ATOM   3660  CD  ARG B  46      23.070  45.748 -85.258  1.00 21.04           C  
ATOM   3661  HD2 ARG B  46      23.756  44.984 -84.893  1.00 21.04           H  
ATOM   3662  HD3 ARG B  46      22.818  46.413 -84.432  1.00 21.04           H  
ATOM   3663  NE  ARG B  46      23.720  46.522 -86.330  1.00 21.04           N  
ATOM   3664  HE  ARG B  46      23.219  46.603 -87.203  1.00 21.04           H  
ATOM   3665  NH1 ARG B  46      25.638  47.042 -85.175  1.00 21.04           N  
ATOM   3666 HH11 ARG B  46      25.305  46.500 -84.391  1.00 21.04           H  
ATOM   3667 HH12 ARG B  46      26.550  47.474 -85.136  1.00 21.04           H  
ATOM   3668  NH2 ARG B  46      25.373  47.781 -87.264  1.00 21.04           N  
ATOM   3669 HH21 ARG B  46      26.282  48.218 -87.204  1.00 21.04           H  
ATOM   3670 HH22 ARG B  46      24.842  47.845 -88.120  1.00 21.04           H  
ATOM   3671  CZ  ARG B  46      24.902  47.109 -86.251  1.00 21.04           C  
ATOM   3672  N   ILE B  47      20.617  41.478 -83.291  1.00 19.06           N  
ATOM   3673  H   ILE B  47      20.293  41.269 -82.358  1.00 19.06           H  
ATOM   3674  CA  ILE B  47      21.493  40.359 -83.802  1.00 19.06           C  
ATOM   3675  HA  ILE B  47      20.973  39.858 -84.619  1.00 19.06           H  
ATOM   3676  C   ILE B  47      21.702  39.288 -82.675  1.00 19.06           C  
ATOM   3677  CB  ILE B  47      22.942  40.725 -84.297  1.00 19.06           C  
ATOM   3678  HB  ILE B  47      23.410  41.340 -83.527  1.00 19.06           H  
ATOM   3679  O   ILE B  47      21.407  38.118 -82.883  1.00 19.06           O  
ATOM   3680  CG1 ILE B  47      23.063  41.464 -85.648  1.00 19.06           C  
ATOM   3681 HG12 ILE B  47      22.898  40.773 -86.475  1.00 19.06           H  
ATOM   3682 HG13 ILE B  47      22.283  42.222 -85.725  1.00 19.06           H  
ATOM   3683  CG2 ILE B  47      23.808  39.450 -84.521  1.00 19.06           C  
ATOM   3684 HG21 ILE B  47      23.326  38.792 -85.244  1.00 19.06           H  
ATOM   3685 HG22 ILE B  47      23.970  38.884 -83.604  1.00 19.06           H  
ATOM   3686 HG23 ILE B  47      24.807  39.699 -84.880  1.00 19.06           H  
ATOM   3687  CD1 ILE B  47      24.404  42.193 -85.847  1.00 19.06           C  
ATOM   3688 HD11 ILE B  47      24.635  42.800 -84.972  1.00 19.06           H  
ATOM   3689 HD12 ILE B  47      25.216  41.486 -86.022  1.00 19.06           H  
ATOM   3690 HD13 ILE B  47      24.330  42.843 -86.719  1.00 19.06           H  
ATOM   3691  N   GLU B  48      22.342  39.660 -81.550  1.00 19.17           N  
ATOM   3692  H   GLU B  48      22.423  40.654 -81.391  1.00 19.17           H  
ATOM   3693  CA  GLU B  48      23.303  38.837 -80.745  1.00 19.17           C  
ATOM   3694  HA  GLU B  48      23.720  38.051 -81.374  1.00 19.17           H  
ATOM   3695  C   GLU B  48      22.729  38.121 -79.481  1.00 19.17           C  
ATOM   3696  CB  GLU B  48      24.430  39.816 -80.339  1.00 19.17           C  
ATOM   3697  HB2 GLU B  48      24.859  39.519 -79.382  1.00 19.17           H  
ATOM   3698  HB3 GLU B  48      24.010  40.808 -80.175  1.00 19.17           H  
ATOM   3699  O   GLU B  48      21.624  38.450 -79.070  1.00 19.17           O  
ATOM   3700  CG  GLU B  48      25.541  39.913 -81.401  1.00 19.17           C  
ATOM   3701  HG2 GLU B  48      25.834  38.905 -81.696  1.00 19.17           H  
ATOM   3702  HG3 GLU B  48      25.138  40.419 -82.278  1.00 19.17           H  
ATOM   3703  CD  GLU B  48      26.785  40.682 -80.933  1.00 19.17           C  
ATOM   3704  OE1 GLU B  48      27.832  40.520 -81.598  1.00 19.17           O  
ATOM   3705  OE2 GLU B  48      26.681  41.433 -79.938  1.00 19.17           O  
ATOM   3706  N   ALA B  49      23.380  37.191 -78.736  1.00 19.73           N  
ATOM   3707  H   ALA B  49      22.806  36.915 -77.953  1.00 19.73           H  
ATOM   3708  CA  ALA B  49      24.588  36.339 -78.909  1.00 19.73           C  
ATOM   3709  HA  ALA B  49      24.577  35.951 -79.927  1.00 19.73           H  
ATOM   3710  C   ALA B  49      24.563  35.074 -77.967  1.00 19.73           C  
ATOM   3711  CB  ALA B  49      25.890  37.154 -78.742  1.00 19.73           C  
ATOM   3712  HB1 ALA B  49      26.763  36.501 -78.714  1.00 19.73           H  
ATOM   3713  HB2 ALA B  49      26.047  37.788 -79.615  1.00 19.73           H  
ATOM   3714  HB3 ALA B  49      25.851  37.764 -77.839  1.00 19.73           H  
ATOM   3715  O   ALA B  49      23.614  34.303 -77.998  1.00 19.73           O  
ATOM   3716  N   SER B  50      25.631  34.801 -77.190  1.00 19.84           N  
ATOM   3717  H   SER B  50      26.272  35.575 -77.088  1.00 19.84           H  
ATOM   3718  CA  SER B  50      26.150  33.467 -76.751  1.00 19.84           C  
ATOM   3719  HA  SER B  50      25.714  32.697 -77.388  1.00 19.84           H  
ATOM   3720  C   SER B  50      25.865  33.067 -75.258  1.00 19.84           C  
ATOM   3721  CB  SER B  50      27.648  33.565 -77.059  1.00 19.84           C  
ATOM   3722  HB2 SER B  50      27.796  34.137 -77.975  1.00 19.84           H  
ATOM   3723  HB3 SER B  50      28.051  32.573 -77.263  1.00 19.84           H  
ATOM   3724  O   SER B  50      25.244  33.864 -74.570  1.00 19.84           O  
ATOM   3725  OG  SER B  50      28.354  34.199 -76.004  1.00 19.84           O  
ATOM   3726  HG  SER B  50      27.928  35.029 -75.775  1.00 19.84           H  
ATOM   3727  N   ARG B  51      26.278  31.941 -74.604  1.00 18.73           N  
ATOM   3728  H   ARG B  51      25.976  31.997 -73.642  1.00 18.73           H  
ATOM   3729  CA  ARG B  51      26.847  30.611 -74.997  1.00 18.73           C  
ATOM   3730  HA  ARG B  51      26.274  30.234 -75.844  1.00 18.73           H  
ATOM   3731  C   ARG B  51      26.805  29.489 -73.907  1.00 18.73           C  
ATOM   3732  CB  ARG B  51      28.344  30.705 -75.380  1.00 18.73           C  
ATOM   3733  HB2 ARG B  51      28.663  31.737 -75.531  1.00 18.73           H  
ATOM   3734  HB3 ARG B  51      28.957  30.376 -74.540  1.00 18.73           H  
ATOM   3735  O   ARG B  51      26.450  28.366 -74.231  1.00 18.73           O  
ATOM   3736  CG  ARG B  51      28.730  29.834 -76.585  1.00 18.73           C  
ATOM   3737  HG2 ARG B  51      28.307  28.836 -76.467  1.00 18.73           H  
ATOM   3738  HG3 ARG B  51      28.337  30.282 -77.498  1.00 18.73           H  
ATOM   3739  CD  ARG B  51      30.259  29.719 -76.663  1.00 18.73           C  
ATOM   3740  HD2 ARG B  51      30.685  30.722 -76.644  1.00 18.73           H  
ATOM   3741  HD3 ARG B  51      30.608  29.177 -75.784  1.00 18.73           H  
ATOM   3742  NE  ARG B  51      30.706  29.033 -77.890  1.00 18.73           N  
ATOM   3743  HE  ARG B  51      30.031  28.956 -78.638  1.00 18.73           H  
ATOM   3744  NH1 ARG B  51      32.866  28.605 -77.227  1.00 18.73           N  
ATOM   3745 HH11 ARG B  51      32.649  28.966 -76.309  1.00 18.73           H  
ATOM   3746 HH12 ARG B  51      33.801  28.287 -77.439  1.00 18.73           H  
ATOM   3747  NH2 ARG B  51      32.231  28.108 -79.308  1.00 18.73           N  
ATOM   3748 HH21 ARG B  51      31.539  28.093 -80.043  1.00 18.73           H  
ATOM   3749 HH22 ARG B  51      33.167  27.782 -79.501  1.00 18.73           H  
ATOM   3750  CZ  ARG B  51      31.926  28.585 -78.133  1.00 18.73           C  
ATOM   3751  N   GLU B  52      27.346  29.728 -72.699  1.00 19.30           N  
ATOM   3752  H   GLU B  52      27.501  30.697 -72.461  1.00 19.30           H  
ATOM   3753  CA  GLU B  52      28.055  28.727 -71.833  1.00 19.30           C  
ATOM   3754  HA  GLU B  52      28.253  27.823 -72.410  1.00 19.30           H  
ATOM   3755  C   GLU B  52      27.268  28.282 -70.550  1.00 19.30           C  
ATOM   3756  CB  GLU B  52      29.407  29.371 -71.435  1.00 19.30           C  
ATOM   3757  HB2 GLU B  52      29.847  28.751 -70.655  1.00 19.30           H  
ATOM   3758  HB3 GLU B  52      29.219  30.345 -70.982  1.00 19.30           H  
ATOM   3759  O   GLU B  52      26.250  28.892 -70.259  1.00 19.30           O  
ATOM   3760  CG  GLU B  52      30.473  29.533 -72.541  1.00 19.30           C  
ATOM   3761  HG2 GLU B  52      30.280  28.797 -73.322  1.00 19.30           H  
ATOM   3762  HG3 GLU B  52      30.387  30.531 -72.971  1.00 19.30           H  
ATOM   3763  CD  GLU B  52      31.919  29.349 -72.040  1.00 19.30           C  
ATOM   3764  OE1 GLU B  52      32.756  28.794 -72.799  1.00 19.30           O  
ATOM   3765  OE2 GLU B  52      32.206  29.599 -70.853  1.00 19.30           O  
ATOM   3766  N   ARG B  53      27.620  27.297 -69.674  1.00 19.31           N  
ATOM   3767  H   ARG B  53      26.942  27.268 -68.926  1.00 19.31           H  
ATOM   3768  CA  ARG B  53      28.619  26.181 -69.662  1.00 19.31           C  
ATOM   3769  HA  ARG B  53      28.698  25.841 -70.695  1.00 19.31           H  
ATOM   3770  C   ARG B  53      28.176  24.900 -68.877  1.00 19.31           C  
ATOM   3771  CB  ARG B  53      30.036  26.624 -69.190  1.00 19.31           C  
ATOM   3772  HB2 ARG B  53      30.315  26.132 -68.259  1.00 19.31           H  
ATOM   3773  HB3 ARG B  53      30.047  27.685 -68.941  1.00 19.31           H  
ATOM   3774  O   ARG B  53      27.795  23.938 -69.521  1.00 19.31           O  
ATOM   3775  CG  ARG B  53      31.137  26.288 -70.213  1.00 19.31           C  
ATOM   3776  HG2 ARG B  53      30.946  26.846 -71.130  1.00 19.31           H  
ATOM   3777  HG3 ARG B  53      31.098  25.226 -70.457  1.00 19.31           H  
ATOM   3778  CD  ARG B  53      32.539  26.624 -69.672  1.00 19.31           C  
ATOM   3779  HD2 ARG B  53      32.462  27.493 -69.019  1.00 19.31           H  
ATOM   3780  HD3 ARG B  53      32.924  25.777 -69.103  1.00 19.31           H  
ATOM   3781  NE  ARG B  53      33.439  26.977 -70.775  1.00 19.31           N  
ATOM   3782  HE  ARG B  53      32.996  27.496 -71.519  1.00 19.31           H  
ATOM   3783  NH1 ARG B  53      35.525  26.776 -69.818  1.00 19.31           N  
ATOM   3784 HH11 ARG B  53      35.097  26.384 -68.991  1.00 19.31           H  
ATOM   3785 HH12 ARG B  53      36.499  27.042 -69.841  1.00 19.31           H  
ATOM   3786  NH2 ARG B  53      35.226  27.870 -71.760  1.00 19.31           N  
ATOM   3787 HH21 ARG B  53      34.529  28.327 -72.332  1.00 19.31           H  
ATOM   3788 HH22 ARG B  53      36.184  28.190 -71.781  1.00 19.31           H  
ATOM   3789  CZ  ARG B  53      34.734  27.191 -70.769  1.00 19.31           C  
ATOM   3790  N   ARG B  54      28.361  24.809 -67.538  1.00 19.26           N  
ATOM   3791  H   ARG B  54      28.405  25.685 -67.039  1.00 19.26           H  
ATOM   3792  CA  ARG B  54      28.856  23.602 -66.782  1.00 19.26           C  
ATOM   3793  HA  ARG B  54      28.734  22.712 -67.400  1.00 19.26           H  
ATOM   3794  C   ARG B  54      28.100  23.300 -65.452  1.00 19.26           C  
ATOM   3795  CB  ARG B  54      30.350  23.858 -66.484  1.00 19.26           C  
ATOM   3796  HB2 ARG B  54      30.574  23.560 -65.460  1.00 19.26           H  
ATOM   3797  HB3 ARG B  54      30.564  24.927 -66.494  1.00 19.26           H  
ATOM   3798  O   ARG B  54      27.336  24.157 -65.033  1.00 19.26           O  
ATOM   3799  CG  ARG B  54      31.307  23.133 -67.441  1.00 19.26           C  
ATOM   3800  HG2 ARG B  54      31.188  23.536 -68.446  1.00 19.26           H  
ATOM   3801  HG3 ARG B  54      31.070  22.069 -67.452  1.00 19.26           H  
ATOM   3802  CD  ARG B  54      32.757  23.318 -66.969  1.00 19.26           C  
ATOM   3803  HD2 ARG B  54      32.844  22.909 -65.962  1.00 19.26           H  
ATOM   3804  HD3 ARG B  54      32.984  24.383 -66.931  1.00 19.26           H  
ATOM   3805  NE  ARG B  54      33.720  22.639 -67.860  1.00 19.26           N  
ATOM   3806  HE  ARG B  54      33.359  22.295 -68.738  1.00 19.26           H  
ATOM   3807  NH1 ARG B  54      35.557  22.723 -66.473  1.00 19.26           N  
ATOM   3808 HH11 ARG B  54      34.997  23.141 -65.744  1.00 19.26           H  
ATOM   3809 HH12 ARG B  54      36.515  22.469 -66.277  1.00 19.26           H  
ATOM   3810  NH2 ARG B  54      35.735  21.769 -68.477  1.00 19.26           N  
ATOM   3811 HH21 ARG B  54      35.340  21.444 -69.348  1.00 19.26           H  
ATOM   3812 HH22 ARG B  54      36.697  21.545 -68.263  1.00 19.26           H  
ATOM   3813  CZ  ARG B  54      34.992  22.379 -67.597  1.00 19.26           C  
ATOM   3814  N   ALA B  55      28.287  22.192 -64.695  1.00 20.42           N  
ATOM   3815  H   ALA B  55      27.643  22.164 -63.918  1.00 20.42           H  
ATOM   3816  CA  ALA B  55      29.223  21.033 -64.762  1.00 20.42           C  
ATOM   3817  HA  ALA B  55      29.588  20.947 -65.785  1.00 20.42           H  
ATOM   3818  C   ALA B  55      28.552  19.654 -64.442  1.00 20.42           C  
ATOM   3819  CB  ALA B  55      30.444  21.261 -63.838  1.00 20.42           C  
ATOM   3820  HB1 ALA B  55      31.060  22.105 -64.148  1.00 20.42           H  
ATOM   3821  HB2 ALA B  55      31.086  20.380 -63.861  1.00 20.42           H  
ATOM   3822  HB3 ALA B  55      30.114  21.433 -62.814  1.00 20.42           H  
ATOM   3823  O   ALA B  55      27.802  19.176 -65.283  1.00 20.42           O  
ATOM   3824  N   LEU B  56      28.873  18.997 -63.301  1.00 21.53           N  
ATOM   3825  H   LEU B  56      29.484  19.467 -62.648  1.00 21.53           H  
ATOM   3826  CA  LEU B  56      28.427  17.639 -62.896  1.00 21.53           C  
ATOM   3827  HA  LEU B  56      27.814  17.243 -63.706  1.00 21.53           H  
ATOM   3828  C   LEU B  56      27.449  17.680 -61.686  1.00 21.53           C  
ATOM   3829  CB  LEU B  56      29.634  16.683 -62.771  1.00 21.53           C  
ATOM   3830  HB2 LEU B  56      30.369  17.136 -62.105  1.00 21.53           H  
ATOM   3831  HB3 LEU B  56      29.297  15.742 -62.336  1.00 21.53           H  
ATOM   3832  O   LEU B  56      26.262  17.843 -61.923  1.00 21.53           O  
ATOM   3833  CG  LEU B  56      30.304  16.307 -64.105  1.00 21.53           C  
ATOM   3834  HG  LEU B  56      30.302  17.163 -64.779  1.00 21.53           H  
ATOM   3835  CD1 LEU B  56      31.755  15.889 -63.873  1.00 21.53           C  
ATOM   3836 HD11 LEU B  56      32.218  15.607 -64.819  1.00 21.53           H  
ATOM   3837 HD12 LEU B  56      32.315  16.715 -63.433  1.00 21.53           H  
ATOM   3838 HD13 LEU B  56      31.794  15.041 -63.190  1.00 21.53           H  
ATOM   3839  CD2 LEU B  56      29.577  15.134 -64.769  1.00 21.53           C  
ATOM   3840 HD21 LEU B  56      30.052  14.897 -65.721  1.00 21.53           H  
ATOM   3841 HD22 LEU B  56      29.611  14.253 -64.127  1.00 21.53           H  
ATOM   3842 HD23 LEU B  56      28.537  15.401 -64.956  1.00 21.53           H  
ATOM   3843  N   GLU B  57      27.798  17.635 -60.393  1.00 21.64           N  
ATOM   3844  H   GLU B  57      27.021  17.900 -59.804  1.00 21.64           H  
ATOM   3845  CA  GLU B  57      28.655  16.659 -59.693  1.00 21.64           C  
ATOM   3846  HA  GLU B  57      28.976  15.882 -60.387  1.00 21.64           H  
ATOM   3847  C   GLU B  57      27.826  15.898 -58.634  1.00 21.64           C  
ATOM   3848  CB  GLU B  57      29.925  17.318 -59.116  1.00 21.64           C  
ATOM   3849  HB2 GLU B  57      29.674  17.847 -58.197  1.00 21.64           H  
ATOM   3850  HB3 GLU B  57      30.300  18.043 -59.838  1.00 21.64           H  
ATOM   3851  O   GLU B  57      26.730  16.314 -58.253  1.00 21.64           O  
ATOM   3852  CG  GLU B  57      31.040  16.287 -58.852  1.00 21.64           C  
ATOM   3853  HG2 GLU B  57      31.197  15.703 -59.759  1.00 21.64           H  
ATOM   3854  HG3 GLU B  57      30.731  15.603 -58.061  1.00 21.64           H  
ATOM   3855  CD  GLU B  57      32.356  16.950 -58.425  1.00 21.64           C  
ATOM   3856  OE1 GLU B  57      33.365  16.744 -59.135  1.00 21.64           O  
ATOM   3857  OE2 GLU B  57      32.331  17.683 -57.411  1.00 21.64           O  
ATOM   3858  N   GLU B  58      28.327  14.738 -58.215  1.00 22.86           N  
ATOM   3859  H   GLU B  58      29.263  14.496 -58.508  1.00 22.86           H  
ATOM   3860  CA  GLU B  58      27.642  13.735 -57.400  1.00 22.86           C  
ATOM   3861  HA  GLU B  58      26.708  13.451 -57.886  1.00 22.86           H  
ATOM   3862  C   GLU B  58      27.333  14.236 -55.978  1.00 22.86           C  
ATOM   3863  CB  GLU B  58      28.543  12.488 -57.298  1.00 22.86           C  
ATOM   3864  HB2 GLU B  58      28.013  11.729 -56.723  1.00 22.86           H  
ATOM   3865  HB3 GLU B  58      29.443  12.768 -56.749  1.00 22.86           H  
ATOM   3866  O   GLU B  58      28.192  14.199 -55.101  1.00 22.86           O  
ATOM   3867  CG  GLU B  58      28.983  11.871 -58.634  1.00 22.86           C  
ATOM   3868  HG2 GLU B  58      28.093  11.558 -59.180  1.00 22.86           H  
ATOM   3869  HG3 GLU B  58      29.503  12.620 -59.231  1.00 22.86           H  
ATOM   3870  CD  GLU B  58      29.925  10.671 -58.423  1.00 22.86           C  
ATOM   3871  OE1 GLU B  58      29.904   9.772 -59.291  1.00 22.86           O  
ATOM   3872  OE2 GLU B  58      30.645  10.648 -57.397  1.00 22.86           O  
ATOM   3873  N   ALA B  59      26.093  14.642 -55.691  1.00 21.00           N  
ATOM   3874  H   ALA B  59      25.440  14.756 -56.452  1.00 21.00           H  
ATOM   3875  CA  ALA B  59      25.622  14.835 -54.315  1.00 21.00           C  
ATOM   3876  HA  ALA B  59      26.439  15.226 -53.708  1.00 21.00           H  
ATOM   3877  C   ALA B  59      25.150  13.474 -53.741  1.00 21.00           C  
ATOM   3878  CB  ALA B  59      24.532  15.915 -54.320  1.00 21.00           C  
ATOM   3879  HB1 ALA B  59      24.943  16.847 -54.708  1.00 21.00           H  
ATOM   3880  HB2 ALA B  59      23.700  15.605 -54.951  1.00 21.00           H  
ATOM   3881  HB3 ALA B  59      24.170  16.078 -53.305  1.00 21.00           H  
ATOM   3882  O   ALA B  59      24.007  13.094 -53.993  1.00 21.00           O  
ATOM   3883  N   PRO B  60      25.972  12.696 -52.994  1.00 22.71           N  
ATOM   3884  CA  PRO B  60      25.832  11.230 -53.012  1.00 22.71           C  
ATOM   3885  HA  PRO B  60      25.128  10.908 -53.780  1.00 22.71           H  
ATOM   3886  C   PRO B  60      25.395  10.605 -51.674  1.00 22.71           C  
ATOM   3887  CB  PRO B  60      27.238  10.762 -53.399  1.00 22.71           C  
ATOM   3888  HB2 PRO B  60      27.447   9.749 -53.056  1.00 22.71           H  
ATOM   3889  HB3 PRO B  60      27.342  10.811 -54.483  1.00 22.71           H  
ATOM   3890  O   PRO B  60      25.018   9.440 -51.599  1.00 22.71           O  
ATOM   3891  CG  PRO B  60      28.180  11.788 -52.759  1.00 22.71           C  
ATOM   3892  HG2 PRO B  60      28.587  11.398 -51.826  1.00 22.71           H  
ATOM   3893  HG3 PRO B  60      28.987  12.041 -53.446  1.00 22.71           H  
ATOM   3894  CD  PRO B  60      27.302  13.012 -52.471  1.00 22.71           C  
ATOM   3895  HD2 PRO B  60      27.747  13.913 -52.894  1.00 22.71           H  
ATOM   3896  HD3 PRO B  60      27.240  13.167 -51.394  1.00 22.71           H  
ATOM   3897  N   ARG B  61      25.524  11.353 -50.575  1.00 21.46           N  
ATOM   3898  H   ARG B  61      25.696  12.335 -50.741  1.00 21.46           H  
ATOM   3899  CA  ARG B  61      25.324  10.889 -49.193  1.00 21.46           C  
ATOM   3900  HA  ARG B  61      25.695   9.868 -49.100  1.00 21.46           H  
ATOM   3901  C   ARG B  61      23.837  10.879 -48.832  1.00 21.46           C  
ATOM   3902  CB  ARG B  61      26.064  11.841 -48.245  1.00 21.46           C  
ATOM   3903  HB2 ARG B  61      25.775  11.610 -47.220  1.00 21.46           H  
ATOM   3904  HB3 ARG B  61      25.737  12.860 -48.450  1.00 21.46           H  
ATOM   3905  O   ARG B  61      23.058  11.625 -49.402  1.00 21.46           O  
ATOM   3906  CG  ARG B  61      27.593  11.779 -48.331  1.00 21.46           C  
ATOM   3907  HG2 ARG B  61      27.928  12.116 -49.312  1.00 21.46           H  
ATOM   3908  HG3 ARG B  61      27.931  10.756 -48.162  1.00 21.46           H  
ATOM   3909  CD  ARG B  61      28.151  12.702 -47.241  1.00 21.46           C  
ATOM   3910  HD2 ARG B  61      27.760  12.376 -46.277  1.00 21.46           H  
ATOM   3911  HD3 ARG B  61      27.802  13.716 -47.435  1.00 21.46           H  
ATOM   3912  NE  ARG B  61      29.622  12.698 -47.201  1.00 21.46           N  
ATOM   3913  HE  ARG B  61      30.096  12.329 -48.012  1.00 21.46           H  
ATOM   3914  NH1 ARG B  61      29.864  13.815 -45.205  1.00 21.46           N  
ATOM   3915 HH11 ARG B  61      28.865  13.963 -45.183  1.00 21.46           H  
ATOM   3916 HH12 ARG B  61      30.464  14.305 -44.557  1.00 21.46           H  
ATOM   3917  NH2 ARG B  61      31.675  13.218 -46.362  1.00 21.46           N  
ATOM   3918 HH21 ARG B  61      32.259  13.689 -45.686  1.00 21.46           H  
ATOM   3919 HH22 ARG B  61      32.107  12.855 -47.200  1.00 21.46           H  
ATOM   3920  CZ  ARG B  61      30.377  13.239 -46.259  1.00 21.46           C  
ATOM   3921  N   ARG B  62      23.390  10.193 -47.781  1.00 21.59           N  
ATOM   3922  H   ARG B  62      22.418  10.401 -47.604  1.00 21.59           H  
ATOM   3923  CA  ARG B  62      23.913   9.043 -47.015  1.00 21.59           C  
ATOM   3924  HA  ARG B  62      24.502   8.381 -47.649  1.00 21.59           H  
ATOM   3925  C   ARG B  62      22.626   8.327 -46.609  1.00 21.59           C  
ATOM   3926  CB  ARG B  62      24.676   9.469 -45.732  1.00 21.59           C  
ATOM   3927  HB2 ARG B  62      24.683  10.555 -45.645  1.00 21.59           H  
ATOM   3928  HB3 ARG B  62      24.136   9.101 -44.859  1.00 21.59           H  
ATOM   3929  O   ARG B  62      21.790   8.964 -45.969  1.00 21.59           O  
ATOM   3930  CG  ARG B  62      26.114   8.932 -45.629  1.00 21.59           C  
ATOM   3931  HG2 ARG B  62      26.720   9.359 -46.428  1.00 21.59           H  
ATOM   3932  HG3 ARG B  62      26.097   7.847 -45.736  1.00 21.59           H  
ATOM   3933  CD  ARG B  62      26.717   9.297 -44.259  1.00 21.59           C  
ATOM   3934  HD2 ARG B  62      26.701  10.381 -44.150  1.00 21.59           H  
ATOM   3935  HD3 ARG B  62      26.090   8.859 -43.483  1.00 21.59           H  
ATOM   3936  NE  ARG B  62      28.103   8.805 -44.102  1.00 21.59           N  
ATOM   3937  HE  ARG B  62      28.487   8.290 -44.882  1.00 21.59           H  
ATOM   3938  NH1 ARG B  62      28.444   9.491 -41.931  1.00 21.59           N  
ATOM   3939 HH11 ARG B  62      29.030   9.529 -41.110  1.00 21.59           H  
ATOM   3940 HH12 ARG B  62      27.491   9.822 -41.895  1.00 21.59           H  
ATOM   3941  NH2 ARG B  62      30.073   8.424 -43.015  1.00 21.59           N  
ATOM   3942 HH21 ARG B  62      30.425   7.924 -43.819  1.00 21.59           H  
ATOM   3943 HH22 ARG B  62      30.645   8.474 -42.184  1.00 21.59           H  
ATOM   3944  CZ  ARG B  62      28.863   8.909 -43.022  1.00 21.59           C  
ATOM   3945  N   GLU B  63      22.435   7.074 -46.997  1.00 22.98           N  
ATOM   3946  H   GLU B  63      23.119   6.598 -47.568  1.00 22.98           H  
ATOM   3947  CA  GLU B  63      21.139   6.417 -46.800  1.00 22.98           C  
ATOM   3948  HA  GLU B  63      20.380   7.013 -47.304  1.00 22.98           H  
ATOM   3949  C   GLU B  63      20.757   6.343 -45.312  1.00 22.98           C  
ATOM   3950  CB  GLU B  63      21.124   5.033 -47.452  1.00 22.98           C  
ATOM   3951  HB2 GLU B  63      21.931   4.431 -47.034  1.00 22.98           H  
ATOM   3952  HB3 GLU B  63      20.172   4.554 -47.224  1.00 22.98           H  
ATOM   3953  O   GLU B  63      21.544   5.927 -44.457  1.00 22.98           O  
ATOM   3954  CG  GLU B  63      21.275   5.135 -48.978  1.00 22.98           C  
ATOM   3955  HG2 GLU B  63      20.523   5.827 -49.357  1.00 22.98           H  
ATOM   3956  HG3 GLU B  63      22.259   5.535 -49.218  1.00 22.98           H  
ATOM   3957  CD  GLU B  63      21.108   3.764 -49.640  1.00 22.98           C  
ATOM   3958  OE1 GLU B  63      20.382   3.702 -50.654  1.00 22.98           O  
ATOM   3959  OE2 GLU B  63      21.686   2.797 -49.094  1.00 22.98           O  
ATOM   3960  N   GLY B  64      19.538   6.789 -44.997  1.00 23.57           N  
ATOM   3961  H   GLY B  64      18.940   7.113 -45.743  1.00 23.57           H  
ATOM   3962  CA  GLY B  64      19.003   6.792 -43.638  1.00 23.57           C  
ATOM   3963  HA2 GLY B  64      18.082   7.373 -43.611  1.00 23.57           H  
ATOM   3964  HA3 GLY B  64      19.725   7.245 -42.959  1.00 23.57           H  
ATOM   3965  C   GLY B  64      18.692   5.371 -43.179  1.00 23.57           C  
ATOM   3966  O   GLY B  64      17.599   4.870 -43.434  1.00 23.57           O  
ATOM   3967  N   GLY B  65      19.660   4.728 -42.520  1.00 22.52           N  
ATOM   3968  H   GLY B  65      20.563   5.181 -42.501  1.00 22.52           H  
ATOM   3969  CA  GLY B  65      19.599   3.309 -42.166  1.00 22.52           C  
ATOM   3970  HA2 GLY B  65      19.676   2.747 -43.097  1.00 22.52           H  
ATOM   3971  HA3 GLY B  65      20.461   3.051 -41.550  1.00 22.52           H  
ATOM   3972  C   GLY B  65      18.324   2.895 -41.403  1.00 22.52           C  
ATOM   3973  O   GLY B  65      17.870   3.622 -40.511  1.00 22.52           O  
ATOM   3974  N   PRO B  66      17.739   1.722 -41.718  1.00 24.70           N  
ATOM   3975  CA  PRO B  66      16.468   1.282 -41.148  1.00 24.70           C  
ATOM   3976  HA  PRO B  66      15.719   2.055 -41.317  1.00 24.70           H  
ATOM   3977  C   PRO B  66      16.573   1.017 -39.640  1.00 24.70           C  
ATOM   3978  CB  PRO B  66      16.074   0.029 -41.939  1.00 24.70           C  
ATOM   3979  HB2 PRO B  66      15.474   0.321 -42.802  1.00 24.70           H  
ATOM   3980  HB3 PRO B  66      15.533  -0.694 -41.329  1.00 24.70           H  
ATOM   3981  O   PRO B  66      17.488   0.353 -39.158  1.00 24.70           O  
ATOM   3982  CG  PRO B  66      17.414  -0.527 -42.422  1.00 24.70           C  
ATOM   3983  HG2 PRO B  66      17.305  -1.122 -43.329  1.00 24.70           H  
ATOM   3984  HG3 PRO B  66      17.876  -1.114 -41.629  1.00 24.70           H  
ATOM   3985  CD  PRO B  66      18.233   0.737 -42.670  1.00 24.70           C  
ATOM   3986  HD2 PRO B  66      18.060   1.095 -43.685  1.00 24.70           H  
ATOM   3987  HD3 PRO B  66      19.292   0.529 -42.518  1.00 24.70           H  
ATOM   3988  N   THR B  67      15.604   1.518 -38.872  1.00 26.30           N  
ATOM   3989  H   THR B  67      14.842   2.017 -39.309  1.00 26.30           H  
ATOM   3990  CA  THR B  67      15.622   1.441 -37.404  1.00 26.30           C  
ATOM   3991  HA  THR B  67      16.642   1.653 -37.085  1.00 26.30           H  
ATOM   3992  C   THR B  67      15.282   0.033 -36.904  1.00 26.30           C  
ATOM   3993  CB  THR B  67      14.693   2.488 -36.750  1.00 26.30           C  
ATOM   3994  HB  THR B  67      14.030   1.994 -36.040  1.00 26.30           H  
ATOM   3995  O   THR B  67      14.180  -0.475 -37.123  1.00 26.30           O  
ATOM   3996  CG2 THR B  67      15.494   3.548 -35.996  1.00 26.30           C  
ATOM   3997 HG21 THR B  67      16.180   4.052 -36.677  1.00 26.30           H  
ATOM   3998 HG22 THR B  67      14.815   4.278 -35.558  1.00 26.30           H  
ATOM   3999 HG23 THR B  67      16.067   3.074 -35.199  1.00 26.30           H  
ATOM   4000  OG1 THR B  67      13.902   3.197 -37.680  1.00 26.30           O  
ATOM   4001  HG1 THR B  67      14.479   3.812 -38.138  1.00 26.30           H  
ATOM   4002  N   GLU B  68      16.216  -0.602 -36.190  1.00 24.67           N  
ATOM   4003  H   GLU B  68      17.137  -0.191 -36.132  1.00 24.67           H  
ATOM   4004  CA  GLU B  68      16.063  -1.983 -35.721  1.00 24.67           C  
ATOM   4005  HA  GLU B  68      15.936  -2.615 -36.600  1.00 24.67           H  
ATOM   4006  C   GLU B  68      14.846  -2.195 -34.799  1.00 24.67           C  
ATOM   4007  CB  GLU B  68      17.316  -2.466 -34.985  1.00 24.67           C  
ATOM   4008  HB2 GLU B  68      17.549  -1.762 -34.186  1.00 24.67           H  
ATOM   4009  HB3 GLU B  68      17.083  -3.430 -34.531  1.00 24.67           H  
ATOM   4010  O   GLU B  68      14.621  -1.489 -33.808  1.00 24.67           O  
ATOM   4011  CG  GLU B  68      18.541  -2.657 -35.886  1.00 24.67           C  
ATOM   4012  HG2 GLU B  68      18.896  -1.684 -36.225  1.00 24.67           H  
ATOM   4013  HG3 GLU B  68      18.248  -3.246 -36.756  1.00 24.67           H  
ATOM   4014  CD  GLU B  68      19.648  -3.382 -35.106  1.00 24.67           C  
ATOM   4015  OE1 GLU B  68      20.222  -4.338 -35.667  1.00 24.67           O  
ATOM   4016  OE2 GLU B  68      19.838  -3.027 -33.918  1.00 24.67           O  
ATOM   4017  N   ARG B  69      14.080  -3.257 -35.081  1.00 28.27           N  
ATOM   4018  H   ARG B  69      14.345  -3.803 -35.888  1.00 28.27           H  
ATOM   4019  CA  ARG B  69      12.911  -3.677 -34.293  1.00 28.27           C  
ATOM   4020  HA  ARG B  69      12.276  -2.807 -34.124  1.00 28.27           H  
ATOM   4021  C   ARG B  69      13.329  -4.217 -32.918  1.00 28.27           C  
ATOM   4022  CB  ARG B  69      12.114  -4.748 -35.064  1.00 28.27           C  
ATOM   4023  HB2 ARG B  69      11.395  -5.197 -34.379  1.00 28.27           H  
ATOM   4024  HB3 ARG B  69      12.798  -5.531 -35.390  1.00 28.27           H  
ATOM   4025  O   ARG B  69      13.472  -5.430 -32.756  1.00 28.27           O  
ATOM   4026  CG  ARG B  69      11.328  -4.229 -36.277  1.00 28.27           C  
ATOM   4027  HG2 ARG B  69      12.006  -3.754 -36.987  1.00 28.27           H  
ATOM   4028  HG3 ARG B  69      10.591  -3.500 -35.941  1.00 28.27           H  
ATOM   4029  CD  ARG B  69      10.620  -5.415 -36.954  1.00 28.27           C  
ATOM   4030  HD2 ARG B  69      11.382  -6.066 -37.381  1.00 28.27           H  
ATOM   4031  HD3 ARG B  69      10.066  -5.975 -36.200  1.00 28.27           H  
ATOM   4032  NE  ARG B  69       9.682  -4.985 -38.010  1.00 28.27           N  
ATOM   4033  HE  ARG B  69       9.508  -3.993 -38.088  1.00 28.27           H  
ATOM   4034  NH1 ARG B  69       9.331  -7.039 -38.995  1.00 28.27           N  
ATOM   4035 HH11 ARG B  69       8.964  -7.561 -39.778  1.00 28.27           H  
ATOM   4036 HH12 ARG B  69      10.052  -7.444 -38.415  1.00 28.27           H  
ATOM   4037  NH2 ARG B  69       8.305  -5.244 -39.812  1.00 28.27           N  
ATOM   4038 HH21 ARG B  69       8.171  -4.245 -39.870  1.00 28.27           H  
ATOM   4039 HH22 ARG B  69       7.960  -5.808 -40.576  1.00 28.27           H  
ATOM   4040  CZ  ARG B  69       9.111  -5.755 -38.925  1.00 28.27           C  
ATOM   4041  N   LYS B  70      13.435  -3.354 -31.899  1.00 30.97           N  
ATOM   4042  H   LYS B  70      13.468  -2.374 -32.142  1.00 30.97           H  
ATOM   4043  CA  LYS B  70      13.692  -3.789 -30.509  1.00 30.97           C  
ATOM   4044  HA  LYS B  70      14.696  -4.215 -30.506  1.00 30.97           H  
ATOM   4045  C   LYS B  70      12.700  -4.897 -30.072  1.00 30.97           C  
ATOM   4046  CB  LYS B  70      13.719  -2.601 -29.527  1.00 30.97           C  
ATOM   4047  HB2 LYS B  70      13.624  -2.985 -28.511  1.00 30.97           H  
ATOM   4048  HB3 LYS B  70      12.886  -1.927 -29.725  1.00 30.97           H  
ATOM   4049  O   LYS B  70      11.478  -4.676 -30.081  1.00 30.97           O  
ATOM   4050  CG  LYS B  70      15.059  -1.850 -29.638  1.00 30.97           C  
ATOM   4051  HG2 LYS B  70      15.135  -1.409 -30.632  1.00 30.97           H  
ATOM   4052  HG3 LYS B  70      15.870  -2.568 -29.521  1.00 30.97           H  
ATOM   4053  CD  LYS B  70      15.243  -0.746 -28.585  1.00 30.97           C  
ATOM   4054  HD2 LYS B  70      14.488   0.025 -28.736  1.00 30.97           H  
ATOM   4055  HD3 LYS B  70      15.143  -1.173 -27.588  1.00 30.97           H  
ATOM   4056  CE  LYS B  70      16.651  -0.155 -28.765  1.00 30.97           C  
ATOM   4057  HE2 LYS B  70      16.749   0.190 -29.794  1.00 30.97           H  
ATOM   4058  HE3 LYS B  70      17.383  -0.952 -28.629  1.00 30.97           H  
ATOM   4059  NZ  LYS B  70      16.938   0.963 -27.831  1.00 30.97           N  
ATOM   4060  HZ1 LYS B  70      16.293   1.725 -27.981  1.00 30.97           H  
ATOM   4061  HZ2 LYS B  70      16.889   0.654 -26.871  1.00 30.97           H  
ATOM   4062  HZ3 LYS B  70      17.870   1.311 -28.003  1.00 30.97           H  
ATOM   4063  N   PRO B  71      13.183  -6.105 -29.701  1.00 28.33           N  
ATOM   4064  CA  PRO B  71      12.327  -7.208 -29.264  1.00 28.33           C  
ATOM   4065  HA  PRO B  71      11.656  -7.458 -30.085  1.00 28.33           H  
ATOM   4066  C   PRO B  71      11.505  -6.858 -28.019  1.00 28.33           C  
ATOM   4067  CB  PRO B  71      13.261  -8.398 -29.013  1.00 28.33           C  
ATOM   4068  HB2 PRO B  71      12.787  -9.347 -29.262  1.00 28.33           H  
ATOM   4069  HB3 PRO B  71      13.598  -8.399 -27.976  1.00 28.33           H  
ATOM   4070  O   PRO B  71      11.818  -5.934 -27.280  1.00 28.33           O  
ATOM   4071  CG  PRO B  71      14.449  -8.106 -29.923  1.00 28.33           C  
ATOM   4072  HG2 PRO B  71      15.361  -8.592 -29.575  1.00 28.33           H  
ATOM   4073  HG3 PRO B  71      14.217  -8.409 -30.944  1.00 28.33           H  
ATOM   4074  CD  PRO B  71      14.553  -6.587 -29.849  1.00 28.33           C  
ATOM   4075  HD2 PRO B  71      15.140  -6.294 -28.979  1.00 28.33           H  
ATOM   4076  HD3 PRO B  71      15.023  -6.224 -30.763  1.00 28.33           H  
ATOM   4077  N   TRP B  72      10.426  -7.605 -27.764  1.00 30.00           N  
ATOM   4078  H   TRP B  72      10.288  -8.450 -28.300  1.00 30.00           H  
ATOM   4079  CA  TRP B  72       9.579  -7.358 -26.580  1.00 30.00           C  
ATOM   4080  HA  TRP B  72       9.538  -6.283 -26.402  1.00 30.00           H  
ATOM   4081  C   TRP B  72      10.100  -7.962 -25.278  1.00 30.00           C  
ATOM   4082  CB  TRP B  72       8.161  -7.908 -26.805  1.00 30.00           C  
ATOM   4083  HB2 TRP B  72       8.132  -8.459 -27.745  1.00 30.00           H  
ATOM   4084  HB3 TRP B  72       7.914  -8.642 -26.038  1.00 30.00           H  
ATOM   4085  O   TRP B  72       9.485  -7.734 -24.241  1.00 30.00           O  
ATOM   4086  CG  TRP B  72       7.054  -6.911 -26.817  1.00 30.00           C  
ATOM   4087  CD1 TRP B  72       7.030  -5.682 -26.245  1.00 30.00           C  
ATOM   4088  HD1 TRP B  72       7.816  -5.251 -25.643  1.00 30.00           H  
ATOM   4089  CD2 TRP B  72       5.761  -7.091 -27.444  1.00 30.00           C  
ATOM   4090  CE2 TRP B  72       5.051  -5.866 -27.340  1.00 30.00           C  
ATOM   4091  CE3 TRP B  72       5.158  -8.157 -28.143  1.00 30.00           C  
ATOM   4092  HE3 TRP B  72       5.659  -9.113 -28.197  1.00 30.00           H  
ATOM   4093  NE1 TRP B  72       5.843  -5.055 -26.562  1.00 30.00           N  
ATOM   4094  HE1 TRP B  72       5.584  -4.137 -26.231  1.00 30.00           H  
ATOM   4095  CH2 TRP B  72       3.285  -6.732 -28.729  1.00 30.00           C  
ATOM   4096  HH2 TRP B  72       2.363  -6.593 -29.274  1.00 30.00           H  
ATOM   4097  CZ2 TRP B  72       3.842  -5.670 -27.994  1.00 30.00           C  
ATOM   4098  HZ2 TRP B  72       3.377  -4.697 -27.937  1.00 30.00           H  
ATOM   4099  CZ3 TRP B  72       3.919  -7.982 -28.778  1.00 30.00           C  
ATOM   4100  HZ3 TRP B  72       3.465  -8.794 -29.326  1.00 30.00           H  
ATOM   4101  N   GLY B  73      11.118  -8.822 -25.361  1.00 31.95           N  
ATOM   4102  H   GLY B  73      11.644  -8.868 -26.222  1.00 31.95           H  
ATOM   4103  CA  GLY B  73      11.307  -9.915 -24.408  1.00 31.95           C  
ATOM   4104  HA2 GLY B  73      10.476 -10.616 -24.486  1.00 31.95           H  
ATOM   4105  HA3 GLY B  73      12.224 -10.446 -24.660  1.00 31.95           H  
ATOM   4106  C   GLY B  73      11.422  -9.472 -22.953  1.00 31.95           C  
ATOM   4107  O   GLY B  73      10.752 -10.036 -22.086  1.00 31.95           O  
ATOM   4108  N   ASP B  74      12.243  -8.453 -22.698  1.00 36.40           N  
ATOM   4109  H   ASP B  74      12.728  -8.045 -23.484  1.00 36.40           H  
ATOM   4110  CA  ASP B  74      12.799  -8.145 -21.377  1.00 36.40           C  
ATOM   4111  HA  ASP B  74      12.998  -9.097 -20.884  1.00 36.40           H  
ATOM   4112  C   ASP B  74      11.814  -7.400 -20.446  1.00 36.40           C  
ATOM   4113  CB  ASP B  74      14.173  -7.454 -21.525  1.00 36.40           C  
ATOM   4114  HB2 ASP B  74      14.030  -6.498 -22.029  1.00 36.40           H  
ATOM   4115  HB3 ASP B  74      14.570  -7.255 -20.529  1.00 36.40           H  
ATOM   4116  O   ASP B  74      12.139  -6.389 -19.834  1.00 36.40           O  
ATOM   4117  CG  ASP B  74      15.230  -8.271 -22.291  1.00 36.40           C  
ATOM   4118  OD1 ASP B  74      15.044  -9.494 -22.459  1.00 36.40           O  
ATOM   4119  OD2 ASP B  74      16.220  -7.670 -22.748  1.00 36.40           O  
ATOM   4120  N   GLN B  75      10.598  -7.934 -20.272  1.00 41.19           N  
ATOM   4121  H   GLN B  75      10.360  -8.723 -20.856  1.00 41.19           H  
ATOM   4122  CA  GLN B  75       9.695  -7.563 -19.168  1.00 41.19           C  
ATOM   4123  HA  GLN B  75       9.640  -6.474 -19.137  1.00 41.19           H  
ATOM   4124  C   GLN B  75      10.242  -8.017 -17.797  1.00 41.19           C  
ATOM   4125  CB  GLN B  75       8.284  -8.114 -19.460  1.00 41.19           C  
ATOM   4126  HB2 GLN B  75       7.983  -7.760 -20.447  1.00 41.19           H  
ATOM   4127  HB3 GLN B  75       8.315  -9.203 -19.485  1.00 41.19           H  
ATOM   4128  O   GLN B  75       9.753  -7.595 -16.747  1.00 41.19           O  
ATOM   4129  CG  GLN B  75       7.228  -7.660 -18.435  1.00 41.19           C  
ATOM   4130  HG2 GLN B  75       7.374  -8.200 -17.500  1.00 41.19           H  
ATOM   4131  HG3 GLN B  75       7.356  -6.595 -18.238  1.00 41.19           H  
ATOM   4132  CD  GLN B  75       5.795  -7.899 -18.905  1.00 41.19           C  
ATOM   4133  NE2 GLN B  75       5.230  -6.989 -19.668  1.00 41.19           N  
ATOM   4134 HE21 GLN B  75       5.777  -6.203 -19.988  1.00 41.19           H  
ATOM   4135 HE22 GLN B  75       4.332  -7.199 -20.079  1.00 41.19           H  
ATOM   4136  OE1 GLN B  75       5.138  -8.880 -18.575  1.00 41.19           O  
ATOM   4137  N   TYR B  76      11.273  -8.864 -17.793  1.00 45.77           N  
ATOM   4138  H   TYR B  76      11.646  -9.144 -18.689  1.00 45.77           H  
ATOM   4139  CA  TYR B  76      12.099  -9.108 -16.623  1.00 45.77           C  
ATOM   4140  HA  TYR B  76      11.476  -9.080 -15.729  1.00 45.77           H  
ATOM   4141  C   TYR B  76      13.137  -7.994 -16.490  1.00 45.77           C  
ATOM   4142  CB  TYR B  76      12.717 -10.504 -16.709  1.00 45.77           C  
ATOM   4143  HB2 TYR B  76      13.295 -10.590 -17.630  1.00 45.77           H  
ATOM   4144  HB3 TYR B  76      13.408 -10.635 -15.876  1.00 45.77           H  
ATOM   4145  O   TYR B  76      14.251  -8.108 -16.996  1.00 45.77           O  
ATOM   4146  CG  TYR B  76      11.680 -11.605 -16.647  1.00 45.77           C  
ATOM   4147  CD1 TYR B  76      11.008 -11.866 -15.433  1.00 45.77           C  
ATOM   4148  HD1 TYR B  76      11.216 -11.255 -14.567  1.00 45.77           H  
ATOM   4149  CD2 TYR B  76      11.427 -12.403 -17.779  1.00 45.77           C  
ATOM   4150  HD2 TYR B  76      11.950 -12.210 -18.704  1.00 45.77           H  
ATOM   4151  CE1 TYR B  76      10.117 -12.954 -15.338  1.00 45.77           C  
ATOM   4152  HE1 TYR B  76       9.626 -13.173 -14.402  1.00 45.77           H  
ATOM   4153  CE2 TYR B  76      10.523 -13.478 -17.693  1.00 45.77           C  
ATOM   4154  HE2 TYR B  76      10.341 -14.110 -18.549  1.00 45.77           H  
ATOM   4155  OH  TYR B  76       9.031 -14.824 -16.397  1.00 45.77           O  
ATOM   4156  HH  TYR B  76       8.773 -15.028 -15.495  1.00 45.77           H  
ATOM   4157  CZ  TYR B  76       9.879 -13.765 -16.471  1.00 45.77           C  
ATOM   4158  N   ASP B  77      12.751  -6.936 -15.773  1.00 53.84           N  
ATOM   4159  H   ASP B  77      11.776  -6.867 -15.518  1.00 53.84           H  
ATOM   4160  CA  ASP B  77      13.654  -5.898 -15.269  1.00 53.84           C  
ATOM   4161  HA  ASP B  77      14.215  -5.489 -16.110  1.00 53.84           H  
ATOM   4162  C   ASP B  77      14.668  -6.545 -14.304  1.00 53.84           C  
ATOM   4163  CB  ASP B  77      12.835  -4.762 -14.600  1.00 53.84           C  
ATOM   4164  HB2 ASP B  77      13.224  -4.562 -13.602  1.00 53.84           H  
ATOM   4165  HB3 ASP B  77      11.803  -5.087 -14.468  1.00 53.84           H  
ATOM   4166  O   ASP B  77      14.470  -6.608 -13.085  1.00 53.84           O  
ATOM   4167  CG  ASP B  77      12.839  -3.411 -15.330  1.00 53.84           C  
ATOM   4168  OD1 ASP B  77      13.745  -3.151 -16.156  1.00 53.84           O  
ATOM   4169  OD2 ASP B  77      11.972  -2.585 -14.963  1.00 53.84           O  
ATOM   4170  N   TYR B  78      15.747  -7.092 -14.865  1.00 66.44           N  
ATOM   4171  H   TYR B  78      15.793  -7.130 -15.873  1.00 66.44           H  
ATOM   4172  CA  TYR B  78      16.907  -7.515 -14.097  1.00 66.44           C  
ATOM   4173  HA  TYR B  78      16.567  -8.041 -13.205  1.00 66.44           H  
ATOM   4174  C   TYR B  78      17.665  -6.260 -13.672  1.00 66.44           C  
ATOM   4175  CB  TYR B  78      17.779  -8.487 -14.897  1.00 66.44           C  
ATOM   4176  HB2 TYR B  78      18.218  -7.966 -15.747  1.00 66.44           H  
ATOM   4177  HB3 TYR B  78      17.148  -9.286 -15.285  1.00 66.44           H  
ATOM   4178  O   TYR B  78      18.203  -5.519 -14.497  1.00 66.44           O  
ATOM   4179  CG  TYR B  78      18.888  -9.113 -14.071  1.00 66.44           C  
ATOM   4180  CD1 TYR B  78      20.144  -8.480 -13.980  1.00 66.44           C  
ATOM   4181  HD1 TYR B  78      20.317  -7.548 -14.497  1.00 66.44           H  
ATOM   4182  CD2 TYR B  78      18.667 -10.337 -13.409  1.00 66.44           C  
ATOM   4183  HD2 TYR B  78      17.708 -10.829 -13.478  1.00 66.44           H  
ATOM   4184  CE1 TYR B  78      21.195  -9.094 -13.271  1.00 66.44           C  
ATOM   4185  HE1 TYR B  78      22.172  -8.635 -13.246  1.00 66.44           H  
ATOM   4186  CE2 TYR B  78      19.714 -10.952 -12.695  1.00 66.44           C  
ATOM   4187  HE2 TYR B  78      19.572 -11.905 -12.208  1.00 66.44           H  
ATOM   4188  OH  TYR B  78      22.014 -10.984 -12.033  1.00 66.44           O  
ATOM   4189  HH  TYR B  78      22.842 -10.505 -12.117  1.00 66.44           H  
ATOM   4190  CZ  TYR B  78      20.986 -10.346 -12.652  1.00 66.44           C  
ATOM   4191  N   LEU B  79      17.676  -6.014 -12.368  1.00 77.51           N  
ATOM   4192  H   LEU B  79      17.204  -6.664 -11.756  1.00 77.51           H  
ATOM   4193  CA  LEU B  79      18.455  -4.963 -11.740  1.00 77.51           C  
ATOM   4194  HA  LEU B  79      19.146  -4.537 -12.467  1.00 77.51           H  
ATOM   4195  C   LEU B  79      19.257  -5.611 -10.620  1.00 77.51           C  
ATOM   4196  CB  LEU B  79      17.518  -3.857 -11.222  1.00 77.51           C  
ATOM   4197  HB2 LEU B  79      16.842  -4.294 -10.488  1.00 77.51           H  
ATOM   4198  HB3 LEU B  79      16.918  -3.475 -12.049  1.00 77.51           H  
ATOM   4199  O   LEU B  79      18.669  -6.169  -9.693  1.00 77.51           O  
ATOM   4200  CG  LEU B  79      18.283  -2.691 -10.567  1.00 77.51           C  
ATOM   4201  HG  LEU B  79      19.005  -3.076  -9.846  1.00 77.51           H  
ATOM   4202  CD1 LEU B  79      19.024  -1.842 -11.601  1.00 77.51           C  
ATOM   4203 HD11 LEU B  79      19.801  -2.433 -12.086  1.00 77.51           H  
ATOM   4204 HD12 LEU B  79      18.331  -1.461 -12.351  1.00 77.51           H  
ATOM   4205 HD13 LEU B  79      19.508  -1.003 -11.102  1.00 77.51           H  
ATOM   4206  CD2 LEU B  79      17.310  -1.780  -9.826  1.00 77.51           C  
ATOM   4207 HD21 LEU B  79      17.867  -1.009  -9.293  1.00 77.51           H  
ATOM   4208 HD22 LEU B  79      16.647  -1.309 -10.551  1.00 77.51           H  
ATOM   4209 HD23 LEU B  79      16.720  -2.353  -9.110  1.00 77.51           H  
ATOM   4210  N   ASN B  80      20.582  -5.506 -10.701  1.00 85.18           N  
ATOM   4211  H   ASN B  80      20.994  -5.020 -11.485  1.00 85.18           H  
ATOM   4212  CA  ASN B  80      21.437  -5.833  -9.574  1.00 85.18           C  
ATOM   4213  HA  ASN B  80      21.067  -6.747  -9.109  1.00 85.18           H  
ATOM   4214  C   ASN B  80      21.329  -4.708  -8.539  1.00 85.18           C  
ATOM   4215  CB  ASN B  80      22.872  -6.089 -10.062  1.00 85.18           C  
ATOM   4216  HB2 ASN B  80      22.858  -6.834 -10.858  1.00 85.18           H  
ATOM   4217  HB3 ASN B  80      23.299  -5.164 -10.448  1.00 85.18           H  
ATOM   4218  O   ASN B  80      21.702  -3.568  -8.813  1.00 85.18           O  
ATOM   4219  CG  ASN B  80      23.769  -6.611  -8.951  1.00 85.18           C  
ATOM   4220  ND2 ASN B  80      25.032  -6.822  -9.228  1.00 85.18           N  
ATOM   4221 HD21 ASN B  80      25.609  -7.119  -8.454  1.00 85.18           H  
ATOM   4222 HD22 ASN B  80      25.418  -6.592 -10.132  1.00 85.18           H  
ATOM   4223  OD1 ASN B  80      23.350  -6.855  -7.833  1.00 85.18           O  
ATOM   4224  N   THR B  81      20.771  -5.032  -7.375  1.00 84.95           N  
ATOM   4225  H   THR B  81      20.487  -5.993  -7.250  1.00 84.95           H  
ATOM   4226  CA  THR B  81      20.585  -4.114  -6.241  1.00 84.95           C  
ATOM   4227  HA  THR B  81      20.973  -3.133  -6.516  1.00 84.95           H  
ATOM   4228  C   THR B  81      21.390  -4.553  -5.024  1.00 84.95           C  
ATOM   4229  CB  THR B  81      19.101  -3.927  -5.874  1.00 84.95           C  
ATOM   4230  HB  THR B  81      19.024  -3.119  -5.146  1.00 84.95           H  
ATOM   4231  O   THR B  81      21.268  -3.952  -3.959  1.00 84.95           O  
ATOM   4232  CG2 THR B  81      18.261  -3.544  -7.089  1.00 84.95           C  
ATOM   4233 HG21 THR B  81      18.358  -4.296  -7.872  1.00 84.95           H  
ATOM   4234 HG22 THR B  81      17.206  -3.489  -6.822  1.00 84.95           H  
ATOM   4235 HG23 THR B  81      18.603  -2.577  -7.457  1.00 84.95           H  
ATOM   4236  OG1 THR B  81      18.513  -5.082  -5.307  1.00 84.95           O  
ATOM   4237  HG1 THR B  81      18.824  -5.122  -4.400  1.00 84.95           H  
ATOM   4238  N   ARG B  82      22.190  -5.619  -5.144  1.00 90.05           N  
ATOM   4239  H   ARG B  82      22.274  -6.055  -6.051  1.00 90.05           H  
ATOM   4240  CA  ARG B  82      23.102  -6.065  -4.093  1.00 90.05           C  
ATOM   4241  HA  ARG B  82      22.570  -6.046  -3.142  1.00 90.05           H  
ATOM   4242  C   ARG B  82      24.310  -5.117  -4.034  1.00 90.05           C  
ATOM   4243  CB  ARG B  82      23.518  -7.511  -4.384  1.00 90.05           C  
ATOM   4244  HB2 ARG B  82      22.622  -8.122  -4.491  1.00 90.05           H  
ATOM   4245  HB3 ARG B  82      24.075  -7.555  -5.320  1.00 90.05           H  
ATOM   4246  O   ARG B  82      24.987  -4.962  -5.049  1.00 90.05           O  
ATOM   4247  CG  ARG B  82      24.378  -8.090  -3.258  1.00 90.05           C  
ATOM   4248  HG2 ARG B  82      25.339  -7.576  -3.231  1.00 90.05           H  
ATOM   4249  HG3 ARG B  82      23.870  -7.958  -2.302  1.00 90.05           H  
ATOM   4250  CD  ARG B  82      24.609  -9.580  -3.503  1.00 90.05           C  
ATOM   4251  HD2 ARG B  82      25.020  -9.717  -4.503  1.00 90.05           H  
ATOM   4252  HD3 ARG B  82      23.651 -10.096  -3.450  1.00 90.05           H  
ATOM   4253  NE  ARG B  82      25.546 -10.138  -2.514  1.00 90.05           N  
ATOM   4254  HE  ARG B  82      26.169  -9.499  -2.041  1.00 90.05           H  
ATOM   4255  NH1 ARG B  82      25.067 -12.354  -2.886  1.00 90.05           N  
ATOM   4256 HH11 ARG B  82      25.207 -13.333  -2.681  1.00 90.05           H  
ATOM   4257 HH12 ARG B  82      24.422 -12.089  -3.616  1.00 90.05           H  
ATOM   4258  NH2 ARG B  82      26.657 -11.751  -1.408  1.00 90.05           N  
ATOM   4259 HH21 ARG B  82      27.228 -11.021  -1.008  1.00 90.05           H  
ATOM   4260 HH22 ARG B  82      26.974 -12.704  -1.306  1.00 90.05           H  
ATOM   4261  CZ  ARG B  82      25.747 -11.418  -2.276  1.00 90.05           C  
ATOM   4262  N   PRO B  83      24.621  -4.503  -2.876  1.00 87.37           N  
ATOM   4263  CA  PRO B  83      25.846  -3.721  -2.723  1.00 87.37           C  
ATOM   4264  HA  PRO B  83      25.827  -2.893  -3.432  1.00 87.37           H  
ATOM   4265  C   PRO B  83      27.082  -4.593  -2.973  1.00 87.37           C  
ATOM   4266  CB  PRO B  83      25.818  -3.172  -1.290  1.00 87.37           C  
ATOM   4267  HB2 PRO B  83      26.377  -3.827  -0.621  1.00 87.37           H  
ATOM   4268  HB3 PRO B  83      26.216  -2.159  -1.240  1.00 87.37           H  
ATOM   4269  O   PRO B  83      27.147  -5.710  -2.462  1.00 87.37           O  
ATOM   4270  CG  PRO B  83      24.337  -3.215  -0.913  1.00 87.37           C  
ATOM   4271  HG2 PRO B  83      23.835  -2.327  -1.297  1.00 87.37           H  
ATOM   4272  HG3 PRO B  83      24.194  -3.305   0.164  1.00 87.37           H  
ATOM   4273  CD  PRO B  83      23.832  -4.449  -1.656  1.00 87.37           C  
ATOM   4274  HD2 PRO B  83      22.767  -4.340  -1.861  1.00 87.37           H  
ATOM   4275  HD3 PRO B  83      24.019  -5.343  -1.063  1.00 87.37           H  
ATOM   4276  N   ALA B  84      28.068  -4.083  -3.717  1.00 83.34           N  
ATOM   4277  H   ALA B  84      27.951  -3.169  -4.131  1.00 83.34           H  
ATOM   4278  CA  ALA B  84      29.294  -4.825  -4.037  1.00 83.34           C  
ATOM   4279  HA  ALA B  84      29.022  -5.751  -4.544  1.00 83.34           H  
ATOM   4280  C   ALA B  84      30.096  -5.215  -2.779  1.00 83.34           C  
ATOM   4281  CB  ALA B  84      30.132  -3.973  -4.998  1.00 83.34           C  
ATOM   4282  HB1 ALA B  84      29.562  -3.757  -5.901  1.00 83.34           H  
ATOM   4283  HB2 ALA B  84      31.032  -4.521  -5.274  1.00 83.34           H  
ATOM   4284  HB3 ALA B  84      30.424  -3.039  -4.518  1.00 83.34           H  
ATOM   4285  O   ALA B  84      30.652  -6.305  -2.710  1.00 83.34           O  
ATOM   4286  N   GLU B  85      30.075  -4.361  -1.753  1.00 83.36           N  
ATOM   4287  H   GLU B  85      29.663  -3.452  -1.904  1.00 83.36           H  
ATOM   4288  CA  GLU B  85      30.703  -4.595  -0.444  1.00 83.36           C  
ATOM   4289  HA  GLU B  85      31.743  -4.885  -0.586  1.00 83.36           H  
ATOM   4290  C   GLU B  85      30.022  -5.716   0.375  1.00 83.36           C  
ATOM   4291  CB  GLU B  85      30.663  -3.274   0.347  1.00 83.36           C  
ATOM   4292  HB2 GLU B  85      31.058  -3.450   1.347  1.00 83.36           H  
ATOM   4293  HB3 GLU B  85      29.622  -2.965   0.438  1.00 83.36           H  
ATOM   4294  O   GLU B  85      30.572  -6.191   1.369  1.00 83.36           O  
ATOM   4295  CG  GLU B  85      31.474  -2.138  -0.308  1.00 83.36           C  
ATOM   4296  HG2 GLU B  85      32.533  -2.389  -0.258  1.00 83.36           H  
ATOM   4297  HG3 GLU B  85      31.196  -2.060  -1.360  1.00 83.36           H  
ATOM   4298  CD  GLU B  85      31.230  -0.772   0.357  1.00 83.36           C  
ATOM   4299  OE1 GLU B  85      31.461   0.243  -0.335  1.00 83.36           O  
ATOM   4300  OE2 GLU B  85      30.742  -0.747   1.511  1.00 83.36           O  
ATOM   4301  N   LEU B  86      28.820  -6.170  -0.013  1.00 88.97           N  
ATOM   4302  H   LEU B  86      28.444  -5.842  -0.891  1.00 88.97           H  
ATOM   4303  CA  LEU B  86      28.071  -7.184   0.731  1.00 88.97           C  
ATOM   4304  HA  LEU B  86      28.304  -7.042   1.786  1.00 88.97           H  
ATOM   4305  C   LEU B  86      28.514  -8.610   0.363  1.00 88.97           C  
ATOM   4306  CB  LEU B  86      26.560  -6.960   0.565  1.00 88.97           C  
ATOM   4307  HB2 LEU B  86      26.325  -5.909   0.737  1.00 88.97           H  
ATOM   4308  HB3 LEU B  86      26.281  -7.205  -0.459  1.00 88.97           H  
ATOM   4309  O   LEU B  86      27.836  -9.328  -0.387  1.00 88.97           O  
ATOM   4310  CG  LEU B  86      25.745  -7.827   1.544  1.00 88.97           C  
ATOM   4311  HG  LEU B  86      26.123  -8.850   1.555  1.00 88.97           H  
ATOM   4312  CD1 LEU B  86      25.770  -7.272   2.970  1.00 88.97           C  
ATOM   4313 HD11 LEU B  86      25.157  -7.899   3.616  1.00 88.97           H  
ATOM   4314 HD12 LEU B  86      25.386  -6.251   2.984  1.00 88.97           H  
ATOM   4315 HD13 LEU B  86      26.788  -7.281   3.359  1.00 88.97           H  
ATOM   4316  CD2 LEU B  86      24.298  -7.876   1.076  1.00 88.97           C  
ATOM   4317 HD21 LEU B  86      24.240  -8.391   0.117  1.00 88.97           H  
ATOM   4318 HD22 LEU B  86      23.695  -8.413   1.808  1.00 88.97           H  
ATOM   4319 HD23 LEU B  86      23.926  -6.857   0.970  1.00 88.97           H  
ATOM   4320  N   VAL B  87      29.623  -9.037   0.974  1.00 85.81           N  
ATOM   4321  H   VAL B  87      30.164  -8.331   1.453  1.00 85.81           H  
ATOM   4322  CA  VAL B  87      30.201 -10.390   0.851  1.00 85.81           C  
ATOM   4323  HA  VAL B  87      30.582 -10.513  -0.163  1.00 85.81           H  
ATOM   4324  C   VAL B  87      29.151 -11.483   1.093  1.00 85.81           C  
ATOM   4325  CB  VAL B  87      31.379 -10.568   1.836  1.00 85.81           C  
ATOM   4326  HB  VAL B  87      31.001 -10.499   2.856  1.00 85.81           H  
ATOM   4327  O   VAL B  87      28.997 -12.394   0.281  1.00 85.81           O  
ATOM   4328  CG1 VAL B  87      32.058 -11.933   1.664  1.00 85.81           C  
ATOM   4329 HG11 VAL B  87      32.901 -12.016   2.350  1.00 85.81           H  
ATOM   4330 HG12 VAL B  87      32.425 -12.041   0.643  1.00 85.81           H  
ATOM   4331 HG13 VAL B  87      31.362 -12.743   1.883  1.00 85.81           H  
ATOM   4332  CG2 VAL B  87      32.452  -9.486   1.652  1.00 85.81           C  
ATOM   4333 HG21 VAL B  87      32.814  -9.486   0.624  1.00 85.81           H  
ATOM   4334 HG22 VAL B  87      33.291  -9.675   2.321  1.00 85.81           H  
ATOM   4335 HG23 VAL B  87      32.055  -8.499   1.889  1.00 85.81           H  
ATOM   4336  N   SER B  88      28.358 -11.362   2.161  1.00 93.46           N  
ATOM   4337  H   SER B  88      28.485 -10.558   2.760  1.00 93.46           H  
ATOM   4338  CA  SER B  88      27.263 -12.283   2.480  1.00 93.46           C  
ATOM   4339  HA  SER B  88      27.004 -12.859   1.592  1.00 93.46           H  
ATOM   4340  C   SER B  88      26.019 -11.529   2.936  1.00 93.46           C  
ATOM   4341  CB  SER B  88      27.698 -13.273   3.563  1.00 93.46           C  
ATOM   4342  HB2 SER B  88      28.572 -13.825   3.219  1.00 93.46           H  
ATOM   4343  HB3 SER B  88      27.957 -12.727   4.471  1.00 93.46           H  
ATOM   4344  O   SER B  88      26.110 -10.552   3.677  1.00 93.46           O  
ATOM   4345  OG  SER B  88      26.646 -14.180   3.841  1.00 93.46           O  
ATOM   4346  HG  SER B  88      26.928 -14.719   4.583  1.00 93.46           H  
ATOM   4347  N   LYS B  89      24.848 -12.026   2.525  1.00 95.07           N  
ATOM   4348  H   LYS B  89      24.881 -12.831   1.917  1.00 95.07           H  
ATOM   4349  CA  LYS B  89      23.531 -11.597   3.022  1.00 95.07           C  
ATOM   4350  HA  LYS B  89      23.648 -10.637   3.524  1.00 95.07           H  
ATOM   4351  C   LYS B  89      22.939 -12.538   4.078  1.00 95.07           C  
ATOM   4352  CB  LYS B  89      22.577 -11.365   1.848  1.00 95.07           C  
ATOM   4353  HB2 LYS B  89      21.645 -10.952   2.234  1.00 95.07           H  
ATOM   4354  HB3 LYS B  89      23.023 -10.629   1.180  1.00 95.07           H  
ATOM   4355  O   LYS B  89      21.830 -12.295   4.549  1.00 95.07           O  
ATOM   4356  CG  LYS B  89      22.260 -12.640   1.056  1.00 95.07           C  
ATOM   4357  HG2 LYS B  89      21.751 -13.366   1.690  1.00 95.07           H  
ATOM   4358  HG3 LYS B  89      23.179 -13.076   0.663  1.00 95.07           H  
ATOM   4359  CD  LYS B  89      21.352 -12.247  -0.106  1.00 95.07           C  
ATOM   4360  HD2 LYS B  89      21.838 -11.458  -0.681  1.00 95.07           H  
ATOM   4361  HD3 LYS B  89      20.399 -11.882   0.278  1.00 95.07           H  
ATOM   4362  CE  LYS B  89      21.107 -13.435  -1.019  1.00 95.07           C  
ATOM   4363  HE2 LYS B  89      20.556 -14.208  -0.481  1.00 95.07           H  
ATOM   4364  HE3 LYS B  89      22.061 -13.863  -1.326  1.00 95.07           H  
ATOM   4365  NZ  LYS B  89      20.362 -13.004  -2.212  1.00 95.07           N  
ATOM   4366  HZ1 LYS B  89      20.784 -12.222  -2.692  1.00 95.07           H  
ATOM   4367  HZ2 LYS B  89      20.336 -13.760  -2.882  1.00 95.07           H  
ATOM   4368  HZ3 LYS B  89      19.411 -12.728  -2.013  1.00 95.07           H  
ATOM   4369  N   LYS B  90      23.673 -13.590   4.456  1.00 96.98           N  
ATOM   4370  H   LYS B  90      24.603 -13.683   4.074  1.00 96.98           H  
ATOM   4371  CA  LYS B  90      23.261 -14.536   5.496  1.00 96.98           C  
ATOM   4372  HA  LYS B  90      22.187 -14.693   5.400  1.00 96.98           H  
ATOM   4373  C   LYS B  90      23.521 -13.950   6.882  1.00 96.98           C  
ATOM   4374  CB  LYS B  90      23.938 -15.904   5.321  1.00 96.98           C  
ATOM   4375  HB2 LYS B  90      25.019 -15.792   5.405  1.00 96.98           H  
ATOM   4376  HB3 LYS B  90      23.597 -16.550   6.130  1.00 96.98           H  
ATOM   4377  O   LYS B  90      24.612 -13.452   7.151  1.00 96.98           O  
ATOM   4378  CG  LYS B  90      23.588 -16.554   3.971  1.00 96.98           C  
ATOM   4379  HG2 LYS B  90      22.504 -16.619   3.873  1.00 96.98           H  
ATOM   4380  HG3 LYS B  90      23.964 -15.927   3.162  1.00 96.98           H  
ATOM   4381  CD  LYS B  90      24.191 -17.956   3.803  1.00 96.98           C  
ATOM   4382  HD2 LYS B  90      25.272 -17.911   3.933  1.00 96.98           H  
ATOM   4383  HD3 LYS B  90      23.980 -18.284   2.785  1.00 96.98           H  
ATOM   4384  CE  LYS B  90      23.584 -18.958   4.798  1.00 96.98           C  
ATOM   4385  HE2 LYS B  90      22.500 -18.839   4.774  1.00 96.98           H  
ATOM   4386  HE3 LYS B  90      23.925 -18.720   5.806  1.00 96.98           H  
ATOM   4387  NZ  LYS B  90      23.924 -20.357   4.446  1.00 96.98           N  
ATOM   4388  HZ1 LYS B  90      23.472 -21.015   5.064  1.00 96.98           H  
ATOM   4389  HZ2 LYS B  90      23.564 -20.547   3.522  1.00 96.98           H  
ATOM   4390  HZ3 LYS B  90      24.921 -20.519   4.430  1.00 96.98           H  
ATOM   4391  N   GLY B  91      22.521 -14.008   7.753  1.00 96.51           N  
ATOM   4392  H   GLY B  91      21.658 -14.414   7.423  1.00 96.51           H  
ATOM   4393  CA  GLY B  91      22.666 -13.746   9.184  1.00 96.51           C  
ATOM   4394  HA2 GLY B  91      21.721 -13.375   9.581  1.00 96.51           H  
ATOM   4395  HA3 GLY B  91      23.427 -12.982   9.343  1.00 96.51           H  
ATOM   4396  C   GLY B  91      23.068 -15.001   9.964  1.00 96.51           C  
ATOM   4397  O   GLY B  91      22.960 -16.118   9.457  1.00 96.51           O  
ATOM   4398  N   THR B  92      23.490 -14.805  11.212  1.00 95.02           N  
ATOM   4399  H   THR B  92      23.671 -13.860  11.518  1.00 95.02           H  
ATOM   4400  CA  THR B  92      23.965 -15.863  12.122  1.00 95.02           C  
ATOM   4401  HA  THR B  92      23.933 -16.823  11.607  1.00 95.02           H  
ATOM   4402  C   THR B  92      23.086 -16.048  13.363  1.00 95.02           C  
ATOM   4403  CB  THR B  92      25.432 -15.601  12.519  1.00 95.02           C  
ATOM   4404  HB  THR B  92      25.644 -16.033  13.497  1.00 95.02           H  
ATOM   4405  O   THR B  92      22.896 -17.178  13.793  1.00 95.02           O  
ATOM   4406  CG2 THR B  92      26.366 -16.226  11.481  1.00 95.02           C  
ATOM   4407 HG21 THR B  92      26.164 -15.809  10.494  1.00 95.02           H  
ATOM   4408 HG22 THR B  92      27.400 -16.018  11.755  1.00 95.02           H  
ATOM   4409 HG23 THR B  92      26.220 -17.306  11.460  1.00 95.02           H  
ATOM   4410  OG1 THR B  92      25.756 -14.223  12.514  1.00 95.02           O  
ATOM   4411  HG1 THR B  92      25.300 -13.751  13.214  1.00 95.02           H  
ATOM   4412  N   ASP B  93      22.490 -14.977  13.897  1.00 93.66           N  
ATOM   4413  H   ASP B  93      22.820 -14.069  13.604  1.00 93.66           H  
ATOM   4414  CA  ASP B  93      21.608 -15.008  15.080  1.00 93.66           C  
ATOM   4415  HA  ASP B  93      22.201 -15.338  15.933  1.00 93.66           H  
ATOM   4416  C   ASP B  93      20.382 -15.948  14.966  1.00 93.66           C  
ATOM   4417  CB  ASP B  93      21.160 -13.562  15.343  1.00 93.66           C  
ATOM   4418  HB2 ASP B  93      22.045 -12.936  15.465  1.00 93.66           H  
ATOM   4419  HB3 ASP B  93      20.619 -13.202  14.467  1.00 93.66           H  
ATOM   4420  O   ASP B  93      19.724 -16.019  13.924  1.00 93.66           O  
ATOM   4421  CG  ASP B  93      20.277 -13.375  16.578  1.00 93.66           C  
ATOM   4422  OD1 ASP B  93      20.501 -14.006  17.628  1.00 93.66           O  
ATOM   4423  OD2 ASP B  93      19.383 -12.499  16.534  1.00 93.66           O  
ATOM   4424  N   GLY B  94      20.004 -16.596  16.071  1.00 96.44           N  
ATOM   4425  H   GLY B  94      20.554 -16.448  16.905  1.00 96.44           H  
ATOM   4426  CA  GLY B  94      18.845 -17.494  16.159  1.00 96.44           C  
ATOM   4427  HA2 GLY B  94      18.417 -17.410  17.158  1.00 96.44           H  
ATOM   4428  HA3 GLY B  94      18.083 -17.176  15.447  1.00 96.44           H  
ATOM   4429  C   GLY B  94      19.144 -18.977  15.896  1.00 96.44           C  
ATOM   4430  O   GLY B  94      20.217 -19.353  15.436  1.00 96.44           O  
ATOM   4431  N   VAL B  95      18.173 -19.840  16.208  1.00 97.70           N  
ATOM   4432  H   VAL B  95      17.282 -19.467  16.502  1.00 97.70           H  
ATOM   4433  CA  VAL B  95      18.338 -21.305  16.146  1.00 97.70           C  
ATOM   4434  HA  VAL B  95      19.333 -21.543  16.522  1.00 97.70           H  
ATOM   4435  C   VAL B  95      18.206 -21.791  14.697  1.00 97.70           C  
ATOM   4436  CB  VAL B  95      17.320 -22.025  17.055  1.00 97.70           C  
ATOM   4437  HB  VAL B  95      16.310 -21.787  16.721  1.00 97.70           H  
ATOM   4438  O   VAL B  95      17.170 -21.515  14.084  1.00 97.70           O  
ATOM   4439  CG1 VAL B  95      17.498 -23.548  17.024  1.00 97.70           C  
ATOM   4440 HG11 VAL B  95      18.509 -23.818  17.331  1.00 97.70           H  
ATOM   4441 HG12 VAL B  95      16.787 -24.019  17.703  1.00 97.70           H  
ATOM   4442 HG13 VAL B  95      17.311 -23.937  16.023  1.00 97.70           H  
ATOM   4443  CG2 VAL B  95      17.465 -21.570  18.514  1.00 97.70           C  
ATOM   4444 HG21 VAL B  95      18.478 -21.764  18.867  1.00 97.70           H  
ATOM   4445 HG22 VAL B  95      17.249 -20.506  18.605  1.00 97.70           H  
ATOM   4446 HG23 VAL B  95      16.761 -22.115  19.142  1.00 97.70           H  
ATOM   4447  N   PRO B  96      19.195 -22.507  14.125  1.00 97.91           N  
ATOM   4448  CA  PRO B  96      19.100 -23.037  12.769  1.00 97.91           C  
ATOM   4449  HA  PRO B  96      18.835 -22.234  12.081  1.00 97.91           H  
ATOM   4450  C   PRO B  96      18.045 -24.146  12.676  1.00 97.91           C  
ATOM   4451  CB  PRO B  96      20.504 -23.543  12.423  1.00 97.91           C  
ATOM   4452  HB2 PRO B  96      21.089 -22.727  12.000  1.00 97.91           H  
ATOM   4453  HB3 PRO B  96      20.481 -24.391  11.739  1.00 97.91           H  
ATOM   4454  O   PRO B  96      17.953 -25.007  13.547  1.00 97.91           O  
ATOM   4455  CG  PRO B  96      21.080 -23.928  13.786  1.00 97.91           C  
ATOM   4456  HG2 PRO B  96      22.169 -23.885  13.794  1.00 97.91           H  
ATOM   4457  HG3 PRO B  96      20.735 -24.924  14.065  1.00 97.91           H  
ATOM   4458  CD  PRO B  96      20.466 -22.891  14.726  1.00 97.91           C  
ATOM   4459  HD2 PRO B  96      21.114 -22.017  14.788  1.00 97.91           H  
ATOM   4460  HD3 PRO B  96      20.327 -23.329  15.714  1.00 97.91           H  
ATOM   4461  N   VAL B  97      17.263 -24.144  11.596  1.00 98.19           N  
ATOM   4462  H   VAL B  97      17.404 -23.417  10.909  1.00 98.19           H  
ATOM   4463  CA  VAL B  97      16.214 -25.140  11.324  1.00 98.19           C  
ATOM   4464  HA  VAL B  97      16.441 -26.048  11.883  1.00 98.19           H  
ATOM   4465  C   VAL B  97      16.193 -25.517   9.847  1.00 98.19           C  
ATOM   4466  CB  VAL B  97      14.815 -24.655  11.764  1.00 98.19           C  
ATOM   4467  HB  VAL B  97      14.088 -25.392  11.423  1.00 98.19           H  
ATOM   4468  O   VAL B  97      16.399 -24.663   8.984  1.00 98.19           O  
ATOM   4469  CG1 VAL B  97      14.705 -24.586  13.290  1.00 98.19           C  
ATOM   4470 HG11 VAL B  97      15.047 -25.523  13.729  1.00 98.19           H  
ATOM   4471 HG12 VAL B  97      15.317 -23.773  13.681  1.00 98.19           H  
ATOM   4472 HG13 VAL B  97      13.664 -24.430  13.576  1.00 98.19           H  
ATOM   4473  CG2 VAL B  97      14.408 -23.290  11.186  1.00 98.19           C  
ATOM   4474 HG21 VAL B  97      14.440 -23.318  10.096  1.00 98.19           H  
ATOM   4475 HG22 VAL B  97      13.392 -23.050  11.498  1.00 98.19           H  
ATOM   4476 HG23 VAL B  97      15.085 -22.514  11.543  1.00 98.19           H  
ATOM   4477  N   MET B  98      15.908 -26.783   9.537  1.00 98.48           N  
ATOM   4478  H   MET B  98      15.724 -27.449  10.274  1.00 98.48           H  
ATOM   4479  CA  MET B  98      15.665 -27.200   8.155  1.00 98.48           C  
ATOM   4480  HA  MET B  98      16.280 -26.575   7.507  1.00 98.48           H  
ATOM   4481  C   MET B  98      14.200 -26.951   7.787  1.00 98.48           C  
ATOM   4482  CB  MET B  98      16.092 -28.659   7.926  1.00 98.48           C  
ATOM   4483  HB2 MET B  98      15.370 -29.332   8.388  1.00 98.48           H  
ATOM   4484  HB3 MET B  98      17.066 -28.828   8.386  1.00 98.48           H  
ATOM   4485  O   MET B  98      13.287 -27.401   8.481  1.00 98.48           O  
ATOM   4486  CG  MET B  98      16.196 -28.972   6.425  1.00 98.48           C  
ATOM   4487  HG2 MET B  98      16.465 -30.021   6.300  1.00 98.48           H  
ATOM   4488  HG3 MET B  98      15.216 -28.833   5.970  1.00 98.48           H  
ATOM   4489  SD  MET B  98      17.397 -27.952   5.512  1.00 98.48           S  
ATOM   4490  CE  MET B  98      18.947 -28.701   6.082  1.00 98.48           C  
ATOM   4491  HE1 MET B  98      18.947 -29.763   5.836  1.00 98.48           H  
ATOM   4492  HE2 MET B  98      19.049 -28.578   7.160  1.00 98.48           H  
ATOM   4493  HE3 MET B  98      19.788 -28.221   5.582  1.00 98.48           H  
ATOM   4494  N   LEU B  99      13.977 -26.214   6.703  1.00 98.55           N  
ATOM   4495  H   LEU B  99      14.770 -25.870   6.181  1.00 98.55           H  
ATOM   4496  CA  LEU B  99      12.654 -25.887   6.182  1.00 98.55           C  
ATOM   4497  HA  LEU B  99      11.884 -26.306   6.831  1.00 98.55           H  
ATOM   4498  C   LEU B  99      12.484 -26.501   4.798  1.00 98.55           C  
ATOM   4499  CB  LEU B  99      12.479 -24.360   6.108  1.00 98.55           C  
ATOM   4500  HB2 LEU B  99      11.508 -24.135   5.666  1.00 98.55           H  
ATOM   4501  HB3 LEU B  99      13.245 -23.974   5.436  1.00 98.55           H  
ATOM   4502  O   LEU B  99      13.404 -26.492   3.987  1.00 98.55           O  
ATOM   4503  CG  LEU B  99      12.600 -23.629   7.454  1.00 98.55           C  
ATOM   4504  HG  LEU B  99      13.512 -23.936   7.966  1.00 98.55           H  
ATOM   4505  CD1 LEU B  99      12.679 -22.125   7.211  1.00 98.55           C  
ATOM   4506 HD11 LEU B  99      13.524 -21.924   6.553  1.00 98.55           H  
ATOM   4507 HD12 LEU B  99      11.762 -21.759   6.749  1.00 98.55           H  
ATOM   4508 HD13 LEU B  99      12.856 -21.617   8.158  1.00 98.55           H  
ATOM   4509  CD2 LEU B  99      11.398 -23.902   8.357  1.00 98.55           C  
ATOM   4510 HD21 LEU B  99      11.532 -23.387   9.308  1.00 98.55           H  
ATOM   4511 HD22 LEU B  99      11.335 -24.974   8.548  1.00 98.55           H  
ATOM   4512 HD23 LEU B  99      10.479 -23.568   7.876  1.00 98.55           H  
ATOM   4513  N   GLN B 100      11.273 -26.945   4.487  1.00 98.05           N  
ATOM   4514  H   GLN B 100      10.557 -26.903   5.198  1.00 98.05           H  
ATOM   4515  CA  GLN B 100      10.871 -27.241   3.113  1.00 98.05           C  
ATOM   4516  HA  GLN B 100      11.752 -27.463   2.512  1.00 98.05           H  
ATOM   4517  C   GLN B 100      10.214 -26.004   2.502  1.00 98.05           C  
ATOM   4518  CB  GLN B 100       9.971 -28.484   3.090  1.00 98.05           C  
ATOM   4519  HB2 GLN B 100       9.494 -28.571   2.114  1.00 98.05           H  
ATOM   4520  HB3 GLN B 100       9.203 -28.403   3.860  1.00 98.05           H  
ATOM   4521  O   GLN B 100       9.518 -25.255   3.191  1.00 98.05           O  
ATOM   4522  CG  GLN B 100      10.839 -29.727   3.336  1.00 98.05           C  
ATOM   4523  HG2 GLN B 100      11.544 -29.816   2.509  1.00 98.05           H  
ATOM   4524  HG3 GLN B 100      11.416 -29.604   4.253  1.00 98.05           H  
ATOM   4525  CD  GLN B 100      10.084 -31.044   3.441  1.00 98.05           C  
ATOM   4526  NE2 GLN B 100      10.823 -32.131   3.515  1.00 98.05           N  
ATOM   4527 HE21 GLN B 100      10.385 -33.027   3.670  1.00 98.05           H  
ATOM   4528 HE22 GLN B 100      11.830 -32.055   3.522  1.00 98.05           H  
ATOM   4529  OE1 GLN B 100       8.857 -31.119   3.466  1.00 98.05           O  
ATOM   4530  N   THR B 101      10.409 -25.782   1.206  1.00 98.10           N  
ATOM   4531  H   THR B 101      11.021 -26.404   0.698  1.00 98.10           H  
ATOM   4532  CA  THR B 101       9.817 -24.655   0.471  1.00 98.10           C  
ATOM   4533  HA  THR B 101       9.066 -24.179   1.101  1.00 98.10           H  
ATOM   4534  C   THR B 101       9.083 -25.137  -0.777  1.00 98.10           C  
ATOM   4535  CB  THR B 101      10.883 -23.590   0.179  1.00 98.10           C  
ATOM   4536  HB  THR B 101      11.319 -23.274   1.127  1.00 98.10           H  
ATOM   4537  O   THR B 101       9.333 -26.229  -1.274  1.00 98.10           O  
ATOM   4538  CG2 THR B 101      12.019 -24.074  -0.714  1.00 98.10           C  
ATOM   4539 HG21 THR B 101      12.649 -23.237  -1.017  1.00 98.10           H  
ATOM   4540 HG22 THR B 101      12.656 -24.748  -0.141  1.00 98.10           H  
ATOM   4541 HG23 THR B 101      11.630 -24.588  -1.592  1.00 98.10           H  
ATOM   4542  OG1 THR B 101      10.322 -22.454  -0.429  1.00 98.10           O  
ATOM   4543  HG1 THR B 101      11.034 -21.819  -0.536  1.00 98.10           H  
ATOM   4544  N   ASN B 102       8.153 -24.351  -1.314  1.00 97.95           N  
ATOM   4545  H   ASN B 102       8.058 -23.416  -0.943  1.00 97.95           H  
ATOM   4546  CA  ASN B 102       7.360 -24.724  -2.495  1.00 97.95           C  
ATOM   4547  HA  ASN B 102       7.164 -25.794  -2.428  1.00 97.95           H  
ATOM   4548  C   ASN B 102       8.110 -24.539  -3.832  1.00 97.95           C  
ATOM   4549  CB  ASN B 102       6.005 -24.018  -2.440  1.00 97.95           C  
ATOM   4550  HB2 ASN B 102       5.369 -24.447  -3.214  1.00 97.95           H  
ATOM   4551  HB3 ASN B 102       5.531 -24.205  -1.476  1.00 97.95           H  
ATOM   4552  O   ASN B 102       7.556 -24.064  -4.825  1.00 97.95           O  
ATOM   4553  CG  ASN B 102       6.102 -22.520  -2.641  1.00 97.95           C  
ATOM   4554  ND2 ASN B 102       5.218 -21.966  -3.424  1.00 97.95           N  
ATOM   4555 HD21 ASN B 102       5.123 -20.961  -3.407  1.00 97.95           H  
ATOM   4556 HD22 ASN B 102       4.691 -22.562  -4.046  1.00 97.95           H  
ATOM   4557  OD1 ASN B 102       6.905 -21.829  -2.038  1.00 97.95           O  
ATOM   4558  N   PHE B 103       9.385 -24.907  -3.840  1.00 97.76           N  
ATOM   4559  H   PHE B 103       9.726 -25.401  -3.027  1.00 97.76           H  
ATOM   4560  CA  PHE B 103      10.262 -24.904  -5.001  1.00 97.76           C  
ATOM   4561  HA  PHE B 103       9.707 -24.569  -5.878  1.00 97.76           H  
ATOM   4562  C   PHE B 103      10.725 -26.332  -5.270  1.00 97.76           C  
ATOM   4563  CB  PHE B 103      11.444 -23.944  -4.784  1.00 97.76           C  
ATOM   4564  HB2 PHE B 103      12.172 -24.118  -5.577  1.00 97.76           H  
ATOM   4565  HB3 PHE B 103      11.940 -24.186  -3.844  1.00 97.76           H  
ATOM   4566  O   PHE B 103      10.771 -27.155  -4.359  1.00 97.76           O  
ATOM   4567  CG  PHE B 103      11.074 -22.469  -4.784  1.00 97.76           C  
ATOM   4568  CD1 PHE B 103      11.434 -21.641  -5.863  1.00 97.76           C  
ATOM   4569  HD1 PHE B 103      11.991 -22.042  -6.698  1.00 97.76           H  
ATOM   4570  CD2 PHE B 103      10.343 -21.919  -3.715  1.00 97.76           C  
ATOM   4571  HD2 PHE B 103      10.049 -22.546  -2.887  1.00 97.76           H  
ATOM   4572  CE1 PHE B 103      11.055 -20.288  -5.879  1.00 97.76           C  
ATOM   4573  HE1 PHE B 103      11.334 -19.668  -6.719  1.00 97.76           H  
ATOM   4574  CE2 PHE B 103       9.962 -20.567  -3.729  1.00 97.76           C  
ATOM   4575  HE2 PHE B 103       9.382 -20.169  -2.909  1.00 97.76           H  
ATOM   4576  CZ  PHE B 103      10.319 -19.748  -4.811  1.00 97.76           C  
ATOM   4577  HZ  PHE B 103      10.028 -18.708  -4.824  1.00 97.76           H  
ATOM   4578  N   PHE B 104      11.078 -26.613  -6.516  1.00 97.64           N  
ATOM   4579  H   PHE B 104      10.926 -25.912  -7.228  1.00 97.64           H  
ATOM   4580  CA  PHE B 104      11.749 -27.842  -6.921  1.00 97.64           C  
ATOM   4581  HA  PHE B 104      12.007 -28.441  -6.048  1.00 97.64           H  
ATOM   4582  C   PHE B 104      13.036 -27.457  -7.642  1.00 97.64           C  
ATOM   4583  CB  PHE B 104      10.808 -28.657  -7.812  1.00 97.64           C  
ATOM   4584  HB2 PHE B 104      11.335 -29.543  -8.165  1.00 97.64           H  
ATOM   4585  HB3 PHE B 104      10.540 -28.054  -8.681  1.00 97.64           H  
ATOM   4586  O   PHE B 104      13.011 -26.594  -8.523  1.00 97.64           O  
ATOM   4587  CG  PHE B 104       9.538 -29.091  -7.111  1.00 97.64           C  
ATOM   4588  CD1 PHE B 104       9.564 -30.212  -6.265  1.00 97.64           C  
ATOM   4589  HD1 PHE B 104      10.482 -30.768  -6.144  1.00 97.64           H  
ATOM   4590  CD2 PHE B 104       8.335 -28.381  -7.294  1.00 97.64           C  
ATOM   4591  HD2 PHE B 104       8.315 -27.512  -7.935  1.00 97.64           H  
ATOM   4592  CE1 PHE B 104       8.393 -30.639  -5.618  1.00 97.64           C  
ATOM   4593  HE1 PHE B 104       8.418 -31.521  -4.995  1.00 97.64           H  
ATOM   4594  CE2 PHE B 104       7.164 -28.797  -6.634  1.00 97.64           C  
ATOM   4595  HE2 PHE B 104       6.242 -28.253  -6.777  1.00 97.64           H  
ATOM   4596  CZ  PHE B 104       7.195 -29.926  -5.795  1.00 97.64           C  
ATOM   4597  HZ  PHE B 104       6.297 -30.258  -5.296  1.00 97.64           H  
ATOM   4598  N   ARG B 105      14.165 -28.058  -7.267  1.00 96.83           N  
ATOM   4599  H   ARG B 105      14.121 -28.775  -6.556  1.00 96.83           H  
ATOM   4600  CA  ARG B 105      15.442 -27.820  -7.946  1.00 96.83           C  
ATOM   4601  HA  ARG B 105      15.562 -26.750  -8.109  1.00 96.83           H  
ATOM   4602  C   ARG B 105      15.416 -28.463  -9.331  1.00 96.83           C  
ATOM   4603  CB  ARG B 105      16.593 -28.304  -7.050  1.00 96.83           C  
ATOM   4604  HB2 ARG B 105      16.619 -27.683  -6.155  1.00 96.83           H  
ATOM   4605  HB3 ARG B 105      16.378 -29.327  -6.741  1.00 96.83           H  
ATOM   4606  O   ARG B 105      14.926 -29.577  -9.497  1.00 96.83           O  
ATOM   4607  CG  ARG B 105      17.976 -28.271  -7.724  1.00 96.83           C  
ATOM   4608  HG2 ARG B 105      17.953 -28.885  -8.624  1.00 96.83           H  
ATOM   4609  HG3 ARG B 105      18.223 -27.248  -8.010  1.00 96.83           H  
ATOM   4610  CD  ARG B 105      19.077 -28.836  -6.818  1.00 96.83           C  
ATOM   4611  HD2 ARG B 105      19.986 -28.927  -7.412  1.00 96.83           H  
ATOM   4612  HD3 ARG B 105      18.795 -29.838  -6.492  1.00 96.83           H  
ATOM   4613  NE  ARG B 105      19.370 -27.959  -5.672  1.00 96.83           N  
ATOM   4614  HE  ARG B 105      19.935 -27.145  -5.865  1.00 96.83           H  
ATOM   4615  NH1 ARG B 105      18.520 -29.218  -3.944  1.00 96.83           N  
ATOM   4616 HH11 ARG B 105      18.222 -29.916  -4.610  1.00 96.83           H  
ATOM   4617 HH12 ARG B 105      18.417 -29.369  -2.951  1.00 96.83           H  
ATOM   4618  NH2 ARG B 105      19.492 -27.226  -3.557  1.00 96.83           N  
ATOM   4619 HH21 ARG B 105      19.368 -27.307  -2.558  1.00 96.83           H  
ATOM   4620 HH22 ARG B 105      19.936 -26.419  -3.973  1.00 96.83           H  
ATOM   4621  CZ  ARG B 105      19.123 -28.150  -4.394  1.00 96.83           C  
ATOM   4622  N   LEU B 106      15.942 -27.748 -10.319  1.00 94.22           N  
ATOM   4623  H   LEU B 106      16.313 -26.831 -10.114  1.00 94.22           H  
ATOM   4624  CA  LEU B 106      16.138 -28.252 -11.668  1.00 94.22           C  
ATOM   4625  HA  LEU B 106      15.585 -29.184 -11.784  1.00 94.22           H  
ATOM   4626  C   LEU B 106      17.626 -28.556 -11.850  1.00 94.22           C  
ATOM   4627  CB  LEU B 106      15.578 -27.224 -12.661  1.00 94.22           C  
ATOM   4628  HB2 LEU B 106      14.614 -26.869 -12.297  1.00 94.22           H  
ATOM   4629  HB3 LEU B 106      16.255 -26.370 -12.699  1.00 94.22           H  
ATOM   4630  O   LEU B 106      18.447 -27.655 -12.021  1.00 94.22           O  
ATOM   4631  CG  LEU B 106      15.387 -27.787 -14.078  1.00 94.22           C  
ATOM   4632  HG  LEU B 106      16.310 -28.241 -14.439  1.00 94.22           H  
ATOM   4633  CD1 LEU B 106      14.239 -28.800 -14.150  1.00 94.22           C  
ATOM   4634 HD11 LEU B 106      13.320 -28.353 -13.773  1.00 94.22           H  
ATOM   4635 HD12 LEU B 106      14.482 -29.684 -13.561  1.00 94.22           H  
ATOM   4636 HD13 LEU B 106      14.088 -29.121 -15.181  1.00 94.22           H  
ATOM   4637  CD2 LEU B 106      14.995 -26.632 -14.990  1.00 94.22           C  
ATOM   4638 HD21 LEU B 106      14.113 -26.138 -14.582  1.00 94.22           H  
ATOM   4639 HD22 LEU B 106      15.823 -25.927 -15.062  1.00 94.22           H  
ATOM   4640 HD23 LEU B 106      14.759 -27.011 -15.984  1.00 94.22           H  
ATOM   4641  N   LYS B 107      17.969 -29.838 -11.751  1.00 93.24           N  
ATOM   4642  H   LYS B 107      17.223 -30.519 -11.723  1.00 93.24           H  
ATOM   4643  CA  LYS B 107      19.327 -30.341 -11.938  1.00 93.24           C  
ATOM   4644  HA  LYS B 107      20.016 -29.742 -11.343  1.00 93.24           H  
ATOM   4645  C   LYS B 107      19.726 -30.205 -13.403  1.00 93.24           C  
ATOM   4646  CB  LYS B 107      19.403 -31.801 -11.480  1.00 93.24           C  
ATOM   4647  HB2 LYS B 107      18.575 -32.354 -11.923  1.00 93.24           H  
ATOM   4648  HB3 LYS B 107      20.334 -32.244 -11.834  1.00 93.24           H  
ATOM   4649  O   LYS B 107      18.944 -30.498 -14.307  1.00 93.24           O  
ATOM   4650  CG  LYS B 107      19.352 -31.930  -9.952  1.00 93.24           C  
ATOM   4651  HG2 LYS B 107      20.297 -31.585  -9.533  1.00 93.24           H  
ATOM   4652  HG3 LYS B 107      18.540 -31.328  -9.544  1.00 93.24           H  
ATOM   4653  CD  LYS B 107      19.113 -33.394  -9.573  1.00 93.24           C  
ATOM   4654  HD2 LYS B 107      18.088 -33.652  -9.839  1.00 93.24           H  
ATOM   4655  HD3 LYS B 107      19.791 -34.040 -10.131  1.00 93.24           H  
ATOM   4656  CE  LYS B 107      19.333 -33.604  -8.076  1.00 93.24           C  
ATOM   4657  HE2 LYS B 107      18.855 -32.789  -7.532  1.00 93.24           H  
ATOM   4658  HE3 LYS B 107      20.403 -33.592  -7.868  1.00 93.24           H  
ATOM   4659  NZ  LYS B 107      18.722 -34.880  -7.651  1.00 93.24           N  
ATOM   4660  HZ1 LYS B 107      19.014 -35.140  -6.720  1.00 93.24           H  
ATOM   4661  HZ2 LYS B 107      17.727 -34.713  -7.602  1.00 93.24           H  
ATOM   4662  HZ3 LYS B 107      18.892 -35.618  -8.318  1.00 93.24           H  
ATOM   4663  N   THR B 108      20.959 -29.771 -13.612  1.00 89.01           N  
ATOM   4664  H   THR B 108      21.553 -29.615 -12.811  1.00 89.01           H  
ATOM   4665  CA  THR B 108      21.613 -29.641 -14.917  1.00 89.01           C  
ATOM   4666  HA  THR B 108      21.051 -30.192 -15.671  1.00 89.01           H  
ATOM   4667  C   THR B 108      23.007 -30.266 -14.831  1.00 89.01           C  
ATOM   4668  CB  THR B 108      21.697 -28.170 -15.359  1.00 89.01           C  
ATOM   4669  HB  THR B 108      22.312 -28.116 -16.257  1.00 89.01           H  
ATOM   4670  O   THR B 108      23.509 -30.534 -13.737  1.00 89.01           O  
ATOM   4671  CG2 THR B 108      20.331 -27.569 -15.682  1.00 89.01           C  
ATOM   4672 HG21 THR B 108      19.875 -28.144 -16.489  1.00 89.01           H  
ATOM   4673 HG22 THR B 108      19.680 -27.590 -14.808  1.00 89.01           H  
ATOM   4674 HG23 THR B 108      20.459 -26.540 -16.016  1.00 89.01           H  
ATOM   4675  OG1 THR B 108      22.275 -27.368 -14.362  1.00 89.01           O  
ATOM   4676  HG1 THR B 108      21.596 -27.159 -13.716  1.00 89.01           H  
ATOM   4677  N   LYS B 109      23.635 -30.542 -15.978  1.00 83.12           N  
ATOM   4678  H   LYS B 109      23.184 -30.276 -16.842  1.00 83.12           H  
ATOM   4679  CA  LYS B 109      25.034 -31.006 -16.021  1.00 83.12           C  
ATOM   4680  HA  LYS B 109      25.142 -31.807 -15.289  1.00 83.12           H  
ATOM   4681  C   LYS B 109      25.988 -29.864 -15.608  1.00 83.12           C  
ATOM   4682  CB  LYS B 109      25.365 -31.557 -17.418  1.00 83.12           C  
ATOM   4683  HB2 LYS B 109      26.433 -31.771 -17.473  1.00 83.12           H  
ATOM   4684  HB3 LYS B 109      25.131 -30.804 -18.170  1.00 83.12           H  
ATOM   4685  O   LYS B 109      25.654 -28.713 -15.874  1.00 83.12           O  
ATOM   4686  CG  LYS B 109      24.591 -32.853 -17.717  1.00 83.12           C  
ATOM   4687  HG2 LYS B 109      24.896 -33.617 -17.002  1.00 83.12           H  
ATOM   4688  HG3 LYS B 109      23.521 -32.677 -17.605  1.00 83.12           H  
ATOM   4689  CD  LYS B 109      24.855 -33.358 -19.142  1.00 83.12           C  
ATOM   4690  HD2 LYS B 109      25.928 -33.473 -19.298  1.00 83.12           H  
ATOM   4691  HD3 LYS B 109      24.468 -32.625 -19.850  1.00 83.12           H  
ATOM   4692  CE  LYS B 109      24.157 -34.708 -19.353  1.00 83.12           C  
ATOM   4693  HE2 LYS B 109      23.133 -34.634 -18.988  1.00 83.12           H  
ATOM   4694  HE3 LYS B 109      24.672 -35.459 -18.753  1.00 83.12           H  
ATOM   4695  NZ  LYS B 109      24.145 -35.108 -20.782  1.00 83.12           N  
ATOM   4696  HZ1 LYS B 109      23.517 -34.509 -21.299  1.00 83.12           H  
ATOM   4697  HZ2 LYS B 109      23.798 -36.051 -20.885  1.00 83.12           H  
ATOM   4698  HZ3 LYS B 109      25.068 -35.054 -21.187  1.00 83.12           H  
ATOM   4699  N   PRO B 110      27.182 -30.135 -15.044  1.00 78.50           N  
ATOM   4700  CA  PRO B 110      28.116 -29.081 -14.617  1.00 78.50           C  
ATOM   4701  HA  PRO B 110      27.659 -28.523 -13.800  1.00 78.50           H  
ATOM   4702  C   PRO B 110      28.504 -28.088 -15.725  1.00 78.50           C  
ATOM   4703  CB  PRO B 110      29.348 -29.824 -14.088  1.00 78.50           C  
ATOM   4704  HB2 PRO B 110      30.056 -30.011 -14.895  1.00 78.50           H  
ATOM   4705  HB3 PRO B 110      29.832 -29.275 -13.280  1.00 78.50           H  
ATOM   4706  O   PRO B 110      28.607 -26.890 -15.480  1.00 78.50           O  
ATOM   4707  CG  PRO B 110      28.774 -31.154 -13.604  1.00 78.50           C  
ATOM   4708  HG2 PRO B 110      29.529 -31.941 -13.592  1.00 78.50           H  
ATOM   4709  HG3 PRO B 110      28.335 -31.026 -12.615  1.00 78.50           H  
ATOM   4710  CD  PRO B 110      27.673 -31.440 -14.623  1.00 78.50           C  
ATOM   4711  HD2 PRO B 110      28.092 -31.967 -15.481  1.00 78.50           H  
ATOM   4712  HD3 PRO B 110      26.893 -32.039 -14.152  1.00 78.50           H  
ATOM   4713  N   GLU B 111      28.658 -28.571 -16.959  1.00 81.69           N  
ATOM   4714  H   GLU B 111      28.654 -29.573 -17.084  1.00 81.69           H  
ATOM   4715  CA  GLU B 111      28.968 -27.745 -18.137  1.00 81.69           C  
ATOM   4716  HA  GLU B 111      29.488 -26.847 -17.804  1.00 81.69           H  
ATOM   4717  C   GLU B 111      27.722 -27.248 -18.891  1.00 81.69           C  
ATOM   4718  CB  GLU B 111      29.924 -28.500 -19.067  1.00 81.69           C  
ATOM   4719  HB2 GLU B 111      30.082 -27.890 -19.956  1.00 81.69           H  
ATOM   4720  HB3 GLU B 111      29.480 -29.451 -19.363  1.00 81.69           H  
ATOM   4721  O   GLU B 111      27.817 -26.745 -20.011  1.00 81.69           O  
ATOM   4722  CG  GLU B 111      31.277 -28.744 -18.384  1.00 81.69           C  
ATOM   4723  HG2 GLU B 111      31.637 -27.801 -17.972  1.00 81.69           H  
ATOM   4724  HG3 GLU B 111      31.136 -29.442 -17.559  1.00 81.69           H  
ATOM   4725  CD  GLU B 111      32.328 -29.291 -19.354  1.00 81.69           C  
ATOM   4726  OE1 GLU B 111      33.182 -30.062 -18.872  1.00 81.69           O  
ATOM   4727  OE2 GLU B 111      32.267 -28.925 -20.550  1.00 81.69           O  
ATOM   4728  N   TRP B 112      26.530 -27.384 -18.307  1.00 87.99           N  
ATOM   4729  H   TRP B 112      26.482 -27.708 -17.352  1.00 87.99           H  
ATOM   4730  CA  TRP B 112      25.296 -26.974 -18.963  1.00 87.99           C  
ATOM   4731  HA  TRP B 112      25.269 -27.440 -19.948  1.00 87.99           H  
ATOM   4732  C   TRP B 112      25.249 -25.454 -19.158  1.00 87.99           C  
ATOM   4733  CB  TRP B 112      24.090 -27.481 -18.179  1.00 87.99           C  
ATOM   4734  HB2 TRP B 112      24.095 -27.024 -17.189  1.00 87.99           H  
ATOM   4735  HB3 TRP B 112      24.173 -28.562 -18.061  1.00 87.99           H  
ATOM   4736  O   TRP B 112      25.292 -24.673 -18.207  1.00 87.99           O  
ATOM   4737  CG  TRP B 112      22.786 -27.181 -18.834  1.00 87.99           C  
ATOM   4738  CD1 TRP B 112      22.148 -27.972 -19.721  1.00 87.99           C  
ATOM   4739  HD1 TRP B 112      22.497 -28.943 -20.041  1.00 87.99           H  
ATOM   4740  CD2 TRP B 112      21.963 -25.988 -18.695  1.00 87.99           C  
ATOM   4741  CE2 TRP B 112      20.867 -26.090 -19.600  1.00 87.99           C  
ATOM   4742  CE3 TRP B 112      22.042 -24.827 -17.901  1.00 87.99           C  
ATOM   4743  HE3 TRP B 112      22.860 -24.724 -17.203  1.00 87.99           H  
ATOM   4744  NE1 TRP B 112      20.996 -27.346 -20.149  1.00 87.99           N  
ATOM   4745  HE1 TRP B 112      20.289 -27.819 -20.695  1.00 87.99           H  
ATOM   4746  CH2 TRP B 112      20.004 -23.940 -18.908  1.00 87.99           C  
ATOM   4747  HH2 TRP B 112      19.247 -23.172 -18.948  1.00 87.99           H  
ATOM   4748  CZ2 TRP B 112      19.922 -25.065 -19.747  1.00 87.99           C  
ATOM   4749  HZ2 TRP B 112      19.113 -25.171 -20.454  1.00 87.99           H  
ATOM   4750  CZ3 TRP B 112      21.064 -23.824 -17.994  1.00 87.99           C  
ATOM   4751  HZ3 TRP B 112      21.140 -22.961 -17.349  1.00 87.99           H  
ATOM   4752  N   ARG B 113      25.145 -25.033 -20.420  1.00 88.60           N  
ATOM   4753  H   ARG B 113      25.144 -25.732 -21.149  1.00 88.60           H  
ATOM   4754  CA  ARG B 113      25.024 -23.633 -20.839  1.00 88.60           C  
ATOM   4755  HA  ARG B 113      24.630 -23.048 -20.008  1.00 88.60           H  
ATOM   4756  C   ARG B 113      24.037 -23.542 -21.994  1.00 88.60           C  
ATOM   4757  CB  ARG B 113      26.402 -23.073 -21.246  1.00 88.60           C  
ATOM   4758  HB2 ARG B 113      26.803 -23.669 -22.065  1.00 88.60           H  
ATOM   4759  HB3 ARG B 113      26.274 -22.048 -21.596  1.00 88.60           H  
ATOM   4760  O   ARG B 113      23.919 -24.470 -22.791  1.00 88.60           O  
ATOM   4761  CG  ARG B 113      27.409 -23.072 -20.084  1.00 88.60           C  
ATOM   4762  HG2 ARG B 113      27.576 -24.094 -19.744  1.00 88.60           H  
ATOM   4763  HG3 ARG B 113      27.005 -22.488 -19.256  1.00 88.60           H  
ATOM   4764  CD  ARG B 113      28.760 -22.488 -20.504  1.00 88.60           C  
ATOM   4765  HD2 ARG B 113      29.129 -23.048 -21.363  1.00 88.60           H  
ATOM   4766  HD3 ARG B 113      28.625 -21.445 -20.790  1.00 88.60           H  
ATOM   4767  NE  ARG B 113      29.732 -22.589 -19.400  1.00 88.60           N  
ATOM   4768  HE  ARG B 113      29.415 -23.067 -18.569  1.00 88.60           H  
ATOM   4769  NH1 ARG B 113      31.531 -21.642 -20.469  1.00 88.60           N  
ATOM   4770 HH11 ARG B 113      30.969 -21.536 -21.301  1.00 88.60           H  
ATOM   4771 HH12 ARG B 113      32.515 -21.416 -20.485  1.00 88.60           H  
ATOM   4772  NH2 ARG B 113      31.765 -22.418 -18.390  1.00 88.60           N  
ATOM   4773 HH21 ARG B 113      32.749 -22.194 -18.433  1.00 88.60           H  
ATOM   4774 HH22 ARG B 113      31.411 -22.927 -17.593  1.00 88.60           H  
ATOM   4775  CZ  ARG B 113      30.999 -22.214 -19.425  1.00 88.60           C  
ATOM   4776  N   ILE B 114      23.356 -22.404 -22.105  1.00 91.97           N  
ATOM   4777  H   ILE B 114      23.536 -21.666 -21.440  1.00 91.97           H  
ATOM   4778  CA  ILE B 114      22.510 -22.111 -23.264  1.00 91.97           C  
ATOM   4779  HA  ILE B 114      22.175 -23.051 -23.703  1.00 91.97           H  
ATOM   4780  C   ILE B 114      23.361 -21.384 -24.296  1.00 91.97           C  
ATOM   4781  CB  ILE B 114      21.248 -21.313 -22.889  1.00 91.97           C  
ATOM   4782  HB  ILE B 114      21.550 -20.327 -22.535  1.00 91.97           H  
ATOM   4783  O   ILE B 114      23.917 -20.318 -24.020  1.00 91.97           O  
ATOM   4784  CG1 ILE B 114      20.486 -22.023 -21.747  1.00 91.97           C  
ATOM   4785 HG12 ILE B 114      21.127 -22.055 -20.865  1.00 91.97           H  
ATOM   4786 HG13 ILE B 114      20.253 -23.048 -22.034  1.00 91.97           H  
ATOM   4787  CG2 ILE B 114      20.371 -21.135 -24.144  1.00 91.97           C  
ATOM   4788 HG21 ILE B 114      20.081 -22.108 -24.541  1.00 91.97           H  
ATOM   4789 HG22 ILE B 114      19.477 -20.558 -23.908  1.00 91.97           H  
ATOM   4790 HG23 ILE B 114      20.915 -20.592 -24.917  1.00 91.97           H  
ATOM   4791  CD1 ILE B 114      19.196 -21.312 -21.332  1.00 91.97           C  
ATOM   4792 HD11 ILE B 114      18.939 -21.553 -20.300  1.00 91.97           H  
ATOM   4793 HD12 ILE B 114      19.310 -20.231 -21.412  1.00 91.97           H  
ATOM   4794 HD13 ILE B 114      18.385 -21.656 -21.973  1.00 91.97           H  
ATOM   4795  N   VAL B 115      23.448 -21.965 -25.484  1.00 93.88           N  
ATOM   4796  H   VAL B 115      22.950 -22.831 -25.636  1.00 93.88           H  
ATOM   4797  CA  VAL B 115      24.170 -21.398 -26.620  1.00 93.88           C  
ATOM   4798  HA  VAL B 115      24.986 -20.777 -26.252  1.00 93.88           H  
ATOM   4799  C   VAL B 115      23.205 -20.525 -27.414  1.00 93.88           C  
ATOM   4800  CB  VAL B 115      24.770 -22.515 -27.487  1.00 93.88           C  
ATOM   4801  HB  VAL B 115      23.996 -22.937 -28.128  1.00 93.88           H  
ATOM   4802  O   VAL B 115      22.071 -20.937 -27.655  1.00 93.88           O  
ATOM   4803  CG1 VAL B 115      25.892 -21.957 -28.351  1.00 93.88           C  
ATOM   4804 HG11 VAL B 115      25.564 -21.067 -28.888  1.00 93.88           H  
ATOM   4805 HG12 VAL B 115      26.197 -22.707 -29.081  1.00 93.88           H  
ATOM   4806 HG13 VAL B 115      26.741 -21.727 -27.706  1.00 93.88           H  
ATOM   4807  CG2 VAL B 115      25.383 -23.638 -26.635  1.00 93.88           C  
ATOM   4808 HG21 VAL B 115      25.965 -23.214 -25.816  1.00 93.88           H  
ATOM   4809 HG22 VAL B 115      26.039 -24.254 -27.250  1.00 93.88           H  
ATOM   4810 HG23 VAL B 115      24.594 -24.269 -26.225  1.00 93.88           H  
ATOM   4811  N   HIS B 116      23.620 -19.314 -27.783  1.00 94.72           N  
ATOM   4812  H   HIS B 116      24.572 -19.044 -27.579  1.00 94.72           H  
ATOM   4813  CA  HIS B 116      22.803 -18.343 -28.510  1.00 94.72           C  
ATOM   4814  HA  HIS B 116      21.797 -18.747 -28.628  1.00 94.72           H  
ATOM   4815  C   HIS B 116      23.362 -18.121 -29.920  1.00 94.72           C  
ATOM   4816  CB  HIS B 116      22.682 -17.047 -27.684  1.00 94.72           C  
ATOM   4817  HB2 HIS B 116      22.198 -17.286 -26.737  1.00 94.72           H  
ATOM   4818  HB3 HIS B 116      23.683 -16.675 -27.469  1.00 94.72           H  
ATOM   4819  O   HIS B 116      24.544 -17.828 -30.106  1.00 94.72           O  
ATOM   4820  CG  HIS B 116      21.901 -15.927 -28.340  1.00 94.72           C  
ATOM   4821  CD2 HIS B 116      20.949 -16.074 -29.307  1.00 94.72           C  
ATOM   4822  HD2 HIS B 116      20.562 -17.000 -29.707  1.00 94.72           H  
ATOM   4823  ND1 HIS B 116      22.141 -14.559 -28.159  1.00 94.72           N  
ATOM   4824  CE1 HIS B 116      21.423 -13.938 -29.106  1.00 94.72           C  
ATOM   4825  HE1 HIS B 116      21.481 -12.883 -29.332  1.00 94.72           H  
ATOM   4826  NE2 HIS B 116      20.688 -14.821 -29.793  1.00 94.72           N  
ATOM   4827  HE2 HIS B 116      20.217 -14.623 -30.665  1.00 94.72           H  
ATOM   4828  N   TYR B 117      22.474 -18.253 -30.901  1.00 96.32           N  
ATOM   4829  H   TYR B 117      21.541 -18.550 -30.655  1.00 96.32           H  
ATOM   4830  CA  TYR B 117      22.708 -18.064 -32.324  1.00 96.32           C  
ATOM   4831  HA  TYR B 117      23.732 -17.725 -32.483  1.00 96.32           H  
ATOM   4832  C   TYR B 117      21.743 -17.033 -32.915  1.00 96.32           C  
ATOM   4833  CB  TYR B 117      22.507 -19.404 -33.037  1.00 96.32           C  
ATOM   4834  HB2 TYR B 117      22.521 -19.231 -34.113  1.00 96.32           H  
ATOM   4835  HB3 TYR B 117      21.525 -19.797 -32.773  1.00 96.32           H  
ATOM   4836  O   TYR B 117      20.569 -16.976 -32.535  1.00 96.32           O  
ATOM   4837  CG  TYR B 117      23.538 -20.453 -32.702  1.00 96.32           C  
ATOM   4838  CD1 TYR B 117      24.701 -20.528 -33.483  1.00 96.32           C  
ATOM   4839  HD1 TYR B 117      24.826 -19.869 -34.329  1.00 96.32           H  
ATOM   4840  CD2 TYR B 117      23.341 -21.346 -31.630  1.00 96.32           C  
ATOM   4841  HD2 TYR B 117      22.438 -21.301 -31.039  1.00 96.32           H  
ATOM   4842  CE1 TYR B 117      25.702 -21.459 -33.178  1.00 96.32           C  
ATOM   4843  HE1 TYR B 117      26.594 -21.507 -33.784  1.00 96.32           H  
ATOM   4844  CE2 TYR B 117      24.338 -22.291 -31.326  1.00 96.32           C  
ATOM   4845  HE2 TYR B 117      24.207 -22.987 -30.510  1.00 96.32           H  
ATOM   4846  OH  TYR B 117      26.538 -23.164 -31.769  1.00 96.32           O  
ATOM   4847  HH  TYR B 117      27.265 -23.041 -32.384  1.00 96.32           H  
ATOM   4848  CZ  TYR B 117      25.527 -22.325 -32.086  1.00 96.32           C  
ATOM   4849  N   HIS B 118      22.218 -16.284 -33.907  1.00 96.80           N  
ATOM   4850  H   HIS B 118      23.173 -16.445 -34.194  1.00 96.80           H  
ATOM   4851  CA  HIS B 118      21.378 -15.532 -34.832  1.00 96.80           C  
ATOM   4852  HA  HIS B 118      20.425 -15.322 -34.347  1.00 96.80           H  
ATOM   4853  C   HIS B 118      21.107 -16.381 -36.081  1.00 96.80           C  
ATOM   4854  CB  HIS B 118      22.048 -14.197 -35.183  1.00 96.80           C  
ATOM   4855  HB2 HIS B 118      22.378 -13.710 -34.266  1.00 96.80           H  
ATOM   4856  HB3 HIS B 118      22.920 -14.378 -35.812  1.00 96.80           H  
ATOM   4857  O   HIS B 118      21.992 -17.118 -36.518  1.00 96.80           O  
ATOM   4858  CG  HIS B 118      21.099 -13.263 -35.885  1.00 96.80           C  
ATOM   4859  CD2 HIS B 118      21.296 -12.587 -37.063  1.00 96.80           C  
ATOM   4860  HD2 HIS B 118      22.181 -12.600 -37.683  1.00 96.80           H  
ATOM   4861  ND1 HIS B 118      19.817 -12.989 -35.465  1.00 96.80           N  
ATOM   4862  HD1 HIS B 118      19.325 -13.474 -34.728  1.00 96.80           H  
ATOM   4863  CE1 HIS B 118      19.256 -12.168 -36.363  1.00 96.80           C  
ATOM   4864  HE1 HIS B 118      18.234 -11.820 -36.339  1.00 96.80           H  
ATOM   4865  NE2 HIS B 118      20.116 -11.889 -37.342  1.00 96.80           N  
ATOM   4866  N   VAL B 119      19.895 -16.303 -36.641  1.00 96.79           N  
ATOM   4867  H   VAL B 119      19.221 -15.654 -36.261  1.00 96.79           H  
ATOM   4868  CA  VAL B 119      19.519 -17.063 -37.844  1.00 96.79           C  
ATOM   4869  HA  VAL B 119      20.411 -17.552 -38.238  1.00 96.79           H  
ATOM   4870  C   VAL B 119      18.991 -16.135 -38.928  1.00 96.79           C  
ATOM   4871  CB  VAL B 119      18.499 -18.179 -37.561  1.00 96.79           C  
ATOM   4872  HB  VAL B 119      17.533 -17.727 -37.335  1.00 96.79           H  
ATOM   4873  O   VAL B 119      17.952 -15.486 -38.762  1.00 96.79           O  
ATOM   4874  CG1 VAL B 119      18.332 -19.090 -38.785  1.00 96.79           C  
ATOM   4875 HG11 VAL B 119      17.957 -18.522 -39.636  1.00 96.79           H  
ATOM   4876 HG12 VAL B 119      19.296 -19.514 -39.065  1.00 96.79           H  
ATOM   4877 HG13 VAL B 119      17.632 -19.897 -38.569  1.00 96.79           H  
ATOM   4878  CG2 VAL B 119      18.905 -19.066 -36.378  1.00 96.79           C  
ATOM   4879 HG21 VAL B 119      18.941 -18.475 -35.463  1.00 96.79           H  
ATOM   4880 HG22 VAL B 119      18.176 -19.867 -36.254  1.00 96.79           H  
ATOM   4881 HG23 VAL B 119      19.888 -19.499 -36.564  1.00 96.79           H  
ATOM   4882  N   GLU B 120      19.679 -16.152 -40.061  1.00 95.25           N  
ATOM   4883  H   GLU B 120      20.501 -16.738 -40.108  1.00 95.25           H  
ATOM   4884  CA  GLU B 120      19.319 -15.446 -41.286  1.00 95.25           C  
ATOM   4885  HA  GLU B 120      18.487 -14.772 -41.085  1.00 95.25           H  
ATOM   4886  C   GLU B 120      18.856 -16.445 -42.357  1.00 95.25           C  
ATOM   4887  CB  GLU B 120      20.503 -14.586 -41.753  1.00 95.25           C  
ATOM   4888  HB2 GLU B 120      21.391 -15.215 -41.806  1.00 95.25           H  
ATOM   4889  HB3 GLU B 120      20.288 -14.194 -42.747  1.00 95.25           H  
ATOM   4890  O   GLU B 120      19.247 -17.614 -42.355  1.00 95.25           O  
ATOM   4891  CG  GLU B 120      20.753 -13.404 -40.796  1.00 95.25           C  
ATOM   4892  HG2 GLU B 120      20.789 -13.776 -39.772  1.00 95.25           H  
ATOM   4893  HG3 GLU B 120      19.912 -12.715 -40.871  1.00 95.25           H  
ATOM   4894  CD  GLU B 120      22.065 -12.652 -41.073  1.00 95.25           C  
ATOM   4895  OE1 GLU B 120      22.404 -11.776 -40.245  1.00 95.25           O  
ATOM   4896  OE2 GLU B 120      22.751 -12.991 -42.062  1.00 95.25           O  
ATOM   4897  N   PHE B 121      17.989 -15.982 -43.259  1.00 93.83           N  
ATOM   4898  H   PHE B 121      17.825 -14.987 -43.295  1.00 93.83           H  
ATOM   4899  CA  PHE B 121      17.456 -16.761 -44.378  1.00 93.83           C  
ATOM   4900  HA  PHE B 121      17.995 -17.704 -44.466  1.00 93.83           H  
ATOM   4901  C   PHE B 121      17.669 -15.963 -45.659  1.00 93.83           C  
ATOM   4902  CB  PHE B 121      15.958 -17.066 -44.199  1.00 93.83           C  
ATOM   4903  HB2 PHE B 121      15.416 -16.127 -44.089  1.00 93.83           H  
ATOM   4904  HB3 PHE B 121      15.598 -17.536 -45.114  1.00 93.83           H  
ATOM   4905  O   PHE B 121      17.349 -14.774 -45.700  1.00 93.83           O  
ATOM   4906  CG  PHE B 121      15.613 -17.968 -43.030  1.00 93.83           C  
ATOM   4907  CD1 PHE B 121      15.328 -19.332 -43.235  1.00 93.83           C  
ATOM   4908  HD1 PHE B 121      15.366 -19.745 -44.232  1.00 93.83           H  
ATOM   4909  CD2 PHE B 121      15.585 -17.439 -41.728  1.00 93.83           C  
ATOM   4910  HD2 PHE B 121      15.837 -16.402 -41.562  1.00 93.83           H  
ATOM   4911  CE1 PHE B 121      15.018 -20.161 -42.141  1.00 93.83           C  
ATOM   4912  HE1 PHE B 121      14.828 -21.212 -42.302  1.00 93.83           H  
ATOM   4913  CE2 PHE B 121      15.298 -18.270 -40.636  1.00 93.83           C  
ATOM   4914  HE2 PHE B 121      15.356 -17.858 -39.639  1.00 93.83           H  
ATOM   4915  CZ  PHE B 121      15.008 -19.631 -40.839  1.00 93.83           C  
ATOM   4916  HZ  PHE B 121      14.813 -20.274 -39.993  1.00 93.83           H  
ATOM   4917  N   GLU B 122      18.171 -16.629 -46.688  1.00 90.90           N  
ATOM   4918  H   GLU B 122      18.457 -17.587 -46.546  1.00 90.90           H  
ATOM   4919  CA  GLU B 122      18.454 -16.070 -48.003  1.00 90.90           C  
ATOM   4920  HA  GLU B 122      18.070 -15.052 -48.063  1.00 90.90           H  
ATOM   4921  C   GLU B 122      17.771 -16.966 -49.060  1.00 90.90           C  
ATOM   4922  CB  GLU B 122      19.984 -15.977 -48.143  1.00 90.90           C  
ATOM   4923  HB2 GLU B 122      20.360 -15.364 -47.323  1.00 90.90           H  
ATOM   4924  HB3 GLU B 122      20.419 -16.971 -48.044  1.00 90.90           H  
ATOM   4925  O   GLU B 122      18.121 -18.145 -49.154  1.00 90.90           O  
ATOM   4926  CG  GLU B 122      20.452 -15.347 -49.457  1.00 90.90           C  
ATOM   4927  HG2 GLU B 122      19.921 -14.405 -49.597  1.00 90.90           H  
ATOM   4928  HG3 GLU B 122      20.187 -16.008 -50.282  1.00 90.90           H  
ATOM   4929  CD  GLU B 122      21.975 -15.103 -49.461  1.00 90.90           C  
ATOM   4930  OE1 GLU B 122      22.367 -13.986 -49.852  1.00 90.90           O  
ATOM   4931  OE2 GLU B 122      22.755 -16.026 -49.088  1.00 90.90           O  
ATOM   4932  N   PRO B 123      16.763 -16.476 -49.813  1.00 90.66           N  
ATOM   4933  CA  PRO B 123      16.162 -15.140 -49.735  1.00 90.66           C  
ATOM   4934  HA  PRO B 123      16.944 -14.387 -49.833  1.00 90.66           H  
ATOM   4935  C   PRO B 123      15.395 -14.879 -48.422  1.00 90.66           C  
ATOM   4936  CB  PRO B 123      15.248 -15.038 -50.963  1.00 90.66           C  
ATOM   4937  HB2 PRO B 123      14.377 -14.408 -50.785  1.00 90.66           H
[truncated: 954,756 more chars]
