# Supplementary material for: In silico screening by AlphaFold2 program revealed the potential binding partners of nuage-localizing proteins and piRNA-related proteins
Source: eLife. 2025 Apr 22;13:RP101967. doi: 10.7554/eLife.101967 (PMC12014135; doi:10.7554/eLife.101967)
Supplement: Figure 5—source data 1. [file elife-101967-fig5-data1.zip › Figure 5-Source Data 1/v_Brn_piwi_relaxed_model_4_multimer_v2_pred_0.pdb]

ATOM      1  N   MET A   1     -50.702  71.167  37.756  1.00 41.83           N  
ATOM      2  H   MET A   1     -50.809  72.170  37.812  1.00 41.83           H  
ATOM      3  H2  MET A   1     -51.106  70.773  38.593  1.00 41.83           H  
ATOM      4  H3  MET A   1     -51.216  70.836  36.951  1.00 41.83           H  
ATOM      5  CA  MET A   1     -49.259  70.818  37.647  1.00 41.83           C  
ATOM      6  HA  MET A   1     -48.868  71.297  36.749  1.00 41.83           H  
ATOM      7  C   MET A   1     -48.994  69.321  37.437  1.00 41.83           C  
ATOM      8  CB  MET A   1     -48.447  71.382  38.822  1.00 41.83           C  
ATOM      9  HB2 MET A   1     -47.465  70.908  38.858  1.00 41.83           H  
ATOM     10  HB3 MET A   1     -48.968  71.184  39.758  1.00 41.83           H  
ATOM     11  O   MET A   1     -48.304  68.999  36.477  1.00 41.83           O  
ATOM     12  CG  MET A   1     -48.252  72.892  38.636  1.00 41.83           C  
ATOM     13  HG2 MET A   1     -49.196  73.336  38.318  1.00 41.83           H  
ATOM     14  HG3 MET A   1     -47.517  73.069  37.850  1.00 41.83           H  
ATOM     15  SD  MET A   1     -47.745  73.775  40.124  1.00 41.83           S  
ATOM     16  CE  MET A   1     -46.020  73.244  40.315  1.00 41.83           C  
ATOM     17  HE1 MET A   1     -45.445  73.523  39.431  1.00 41.83           H  
ATOM     18  HE2 MET A   1     -45.587  73.739  41.185  1.00 41.83           H  
ATOM     19  HE3 MET A   1     -45.971  72.166  40.463  1.00 41.83           H  
ATOM     20  N   GLN A   2     -49.528  68.413  38.270  1.00 53.84           N  
ATOM     21  H   GLN A   2     -50.063  68.731  39.066  1.00 53.84           H  
ATOM     22  CA  GLN A   2     -49.193  66.968  38.299  1.00 53.84           C  
ATOM     23  HA  GLN A   2     -48.241  66.842  38.814  1.00 53.84           H  
ATOM     24  C   GLN A   2     -49.051  66.248  36.934  1.00 53.84           C  
ATOM     25  CB  GLN A   2     -50.272  66.232  39.113  1.00 53.84           C  
ATOM     26  HB2 GLN A   2     -51.249  66.502  38.712  1.00 53.84           H  
ATOM     27  HB3 GLN A   2     -50.143  65.159  38.975  1.00 53.84           H  
ATOM     28  O   GLN A   2     -48.120  65.462  36.755  1.00 53.84           O  
ATOM     29  CG  GLN A   2     -50.241  66.508  40.630  1.00 53.84           C  
ATOM     30  HG2 GLN A   2     -50.312  67.579  40.821  1.00 53.84           H  
ATOM     31  HG3 GLN A   2     -49.299  66.145  41.041  1.00 53.84           H  
ATOM     32  CD  GLN A   2     -51.399  65.819  41.354  1.00 53.84           C  
ATOM     33  NE2 GLN A   2     -51.342  65.651  42.655  1.00 53.84           N  
ATOM     34 HE21 GLN A   2     -52.146  65.213  43.082  1.00 53.84           H  
ATOM     35 HE22 GLN A   2     -50.557  65.958  43.212  1.00 53.84           H  
ATOM     36  OE1 GLN A   2     -52.382  65.435  40.747  1.00 53.84           O  
ATOM     37  N   SER A   3     -49.916  66.518  35.948  1.00 62.44           N  
ATOM     38  H   SER A   3     -50.672  67.166  36.114  1.00 62.44           H  
ATOM     39  CA  SER A   3     -49.868  65.850  34.633  1.00 62.44           C  
ATOM     40  HA  SER A   3     -49.927  64.775  34.799  1.00 62.44           H  
ATOM     41  C   SER A   3     -48.572  66.103  33.843  1.00 62.44           C  
ATOM     42  CB  SER A   3     -51.086  66.249  33.792  1.00 62.44           C  
ATOM     43  HB2 SER A   3     -51.026  65.770  32.814  1.00 62.44           H  
ATOM     44  HB3 SER A   3     -51.993  65.910  34.292  1.00 62.44           H  
ATOM     45  O   SER A   3     -48.116  65.204  33.133  1.00 62.44           O  
ATOM     46  OG  SER A   3     -51.138  67.656  33.633  1.00 62.44           O  
ATOM     47  HG  SER A   3     -51.923  67.868  33.122  1.00 62.44           H  
ATOM     48  N   LYS A   4     -47.925  67.271  34.007  1.00 62.47           N  
ATOM     49  H   LYS A   4     -48.329  67.949  34.637  1.00 62.47           H  
ATOM     50  CA  LYS A   4     -46.594  67.539  33.425  1.00 62.47           C  
ATOM     51  HA  LYS A   4     -46.611  67.252  32.373  1.00 62.47           H  
ATOM     52  C   LYS A   4     -45.516  66.646  34.058  1.00 62.47           C  
ATOM     53  CB  LYS A   4     -46.213  69.035  33.510  1.00 62.47           C  
ATOM     54  HB2 LYS A   4     -45.130  69.108  33.415  1.00 62.47           H  
ATOM     55  HB3 LYS A   4     -46.485  69.433  34.488  1.00 62.47           H  
ATOM     56  O   LYS A   4     -44.724  66.065  33.321  1.00 62.47           O  
ATOM     57  CG  LYS A   4     -46.836  69.904  32.395  1.00 62.47           C  
ATOM     58  HG2 LYS A   4     -46.613  69.446  31.431  1.00 62.47           H  
ATOM     59  HG3 LYS A   4     -47.918  69.938  32.522  1.00 62.47           H  
ATOM     60  CD  LYS A   4     -46.269  71.341  32.400  1.00 62.47           C  
ATOM     61  HD2 LYS A   4     -46.567  71.837  33.323  1.00 62.47           H  
ATOM     62  HD3 LYS A   4     -45.181  71.287  32.374  1.00 62.47           H  
ATOM     63  CE  LYS A   4     -46.752  72.164  31.190  1.00 62.47           C  
ATOM     64  HE2 LYS A   4     -46.482  71.630  30.279  1.00 62.47           H  
ATOM     65  HE3 LYS A   4     -47.840  72.230  31.222  1.00 62.47           H  
ATOM     66  NZ  LYS A   4     -46.163  73.534  31.154  1.00 62.47           N  
ATOM     67  HZ1 LYS A   4     -46.485  74.046  30.345  1.00 62.47           H  
ATOM     68  HZ2 LYS A   4     -46.418  74.071  31.971  1.00 62.47           H  
ATOM     69  HZ3 LYS A   4     -45.155  73.500  31.107  1.00 62.47           H  
ATOM     70  N   HIS A   5     -45.529  66.459  35.383  1.00 65.53           N  
ATOM     71  H   HIS A   5     -46.237  66.924  35.933  1.00 65.53           H  
ATOM     72  CA  HIS A   5     -44.566  65.583  36.068  1.00 65.53           C  
ATOM     73  HA  HIS A   5     -43.559  65.892  35.785  1.00 65.53           H  
ATOM     74  C   HIS A   5     -44.696  64.116  35.643  1.00 65.53           C  
ATOM     75  CB  HIS A   5     -44.678  65.709  37.595  1.00 65.53           C  
ATOM     76  HB2 HIS A   5     -45.725  65.736  37.897  1.00 65.53           H  
ATOM     77  HB3 HIS A   5     -44.227  64.829  38.054  1.00 65.53           H  
ATOM     78  O   HIS A   5     -43.677  63.489  35.367  1.00 65.53           O  
ATOM     79  CG  HIS A   5     -43.954  66.909  38.140  1.00 65.53           C  
ATOM     80  CD2 HIS A   5     -44.523  68.066  38.596  1.00 65.53           C  
ATOM     81  HD2 HIS A   5     -45.579  68.286  38.629  1.00 65.53           H  
ATOM     82  ND1 HIS A   5     -42.590  67.039  38.300  1.00 65.53           N  
ATOM     83  HD1 HIS A   5     -41.888  66.329  38.142  1.00 65.53           H  
ATOM     84  CE1 HIS A   5     -42.348  68.248  38.835  1.00 65.53           C  
ATOM     85  HE1 HIS A   5     -41.373  68.629  39.105  1.00 65.53           H  
ATOM     86  NE2 HIS A   5     -43.500  68.915  39.014  1.00 65.53           N  
ATOM     87  N   ARG A   6     -45.921  63.578  35.499  1.00 68.38           N  
ATOM     88  H   ARG A   6     -46.720  64.129  35.775  1.00 68.38           H  
ATOM     89  CA  ARG A   6     -46.115  62.200  34.997  1.00 68.38           C  
ATOM     90  HA  ARG A   6     -45.558  61.520  35.642  1.00 68.38           H  
ATOM     91  C   ARG A   6     -45.496  61.987  33.608  1.00 68.38           C  
ATOM     92  CB  ARG A   6     -47.602  61.786  35.014  1.00 68.38           C  
ATOM     93  HB2 ARG A   6     -48.238  62.657  34.855  1.00 68.38           H  
ATOM     94  HB3 ARG A   6     -47.776  61.091  34.192  1.00 68.38           H  
ATOM     95  O   ARG A   6     -44.834  60.975  33.403  1.00 68.38           O  
ATOM     96  CG  ARG A   6     -48.000  61.068  36.317  1.00 68.38           C  
ATOM     97  HG2 ARG A   6     -47.301  60.250  36.494  1.00 68.38           H  
ATOM     98  HG3 ARG A   6     -47.942  61.766  37.152  1.00 68.38           H  
ATOM     99  CD  ARG A   6     -49.421  60.484  36.223  1.00 68.38           C  
ATOM    100  HD2 ARG A   6     -49.491  59.890  35.312  1.00 68.38           H  
ATOM    101  HD3 ARG A   6     -50.137  61.303  36.164  1.00 68.38           H  
ATOM    102  NE  ARG A   6     -49.748  59.619  37.378  1.00 68.38           N  
ATOM    103  HE  ARG A   6     -49.055  59.546  38.109  1.00 68.38           H  
ATOM    104  NH1 ARG A   6     -51.815  58.875  36.672  1.00 68.38           N  
ATOM    105 HH11 ARG A   6     -52.629  58.298  36.830  1.00 68.38           H  
ATOM    106 HH12 ARG A   6     -51.741  59.426  35.828  1.00 68.38           H  
ATOM    107  NH2 ARG A   6     -50.984  58.134  38.596  1.00 68.38           N  
ATOM    108 HH21 ARG A   6     -51.816  57.574  38.718  1.00 68.38           H  
ATOM    109 HH22 ARG A   6     -50.264  58.085  39.302  1.00 68.38           H  
ATOM    110  CZ  ARG A   6     -50.842  58.886  37.541  1.00 68.38           C  
ATOM    111  N   LYS A   7     -45.645  62.941  32.675  1.00 70.09           N  
ATOM    112  H   LYS A   7     -46.192  63.756  32.912  1.00 70.09           H  
ATOM    113  CA  LYS A   7     -45.002  62.860  31.346  1.00 70.09           C  
ATOM    114  HA  LYS A   7     -45.182  61.865  30.937  1.00 70.09           H  
ATOM    115  C   LYS A   7     -43.472  62.967  31.403  1.00 70.09           C  
ATOM    116  CB  LYS A   7     -45.589  63.904  30.375  1.00 70.09           C  
ATOM    117  HB2 LYS A   7     -45.780  64.840  30.900  1.00 70.09           H  
ATOM    118  HB3 LYS A   7     -44.855  64.098  29.593  1.00 70.09           H  
ATOM    119  O   LYS A   7     -42.809  62.346  30.577  1.00 70.09           O  
ATOM    120  CG  LYS A   7     -46.876  63.400  29.698  1.00 70.09           C  
ATOM    121  HG2 LYS A   7     -47.663  63.299  30.445  1.00 70.09           H  
ATOM    122  HG3 LYS A   7     -46.679  62.418  29.267  1.00 70.09           H  
ATOM    123  CD  LYS A   7     -47.350  64.338  28.572  1.00 70.09           C  
ATOM    124  HD2 LYS A   7     -47.664  65.287  29.005  1.00 70.09           H  
ATOM    125  HD3 LYS A   7     -46.523  64.514  27.884  1.00 70.09           H  
ATOM    126  CE  LYS A   7     -48.518  63.693  27.806  1.00 70.09           C  
ATOM    127  HE2 LYS A   7     -49.340  63.525  28.502  1.00 70.09           H  
ATOM    128  HE3 LYS A   7     -48.193  62.716  27.447  1.00 70.09           H  
ATOM    129  NZ  LYS A   7     -48.983  64.515  26.656  1.00 70.09           N  
ATOM    130  HZ1 LYS A   7     -49.734  64.046  26.171  1.00 70.09           H  
ATOM    131  HZ2 LYS A   7     -48.240  64.662  25.988  1.00 70.09           H  
ATOM    132  HZ3 LYS A   7     -49.330  65.413  26.962  1.00 70.09           H  
ATOM    133  N   LEU A   8     -42.913  63.720  32.355  1.00 70.58           N  
ATOM    134  H   LEU A   8     -43.512  64.235  32.985  1.00 70.58           H  
ATOM    135  CA  LEU A   8     -41.461  63.812  32.536  1.00 70.58           C  
ATOM    136  HA  LEU A   8     -41.009  63.962  31.556  1.00 70.58           H  
ATOM    137  C   LEU A   8     -40.885  62.499  33.095  1.00 70.58           C  
ATOM    138  CB  LEU A   8     -41.117  65.022  33.429  1.00 70.58           C  
ATOM    139  HB2 LEU A   8     -41.123  64.704  34.471  1.00 70.58           H  
ATOM    140  HB3 LEU A   8     -41.873  65.800  33.319  1.00 70.58           H  
ATOM    141  O   LEU A   8     -39.953  61.949  32.517  1.00 70.58           O  
ATOM    142  CG  LEU A   8     -39.740  65.617  33.075  1.00 70.58           C  
ATOM    143  HG  LEU A   8     -39.045  64.816  32.823  1.00 70.58           H  
ATOM    144  CD1 LEU A   8     -39.862  66.578  31.887  1.00 70.58           C  
ATOM    145 HD11 LEU A   8     -40.516  67.412  32.141  1.00 70.58           H  
ATOM    146 HD12 LEU A   8     -40.255  66.053  31.017  1.00 70.58           H  
ATOM    147 HD13 LEU A   8     -38.874  66.968  31.640  1.00 70.58           H  
ATOM    148  CD2 LEU A   8     -39.166  66.394  34.257  1.00 70.58           C  
ATOM    149 HD21 LEU A   8     -38.195  66.809  33.986  1.00 70.58           H  
ATOM    150 HD22 LEU A   8     -39.021  65.722  35.103  1.00 70.58           H  
ATOM    151 HD23 LEU A   8     -39.835  67.205  34.545  1.00 70.58           H  
ATOM    152  N   LEU A   9     -41.505  61.949  34.147  1.00 70.37           N  
ATOM    153  H   LEU A   9     -42.267  62.460  34.569  1.00 70.37           H  
ATOM    154  CA  LEU A   9     -41.131  60.659  34.741  1.00 70.37           C  
ATOM    155  HA  LEU A   9     -40.096  60.719  35.077  1.00 70.37           H  
ATOM    156  C   LEU A   9     -41.183  59.511  33.725  1.00 70.37           C  
ATOM    157  CB  LEU A   9     -42.047  60.365  35.946  1.00 70.37           C  
ATOM    158  HB2 LEU A   9     -42.129  59.287  36.083  1.00 70.37           H  
ATOM    159  HB3 LEU A   9     -43.047  60.741  35.732  1.00 70.37           H  
ATOM    160  O   LEU A   9     -40.242  58.724  33.664  1.00 70.37           O  
ATOM    161  CG  LEU A   9     -41.526  60.975  37.260  1.00 70.37           C  
ATOM    162  HG  LEU A   9     -41.180  61.992  37.078  1.00 70.37           H  
ATOM    163  CD1 LEU A   9     -42.649  61.029  38.296  1.00 70.37           C  
ATOM    164 HD11 LEU A   9     -42.268  61.456  39.224  1.00 70.37           H  
ATOM    165 HD12 LEU A   9     -43.461  61.655  37.927  1.00 70.37           H  
ATOM    166 HD13 LEU A   9     -43.019  60.023  38.496  1.00 70.37           H  
ATOM    167  CD2 LEU A   9     -40.380  60.142  37.840  1.00 70.37           C  
ATOM    168 HD21 LEU A   9     -39.543  60.104  37.143  1.00 70.37           H  
ATOM    169 HD22 LEU A   9     -40.029  60.593  38.768  1.00 70.37           H  
ATOM    170 HD23 LEU A   9     -40.714  59.126  38.048  1.00 70.37           H  
ATOM    171  N   LEU A  10     -42.224  59.447  32.882  1.00 68.87           N  
ATOM    172  H   LEU A  10     -42.995  60.085  33.013  1.00 68.87           H  
ATOM    173  CA  LEU A  10     -42.311  58.430  31.824  1.00 68.87           C  
ATOM    174  HA  LEU A  10     -42.212  57.453  32.298  1.00 68.87           H  
ATOM    175  C   LEU A  10     -41.165  58.532  30.804  1.00 68.87           C  
ATOM    176  CB  LEU A  10     -43.670  58.507  31.094  1.00 68.87           C  
ATOM    177  HB2 LEU A  10     -44.280  59.322  31.482  1.00 68.87           H  
ATOM    178  HB3 LEU A  10     -43.486  58.724  30.042  1.00 68.87           H  
ATOM    179  O   LEU A  10     -40.695  57.509  30.315  1.00 68.87           O  
ATOM    180  CG  LEU A  10     -44.453  57.184  31.187  1.00 68.87           C  
ATOM    181  HG  LEU A  10     -43.765  56.341  31.123  1.00 68.87           H  
ATOM    182  CD1 LEU A  10     -45.227  57.111  32.505  1.00 68.87           C  
ATOM    183 HD11 LEU A  10     -44.529  57.168  33.340  1.00 68.87           H  
ATOM    184 HD12 LEU A  10     -45.756  56.160  32.563  1.00 68.87           H  
ATOM    185 HD13 LEU A  10     -45.942  57.931  32.573  1.00 68.87           H  
ATOM    186  CD2 LEU A  10     -45.449  57.068  30.034  1.00 68.87           C  
ATOM    187 HD21 LEU A  10     -45.989  56.124  30.115  1.00 68.87           H  
ATOM    188 HD22 LEU A  10     -44.911  57.070  29.086  1.00 68.87           H  
ATOM    189 HD23 LEU A  10     -46.158  57.895  30.059  1.00 68.87           H  
ATOM    190  N   ARG A  11     -40.698  59.749  30.485  1.00 65.32           N  
ATOM    191  H   ARG A  11     -41.093  60.552  30.953  1.00 65.32           H  
ATOM    192  CA  ARG A  11     -39.534  59.938  29.605  1.00 65.32           C  
ATOM    193  HA  ARG A  11     -39.643  59.286  28.738  1.00 65.32           H  
ATOM    194  C   ARG A  11     -38.245  59.462  30.273  1.00 65.32           C  
ATOM    195  CB  ARG A  11     -39.425  61.392  29.118  1.00 65.32           C  
ATOM    196  HB2 ARG A  11     -38.407  61.559  28.765  1.00 65.32           H  
ATOM    197  HB3 ARG A  11     -39.618  62.082  29.939  1.00 65.32           H  
ATOM    198  O   ARG A  11     -37.500  58.726  29.640  1.00 65.32           O  
ATOM    199  CG  ARG A  11     -40.387  61.674  27.954  1.00 65.32           C  
ATOM    200  HG2 ARG A  11     -40.179  60.966  27.152  1.00 65.32           H  
ATOM    201  HG3 ARG A  11     -41.418  61.545  28.282  1.00 65.32           H  
ATOM    202  CD  ARG A  11     -40.187  63.102  27.427  1.00 65.32           C  
ATOM    203  HD2 ARG A  11     -39.119  63.273  27.296  1.00 65.32           H  
ATOM    204  HD3 ARG A  11     -40.566  63.806  28.168  1.00 65.32           H  
ATOM    205  NE  ARG A  11     -40.867  63.309  26.131  1.00 65.32           N  
ATOM    206  HE  ARG A  11     -41.382  62.521  25.765  1.00 65.32           H  
ATOM    207  NH1 ARG A  11     -40.071  65.423  25.702  1.00 65.32           N  
ATOM    208 HH11 ARG A  11     -39.928  66.189  25.059  1.00 65.32           H  
ATOM    209 HH12 ARG A  11     -39.559  65.400  26.572  1.00 65.32           H  
ATOM    210  NH2 ARG A  11     -41.321  64.390  24.174  1.00 65.32           N  
ATOM    211 HH21 ARG A  11     -41.167  65.173  23.555  1.00 65.32           H  
ATOM    212 HH22 ARG A  11     -41.768  63.560  23.810  1.00 65.32           H  
ATOM    213  CZ  ARG A  11     -40.753  64.369  25.347  1.00 65.32           C  
ATOM    214  N   CYS A  12     -38.009  59.795  31.543  1.00 67.90           N  
ATOM    215  H   CYS A  12     -38.638  60.431  32.011  1.00 67.90           H  
ATOM    216  CA  CYS A  12     -36.834  59.300  32.272  1.00 67.90           C  
ATOM    217  HA  CYS A  12     -35.936  59.576  31.720  1.00 67.90           H  
ATOM    218  C   CYS A  12     -36.826  57.762  32.389  1.00 67.90           C  
ATOM    219  CB  CYS A  12     -36.767  59.972  33.650  1.00 67.90           C  
ATOM    220  HB2 CYS A  12     -37.660  59.731  34.228  1.00 67.90           H  
ATOM    221  HB3 CYS A  12     -35.892  59.595  34.180  1.00 67.90           H  
ATOM    222  O   CYS A  12     -35.787  57.138  32.179  1.00 67.90           O  
ATOM    223  SG  CYS A  12     -36.616  61.773  33.457  1.00 67.90           S  
ATOM    224  HG  CYS A  12     -36.247  62.042  34.712  1.00 67.90           H  
ATOM    225  N   LEU A  13     -37.992  57.149  32.633  1.00 68.72           N  
ATOM    226  H   LEU A  13     -38.798  57.724  32.831  1.00 68.72           H  
ATOM    227  CA  LEU A  13     -38.175  55.690  32.666  1.00 68.72           C  
ATOM    228  HA  LEU A  13     -37.447  55.267  33.358  1.00 68.72           H  
ATOM    229  C   LEU A  13     -37.922  54.993  31.319  1.00 68.72           C  
ATOM    230  CB  LEU A  13     -39.600  55.375  33.165  1.00 68.72           C  
ATOM    231  HB2 LEU A  13     -40.283  56.140  32.797  1.00 68.72           H  
ATOM    232  HB3 LEU A  13     -39.930  54.425  32.745  1.00 68.72           H  
ATOM    233  O   LEU A  13     -37.577  53.817  31.320  1.00 68.72           O  
ATOM    234  CG  LEU A  13     -39.695  55.277  34.697  1.00 68.72           C  
ATOM    235  HG  LEU A  13     -39.130  56.091  35.152  1.00 68.72           H  
ATOM    236  CD1 LEU A  13     -41.153  55.395  35.143  1.00 68.72           C  
ATOM    237 HD11 LEU A  13     -41.210  55.309  36.228  1.00 68.72           H  
ATOM    238 HD12 LEU A  13     -41.547  56.365  34.844  1.00 68.72           H  
ATOM    239 HD13 LEU A  13     -41.746  54.601  34.688  1.00 68.72           H  
ATOM    240  CD2 LEU A  13     -39.152  53.936  35.199  1.00 68.72           C  
ATOM    241 HD21 LEU A  13     -38.105  53.821  34.916  1.00 68.72           H  
ATOM    242 HD22 LEU A  13     -39.723  53.111  34.772  1.00 68.72           H  
ATOM    243 HD23 LEU A  13     -39.219  53.893  36.286  1.00 68.72           H  
ATOM    244  N   LEU A  14     -38.065  55.691  30.187  1.00 68.46           N  
ATOM    245  H   LEU A  14     -38.413  56.637  30.254  1.00 68.46           H  
ATOM    246  CA  LEU A  14     -37.702  55.177  28.858  1.00 68.46           C  
ATOM    247  HA  LEU A  14     -37.822  54.094  28.851  1.00 68.46           H  
ATOM    248  C   LEU A  14     -36.230  55.430  28.497  1.00 68.46           C  
ATOM    249  CB  LEU A  14     -38.647  55.792  27.809  1.00 68.46           C  
ATOM    250  HB2 LEU A  14     -38.165  55.766  26.832  1.00 68.46           H  
ATOM    251  HB3 LEU A  14     -38.820  56.838  28.061  1.00 68.46           H  
ATOM    252  O   LEU A  14     -35.638  54.644  27.764  1.00 68.46           O  
ATOM    253  CG  LEU A  14     -39.992  55.051  27.704  1.00 68.46           C  
ATOM    254  HG  LEU A  14     -40.378  54.841  28.701  1.00 68.46           H  
ATOM    255  CD1 LEU A  14     -41.012  55.920  26.966  1.00 68.46           C  
ATOM    256 HD11 LEU A  14     -40.641  56.164  25.970  1.00 68.46           H  
ATOM    257 HD12 LEU A  14     -41.179  56.836  27.533  1.00 68.46           H  
ATOM    258 HD13 LEU A  14     -41.955  55.381  26.881  1.00 68.46           H  
ATOM    259  CD2 LEU A  14     -39.848  53.738  26.928  1.00 68.46           C  
ATOM    260 HD21 LEU A  14     -39.155  53.071  27.441  1.00 68.46           H  
ATOM    261 HD22 LEU A  14     -39.475  53.929  25.922  1.00 68.46           H  
ATOM    262 HD23 LEU A  14     -40.815  53.238  26.865  1.00 68.46           H  
ATOM    263  N   VAL A  15     -35.623  56.499  29.020  1.00 71.36           N  
ATOM    264  H   VAL A  15     -36.176  57.126  29.586  1.00 71.36           H  
ATOM    265  CA  VAL A  15     -34.211  56.838  28.772  1.00 71.36           C  
ATOM    266  HA  VAL A  15     -34.000  56.696  27.712  1.00 71.36           H  
ATOM    267  C   VAL A  15     -33.257  55.896  29.517  1.00 71.36           C  
ATOM    268  CB  VAL A  15     -33.962  58.324  29.103  1.00 71.36           C  
ATOM    269  HB  VAL A  15     -34.415  58.555  30.067  1.00 71.36           H  
ATOM    270  O   VAL A  15     -32.276  55.450  28.930  1.00 71.36           O  
ATOM    271  CG1 VAL A  15     -32.481  58.702  29.173  1.00 71.36           C  
ATOM    272 HG11 VAL A  15     -32.014  58.210  30.027  1.00 71.36           H  
ATOM    273 HG12 VAL A  15     -31.970  58.399  28.259  1.00 71.36           H  
ATOM    274 HG13 VAL A  15     -32.372  59.779  29.306  1.00 71.36           H  
ATOM    275  CG2 VAL A  15     -34.603  59.217  28.030  1.00 71.36           C  
ATOM    276 HG21 VAL A  15     -35.658  58.973  27.909  1.00 71.36           H  
ATOM    277 HG22 VAL A  15     -34.515  60.264  28.322  1.00 71.36           H  
ATOM    278 HG23 VAL A  15     -34.099  59.067  27.075  1.00 71.36           H  
ATOM    279  N   LEU A  16     -33.558  55.530  30.768  1.00 69.23           N  
ATOM    280  H   LEU A  16     -34.379  55.934  31.196  1.00 69.23           H  
ATOM    281  CA  LEU A  16     -32.746  54.599  31.569  1.00 69.23           C  
ATOM    282  HA  LEU A  16     -31.768  55.062  31.705  1.00 69.23           H  
ATOM    283  C   LEU A  16     -32.455  53.242  30.886  1.00 69.23           C  
ATOM    284  CB  LEU A  16     -33.402  54.418  32.955  1.00 69.23           C  
ATOM    285  HB2 LEU A  16     -33.344  53.374  33.261  1.00 69.23           H  
ATOM    286  HB3 LEU A  16     -34.460  54.674  32.891  1.00 69.23           H  
ATOM    287  O   LEU A  16     -31.277  52.907  30.736  1.00 69.23           O  
ATOM    288  CG  LEU A  16     -32.727  55.278  34.037  1.00 69.23           C  
ATOM    289  HG  LEU A  16     -32.526  56.273  33.638  1.00 69.23           H  
ATOM    290  CD1 LEU A  16     -33.646  55.427  35.248  1.00 69.23           C  
ATOM    291 HD11 LEU A  16     -34.571  55.919  34.947  1.00 69.23           H  
ATOM    292 HD12 LEU A  16     -33.875  54.446  35.664  1.00 69.23           H  
ATOM    293 HD13 LEU A  16     -33.154  56.033  36.009  1.00 69.23           H  
ATOM    294  CD2 LEU A  16     -31.414  54.641  34.500  1.00 69.23           C  
ATOM    295 HD21 LEU A  16     -30.729  54.529  33.660  1.00 69.23           H  
ATOM    296 HD22 LEU A  16     -31.602  53.660  34.936  1.00 69.23           H  
ATOM    297 HD23 LEU A  16     -30.940  55.277  35.248  1.00 69.23           H  
ATOM    298  N   PRO A  17     -33.459  52.463  30.428  1.00 73.90           N  
ATOM    299  CA  PRO A  17     -33.207  51.200  29.735  1.00 73.90           C  
ATOM    300  HA  PRO A  17     -32.555  50.571  30.341  1.00 73.90           H  
ATOM    301  C   PRO A  17     -32.529  51.401  28.373  1.00 73.90           C  
ATOM    302  CB  PRO A  17     -34.573  50.516  29.606  1.00 73.90           C  
ATOM    303  HB2 PRO A  17     -34.744  49.885  30.478  1.00 73.90           H  
ATOM    304  HB3 PRO A  17     -34.656  49.926  28.693  1.00 73.90           H  
ATOM    305  O   PRO A  17     -31.773  50.532  27.949  1.00 73.90           O  
ATOM    306  CG  PRO A  17     -35.559  51.680  29.621  1.00 73.90           C  
ATOM    307  HG2 PRO A  17     -35.631  52.114  28.624  1.00 73.90           H  
ATOM    308  HG3 PRO A  17     -36.543  51.376  29.980  1.00 73.90           H  
ATOM    309  CD  PRO A  17     -34.892  52.670  30.573  1.00 73.90           C  
ATOM    310  HD2 PRO A  17     -35.189  53.685  30.308  1.00 73.90           H  
ATOM    311  HD3 PRO A  17     -35.188  52.449  31.598  1.00 73.90           H  
ATOM    312  N   LEU A  18     -32.738  52.544  27.705  1.00 70.63           N  
ATOM    313  H   LEU A  18     -33.355  53.239  28.099  1.00 70.63           H  
ATOM    314  CA  LEU A  18     -32.050  52.856  26.451  1.00 70.63           C  
ATOM    315  HA  LEU A  18     -32.156  51.995  25.791  1.00 70.63           H  
ATOM    316  C   LEU A  18     -30.544  53.072  26.675  1.00 70.63           C  
ATOM    317  CB  LEU A  18     -32.716  54.079  25.792  1.00 70.63           C  
ATOM    318  HB2 LEU A  18     -33.798  54.012  25.903  1.00 70.63           H  
ATOM    319  HB3 LEU A  18     -32.383  54.977  26.311  1.00 70.63           H  
ATOM    320  O   LEU A  18     -29.738  52.516  25.936  1.00 70.63           O  
ATOM    321  CG  LEU A  18     -32.385  54.204  24.293  1.00 70.63           C  
ATOM    322  HG  LEU A  18     -31.326  54.005  24.128  1.00 70.63           H  
ATOM    323  CD1 LEU A  18     -33.220  53.230  23.456  1.00 70.63           C  
ATOM    324 HD11 LEU A  18     -32.993  52.203  23.741  1.00 70.63           H  
ATOM    325 HD12 LEU A  18     -32.976  53.353  22.400  1.00 70.63           H  
ATOM    326 HD13 LEU A  18     -34.283  53.418  23.605  1.00 70.63           H  
ATOM    327  CD2 LEU A  18     -32.684  55.620  23.802  1.00 70.63           C  
ATOM    328 HD21 LEU A  18     -32.432  55.702  22.745  1.00 70.63           H  
ATOM    329 HD22 LEU A  18     -33.740  55.850  23.945  1.00 70.63           H  
ATOM    330 HD23 LEU A  18     -32.078  56.334  24.359  1.00 70.63           H  
ATOM    331  N   ILE A  19     -30.158  53.817  27.719  1.00 65.74           N  
ATOM    332  H   ILE A  19     -30.875  54.248  28.285  1.00 65.74           H  
ATOM    333  CA  ILE A  19     -28.749  54.027  28.096  1.00 65.74           C  
ATOM    334  HA  ILE A  19     -28.210  54.417  27.233  1.00 65.74           H  
ATOM    335  C   ILE A  19     -28.083  52.694  28.457  1.00 65.74           C  
ATOM    336  CB  ILE A  19     -28.637  55.063  29.243  1.00 65.74           C  
ATOM    337  HB  ILE A  19     -29.329  54.779  30.036  1.00 65.74           H  
ATOM    338  O   ILE A  19     -27.006  52.396  27.942  1.00 65.74           O  
ATOM    339  CG1 ILE A  19     -29.025  56.467  28.720  1.00 65.74           C  
ATOM    340 HG12 ILE A  19     -29.978  56.410  28.195  1.00 65.74           H  
ATOM    341 HG13 ILE A  19     -28.276  56.805  28.004  1.00 65.74           H  
ATOM    342  CG2 ILE A  19     -27.214  55.099  29.839  1.00 65.74           C  
ATOM    343 HG21 ILE A  19     -27.145  55.833  30.642  1.00 65.74           H  
ATOM    344 HG22 ILE A  19     -26.486  55.344  29.065  1.00 65.74           H  
ATOM    345 HG23 ILE A  19     -26.950  54.135  30.275  1.00 65.74           H  
ATOM    346  CD1 ILE A  19     -29.171  57.526  29.821  1.00 65.74           C  
ATOM    347 HD11 ILE A  19     -28.206  57.743  30.279  1.00 65.74           H  
ATOM    348 HD12 ILE A  19     -29.550  58.449  29.382  1.00 65.74           H  
ATOM    349 HD13 ILE A  19     -29.867  57.175  30.583  1.00 65.74           H  
ATOM    350  N   LEU A  20     -28.742  51.865  29.277  1.00 69.43           N  
ATOM    351  H   LEU A  20     -29.618  52.176  29.671  1.00 69.43           H  
ATOM    352  CA  LEU A  20     -28.241  50.533  29.637  1.00 69.43           C  
ATOM    353  HA  LEU A  20     -27.261  50.638  30.101  1.00 69.43           H  
ATOM    354  C   LEU A  20     -28.036  49.638  28.405  1.00 69.43           C  
ATOM    355  CB  LEU A  20     -29.216  49.872  30.630  1.00 69.43           C  
ATOM    356  HB2 LEU A  20     -29.019  48.801  30.661  1.00 69.43           H  
ATOM    357  HB3 LEU A  20     -30.232  50.007  30.259  1.00 69.43           H  
ATOM    358  O   LEU A  20     -27.039  48.928  28.327  1.00 69.43           O  
ATOM    359  CG  LEU A  20     -29.113  50.423  32.063  1.00 69.43           C  
ATOM    360  HG  LEU A  20     -29.110  51.513  32.041  1.00 69.43           H  
ATOM    361  CD1 LEU A  20     -30.318  49.961  32.884  1.00 69.43           C  
ATOM    362 HD11 LEU A  20     -30.354  48.872  32.917  1.00 69.43           H  
ATOM    363 HD12 LEU A  20     -31.234  50.344  32.434  1.00 69.43           H  
ATOM    364 HD13 LEU A  20     -30.239  50.350  33.900  1.00 69.43           H  
ATOM    365  CD2 LEU A  20     -27.847  49.930  32.769  1.00 69.43           C  
ATOM    366 HD21 LEU A  20     -27.818  50.318  33.787  1.00 69.43           H  
ATOM    367 HD22 LEU A  20     -26.959  50.284  32.245  1.00 69.43           H  
ATOM    368 HD23 LEU A  20     -27.830  48.841  32.799  1.00 69.43           H  
ATOM    369  N   LEU A  21     -28.939  49.690  27.422  1.00 69.22           N  
ATOM    370  H   LEU A  21     -29.761  50.261  27.553  1.00 69.22           H  
ATOM    371  CA  LEU A  21     -28.830  48.895  26.196  1.00 69.22           C  
ATOM    372  HA  LEU A  21     -28.574  47.876  26.486  1.00 69.22           H  
ATOM    373  C   LEU A  21     -27.694  49.395  25.282  1.00 69.22           C  
ATOM    374  CB  LEU A  21     -30.225  48.859  25.541  1.00 69.22           C  
ATOM    375  HB2 LEU A  21     -30.940  48.662  26.340  1.00 69.22           H  
ATOM    376  HB3 LEU A  21     -30.465  49.835  25.121  1.00 69.22           H  
ATOM    377  O   LEU A  21     -26.974  48.581  24.703  1.00 69.22           O  
ATOM    378  CG  LEU A  21     -30.418  47.758  24.481  1.00 69.22           C  
ATOM    379  HG  LEU A  21     -29.839  46.876  24.755  1.00 69.22           H  
ATOM    380  CD1 LEU A  21     -31.896  47.359  24.419  1.00 69.22           C  
ATOM    381 HD11 LEU A  21     -32.508  48.229  24.180  1.00 69.22           H  
ATOM    382 HD12 LEU A  21     -32.041  46.592  23.658  1.00 69.22           H  
ATOM    383 HD13 LEU A  21     -32.206  46.952  25.382  1.00 69.22           H  
ATOM    384  CD2 LEU A  21     -30.014  48.213  23.077  1.00 69.22           C  
ATOM    385 HD21 LEU A  21     -30.175  47.401  22.368  1.00 69.22           H  
ATOM    386 HD22 LEU A  21     -30.604  49.079  22.778  1.00 69.22           H  
ATOM    387 HD23 LEU A  21     -28.957  48.475  23.051  1.00 69.22           H  
ATOM    388  N   VAL A  22     -27.476  50.713  25.199  1.00 69.68           N  
ATOM    389  H   VAL A  22     -28.106  51.325  25.697  1.00 69.68           H  
ATOM    390  CA  VAL A  22     -26.357  51.323  24.451  1.00 69.68           C  
ATOM    391  HA  VAL A  22     -26.345  50.902  23.446  1.00 69.68           H  
ATOM    392  C   VAL A  22     -24.995  50.986  25.079  1.00 69.68           C  
ATOM    393  CB  VAL A  22     -26.575  52.847  24.325  1.00 69.68           C  
ATOM    394  HB  VAL A  22     -26.804  53.258  25.308  1.00 69.68           H  
ATOM    395  O   VAL A  22     -24.057  50.658  24.349  1.00 69.68           O  
ATOM    396  CG1 VAL A  22     -25.364  53.600  23.763  1.00 69.68           C  
ATOM    397 HG11 VAL A  22     -24.495  53.440  24.402  1.00 69.68           H  
ATOM    398 HG12 VAL A  22     -25.142  53.251  22.755  1.00 69.68           H  
ATOM    399 HG13 VAL A  22     -25.575  54.669  23.735  1.00 69.68           H  
ATOM    400  CG2 VAL A  22     -27.741  53.151  23.371  1.00 69.68           C  
ATOM    401 HG21 VAL A  22     -27.945  54.222  23.369  1.00 69.68           H  
ATOM    402 HG22 VAL A  22     -27.493  52.827  22.360  1.00 69.68           H  
ATOM    403 HG23 VAL A  22     -28.642  52.627  23.689  1.00 69.68           H  
ATOM    404  N   ASP A  23     -24.881  51.010  26.411  1.00 70.69           N  
ATOM    405  H   ASP A  23     -25.670  51.323  26.958  1.00 70.69           H  
ATOM    406  CA  ASP A  23     -23.680  50.567  27.140  1.00 70.69           C  
ATOM    407  HA  ASP A  23     -22.800  51.045  26.710  1.00 70.69           H  
ATOM    408  C   ASP A  23     -23.456  49.046  27.025  1.00 70.69           C  
ATOM    409  CB  ASP A  23     -23.786  51.024  28.604  1.00 70.69           C  
ATOM    410  HB2 ASP A  23     -23.642  52.104  28.655  1.00 70.69           H  
ATOM    411  HB3 ASP A  23     -24.785  50.797  28.977  1.00 70.69           H  
ATOM    412  O   ASP A  23     -22.333  48.597  26.798  1.00 70.69           O  
ATOM    413  CG  ASP A  23     -22.757  50.324  29.495  1.00 70.69           C  
ATOM    414  OD1 ASP A  23     -21.537  50.558  29.355  1.00 70.69           O  
ATOM    415  OD2 ASP A  23     -23.170  49.439  30.278  1.00 70.69           O  
ATOM    416  N   TYR A  24     -24.515  48.231  27.077  1.00 71.45           N  
ATOM    417  H   TYR A  24     -25.410  48.620  27.337  1.00 71.45           H  
ATOM    418  CA  TYR A  24     -24.412  46.780  26.875  1.00 71.45           C  
ATOM    419  HA  TYR A  24     -23.677  46.396  27.582  1.00 71.45           H  
ATOM    420  C   TYR A  24     -23.917  46.412  25.461  1.00 71.45           C  
ATOM    421  CB  TYR A  24     -25.768  46.138  27.194  1.00 71.45           C  
ATOM    422  HB2 TYR A  24     -26.481  46.381  26.406  1.00 71.45           H  
ATOM    423  HB3 TYR A  24     -26.146  46.562  28.124  1.00 71.45           H  
ATOM    424  O   TYR A  24     -23.179  45.436  25.286  1.00 71.45           O  
ATOM    425  CG  TYR A  24     -25.704  44.639  27.388  1.00 71.45           C  
ATOM    426  CD1 TYR A  24     -26.111  43.765  26.362  1.00 71.45           C  
ATOM    427  HD1 TYR A  24     -26.473  44.162  25.425  1.00 71.45           H  
ATOM    428  CD2 TYR A  24     -25.241  44.122  28.614  1.00 71.45           C  
ATOM    429  HD2 TYR A  24     -24.945  44.798  29.403  1.00 71.45           H  
ATOM    430  CE1 TYR A  24     -26.051  42.373  26.564  1.00 71.45           C  
ATOM    431  HE1 TYR A  24     -26.376  41.690  25.792  1.00 71.45           H  
ATOM    432  CE2 TYR A  24     -25.164  42.731  28.813  1.00 71.45           C  
ATOM    433  HE2 TYR A  24     -24.801  42.337  29.751  1.00 71.45           H  
ATOM    434  OH  TYR A  24     -25.484  40.510  27.957  1.00 71.45           O  
ATOM    435  HH  TYR A  24     -25.128  40.279  28.818  1.00 71.45           H  
ATOM    436  CZ  TYR A  24     -25.566  41.854  27.782  1.00 71.45           C  
ATOM    437  N   CYS A  25     -24.260  47.233  24.462  1.00 74.03           N  
ATOM    438  H   CYS A  25     -24.896  47.988  24.678  1.00 74.03           H  
ATOM    439  CA  CYS A  25     -23.749  47.144  23.091  1.00 74.03           C  
ATOM    440  HA  CYS A  25     -23.685  46.092  22.813  1.00 74.03           H  
ATOM    441  C   CYS A  25     -22.330  47.721  22.902  1.00 74.03           C  
ATOM    442  CB  CYS A  25     -24.742  47.826  22.137  1.00 74.03           C  
ATOM    443  HB2 CYS A  25     -24.917  48.854  22.455  1.00 74.03           H  
ATOM    444  HB3 CYS A  25     -24.317  47.838  21.133  1.00 74.03           H  
ATOM    445  O   CYS A  25     -21.785  47.603  21.808  1.00 74.03           O  
ATOM    446  SG  CYS A  25     -26.309  46.912  22.095  1.00 74.03           S  
ATOM    447  HG  CYS A  25     -26.724  47.313  23.300  1.00 74.03           H  
ATOM    448  N   GLY A  26     -21.723  48.341  23.921  1.00 70.20           N  
ATOM    449  H   GLY A  26     -22.192  48.389  24.814  1.00 70.20           H  
ATOM    450  CA  GLY A  26     -20.362  48.895  23.861  1.00 70.20           C  
ATOM    451  HA2 GLY A  26     -20.010  49.041  24.882  1.00 70.20           H  
ATOM    452  HA3 GLY A  26     -19.705  48.170  23.381  1.00 70.20           H  
ATOM    453  C   GLY A  26     -20.215  50.226  23.107  1.00 70.20           C  
ATOM    454  O   GLY A  26     -19.099  50.704  22.913  1.00 70.20           O  
ATOM    455  N   LEU A  27     -21.317  50.852  22.673  1.00 72.57           N  
ATOM    456  H   LEU A  27     -22.210  50.451  22.922  1.00 72.57           H  
ATOM    457  CA  LEU A  27     -21.290  52.030  21.789  1.00 72.57           C  
ATOM    458  HA  LEU A  27     -20.643  51.807  20.940  1.00 72.57           H  
ATOM    459  C   LEU A  27     -20.692  53.278  22.455  1.00 72.57           C  
ATOM    460  CB  LEU A  27     -22.720  52.305  21.282  1.00 72.57           C  
ATOM    461  HB2 LEU A  27     -23.431  51.920  22.012  1.00 72.57           H  
ATOM    462  HB3 LEU A  27     -22.883  53.379  21.202  1.00 72.57           H  
ATOM    463  O   LEU A  27     -19.911  53.994  21.836  1.00 72.57           O  
ATOM    464  CG  LEU A  27     -23.006  51.669  19.911  1.00 72.57           C  
ATOM    465  HG  LEU A  27     -22.618  50.651  19.892  1.00 72.57           H  
ATOM    466  CD1 LEU A  27     -24.515  51.617  19.668  1.00 72.57           C  
ATOM    467 HD11 LEU A  27     -24.989  51.009  20.438  1.00 72.57           H  
ATOM    468 HD12 LEU A  27     -24.933  52.623  19.690  1.00 72.57           H  
ATOM    469 HD13 LEU A  27     -24.712  51.164  18.696  1.00 72.57           H  
ATOM    470  CD2 LEU A  27     -22.370  52.481  18.779  1.00 72.57           C  
ATOM    471 HD21 LEU A  27     -22.764  53.497  18.773  1.00 72.57           H  
ATOM    472 HD22 LEU A  27     -21.288  52.523  18.909  1.00 72.57           H  
ATOM    473 HD23 LEU A  27     -22.582  52.006  17.822  1.00 72.57           H  
ATOM    474  N   LEU A  28     -21.021  53.518  23.728  1.00 74.09           N  
ATOM    475  H   LEU A  28     -21.663  52.880  24.176  1.00 74.09           H  
ATOM    476  CA  LEU A  28     -20.401  54.581  24.531  1.00 74.09           C  
ATOM    477  HA  LEU A  28     -20.363  55.499  23.945  1.00 74.09           H  
ATOM    478  C   LEU A  28     -18.947  54.251  24.906  1.00 74.09           C  
ATOM    479  CB  LEU A  28     -21.249  54.809  25.797  1.00 74.09           C  
ATOM    480  HB2 LEU A  28     -21.472  53.840  26.242  1.00 74.09           H  
ATOM    481  HB3 LEU A  28     -20.662  55.372  26.523  1.00 74.09           H  
ATOM    482  O   LEU A  28     -18.145  55.153  25.136  1.00 74.09           O  
ATOM    483  CG  LEU A  28     -22.561  55.570  25.539  1.00 74.09           C  
ATOM    484  HG  LEU A  28     -23.078  55.126  24.689  1.00 74.09           H  
ATOM    485  CD1 LEU A  28     -23.470  55.473  26.763  1.00 74.09           C  
ATOM    486 HD11 LEU A  28     -24.412  55.987  26.569  1.00 74.09           H  
ATOM    487 HD12 LEU A  28     -23.683  54.427  26.987  1.00 74.09           H  
ATOM    488 HD13 LEU A  28     -22.982  55.927  27.625  1.00 74.09           H  
ATOM    489  CD2 LEU A  28     -22.320  57.050  25.234  1.00 74.09           C  
ATOM    490 HD21 LEU A  28     -23.272  57.575  25.159  1.00 74.09           H  
ATOM    491 HD22 LEU A  28     -21.719  57.504  26.022  1.00 74.09           H  
ATOM    492 HD23 LEU A  28     -21.799  57.153  24.282  1.00 74.09           H  
ATOM    493  N   THR A  29     -18.600  52.966  24.955  1.00 76.76           N  
ATOM    494  H   THR A  29     -19.296  52.265  24.743  1.00 76.76           H  
ATOM    495  CA  THR A  29     -17.270  52.472  25.326  1.00 76.76           C  
ATOM    496  HA  THR A  29     -16.940  52.996  26.223  1.00 76.76           H  
ATOM    497  C   THR A  29     -16.248  52.757  24.225  1.00 76.76           C  
ATOM    498  CB  THR A  29     -17.334  50.965  25.628  1.00 76.76           C  
ATOM    499  HB  THR A  29     -17.250  50.410  24.694  1.00 76.76           H  
ATOM    500  O   THR A  29     -15.159  53.233  24.525  1.00 76.76           O  
ATOM    501  CG2 THR A  29     -16.229  50.509  26.572  1.00 76.76           C  
ATOM    502 HG21 THR A  29     -16.267  51.071  27.505  1.00 76.76           H  
ATOM    503 HG22 THR A  29     -16.340  49.445  26.778  1.00 76.76           H  
ATOM    504 HG23 THR A  29     -15.265  50.673  26.090  1.00 76.76           H  
ATOM    505  OG1 THR A  29     -18.563  50.615  26.234  1.00 76.76           O  
ATOM    506  HG1 THR A  29     -18.559  50.936  27.139  1.00 76.76           H  
ATOM    507  N   HIS A  30     -16.626  52.576  22.953  1.00 79.64           N  
ATOM    508  H   HIS A  30     -17.522  52.146  22.776  1.00 79.64           H  
ATOM    509  CA  HIS A  30     -15.788  52.916  21.792  1.00 79.64           C  
ATOM    510  HA  HIS A  30     -14.847  52.371  21.864  1.00 79.64           H  
ATOM    511  C   HIS A  30     -15.413  54.412  21.709  1.00 79.64           C  
ATOM    512  CB  HIS A  30     -16.498  52.455  20.509  1.00 79.64           C  
ATOM    513  HB2 HIS A  30     -17.542  52.768  20.530  1.00 79.64           H  
ATOM    514  HB3 HIS A  30     -16.022  52.943  19.658  1.00 79.64           H  
ATOM    515  O   HIS A  30     -14.361  54.752  21.179  1.00 79.64           O  
ATOM    516  CG  HIS A  30     -16.409  50.966  20.270  1.00 79.64           C  
ATOM    517  CD2 HIS A  30     -17.433  50.057  20.235  1.00 79.64           C  
ATOM    518  HD2 HIS A  30     -18.478  50.279  20.397  1.00 79.64           H  
ATOM    519  ND1 HIS A  30     -15.256  50.270  20.003  1.00 79.64           N  
ATOM    520  HD1 HIS A  30     -14.320  50.649  20.012  1.00 79.64           H  
ATOM    521  CE1 HIS A  30     -15.568  48.981  19.813  1.00 79.64           C  
ATOM    522  HE1 HIS A  30     -14.846  48.204  19.610  1.00 79.64           H  
ATOM    523  NE2 HIS A  30     -16.893  48.792  19.952  1.00 79.64           N  
ATOM    524  N   LEU A  31     -16.220  55.322  22.275  1.00 79.26           N  
ATOM    525  H   LEU A  31     -17.068  55.000  22.720  1.00 79.26           H  
ATOM    526  CA  LEU A  31     -15.896  56.760  22.331  1.00 79.26           C  
ATOM    527  HA  LEU A  31     -15.537  57.073  21.351  1.00 79.26           H  
ATOM    528  C   LEU A  31     -14.759  57.105  23.312  1.00 79.26           C  
ATOM    529  CB  LEU A  31     -17.159  57.566  22.686  1.00 79.26           C  
ATOM    530  HB2 LEU A  31     -16.873  58.604  22.857  1.00 79.26           H  
ATOM    531  HB3 LEU A  31     -17.558  57.184  23.626  1.00 79.26           H  
ATOM    532  O   LEU A  31     -14.279  58.235  23.302  1.00 79.26           O  
ATOM    533  CG  LEU A  31     -18.265  57.545  21.619  1.00 79.26           C  
ATOM    534  HG  LEU A  31     -18.521  56.515  21.371  1.00 79.26           H  
ATOM    535  CD1 LEU A  31     -19.514  58.229  22.176  1.00 79.26           C  
ATOM    536 HD11 LEU A  31     -20.319  58.179  21.443  1.00 79.26           H  
ATOM    537 HD12 LEU A  31     -19.830  57.717  23.085  1.00 79.26           H  
ATOM    538 HD13 LEU A  31     -19.295  59.271  22.410  1.00 79.26           H  
ATOM    539  CD2 LEU A  31     -17.856  58.284  20.342  1.00 79.26           C  
ATOM    540 HD21 LEU A  31     -18.690  58.299  19.641  1.00 79.26           H  
ATOM    541 HD22 LEU A  31     -17.558  59.305  20.578  1.00 79.26           H  
ATOM    542 HD23 LEU A  31     -17.021  57.768  19.868  1.00 79.26           H  
ATOM    543  N   HIS A  32     -14.347  56.153  24.153  1.00 84.50           N  
ATOM    544  H   HIS A  32     -14.764  55.237  24.080  1.00 84.50           H  
ATOM    545  CA  HIS A  32     -13.308  56.319  25.173  1.00 84.50           C  
ATOM    546  HA  HIS A  32     -12.959  57.351  25.163  1.00 84.50           H  
ATOM    547  C   HIS A  32     -12.066  55.449  24.894  1.00 84.50           C  
ATOM    548  CB  HIS A  32     -13.923  56.047  26.556  1.00 84.50           C  
ATOM    549  HB2 HIS A  32     -13.144  56.125  27.313  1.00 84.50           H  
ATOM    550  HB3 HIS A  32     -14.309  55.028  26.574  1.00 84.50           H  
ATOM    551  O   HIS A  32     -11.208  55.305  25.763  1.00 84.50           O  
ATOM    552  CG  HIS A  32     -15.043  56.987  26.934  1.00 84.50           C  
ATOM    553  CD2 HIS A  32     -14.930  58.130  27.680  1.00 84.50           C  
ATOM    554  HD2 HIS A  32     -14.015  58.526  28.095  1.00 84.50           H  
ATOM    555  ND1 HIS A  32     -16.376  56.847  26.614  1.00 84.50           N  
ATOM    556  HD1 HIS A  32     -16.787  56.118  26.048  1.00 84.50           H  
ATOM    557  CE1 HIS A  32     -17.043  57.879  27.151  1.00 84.50           C  
ATOM    558  HE1 HIS A  32     -18.106  58.042  27.058  1.00 84.50           H  
ATOM    559  NE2 HIS A  32     -16.207  58.689  27.817  1.00 84.50           N  
ATOM    560  N   GLU A  33     -11.958  54.857  23.699  1.00 87.84           N  
ATOM    561  H   GLU A  33     -12.661  55.034  22.996  1.00 87.84           H  
ATOM    562  CA  GLU A  33     -10.782  54.079  23.300  1.00 87.84           C  
ATOM    563  HA  GLU A  33     -10.469  53.475  24.152  1.00 87.84           H  
ATOM    564  C   GLU A  33      -9.597  54.980  22.928  1.00 87.84           C  
ATOM    565  CB  GLU A  33     -11.115  53.118  22.149  1.00 87.84           C  
ATOM    566  HB2 GLU A  33     -11.605  53.664  21.342  1.00 87.84           H  
ATOM    567  HB3 GLU A  33     -10.186  52.692  21.771  1.00 87.84           H  
ATOM    568  O   GLU A  33      -9.726  55.962  22.193  1.00 87.84           O  
ATOM    569  CG  GLU A  33     -12.006  51.970  22.630  1.00 87.84           C  
ATOM    570  HG2 GLU A  33     -12.944  52.368  23.016  1.00 87.84           H  
ATOM    571  HG3 GLU A  33     -11.495  51.464  23.449  1.00 87.84           H  
ATOM    572  CD  GLU A  33     -12.305  50.949  21.530  1.00 87.84           C  
ATOM    573  OE1 GLU A  33     -12.128  49.740  21.805  1.00 87.84           O  
ATOM    574  OE2 GLU A  33     -12.791  51.332  20.445  1.00 87.84           O  
ATOM    575  N   LEU A  34      -8.408  54.616  23.407  1.00 89.93           N  
ATOM    576  H   LEU A  34      -8.368  53.784  23.979  1.00 89.93           H  
ATOM    577  CA  LEU A  34      -7.160  55.274  23.041  1.00 89.93           C  
ATOM    578  HA  LEU A  34      -7.334  56.348  22.977  1.00 89.93           H  
ATOM    579  C   LEU A  34      -6.694  54.794  21.665  1.00 89.93           C  
ATOM    580  CB  LEU A  34      -6.088  55.000  24.110  1.00 89.93           C  
ATOM    581  HB2 LEU A  34      -5.993  53.921  24.228  1.00 89.93           H  
ATOM    582  HB3 LEU A  34      -5.135  55.388  23.750  1.00 89.93           H  
ATOM    583  O   LEU A  34      -6.589  53.594  21.414  1.00 89.93           O  
ATOM    584  CG  LEU A  34      -6.365  55.607  25.496  1.00 89.93           C  
ATOM    585  HG  LEU A  34      -7.285  55.188  25.904  1.00 89.93           H  
ATOM    586  CD1 LEU A  34      -5.208  55.245  26.429  1.00 89.93           C  
ATOM    587 HD11 LEU A  34      -4.280  55.695  26.075  1.00 89.93           H  
ATOM    588 HD12 LEU A  34      -5.420  55.609  27.434  1.00 89.93           H  
ATOM    589 HD13 LEU A  34      -5.089  54.163  26.472  1.00 89.93           H  
ATOM    590  CD2 LEU A  34      -6.483  57.133  25.453  1.00 89.93           C  
ATOM    591 HD21 LEU A  34      -7.381  57.421  24.906  1.00 89.93           H  
ATOM    592 HD22 LEU A  34      -6.574  57.518  26.469  1.00 89.93           H  
ATOM    593 HD23 LEU A  34      -5.602  57.569  24.981  1.00 89.93           H  
ATOM    594  N   ASN A  35      -6.328  55.718  20.777  1.00 89.77           N  
ATOM    595  H   ASN A  35      -6.510  56.690  20.982  1.00 89.77           H  
ATOM    596  CA  ASN A  35      -5.792  55.327  19.476  1.00 89.77           C  
ATOM    597  HA  ASN A  35      -6.500  54.627  19.031  1.00 89.77           H  
ATOM    598  C   ASN A  35      -4.449  54.587  19.622  1.00 89.77           C  
ATOM    599  CB  ASN A  35      -5.710  56.547  18.555  1.00 89.77           C  
ATOM    600  HB2 ASN A  35      -5.125  57.334  19.031  1.00 89.77           H  
ATOM    601  HB3 ASN A  35      -6.717  56.913  18.351  1.00 89.77           H  
ATOM    602  O   ASN A  35      -3.470  55.170  20.100  1.00 89.77           O  
ATOM    603  CG  ASN A  35      -5.049  56.186  17.241  1.00 89.77           C  
ATOM    604  ND2 ASN A  35      -5.650  55.332  16.447  1.00 89.77           N  
ATOM    605 HD21 ASN A  35      -5.182  55.091  15.584  1.00 89.77           H  
ATOM    606 HD22 ASN A  35      -6.484  54.838  16.733  1.00 89.77           H  
ATOM    607  OD1 ASN A  35      -3.965  56.657  16.941  1.00 89.77           O  
ATOM    608  N   PHE A  36      -4.414  53.325  19.187  1.00 91.80           N  
ATOM    609  H   PHE A  36      -5.273  52.931  18.829  1.00 91.80           H  
ATOM    610  CA  PHE A  36      -3.296  52.392  19.331  1.00 91.80           C  
ATOM    611  HA  PHE A  36      -3.123  52.196  20.390  1.00 91.80           H  
ATOM    612  C   PHE A  36      -1.994  52.948  18.742  1.00 91.80           C  
ATOM    613  CB  PHE A  36      -3.707  51.076  18.647  1.00 91.80           C  
ATOM    614  HB2 PHE A  36      -4.028  51.294  17.629  1.00 91.80           H  
ATOM    615  HB3 PHE A  36      -4.570  50.666  19.173  1.00 91.80           H  
ATOM    616  O   PHE A  36      -0.972  52.980  19.422  1.00 91.80           O  
ATOM    617  CG  PHE A  36      -2.635  50.008  18.587  1.00 91.80           C  
ATOM    618  CD1 PHE A  36      -1.761  49.946  17.484  1.00 91.80           C  
ATOM    619  HD1 PHE A  36      -1.852  50.660  16.679  1.00 91.80           H  
ATOM    620  CD2 PHE A  36      -2.515  49.070  19.627  1.00 91.80           C  
ATOM    621  HD2 PHE A  36      -3.186  49.109  20.473  1.00 91.80           H  
ATOM    622  CE1 PHE A  36      -0.754  48.967  17.436  1.00 91.80           C  
ATOM    623  HE1 PHE A  36      -0.071  48.936  16.600  1.00 91.80           H  
ATOM    624  CE2 PHE A  36      -1.516  48.083  19.572  1.00 91.80           C  
ATOM    625  HE2 PHE A  36      -1.418  47.372  20.379  1.00 91.80           H  
ATOM    626  CZ  PHE A  36      -0.629  48.041  18.485  1.00 91.80           C  
ATOM    627  HZ  PHE A  36       0.155  47.299  18.460  1.00 91.80           H  
ATOM    628  N   GLU A  37      -2.043  53.464  17.511  1.00 89.72           N  
ATOM    629  H   GLU A  37      -2.934  53.456  17.034  1.00 89.72           H  
ATOM    630  CA  GLU A  37      -0.865  53.947  16.768  1.00 89.72           C  
ATOM    631  HA  GLU A  37      -0.131  53.143  16.710  1.00 89.72           H  
ATOM    632  C   GLU A  37      -0.150  55.131  17.446  1.00 89.72           C  
ATOM    633  CB  GLU A  37      -1.285  54.326  15.333  1.00 89.72           C  
ATOM    634  HB2 GLU A  37      -2.104  55.044  15.382  1.00 89.72           H  
ATOM    635  HB3 GLU A  37      -0.441  54.799  14.832  1.00 89.72           H  
ATOM    636  O   GLU A  37       1.020  55.380  17.163  1.00 89.72           O  
ATOM    637  CG  GLU A  37      -1.724  53.105  14.500  1.00 89.72           C  
ATOM    638  HG2 GLU A  37      -2.492  52.562  15.051  1.00 89.72           H  
ATOM    639  HG3 GLU A  37      -0.870  52.438  14.381  1.00 89.72           H  
ATOM    640  CD  GLU A  37      -2.289  53.458  13.109  1.00 89.72           C  
ATOM    641  OE1 GLU A  37      -3.036  52.603  12.564  1.00 89.72           O  
ATOM    642  OE2 GLU A  37      -2.016  54.571  12.607  1.00 89.72           O  
ATOM    643  N   ARG A  38      -0.830  55.850  18.351  1.00 89.50           N  
ATOM    644  H   ARG A  38      -1.787  55.576  18.524  1.00 89.50           H  
ATOM    645  CA  ARG A  38      -0.278  56.996  19.096  1.00 89.50           C  
ATOM    646  HA  ARG A  38       0.676  57.289  18.659  1.00 89.50           H  
ATOM    647  C   ARG A  38       0.029  56.720  20.565  1.00 89.50           C  
ATOM    648  CB  ARG A  38      -1.252  58.174  18.996  1.00 89.50           C  
ATOM    649  HB2 ARG A  38      -0.952  58.942  19.709  1.00 89.50           H  
ATOM    650  HB3 ARG A  38      -2.254  57.832  19.255  1.00 89.50           H  
ATOM    651  O   ARG A  38       0.892  57.395  21.116  1.00 89.50           O  
ATOM    652  CG  ARG A  38      -1.274  58.788  17.596  1.00 89.50           C  
ATOM    653  HG2 ARG A  38      -0.275  59.136  17.336  1.00 89.50           H  
ATOM    654  HG3 ARG A  38      -1.599  58.046  16.867  1.00 89.50           H  
ATOM    655  CD  ARG A  38      -2.246  59.968  17.600  1.00 89.50           C  
ATOM    656  HD2 ARG A  38      -3.241  59.599  17.849  1.00 89.50           H  
ATOM    657  HD3 ARG A  38      -1.926  60.675  18.366  1.00 89.50           H  
ATOM    658  NE  ARG A  38      -2.283  60.631  16.287  1.00 89.50           N  
ATOM    659  HE  ARG A  38      -1.902  60.103  15.515  1.00 89.50           H  
ATOM    660  NH1 ARG A  38      -3.362  62.544  16.954  1.00 89.50           N  
ATOM    661 HH11 ARG A  38      -3.386  62.179  17.895  1.00 89.50           H  
ATOM    662 HH12 ARG A  38      -3.759  63.449  16.744  1.00 89.50           H  
ATOM    663  NH2 ARG A  38      -2.775  62.290  14.814  1.00 89.50           N  
ATOM    664 HH21 ARG A  38      -2.355  61.742  14.077  1.00 89.50           H  
ATOM    665 HH22 ARG A  38      -3.172  63.197  14.614  1.00 89.50           H  
ATOM    666  CZ  ARG A  38      -2.805  61.814  16.026  1.00 89.50           C  
ATOM    667  N   HIS A  39      -0.685  55.793  21.205  1.00 90.67           N  
ATOM    668  H   HIS A  39      -1.392  55.298  20.682  1.00 90.67           H  
ATOM    669  CA  HIS A  39      -0.669  55.650  22.668  1.00 90.67           C  
ATOM    670  HA  HIS A  39       0.100  56.302  23.084  1.00 90.67           H  
ATOM    671  C   HIS A  39      -0.329  54.240  23.165  1.00 90.67           C  
ATOM    672  CB  HIS A  39      -2.016  56.106  23.253  1.00 90.67           C  
ATOM    673  HB2 HIS A  39      -2.772  55.361  23.005  1.00 90.67           H  
ATOM    674  HB3 HIS A  39      -1.938  56.150  24.339  1.00 90.67           H  
ATOM    675  O   HIS A  39      -0.296  54.041  24.380  1.00 90.67           O  
ATOM    676  CG  HIS A  39      -2.493  57.446  22.757  1.00 90.67           C  
ATOM    677  CD2 HIS A  39      -2.109  58.687  23.192  1.00 90.67           C  
ATOM    678  HD2 HIS A  39      -1.394  58.893  23.975  1.00 90.67           H  
ATOM    679  ND1 HIS A  39      -3.400  57.629  21.744  1.00 90.67           N  
ATOM    680  HD1 HIS A  39      -3.778  56.884  21.175  1.00 90.67           H  
ATOM    681  CE1 HIS A  39      -3.578  58.949  21.582  1.00 90.67           C  
ATOM    682  HE1 HIS A  39      -4.234  59.401  20.853  1.00 90.67           H  
ATOM    683  NE2 HIS A  39      -2.801  59.638  22.430  1.00 90.67           N  
ATOM    684  N   PHE A  40      -0.110  53.257  22.280  1.00 91.15           N  
ATOM    685  H   PHE A  40      -0.153  53.449  21.289  1.00 91.15           H  
ATOM    686  CA  PHE A  40       0.119  51.876  22.705  1.00 91.15           C  
ATOM    687  HA  PHE A  40      -0.753  51.564  23.279  1.00 91.15           H  
ATOM    688  C   PHE A  40       1.345  51.739  23.617  1.00 91.15           C  
ATOM    689  CB  PHE A  40       0.221  50.918  21.513  1.00 91.15           C  
ATOM    690  HB2 PHE A  40       0.998  51.267  20.833  1.00 91.15           H  
ATOM    691  HB3 PHE A  40      -0.727  50.917  20.976  1.00 91.15           H  
ATOM    692  O   PHE A  40       2.494  51.912  23.204  1.00 91.15           O  
ATOM    693  CG  PHE A  40       0.526  49.497  21.952  1.00 91.15           C  
ATOM    694  CD1 PHE A  40       1.815  48.956  21.782  1.00 91.15           C  
ATOM    695  HD1 PHE A  40       2.582  49.544  21.300  1.00 91.15           H  
ATOM    696  CD2 PHE A  40      -0.463  48.743  22.609  1.00 91.15           C  
ATOM    697  HD2 PHE A  40      -1.449  49.159  22.754  1.00 91.15           H  
ATOM    698  CE1 PHE A  40       2.107  47.663  22.254  1.00 91.15           C  
ATOM    699  HE1 PHE A  40       3.095  47.248  22.113  1.00 91.15           H  
ATOM    700  CE2 PHE A  40      -0.174  47.450  23.079  1.00 91.15           C  
ATOM    701  HE2 PHE A  40      -0.940  46.880  23.584  1.00 91.15           H  
ATOM    702  CZ  PHE A  40       1.110  46.909  22.898  1.00 91.15           C  
ATOM    703  HZ  PHE A  40       1.328  45.915  23.260  1.00 91.15           H  
ATOM    704  N   HIS A  41       1.074  51.339  24.854  1.00 89.53           N  
ATOM    705  H   HIS A  41       0.105  51.211  25.109  1.00 89.53           H  
ATOM    706  CA  HIS A  41       2.047  50.915  25.845  1.00 89.53           C  
ATOM    707  HA  HIS A  41       2.993  50.718  25.340  1.00 89.53           H  
ATOM    708  C   HIS A  41       1.579  49.595  26.470  1.00 89.53           C  
ATOM    709  CB  HIS A  41       2.303  52.031  26.874  1.00 89.53           C  
ATOM    710  HB2 HIS A  41       2.723  52.894  26.358  1.00 89.53           H  
ATOM    711  HB3 HIS A  41       3.041  51.688  27.599  1.00 89.53           H  
ATOM    712  O   HIS A  41       0.405  49.226  26.410  1.00 89.53           O  
ATOM    713  CG  HIS A  41       1.071  52.479  27.616  1.00 89.53           C  
ATOM    714  CD2 HIS A  41       0.738  52.182  28.911  1.00 89.53           C  
ATOM    715  HD2 HIS A  41       1.325  51.603  29.609  1.00 89.53           H  
ATOM    716  ND1 HIS A  41       0.068  53.276  27.111  1.00 89.53           N  
ATOM    717  HD1 HIS A  41       0.031  53.671  26.182  1.00 89.53           H  
ATOM    718  CE1 HIS A  41      -0.857  53.436  28.070  1.00 89.53           C  
ATOM    719  HE1 HIS A  41      -1.766  54.011  27.973  1.00 89.53           H  
ATOM    720  NE2 HIS A  41      -0.502  52.770  29.174  1.00 89.53           N  
ATOM    721  N   TYR A  42       2.542  48.842  26.993  1.00 88.76           N  
ATOM    722  H   TYR A  42       3.427  49.299  27.159  1.00 88.76           H  
ATOM    723  CA  TYR A  42       2.320  47.591  27.715  1.00 88.76           C  
ATOM    724  HA  TYR A  42       1.445  47.724  28.351  1.00 88.76           H  
ATOM    725  C   TYR A  42       3.589  47.310  28.543  1.00 88.76           C  
ATOM    726  CB  TYR A  42       2.002  46.436  26.751  1.00 88.76           C  
ATOM    727  HB2 TYR A  42       2.921  46.030  26.328  1.00 88.76           H  
ATOM    728  HB3 TYR A  42       1.398  46.807  25.923  1.00 88.76           H  
ATOM    729  O   TYR A  42       4.661  47.322  27.921  1.00 88.76           O  
ATOM    730  CG  TYR A  42       1.209  45.340  27.431  1.00 88.76           C  
ATOM    731  CD1 TYR A  42       1.815  44.118  27.776  1.00 88.76           C  
ATOM    732  HD1 TYR A  42       2.853  43.937  27.536  1.00 88.76           H  
ATOM    733  CD2 TYR A  42      -0.144  45.570  27.747  1.00 88.76           C  
ATOM    734  HD2 TYR A  42      -0.601  46.515  27.493  1.00 88.76           H  
ATOM    735  CE1 TYR A  42       1.063  43.118  28.420  1.00 88.76           C  
ATOM    736  HE1 TYR A  42       1.507  42.170  28.688  1.00 88.76           H  
ATOM    737  CE2 TYR A  42      -0.897  44.577  28.401  1.00 88.76           C  
ATOM    738  HE2 TYR A  42      -1.933  44.759  28.646  1.00 88.76           H  
ATOM    739  OH  TYR A  42      -1.016  42.382  29.358  1.00 88.76           O  
ATOM    740  HH  TYR A  42      -1.907  42.668  29.570  1.00 88.76           H  
ATOM    741  CZ  TYR A  42      -0.294  43.345  28.733  1.00 88.76           C  
ATOM    742  N   PRO A  43       3.540  47.075  29.868  1.00 88.23           N  
ATOM    743  CA  PRO A  43       2.362  47.028  30.748  1.00 88.23           C  
ATOM    744  HA  PRO A  43       1.753  46.169  30.469  1.00 88.23           H  
ATOM    745  C   PRO A  43       1.491  48.297  30.716  1.00 88.23           C  
ATOM    746  CB  PRO A  43       2.914  46.813  32.166  1.00 88.23           C  
ATOM    747  HB2 PRO A  43       2.305  46.111  32.735  1.00 88.23           H  
ATOM    748  HB3 PRO A  43       2.971  47.765  32.693  1.00 88.23           H  
ATOM    749  O   PRO A  43       1.879  49.303  30.133  1.00 88.23           O  
ATOM    750  CG  PRO A  43       4.331  46.284  31.959  1.00 88.23           C  
ATOM    751  HG2 PRO A  43       4.989  46.573  32.779  1.00 88.23           H  
ATOM    752  HG3 PRO A  43       4.314  45.202  31.828  1.00 88.23           H  
ATOM    753  CD  PRO A  43       4.753  46.949  30.660  1.00 88.23           C  
ATOM    754  HD2 PRO A  43       5.147  47.943  30.873  1.00 88.23           H  
ATOM    755  HD3 PRO A  43       5.509  46.345  30.157  1.00 88.23           H  
ATOM    756  N   LEU A  44       0.281  48.217  31.280  1.00 82.57           N  
ATOM    757  H   LEU A  44       0.002  47.346  31.708  1.00 82.57           H  
ATOM    758  CA  LEU A  44      -0.641  49.362  31.382  1.00 82.57           C  
ATOM    759  HA  LEU A  44      -0.473  50.049  30.553  1.00 82.57           H  
ATOM    760  C   LEU A  44      -0.422  50.190  32.659  1.00 82.57           C  
ATOM    761  CB  LEU A  44      -2.097  48.860  31.318  1.00 82.57           C  
ATOM    762  HB2 LEU A  44      -2.756  49.709  31.500  1.00 82.57           H  
ATOM    763  HB3 LEU A  44      -2.257  48.148  32.128  1.00 82.57           H  
ATOM    764  O   LEU A  44      -0.658  51.391  32.660  1.00 82.57           O  
ATOM    765  CG  LEU A  44      -2.510  48.207  29.987  1.00 82.57           C  
ATOM    766  HG  LEU A  44      -1.854  47.363  29.776  1.00 82.57           H  
ATOM    767  CD1 LEU A  44      -3.941  47.679  30.092  1.00 82.57           C  
ATOM    768 HD11 LEU A  44      -4.628  48.494  30.318  1.00 82.57           H  
ATOM    769 HD12 LEU A  44      -4.238  47.198  29.159  1.00 82.57           H  
ATOM    770 HD13 LEU A  44      -4.010  46.943  30.894  1.00 82.57           H  
ATOM    771  CD2 LEU A  44      -2.451  49.180  28.810  1.00 82.57           C  
ATOM    772 HD21 LEU A  44      -2.847  48.695  27.917  1.00 82.57           H  
ATOM    773 HD22 LEU A  44      -3.037  50.072  29.034  1.00 82.57           H  
ATOM    774 HD23 LEU A  44      -1.420  49.477  28.618  1.00 82.57           H  
ATOM    775  N   ASN A  45       0.046  49.549  33.735  1.00 71.83           N  
ATOM    776  H   ASN A  45       0.300  48.576  33.637  1.00 71.83           H  
ATOM    777  CA  ASN A  45       0.256  50.172  35.041  1.00 71.83           C  
ATOM    778  HA  ASN A  45      -0.080  51.208  35.018  1.00 71.83           H  
ATOM    779  C   ASN A  45       1.756  50.175  35.373  1.00 71.83           C  
ATOM    780  CB  ASN A  45      -0.565  49.424  36.115  1.00 71.83           C  
ATOM    781  HB2 ASN A  45      -0.308  49.840  37.089  1.00 71.83           H  
ATOM    782  HB3 ASN A  45      -0.277  48.372  36.118  1.00 71.83           H  
ATOM    783  O   ASN A  45       2.230  49.276  36.068  1.00 71.83           O  
ATOM    784  CG  ASN A  45      -2.075  49.508  35.973  1.00 71.83           C  
ATOM    785  ND2 ASN A  45      -2.800  48.856  36.852  1.00 71.83           N  
ATOM    786 HD21 ASN A  45      -2.358  48.375  37.623  1.00 71.83           H  
ATOM    787 HD22 ASN A  45      -3.798  48.955  36.740  1.00 71.83           H  
ATOM    788  OD1 ASN A  45      -2.643  50.124  35.094  1.00 71.83           O  
ATOM    789  N   ASP A  46       2.491  51.172  34.878  1.00 58.11           N  
ATOM    790  H   ASP A  46       2.060  51.822  34.235  1.00 58.11           H  
ATOM    791  CA  ASP A  46       3.923  51.348  35.181  1.00 58.11           C  
ATOM    792  HA  ASP A  46       4.366  50.371  35.375  1.00 58.11           H  
ATOM    793  C   ASP A  46       4.168  52.183  36.466  1.00 58.11           C  
ATOM    794  CB  ASP A  46       4.651  51.938  33.952  1.00 58.11           C  
ATOM    795  HB2 ASP A  46       5.631  52.290  34.274  1.00 58.11           H  
ATOM    796  HB3 ASP A  46       4.095  52.805  33.594  1.00 58.11           H  
ATOM    797  O   ASP A  46       5.249  52.112  37.049  1.00 58.11           O  
ATOM    798  CG  ASP A  46       4.882  50.956  32.783  1.00 58.11           C  
ATOM    799  OD1 ASP A  46       4.743  49.724  32.973  1.00 58.11           O  
ATOM    800  OD2 ASP A  46       5.246  51.441  31.686  1.00 58.11           O  
ATOM    801  N   ASP A  47       3.165  52.931  36.957  1.00 48.84           N  
ATOM    802  H   ASP A  47       2.324  52.992  36.403  1.00 48.84           H  
ATOM    803  CA  ASP A  47       3.295  53.883  38.084  1.00 48.84           C  
ATOM    804  HA  ASP A  47       4.064  54.615  37.836  1.00 48.84           H  
ATOM    805  C   ASP A  47       3.713  53.249  39.426  1.00 48.84           C  
ATOM    806  CB  ASP A  47       1.957  54.621  38.301  1.00 48.84           C  
ATOM    807  HB2 ASP A  47       1.939  55.017  39.317  1.00 48.84           H  
ATOM    808  HB3 ASP A  47       1.137  53.908  38.220  1.00 48.84           H  
ATOM    809  O   ASP A  47       4.333  53.906  40.268  1.00 48.84           O  
ATOM    810  CG  ASP A  47       1.705  55.808  37.365  1.00 48.84           C  
ATOM    811  OD1 ASP A  47       2.668  56.287  36.728  1.00 48.84           O  
ATOM    812  OD2 ASP A  47       0.534  56.248  37.329  1.00 48.84           O  
ATOM    813  N   THR A  48       3.402  51.970  39.664  1.00 44.85           N  
ATOM    814  H   THR A  48       2.945  51.447  38.931  1.00 44.85           H  
ATOM    815  CA  THR A  48       3.824  51.264  40.884  1.00 44.85           C  
ATOM    816  HA  THR A  48       3.772  51.967  41.715  1.00 44.85           H  
ATOM    817  C   THR A  48       5.284  50.824  40.785  1.00 44.85           C  
ATOM    818  CB  THR A  48       2.902  50.088  41.249  1.00 44.85           C  
ATOM    819  HB  THR A  48       3.358  49.519  42.058  1.00 44.85           H  
ATOM    820  O   THR A  48       5.577  49.633  40.699  1.00 44.85           O  
ATOM    821  CG2 THR A  48       1.533  50.567  41.730  1.00 44.85           C  
ATOM    822 HG21 THR A  48       1.044  51.141  40.943  1.00 44.85           H  
ATOM    823 HG22 THR A  48       1.650  51.194  42.614  1.00 44.85           H  
ATOM    824 HG23 THR A  48       0.916  49.705  41.979  1.00 44.85           H  
ATOM    825  OG1 THR A  48       2.695  49.233  40.151  1.00 44.85           O  
ATOM    826  HG1 THR A  48       3.562  48.990  39.818  1.00 44.85           H  
ATOM    827  N   GLY A  49       6.214  51.783  40.854  1.00 43.97           N  
ATOM    828  H   GLY A  49       5.879  52.734  40.794  1.00 43.97           H  
ATOM    829  CA  GLY A  49       7.663  51.540  40.758  1.00 43.97           C  
ATOM    830  HA2 GLY A  49       7.886  51.176  39.755  1.00 43.97           H  
ATOM    831  HA3 GLY A  49       8.186  52.485  40.904  1.00 43.97           H  
ATOM    832  C   GLY A  49       8.221  50.521  41.768  1.00 43.97           C  
ATOM    833  O   GLY A  49       9.289  49.949  41.554  1.00 43.97           O  
ATOM    834  N   SER A  50       7.482  50.220  42.840  1.00 41.32           N  
ATOM    835  H   SER A  50       6.604  50.707  42.950  1.00 41.32           H  
ATOM    836  CA  SER A  50       7.716  49.078  43.729  1.00 41.32           C  
ATOM    837  HA  SER A  50       8.791  48.911  43.796  1.00 41.32           H  
ATOM    838  C   SER A  50       7.092  47.776  43.191  1.00 41.32           C  
ATOM    839  CB  SER A  50       7.222  49.416  45.141  1.00 41.32           C  
ATOM    840  HB2 SER A  50       7.451  48.590  45.815  1.00 41.32           H  
ATOM    841  HB3 SER A  50       7.729  50.312  45.498  1.00 41.32           H  
ATOM    842  O   SER A  50       6.227  47.183  43.838  1.00 41.32           O  
ATOM    843  OG  SER A  50       5.827  49.642  45.129  1.00 41.32           O  
ATOM    844  HG  SER A  50       5.424  48.827  44.820  1.00 41.32           H  
ATOM    845  N   GLY A  51       7.527  47.313  42.017  1.00 43.17           N  
ATOM    846  H   GLY A  51       8.129  47.908  41.466  1.00 43.17           H  
ATOM    847  CA  GLY A  51       7.090  46.028  41.464  1.00 43.17           C  
ATOM    848  HA2 GLY A  51       7.516  45.217  42.055  1.00 43.17           H  
ATOM    849  HA3 GLY A  51       6.005  45.964  41.537  1.00 43.17           H  
ATOM    850  C   GLY A  51       7.456  45.837  39.996  1.00 43.17           C  
ATOM    851  O   GLY A  51       6.810  46.393  39.118  1.00 43.17           O  
ATOM    852  N   SER A  52       8.460  45.000  39.712  1.00 50.72           N  
ATOM    853  H   SER A  52       8.941  44.542  40.473  1.00 50.72           H  
ATOM    854  CA  SER A  52       8.773  44.606  38.331  1.00 50.72           C  
ATOM    855  HA  SER A  52       8.953  45.504  37.740  1.00 50.72           H  
ATOM    856  C   SER A  52       7.594  43.845  37.722  1.00 50.72           C  
ATOM    857  CB  SER A  52      10.038  43.746  38.291  1.00 50.72           C  
ATOM    858  HB2 SER A  52      10.867  44.314  38.715  1.00 50.72           H  
ATOM    859  HB3 SER A  52       9.886  42.844  38.884  1.00 50.72           H  
ATOM    860  O   SER A  52       7.231  42.768  38.209  1.00 50.72           O  
ATOM    861  OG  SER A  52      10.358  43.383  36.964  1.00 50.72           O  
ATOM    862  HG  SER A  52      11.218  42.956  36.953  1.00 50.72           H  
ATOM    863  N   ALA A  53       7.004  44.396  36.659  1.00 64.42           N  
ATOM    864  H   ALA A  53       7.307  45.308  36.348  1.00 64.42           H  
ATOM    865  CA  ALA A  53       5.975  43.715  35.892  1.00 64.42           C  
ATOM    866  HA  ALA A  53       5.146  43.488  36.563  1.00 64.42           H  
ATOM    867  C   ALA A  53       6.540  42.398  35.334  1.00 64.42           C  
ATOM    868  CB  ALA A  53       5.457  44.648  34.796  1.00 64.42           C  
ATOM    869  HB1 ALA A  53       5.089  45.574  35.239  1.00 64.42           H  
ATOM    870  HB2 ALA A  53       4.641  44.165  34.259  1.00 64.42           H  
ATOM    871  HB3 ALA A  53       6.260  44.879  34.097  1.00 64.42           H  
ATOM    872  O   ALA A  53       7.538  42.367  34.615  1.00 64.42           O  
ATOM    873  N   SER A  54       5.904  41.291  35.708  1.00 78.02           N  
ATOM    874  H   SER A  54       5.089  41.381  36.297  1.00 78.02           H  
ATOM    875  CA  SER A  54       6.353  39.940  35.385  1.00 78.02           C  
ATOM    876  HA  SER A  54       7.046  39.976  34.545  1.00 78.02           H  
ATOM    877  C   SER A  54       5.165  39.084  34.983  1.00 78.02           C  
ATOM    878  CB  SER A  54       7.094  39.329  36.581  1.00 78.02           C  
ATOM    879  HB2 SER A  54       6.484  39.435  37.477  1.00 78.02           H  
ATOM    880  HB3 SER A  54       8.031  39.866  36.727  1.00 78.02           H  
ATOM    881  O   SER A  54       4.084  39.170  35.567  1.00 78.02           O  
ATOM    882  OG  SER A  54       7.358  37.951  36.362  1.00 78.02           O  
ATOM    883  HG  SER A  54       8.008  37.650  37.002  1.00 78.02           H  
ATOM    884  N   SER A  55       5.394  38.217  34.005  1.00 83.76           N  
ATOM    885  H   SER A  55       6.305  38.245  33.570  1.00 83.76           H  
ATOM    886  CA  SER A  55       4.449  37.187  33.571  1.00 83.76           C  
ATOM    887  HA  SER A  55       3.533  37.667  33.226  1.00 83.76           H  
ATOM    888  C   SER A  55       4.075  36.181  34.672  1.00 83.76           C  
ATOM    889  CB  SER A  55       5.073  36.439  32.396  1.00 83.76           C  
ATOM    890  HB2 SER A  55       4.366  35.700  32.020  1.00 83.76           H  
ATOM    891  HB3 SER A  55       5.286  37.144  31.592  1.00 83.76           H  
ATOM    892  O   SER A  55       3.040  35.525  34.575  1.00 83.76           O  
ATOM    893  OG  SER A  55       6.279  35.811  32.811  1.00 83.76           O  
ATOM    894  HG  SER A  55       6.948  36.498  32.859  1.00 83.76           H  
ATOM    895  N   GLY A  56       4.912  36.019  35.708  1.00 87.13           N  
ATOM    896  H   GLY A  56       5.743  36.592  35.737  1.00 87.13           H  
ATOM    897  CA  GLY A  56       4.716  35.028  36.774  1.00 87.13           C  
ATOM    898  HA2 GLY A  56       3.728  35.171  37.212  1.00 87.13           H  
ATOM    899  HA3 GLY A  56       5.470  35.193  37.543  1.00 87.13           H  
ATOM    900  C   GLY A  56       4.822  33.565  36.319  1.00 87.13           C  
ATOM    901  O   GLY A  56       4.468  32.664  37.081  1.00 87.13           O  
ATOM    902  N   LEU A  57       5.284  33.314  35.085  1.00 89.86           N  
ATOM    903  H   LEU A  57       5.550  34.111  34.524  1.00 89.86           H  
ATOM    904  CA  LEU A  57       5.399  31.980  34.478  1.00 89.86           C  
ATOM    905  HA  LEU A  57       4.425  31.491  34.509  1.00 89.86           H  
ATOM    906  C   LEU A  57       6.380  31.061  35.212  1.00 89.86           C  
ATOM    907  CB  LEU A  57       5.858  32.136  33.016  1.00 89.86           C  
ATOM    908  HB2 LEU A  57       6.746  32.767  33.001  1.00 89.86           H  
ATOM    909  HB3 LEU A  57       6.143  31.160  32.622  1.00 89.86           H  
ATOM    910  O   LEU A  57       6.292  29.843  35.075  1.00 89.86           O  
ATOM    911  CG  LEU A  57       4.795  32.738  32.084  1.00 89.86           C  
ATOM    912  HG  LEU A  57       4.376  33.635  32.540  1.00 89.86           H  
ATOM    913  CD1 LEU A  57       5.435  33.109  30.747  1.00 89.86           C  
ATOM    914 HD11 LEU A  57       6.243  33.822  30.912  1.00 89.86           H  
ATOM    915 HD12 LEU A  57       4.697  33.588  30.103  1.00 89.86           H  
ATOM    916 HD13 LEU A  57       5.838  32.222  30.259  1.00 89.86           H  
ATOM    917  CD2 LEU A  57       3.653  31.756  31.819  1.00 89.86           C  
ATOM    918 HD21 LEU A  57       4.035  30.837  31.375  1.00 89.86           H  
ATOM    919 HD22 LEU A  57       2.926  32.215  31.148  1.00 89.86           H  
ATOM    920 HD23 LEU A  57       3.145  31.526  32.755  1.00 89.86           H  
ATOM    921  N   ASP A  58       7.302  31.642  35.978  1.00 86.67           N  
ATOM    922  H   ASP A  58       7.235  32.642  36.098  1.00 86.67           H  
ATOM    923  CA  ASP A  58       8.279  30.983  36.840  1.00 86.67           C  
ATOM    924  HA  ASP A  58       8.881  30.304  36.236  1.00 86.67           H  
ATOM    925  C   ASP A  58       7.626  30.156  37.957  1.00 86.67           C  
ATOM    926  CB  ASP A  58       9.215  32.064  37.422  1.00 86.67           C  
ATOM    927  HB2 ASP A  58       9.958  31.577  38.054  1.00 86.67           H  
ATOM    928  HB3 ASP A  58       9.747  32.542  36.600  1.00 86.67           H  
ATOM    929  O   ASP A  58       8.105  29.058  38.250  1.00 86.67           O  
ATOM    930  CG  ASP A  58       8.480  33.150  38.230  1.00 86.67           C  
ATOM    931  OD1 ASP A  58       7.601  33.823  37.642  1.00 86.67           O  
ATOM    932  OD2 ASP A  58       8.764  33.284  39.437  1.00 86.67           O  
ATOM    933  N   LYS A  59       6.504  30.648  38.503  1.00 89.97           N  
ATOM    934  H   LYS A  59       6.185  31.538  38.145  1.00 89.97           H  
ATOM    935  CA  LYS A  59       5.781  30.093  39.662  1.00 89.97           C  
ATOM    936  HA  LYS A  59       6.487  29.929  40.477  1.00 89.97           H  
ATOM    937  C   LYS A  59       5.111  28.746  39.392  1.00 89.97           C  
ATOM    938  CB  LYS A  59       4.709  31.100  40.115  1.00 89.97           C  
ATOM    939  HB2 LYS A  59       3.995  31.243  39.304  1.00 89.97           H  
ATOM    940  HB3 LYS A  59       4.172  30.687  40.969  1.00 89.97           H  
ATOM    941  O   LYS A  59       4.805  28.020  40.331  1.00 89.97           O  
ATOM    942  CG  LYS A  59       5.304  32.457  40.519  1.00 89.97           C  
ATOM    943  HG2 LYS A  59       5.911  32.852  39.704  1.00 89.97           H  
ATOM    944  HG3 LYS A  59       5.938  32.326  41.396  1.00 89.97           H  
ATOM    945  CD  LYS A  59       4.205  33.477  40.822  1.00 89.97           C  
ATOM    946  HD2 LYS A  59       3.613  33.139  41.673  1.00 89.97           H  
ATOM    947  HD3 LYS A  59       3.565  33.577  39.945  1.00 89.97           H  
ATOM    948  CE  LYS A  59       4.877  34.816  41.132  1.00 89.97           C  
ATOM    949  HE2 LYS A  59       5.553  35.054  40.311  1.00 89.97           H  
ATOM    950  HE3 LYS A  59       5.487  34.699  42.028  1.00 89.97           H  
ATOM    951  NZ  LYS A  59       3.882  35.901  41.311  1.00 89.97           N  
ATOM    952  HZ1 LYS A  59       4.352  36.772  41.511  1.00 89.97           H  
ATOM    953  HZ2 LYS A  59       3.345  36.017  40.464  1.00 89.97           H  
ATOM    954  HZ3 LYS A  59       3.254  35.683  42.071  1.00 89.97           H  
ATOM    955  N   PHE A  60       4.867  28.419  38.125  1.00 92.94           N  
ATOM    956  H   PHE A  60       5.178  29.060  37.409  1.00 92.94           H  
ATOM    957  CA  PHE A  60       4.194  27.188  37.720  1.00 92.94           C  
ATOM    958  HA  PHE A  60       3.511  26.881  38.512  1.00 92.94           H  
ATOM    959  C   PHE A  60       5.216  26.064  37.516  1.00 92.94           C  
ATOM    960  CB  PHE A  60       3.350  27.461  36.469  1.00 92.94           C  
ATOM    961  HB2 PHE A  60       2.882  26.529  36.151  1.00 92.94           H  
ATOM    962  HB3 PHE A  60       4.010  27.792  35.667  1.00 92.94           H  
ATOM    963  O   PHE A  60       6.164  26.207  36.736  1.00 92.94           O  
ATOM    964  CG  PHE A  60       2.267  28.503  36.688  1.00 92.94           C  
ATOM    965  CD1 PHE A  60       1.018  28.118  37.207  1.00 92.94           C  
ATOM    966  HD1 PHE A  60       0.828  27.080  37.439  1.00 92.94           H  
ATOM    967  CD2 PHE A  60       2.520  29.864  36.429  1.00 92.94           C  
ATOM    968  HD2 PHE A  60       3.487  30.174  36.062  1.00 92.94           H  
ATOM    969  CE1 PHE A  60       0.024  29.080  37.453  1.00 92.94           C  
ATOM    970  HE1 PHE A  60      -0.927  28.773  37.864  1.00 92.94           H  
ATOM    971  CE2 PHE A  60       1.524  30.828  36.666  1.00 92.94           C  
ATOM    972  HE2 PHE A  60       1.728  31.870  36.469  1.00 92.94           H  
ATOM    973  CZ  PHE A  60       0.273  30.436  37.175  1.00 92.94           C  
ATOM    974  HZ  PHE A  60      -0.491  31.175  37.365  1.00 92.94           H  
ATOM    975  N   ALA A  61       5.024  24.939  38.205  1.00 93.75           N  
ATOM    976  H   ALA A  61       4.255  24.888  38.858  1.00 93.75           H  
ATOM    977  CA  ALA A  61       5.860  23.751  38.068  1.00 93.75           C  
ATOM    978  HA  ALA A  61       6.881  24.066  37.855  1.00 93.75           H  
ATOM    979  C   ALA A  61       5.399  22.847  36.910  1.00 93.75           C  
ATOM    980  CB  ALA A  61       5.874  23.009  39.409  1.00 93.75           C  
ATOM    981  HB1 ALA A  61       6.477  22.104  39.335  1.00 93.75           H  
ATOM    982  HB2 ALA A  61       4.859  22.731  39.692  1.00 93.75           H  
ATOM    983  HB3 ALA A  61       6.290  23.651  40.185  1.00 93.75           H  
ATOM    984  O   ALA A  61       4.234  22.863  36.507  1.00 93.75           O  
ATOM    985  N   TYR A  62       6.312  22.015  36.399  1.00 94.45           N  
ATOM    986  H   TYR A  62       7.235  22.011  36.810  1.00 94.45           H  
ATOM    987  CA  TYR A  62       5.963  20.897  35.519  1.00 94.45           C  
ATOM    988  HA  TYR A  62       5.038  21.129  34.991  1.00 94.45           H  
ATOM    989  C   TYR A  62       5.735  19.639  36.352  1.00 94.45           C  
ATOM    990  CB  TYR A  62       7.036  20.653  34.451  1.00 94.45           C  
ATOM    991  HB2 TYR A  62       6.752  19.774  33.871  1.00 94.45           H  
ATOM    992  HB3 TYR A  62       7.986  20.434  34.938  1.00 94.45           H  
ATOM    993  O   TYR A  62       6.654  19.152  37.007  1.00 94.45           O  
ATOM    994  CG  TYR A  62       7.205  21.811  33.495  1.00 94.45           C  
ATOM    995  CD1 TYR A  62       6.188  22.102  32.565  1.00 94.45           C  
ATOM    996  HD1 TYR A  62       5.311  21.475  32.513  1.00 94.45           H  
ATOM    997  CD2 TYR A  62       8.356  22.618  33.570  1.00 94.45           C  
ATOM    998  HD2 TYR A  62       9.122  22.395  34.298  1.00 94.45           H  
ATOM    999  CE1 TYR A  62       6.311  23.221  31.721  1.00 94.45           C  
ATOM   1000  HE1 TYR A  62       5.537  23.469  31.011  1.00 94.45           H  
ATOM   1001  CE2 TYR A  62       8.486  23.733  32.725  1.00 94.45           C  
ATOM   1002  HE2 TYR A  62       9.357  24.368  32.795  1.00 94.45           H  
ATOM   1003  OH  TYR A  62       7.568  25.134  31.032  1.00 94.45           O  
ATOM   1004  HH  TYR A  62       8.395  25.594  31.191  1.00 94.45           H  
ATOM   1005  CZ  TYR A  62       7.454  24.039  31.814  1.00 94.45           C  
ATOM   1006  N   LEU A  63       4.524  19.093  36.278  1.00 93.07           N  
ATOM   1007  H   LEU A  63       3.848  19.534  35.671  1.00 93.07           H  
ATOM   1008  CA  LEU A  63       4.160  17.821  36.903  1.00 93.07           C  
ATOM   1009  HA  LEU A  63       4.602  17.764  37.898  1.00 93.07           H  
ATOM   1010  C   LEU A  63       4.701  16.636  36.093  1.00 93.07           C  
ATOM   1011  CB  LEU A  63       2.625  17.749  37.019  1.00 93.07           C  
ATOM   1012  HB2 LEU A  63       2.358  16.790  37.464  1.00 93.07           H  
ATOM   1013  HB3 LEU A  63       2.198  17.778  36.016  1.00 93.07           H  
ATOM   1014  O   LEU A  63       5.077  15.609  36.657  1.00 93.07           O  
ATOM   1015  CG  LEU A  63       1.987  18.875  37.856  1.00 93.07           C  
ATOM   1016  HG  LEU A  63       2.240  19.842  37.421  1.00 93.07           H  
ATOM   1017  CD1 LEU A  63       0.469  18.728  37.817  1.00 93.07           C  
ATOM   1018 HD11 LEU A  63       0.112  18.822  36.791  1.00 93.07           H  
ATOM   1019 HD12 LEU A  63       0.019  19.515  38.421  1.00 93.07           H  
ATOM   1020 HD13 LEU A  63       0.171  17.760  38.219  1.00 93.07           H  
ATOM   1021  CD2 LEU A  63       2.444  18.850  39.313  1.00 93.07           C  
ATOM   1022 HD21 LEU A  63       1.916  19.616  39.881  1.00 93.07           H  
ATOM   1023 HD22 LEU A  63       3.509  19.072  39.381  1.00 93.07           H  
ATOM   1024 HD23 LEU A  63       2.240  17.877  39.762  1.00 93.07           H  
ATOM   1025  N   ARG A  64       4.736  16.774  34.759  1.00 94.10           N  
ATOM   1026  H   ARG A  64       4.421  17.656  34.381  1.00 94.10           H  
ATOM   1027  CA  ARG A  64       5.259  15.774  33.812  1.00 94.10           C  
ATOM   1028  HA  ARG A  64       6.009  15.173  34.327  1.00 94.10           H  
ATOM   1029  C   ARG A  64       5.946  16.476  32.646  1.00 94.10           C  
ATOM   1030  CB  ARG A  64       4.134  14.839  33.311  1.00 94.10           C  
ATOM   1031  HB2 ARG A  64       3.393  15.414  32.757  1.00 94.10           H  
ATOM   1032  HB3 ARG A  64       4.564  14.095  32.640  1.00 94.10           H  
ATOM   1033  O   ARG A  64       5.450  17.490  32.162  1.00 94.10           O  
ATOM   1034  CG  ARG A  64       3.452  14.118  34.483  1.00 94.10           C  
ATOM   1035  HG2 ARG A  64       4.223  13.630  35.079  1.00 94.10           H  
ATOM   1036  HG3 ARG A  64       2.941  14.851  35.105  1.00 94.10           H  
ATOM   1037  CD  ARG A  64       2.416  13.066  34.095  1.00 94.10           C  
ATOM   1038  HD2 ARG A  64       2.881  12.326  33.444  1.00 94.10           H  
ATOM   1039  HD3 ARG A  64       1.596  13.541  33.555  1.00 94.10           H  
ATOM   1040  NE  ARG A  64       1.936  12.417  35.331  1.00 94.10           N  
ATOM   1041  HE  ARG A  64       2.593  11.809  35.800  1.00 94.10           H  
ATOM   1042  NH1 ARG A  64      -0.082  13.517  35.602  1.00 94.10           N  
ATOM   1043 HH11 ARG A  64       0.050  14.131  34.811  1.00 94.10           H  
ATOM   1044 HH12 ARG A  64      -0.802  13.804  36.249  1.00 94.10           H  
ATOM   1045  NH2 ARG A  64       0.724  12.340  37.253  1.00 94.10           N  
ATOM   1046 HH21 ARG A  64       1.480  11.927  37.779  1.00 94.10           H  
ATOM   1047 HH22 ARG A  64      -0.060  12.760  37.733  1.00 94.10           H  
ATOM   1048  CZ  ARG A  64       0.865  12.751  36.033  1.00 94.10           C  
ATOM   1049  N   VAL A  65       7.060  15.919  32.178  1.00 94.21           N  
ATOM   1050  H   VAL A  65       7.364  15.048  32.588  1.00 94.21           H  
ATOM   1051  CA  VAL A  65       7.771  16.356  30.965  1.00 94.21           C  
ATOM   1052  HA  VAL A  65       7.164  17.115  30.472  1.00 94.21           H  
ATOM   1053  C   VAL A  65       7.917  15.172  30.000  1.00 94.21           C  
ATOM   1054  CB  VAL A  65       9.145  16.995  31.273  1.00 94.21           C  
ATOM   1055  HB  VAL A  65       9.607  17.269  30.325  1.00 94.21           H  
ATOM   1056  O   VAL A  65       8.006  14.033  30.471  1.00 94.21           O  
ATOM   1057  CG1 VAL A  65       9.002  18.278  32.098  1.00 94.21           C  
ATOM   1058 HG11 VAL A  65       8.602  18.054  33.087  1.00 94.21           H  
ATOM   1059 HG12 VAL A  65       9.976  18.756  32.206  1.00 94.21           H  
ATOM   1060 HG13 VAL A  65       8.333  18.975  31.593  1.00 94.21           H  
ATOM   1061  CG2 VAL A  65      10.110  16.057  32.011  1.00 94.21           C  
ATOM   1062 HG21 VAL A  65      10.287  15.158  31.421  1.00 94.21           H  
ATOM   1063 HG22 VAL A  65      11.064  16.562  32.160  1.00 94.21           H  
ATOM   1064 HG23 VAL A  65       9.702  15.778  32.983  1.00 94.21           H  
ATOM   1065  N   PRO A  66       7.988  15.398  28.673  1.00 92.69           N  
ATOM   1066  CA  PRO A  66       8.174  14.325  27.701  1.00 92.69           C  
ATOM   1067  HA  PRO A  66       7.300  13.675  27.741  1.00 92.69           H  
ATOM   1068  C   PRO A  66       9.435  13.512  27.999  1.00 92.69           C  
ATOM   1069  CB  PRO A  66       8.233  15.007  26.330  1.00 92.69           C  
ATOM   1070  HB2 PRO A  66       9.258  15.280  26.080  1.00 92.69           H  
ATOM   1071  HB3 PRO A  66       7.801  14.381  25.549  1.00 92.69           H  
ATOM   1072  O   PRO A  66      10.481  14.086  28.317  1.00 92.69           O  
ATOM   1073  CG  PRO A  66       7.412  16.275  26.548  1.00 92.69           C  
ATOM   1074  HG2 PRO A  66       6.351  16.037  26.473  1.00 92.69           H  
ATOM   1075  HG3 PRO A  66       7.687  17.066  25.850  1.00 92.69           H  
ATOM   1076  CD  PRO A  66       7.750  16.657  27.985  1.00 92.69           C  
ATOM   1077  HD2 PRO A  66       8.652  17.268  28.008  1.00 92.69           H  
ATOM   1078  HD3 PRO A  66       6.911  17.199  28.421  1.00 92.69           H  
ATOM   1079  N   SER A  67       9.369  12.185  27.867  1.00 87.79           N  
ATOM   1080  H   SER A  67       8.530  11.792  27.467  1.00 87.79           H  
ATOM   1081  CA  SER A  67      10.464  11.272  28.238  1.00 87.79           C  
ATOM   1082  HA  SER A  67      10.660  11.374  29.305  1.00 87.79           H  
ATOM   1083  C   SER A  67      11.761  11.596  27.496  1.00 87.79           C  
ATOM   1084  CB  SER A  67      10.062   9.821  27.951  1.00 87.79           C  
ATOM   1085  HB2 SER A  67       9.188   9.568  28.551  1.00 87.79           H  
ATOM   1086  HB3 SER A  67      10.883   9.162  28.234  1.00 87.79           H  
ATOM   1087  O   SER A  67      12.849  11.565  28.067  1.00 87.79           O  
ATOM   1088  OG  SER A  67       9.760   9.634  26.579  1.00 87.79           O  
ATOM   1089  HG  SER A  67       9.631   8.696  26.419  1.00 87.79           H  
ATOM   1090  N   PHE A  68      11.630  12.004  26.235  1.00 81.74           N  
ATOM   1091  H   PHE A  68      10.700  11.984  25.842  1.00 81.74           H  
ATOM   1092  CA  PHE A  68      12.744  12.375  25.380  1.00 81.74           C  
ATOM   1093  HA  PHE A  68      13.535  11.642  25.541  1.00 81.74           H  
ATOM   1094  C   PHE A  68      13.362  13.746  25.707  1.00 81.74           C  
ATOM   1095  CB  PHE A  68      12.304  12.250  23.913  1.00 81.74           C  
ATOM   1096  HB2 PHE A  68      12.042  11.209  23.723  1.00 81.74           H  
ATOM   1097  HB3 PHE A  68      13.155  12.483  23.272  1.00 81.74           H  
ATOM   1098  O   PHE A  68      14.348  14.091  25.069  1.00 81.74           O  
ATOM   1099  CG  PHE A  68      11.133  13.129  23.508  1.00 81.74           C  
ATOM   1100  CD1 PHE A  68       9.832  12.598  23.418  1.00 81.74           C  
ATOM   1101  HD1 PHE A  68       9.643  11.563  23.662  1.00 81.74           H  
ATOM   1102  CD2 PHE A  68      11.350  14.485  23.206  1.00 81.74           C  
ATOM   1103  HD2 PHE A  68      12.348  14.889  23.283  1.00 81.74           H  
ATOM   1104  CE1 PHE A  68       8.766  13.415  23.003  1.00 81.74           C  
ATOM   1105  HE1 PHE A  68       7.769  13.008  22.921  1.00 81.74           H  
ATOM   1106  CE2 PHE A  68      10.282  15.309  22.813  1.00 81.74           C  
ATOM   1107  HE2 PHE A  68      10.447  16.354  22.598  1.00 81.74           H  
ATOM   1108  CZ  PHE A  68       8.992  14.767  22.697  1.00 81.74           C  
ATOM   1109  HZ  PHE A  68       8.169  15.387  22.376  1.00 81.74           H  
ATOM   1110  N   THR A  69      12.858  14.527  26.678  1.00 83.65           N  
ATOM   1111  H   THR A  69      12.054  14.193  27.191  1.00 83.65           H  
ATOM   1112  CA  THR A  69      13.387  15.877  27.002  1.00 83.65           C  
ATOM   1113  HA  THR A  69      13.250  16.516  26.130  1.00 83.65           H  
ATOM   1114  C   THR A  69      14.891  15.852  27.314  1.00 83.65           C  
ATOM   1115  CB  THR A  69      12.632  16.530  28.180  1.00 83.65           C  
ATOM   1116  HB  THR A  69      12.786  15.938  29.082  1.00 83.65           H  
ATOM   1117  O   THR A  69      15.627  16.731  26.873  1.00 83.65           O  
ATOM   1118  CG2 THR A  69      13.058  17.974  28.454  1.00 83.65           C  
ATOM   1119 HG21 THR A  69      12.918  18.583  27.561  1.00 83.65           H  
ATOM   1120 HG22 THR A  69      14.104  18.014  28.756  1.00 83.65           H  
ATOM   1121 HG23 THR A  69      12.458  18.383  29.267  1.00 83.65           H  
ATOM   1122  OG1 THR A  69      11.254  16.599  27.909  1.00 83.65           O  
ATOM   1123  HG1 THR A  69      10.891  15.732  28.105  1.00 83.65           H  
ATOM   1124  N   ALA A  70      15.364  14.818  28.019  1.00 70.97           N  
ATOM   1125  H   ALA A  70      14.710  14.116  28.336  1.00 70.97           H  
ATOM   1126  CA  ALA A  70      16.781  14.637  28.347  1.00 70.97           C  
ATOM   1127  HA  ALA A  70      17.250  15.617  28.434  1.00 70.97           H  
ATOM   1128  C   ALA A  70      17.581  13.853  27.280  1.00 70.97           C  
ATOM   1129  CB  ALA A  70      16.857  13.961  29.721  1.00 70.97           C  
ATOM   1130  HB1 ALA A  70      16.336  14.566  30.463  1.00 70.97           H  
ATOM   1131  HB2 ALA A  70      16.402  12.971  29.677  1.00 70.97           H  
ATOM   1132  HB3 ALA A  70      17.900  13.858  30.020  1.00 70.97           H  
ATOM   1133  O   ALA A  70      18.805  13.953  27.235  1.00 70.97           O  
ATOM   1134  N   GLU A  71      16.919  13.085  26.405  1.00 60.82           N  
ATOM   1135  H   GLU A  71      15.910  13.129  26.408  1.00 60.82           H  
ATOM   1136  CA  GLU A  71      17.547  12.108  25.491  1.00 60.82           C  
ATOM   1137  HA  GLU A  71      18.461  11.745  25.963  1.00 60.82           H  
ATOM   1138  C   GLU A  71      17.980  12.682  24.125  1.00 60.82           C  
ATOM   1139  CB  GLU A  71      16.636  10.888  25.274  1.00 60.82           C  
ATOM   1140  HB2 GLU A  71      15.705  11.213  24.810  1.00 60.82           H  
ATOM   1141  HB3 GLU A  71      17.142  10.220  24.576  1.00 60.82           H  
ATOM   1142  O   GLU A  71      18.062  11.959  23.130  1.00 60.82           O  
ATOM   1143  CG  GLU A  71      16.323  10.050  26.517  1.00 60.82           C  
ATOM   1144  HG2 GLU A  71      15.521  10.521  27.085  1.00 60.82           H  
ATOM   1145  HG3 GLU A  71      17.212  10.000  27.146  1.00 60.82           H  
ATOM   1146  CD  GLU A  71      15.920   8.633  26.073  1.00 60.82           C  
ATOM   1147  OE1 GLU A  71      16.597   7.667  26.509  1.00 60.82           O  
ATOM   1148  OE2 GLU A  71      15.005   8.526  25.223  1.00 60.82           O  
ATOM   1149  N   VAL A  72      18.233  13.987  24.035  1.00 54.98           N  
ATOM   1150  H   VAL A  72      18.161  14.529  24.884  1.00 54.98           H  
ATOM   1151  CA  VAL A  72      18.513  14.683  22.767  1.00 54.98           C  
ATOM   1152  HA  VAL A  72      18.266  14.039  21.923  1.00 54.98           H  
ATOM   1153  C   VAL A  72      20.002  15.026  22.657  1.00 54.98           C  
ATOM   1154  CB  VAL A  72      17.606  15.931  22.660  1.00 54.98           C  
ATOM   1155  HB  VAL A  72      17.794  16.590  23.508  1.00 54.98           H  
ATOM   1156  O   VAL A  72      20.402  16.080  23.158  1.00 54.98           O  
ATOM   1157  CG1 VAL A  72      17.740  16.756  21.380  1.00 54.98           C  
ATOM   1158 HG11 VAL A  72      17.328  16.180  20.552  1.00 54.98           H  
ATOM   1159 HG12 VAL A  72      18.780  17.017  21.188  1.00 54.98           H  
ATOM   1160 HG13 VAL A  72      17.156  17.673  21.473  1.00 54.98           H  
ATOM   1161  CG2 VAL A  72      16.141  15.504  22.681  1.00 54.98           C  
ATOM   1162 HG21 VAL A  72      15.509  16.331  22.355  1.00 54.98           H  
ATOM   1163 HG22 VAL A  72      15.976  14.644  22.032  1.00 54.98           H  
ATOM   1164 HG23 VAL A  72      15.881  15.249  23.708  1.00 54.98           H  
ATOM   1165  N   PRO A  73      20.849  14.200  22.005  1.00 53.77           N  
ATOM   1166  CA  PRO A  73      22.157  14.632  21.513  1.00 53.77           C  
ATOM   1167  HA  PRO A  73      22.813  14.775  22.372  1.00 53.77           H  
ATOM   1168  C   PRO A  73      22.086  15.947  20.720  1.00 53.77           C  
ATOM   1169  CB  PRO A  73      22.692  13.471  20.666  1.00 53.77           C  
ATOM   1170  HB2 PRO A  73      23.779  13.401  20.720  1.00 53.77           H  
ATOM   1171  HB3 PRO A  73      22.377  13.580  19.628  1.00 53.77           H  
ATOM   1172  O   PRO A  73      21.021  16.424  20.341  1.00 53.77           O  
ATOM   1173  CG  PRO A  73      22.019  12.244  21.275  1.00 53.77           C  
ATOM   1174  HG2 PRO A  73      22.602  11.895  22.126  1.00 53.77           H  
ATOM   1175  HG3 PRO A  73      21.896  11.444  20.545  1.00 53.77           H  
ATOM   1176  CD  PRO A  73      20.672  12.776  21.767  1.00 53.77           C  
ATOM   1177  HD2 PRO A  73      20.411  12.261  22.692  1.00 53.77           H  
ATOM   1178  HD3 PRO A  73      19.902  12.619  21.012  1.00 53.77           H  
ATOM   1179  N   VAL A  74      23.227  16.579  20.460  1.00 52.41           N  
ATOM   1180  H   VAL A  74      24.104  16.153  20.721  1.00 52.41           H  
ATOM   1181  CA  VAL A  74      23.246  17.918  19.832  1.00 52.41           C  
ATOM   1182  HA  VAL A  74      22.327  18.439  20.098  1.00 52.41           H  
ATOM   1183  C   VAL A  74      23.234  17.829  18.290  1.00 52.41           C  
ATOM   1184  CB  VAL A  74      24.403  18.752  20.431  1.00 52.41           C  
ATOM   1185  HB  VAL A  74      25.355  18.291  20.165  1.00 52.41           H  
ATOM   1186  O   VAL A  74      23.048  18.824  17.594  1.00 52.41           O  
ATOM   1187  CG1 VAL A  74      24.412  20.211  19.961  1.00 52.41           C  
ATOM   1188 HG11 VAL A  74      25.182  20.773  20.489  1.00 52.41           H  
ATOM   1189 HG12 VAL A  74      23.440  20.671  20.138  1.00 52.41           H  
ATOM   1190 HG13 VAL A  74      24.644  20.257  18.897  1.00 52.41           H  
ATOM   1191  CG2 VAL A  74      24.295  18.803  21.969  1.00 52.41           C  
ATOM   1192 HG21 VAL A  74      24.412  17.808  22.398  1.00 52.41           H  
ATOM   1193 HG22 VAL A  74      23.327  19.211  22.262  1.00 52.41           H  
ATOM   1194 HG23 VAL A  74      25.087  19.432  22.376  1.00 52.41           H  
ATOM   1195  N   ASP A  75      23.379  16.622  17.735  1.00 53.48           N  
ATOM   1196  H   ASP A  75      23.492  15.858  18.386  1.00 53.48           H  
ATOM   1197  CA  ASP A  75      23.965  16.426  16.401  1.00 53.48           C  
ATOM   1198  HA  ASP A  75      24.578  17.297  16.168  1.00 53.48           H  
ATOM   1199  C   ASP A  75      22.940  16.273  15.247  1.00 53.48           C  
ATOM   1200  CB  ASP A  75      24.919  15.219  16.495  1.00 53.48           C  
ATOM   1201  HB2 ASP A  75      25.526  15.175  15.591  1.00 53.48           H  
ATOM   1202  HB3 ASP A  75      24.322  14.308  16.544  1.00 53.48           H  
ATOM   1203  O   ASP A  75      23.219  16.624  14.096  1.00 53.48           O  
ATOM   1204  CG  ASP A  75      25.844  15.283  17.725  1.00 53.48           C  
ATOM   1205  OD1 ASP A  75      26.484  16.338  17.929  1.00 53.48           O  
ATOM   1206  OD2 ASP A  75      25.847  14.300  18.497  1.00 53.48           O  
ATOM   1207  N   GLN A  76      21.725  15.799  15.550  1.00 63.03           N  
ATOM   1208  H   GLN A  76      21.551  15.607  16.526  1.00 63.03           H  
ATOM   1209  CA  GLN A  76      20.592  15.579  14.628  1.00 63.03           C  
ATOM   1210  HA  GLN A  76      20.837  16.018  13.661  1.00 63.03           H  
ATOM   1211  C   GLN A  76      19.283  16.263  15.108  1.00 63.03           C  
ATOM   1212  CB  GLN A  76      20.334  14.080  14.395  1.00 63.03           C  
ATOM   1213  HB2 GLN A  76      19.511  14.023  13.682  1.00 63.03           H  
ATOM   1214  HB3 GLN A  76      19.994  13.610  15.318  1.00 63.03           H  
ATOM   1215  O   GLN A  76      18.258  15.595  15.259  1.00 63.03           O  
ATOM   1216  CG  GLN A  76      21.482  13.243  13.822  1.00 63.03           C  
ATOM   1217  HG2 GLN A  76      21.982  13.820  13.044  1.00 63.03           H  
ATOM   1218  HG3 GLN A  76      22.210  13.005  14.597  1.00 63.03           H  
ATOM   1219  CD  GLN A  76      20.927  11.958  13.201  1.00 63.03           C  
ATOM   1220  NE2 GLN A  76      21.597  11.416  12.211  1.00 63.03           N  
ATOM   1221 HE21 GLN A  76      21.065  10.775  11.641  1.00 63.03           H  
ATOM   1222 HE22 GLN A  76      22.597  11.545  12.147  1.00 63.03           H  
ATOM   1223  OE1 GLN A  76      19.852  11.475  13.518  1.00 63.03           O  
ATOM   1224  N   PRO A  77      19.292  17.580  15.392  1.00 73.04           N  
ATOM   1225  CA  PRO A  77      18.131  18.319  15.892  1.00 73.04           C  
ATOM   1226  HA  PRO A  77      17.986  18.086  16.947  1.00 73.04           H  
ATOM   1227  C   PRO A  77      16.830  18.016  15.135  1.00 73.04           C  
ATOM   1228  CB  PRO A  77      18.519  19.795  15.759  1.00 73.04           C  
ATOM   1229  HB2 PRO A  77      18.929  20.133  16.711  1.00 73.04           H  
ATOM   1230  HB3 PRO A  77      17.686  20.419  15.437  1.00 73.04           H  
ATOM   1231  O   PRO A  77      16.821  17.907  13.907  1.00 73.04           O  
ATOM   1232  CG  PRO A  77      19.647  19.812  14.740  1.00 73.04           C  
ATOM   1233  HG2 PRO A  77      19.237  19.748  13.733  1.00 73.04           H  
ATOM   1234  HG3 PRO A  77      20.290  20.686  14.855  1.00 73.04           H  
ATOM   1235  CD  PRO A  77      20.362  18.522  15.117  1.00 73.04           C  
ATOM   1236  HD2 PRO A  77      20.951  18.674  16.022  1.00 73.04           H  
ATOM   1237  HD3 PRO A  77      21.011  18.183  14.310  1.00 73.04           H  
ATOM   1238  N   ALA A  78      15.719  17.909  15.873  1.00 82.71           N  
ATOM   1239  H   ALA A  78      15.784  18.028  16.874  1.00 82.71           H  
ATOM   1240  CA  ALA A  78      14.400  17.698  15.284  1.00 82.71           C  
ATOM   1241  HA  ALA A  78      14.420  16.762  14.725  1.00 82.71           H  
ATOM   1242  C   ALA A  78      14.074  18.837  14.306  1.00 82.71           C  
ATOM   1243  CB  ALA A  78      13.351  17.568  16.397  1.00 82.71           C  
ATOM   1244  HB1 ALA A  78      12.369  17.390  15.959  1.00 82.71           H  
ATOM   1245  HB2 ALA A  78      13.600  16.730  17.048  1.00 82.71           H  
ATOM   1246  HB3 ALA A  78      13.312  18.483  16.988  1.00 82.71           H  
ATOM   1247  O   ALA A  78      14.144  20.016  14.656  1.00 82.71           O  
ATOM   1248  N   ARG A  79      13.694  18.505  13.069  1.00 85.43           N  
ATOM   1249  H   ARG A  79      13.576  17.525  12.856  1.00 85.43           H  
ATOM   1250  CA  ARG A  79      13.352  19.520  12.060  1.00 85.43           C  
ATOM   1251  HA  ARG A  79      14.140  20.274  12.055  1.00 85.43           H  
ATOM   1252  C   ARG A  79      12.056  20.246  12.420  1.00 85.43           C  
ATOM   1253  CB  ARG A  79      13.282  18.854  10.681  1.00 85.43           C  
ATOM   1254  HB2 ARG A  79      12.549  18.049  10.737  1.00 85.43           H  
ATOM   1255  HB3 ARG A  79      14.254  18.414  10.456  1.00 85.43           H  
ATOM   1256  O   ARG A  79      11.889  21.404  12.051  1.00 85.43           O  
ATOM   1257  CG  ARG A  79      12.885  19.791   9.526  1.00 85.43           C  
ATOM   1258  HG2 ARG A  79      12.915  19.215   8.601  1.00 85.43           H  
ATOM   1259  HG3 ARG A  79      11.859  20.129   9.671  1.00 85.43           H  
ATOM   1260  CD  ARG A  79      13.800  21.014   9.367  1.00 85.43           C  
ATOM   1261  HD2 ARG A  79      13.733  21.647  10.251  1.00 85.43           H  
ATOM   1262  HD3 ARG A  79      14.831  20.674   9.267  1.00 85.43           H  
ATOM   1263  NE  ARG A  79      13.411  21.798   8.179  1.00 85.43           N  
ATOM   1264  HE  ARG A  79      12.480  21.656   7.814  1.00 85.43           H  
ATOM   1265  NH1 ARG A  79      15.327  23.062   7.962  1.00 85.43           N  
ATOM   1266 HH11 ARG A  79      15.672  22.746   8.857  1.00 85.43           H  
ATOM   1267 HH12 ARG A  79      15.842  23.780   7.473  1.00 85.43           H  
ATOM   1268  NH2 ARG A  79      13.755  23.204   6.429  1.00 85.43           N  
ATOM   1269 HH21 ARG A  79      12.851  23.013   6.023  1.00 85.43           H  
ATOM   1270 HH22 ARG A  79      14.386  23.786   5.897  1.00 85.43           H  
ATOM   1271  CZ  ARG A  79      14.160  22.679   7.544  1.00 85.43           C  
ATOM   1272  N   LEU A  80      11.157  19.563  13.126  1.00 92.18           N  
ATOM   1273  H   LEU A  80      11.384  18.614  13.384  1.00 92.18           H  
ATOM   1274  CA  LEU A  80       9.924  20.124  13.660  1.00 92.18           C  
ATOM   1275  HA  LEU A  80      10.077  21.185  13.859  1.00 92.18           H  
ATOM   1276  C   LEU A  80       9.539  19.416  14.963  1.00 92.18           C  
ATOM   1277  CB  LEU A  80       8.814  19.963  12.609  1.00 92.18           C  
ATOM   1278  HB2 LEU A  80       8.676  18.895  12.437  1.00 92.18           H  
ATOM   1279  HB3 LEU A  80       9.133  20.415  11.670  1.00 92.18           H  
ATOM   1280  O   LEU A  80       9.417  18.189  14.977  1.00 92.18           O  
ATOM   1281  CG  LEU A  80       7.465  20.570  13.029  1.00 92.18           C  
ATOM   1282  HG  LEU A  80       7.211  20.278  14.048  1.00 92.18           H  
ATOM   1283  CD1 LEU A  80       7.517  22.094  12.945  1.00 92.18           C  
ATOM   1284 HD11 LEU A  80       6.544  22.510  13.205  1.00 92.18           H  
ATOM   1285 HD12 LEU A  80       7.786  22.409  11.937  1.00 92.18           H  
ATOM   1286 HD13 LEU A  80       8.247  22.482  13.656  1.00 92.18           H  
ATOM   1287  CD2 LEU A  80       6.366  20.041  12.109  1.00 92.18           C  
ATOM   1288 HD21 LEU A  80       6.248  18.969  12.267  1.00 92.18           H  
ATOM   1289 HD22 LEU A  80       5.421  20.525  12.353  1.00 92.18           H  
ATOM   1290 HD23 LEU A  80       6.629  20.225  11.068  1.00 92.18           H  
ATOM   1291  N   THR A  81       9.253  20.191  16.006  1.00 94.99           N  
ATOM   1292  H   THR A  81       9.433  21.182  15.932  1.00 94.99           H  
ATOM   1293  CA  THR A  81       8.538  19.713  17.198  1.00 94.99           C  
ATOM   1294  HA  THR A  81       8.451  18.627  17.155  1.00 94.99           H  
ATOM   1295  C   THR A  81       7.125  20.288  17.207  1.00 94.99           C  
ATOM   1296  CB  THR A  81       9.318  20.032  18.479  1.00 94.99           C  
ATOM   1297  HB  THR A  81       9.513  21.102  18.543  1.00 94.99           H  
ATOM   1298  O   THR A  81       6.934  21.486  17.016  1.00 94.99           O  
ATOM   1299  CG2 THR A  81       8.622  19.552  19.754  1.00 94.99           C  
ATOM   1300 HG21 THR A  81       9.256  19.761  20.615  1.00 94.99           H  
ATOM   1301 HG22 THR A  81       8.437  18.479  19.700  1.00 94.99           H  
ATOM   1302 HG23 THR A  81       7.672  20.070  19.889  1.00 94.99           H  
ATOM   1303  OG1 THR A  81      10.532  19.324  18.411  1.00 94.99           O  
ATOM   1304  HG1 THR A  81      11.253  19.943  18.549  1.00 94.99           H  
ATOM   1305  N   MET A  82       6.124  19.431  17.384  1.00 97.70           N  
ATOM   1306  H   MET A  82       6.349  18.454  17.507  1.00 97.70           H  
ATOM   1307  CA  MET A  82       4.706  19.790  17.394  1.00 97.70           C  
ATOM   1308  HA  MET A  82       4.565  20.767  16.931  1.00 97.70           H  
ATOM   1309  C   MET A  82       4.223  19.866  18.844  1.00 97.70           C  
ATOM   1310  CB  MET A  82       3.909  18.759  16.574  1.00 97.70           C  
ATOM   1311  HB2 MET A  82       2.849  19.010  16.615  1.00 97.70           H  
ATOM   1312  HB3 MET A  82       4.047  17.770  17.011  1.00 97.70           H  
ATOM   1313  O   MET A  82       4.149  18.834  19.508  1.00 97.70           O  
ATOM   1314  CG  MET A  82       4.360  18.735  15.106  1.00 97.70           C  
ATOM   1315  HG2 MET A  82       5.439  18.591  15.061  1.00 97.70           H  
ATOM   1316  HG3 MET A  82       4.140  19.708  14.668  1.00 97.70           H  
ATOM   1317  SD  MET A  82       3.597  17.455  14.071  1.00 97.70           S  
ATOM   1318  CE  MET A  82       4.456  15.990  14.712  1.00 97.70           C  
ATOM   1319  HE1 MET A  82       4.182  15.119  14.116  1.00 97.70           H  
ATOM   1320  HE2 MET A  82       5.534  16.142  14.656  1.00 97.70           H  
ATOM   1321  HE3 MET A  82       4.175  15.818  15.751  1.00 97.70           H  
ATOM   1322  N   LEU A  83       3.928  21.075  19.325  1.00 98.00           N  
ATOM   1323  H   LEU A  83       3.961  21.854  18.684  1.00 98.00           H  
ATOM   1324  CA  LEU A  83       3.391  21.357  20.653  1.00 98.00           C  
ATOM   1325  HA  LEU A  83       3.582  20.509  21.311  1.00 98.00           H  
ATOM   1326  C   LEU A  83       1.875  21.526  20.541  1.00 98.00           C  
ATOM   1327  CB  LEU A  83       4.060  22.599  21.272  1.00 98.00           C  
ATOM   1328  HB2 LEU A  83       3.477  22.862  22.155  1.00 98.00           H  
ATOM   1329  HB3 LEU A  83       4.008  23.444  20.584  1.00 98.00           H  
ATOM   1330  O   LEU A  83       1.374  22.503  19.987  1.00 98.00           O  
ATOM   1331  CG  LEU A  83       5.514  22.359  21.714  1.00 98.00           C  
ATOM   1332  HG  LEU A  83       5.626  21.325  22.041  1.00 98.00           H  
ATOM   1333  CD1 LEU A  83       6.523  22.644  20.601  1.00 98.00           C  
ATOM   1334 HD11 LEU A  83       6.315  22.024  19.729  1.00 98.00           H  
ATOM   1335 HD12 LEU A  83       6.465  23.693  20.312  1.00 98.00           H  
ATOM   1336 HD13 LEU A  83       7.523  22.415  20.970  1.00 98.00           H  
ATOM   1337  CD2 LEU A  83       5.900  23.262  22.883  1.00 98.00           C  
ATOM   1338 HD21 LEU A  83       6.879  22.965  23.261  1.00 98.00           H  
ATOM   1339 HD22 LEU A  83       5.185  23.168  23.700  1.00 98.00           H  
ATOM   1340 HD23 LEU A  83       5.934  24.304  22.567  1.00 98.00           H  
ATOM   1341  N   ILE A  84       1.149  20.535  21.038  1.00 98.21           N  
ATOM   1342  H   ILE A  84       1.635  19.763  21.472  1.00 98.21           H  
ATOM   1343  CA  ILE A  84      -0.275  20.360  20.785  1.00 98.21           C  
ATOM   1344  HA  ILE A  84      -0.576  21.032  19.981  1.00 98.21           H  
ATOM   1345  C   ILE A  84      -1.045  20.719  22.050  1.00 98.21           C  
ATOM   1346  CB  ILE A  84      -0.569  18.927  20.304  1.00 98.21           C  
ATOM   1347  HB  ILE A  84      -0.329  18.240  21.116  1.00 98.21           H  
ATOM   1348  O   ILE A  84      -1.041  19.959  23.018  1.00 98.21           O  
ATOM   1349  CG1 ILE A  84       0.299  18.540  19.083  1.00 98.21           C  
ATOM   1350 HG12 ILE A  84      -0.063  19.059  18.195  1.00 98.21           H  
ATOM   1351 HG13 ILE A  84       1.338  18.830  19.236  1.00 98.21           H  
ATOM   1352  CG2 ILE A  84      -2.073  18.815  19.976  1.00 98.21           C  
ATOM   1353 HG21 ILE A  84      -2.671  18.992  20.870  1.00 98.21           H  
ATOM   1354 HG22 ILE A  84      -2.354  19.556  19.228  1.00 98.21           H  
ATOM   1355 HG23 ILE A  84      -2.323  17.822  19.604  1.00 98.21           H  
ATOM   1356  CD1 ILE A  84       0.312  17.033  18.837  1.00 98.21           C  
ATOM   1357 HD11 ILE A  84       0.736  16.528  19.705  1.00 98.21           H  
ATOM   1358 HD12 ILE A  84       0.912  16.816  17.953  1.00 98.21           H  
ATOM   1359 HD13 ILE A  84      -0.703  16.669  18.677  1.00 98.21           H  
ATOM   1360  N   LYS A  85      -1.715  21.869  22.053  1.00 97.32           N  
ATOM   1361  H   LYS A  85      -1.741  22.389  21.187  1.00 97.32           H  
ATOM   1362  CA  LYS A  85      -2.629  22.275  23.121  1.00 97.32           C  
ATOM   1363  HA  LYS A  85      -2.114  22.255  24.082  1.00 97.32           H  
ATOM   1364  C   LYS A  85      -3.790  21.285  23.193  1.00 97.32           C  
ATOM   1365  CB  LYS A  85      -3.130  23.697  22.849  1.00 97.32           C  
ATOM   1366  HB2 LYS A  85      -3.372  23.783  21.790  1.00 97.32           H  
ATOM   1367  HB3 LYS A  85      -4.042  23.859  23.424  1.00 97.32           H  
ATOM   1368  O   LYS A  85      -4.601  21.192  22.277  1.00 97.32           O  
ATOM   1369  CG  LYS A  85      -2.117  24.789  23.217  1.00 97.32           C  
ATOM   1370  HG2 LYS A  85      -1.223  24.703  22.599  1.00 97.32           H  
ATOM   1371  HG3 LYS A  85      -1.836  24.663  24.263  1.00 97.32           H  
ATOM   1372  CD  LYS A  85      -2.745  26.181  23.046  1.00 97.32           C  
ATOM   1373  HD2 LYS A  85      -2.237  26.880  23.711  1.00 97.32           H  
ATOM   1374  HD3 LYS A  85      -3.790  26.144  23.352  1.00 97.32           H  
ATOM   1375  CE  LYS A  85      -2.642  26.698  21.605  1.00 97.32           C  
ATOM   1376  HE2 LYS A  85      -1.692  27.216  21.476  1.00 97.32           H  
ATOM   1377  HE3 LYS A  85      -2.675  25.845  20.927  1.00 97.32           H  
ATOM   1378  NZ  LYS A  85      -3.766  27.595  21.262  1.00 97.32           N  
ATOM   1379  HZ1 LYS A  85      -3.627  27.968  20.334  1.00 97.32           H  
ATOM   1380  HZ2 LYS A  85      -3.854  28.377  21.896  1.00 97.32           H  
ATOM   1381  HZ3 LYS A  85      -4.615  27.049  21.232  1.00 97.32           H  
ATOM   1382  N   SER A  86      -3.858  20.542  24.292  1.00 95.41           N  
ATOM   1383  H   SER A  86      -3.159  20.671  25.010  1.00 95.41           H  
ATOM   1384  CA  SER A  86      -4.917  19.575  24.576  1.00 95.41           C  
ATOM   1385  HA  SER A  86      -5.693  19.659  23.815  1.00 95.41           H  
ATOM   1386  C   SER A  86      -5.569  19.908  25.919  1.00 95.41           C  
ATOM   1387  CB  SER A  86      -4.319  18.161  24.510  1.00 95.41           C  
ATOM   1388  HB2 SER A  86      -3.771  18.060  23.574  1.00 95.41           H  
ATOM   1389  HB3 SER A  86      -3.614  18.026  25.331  1.00 95.41           H  
ATOM   1390  O   SER A  86      -5.083  20.775  26.644  1.00 95.41           O  
ATOM   1391  OG  SER A  86      -5.309  17.147  24.553  1.00 95.41           O  
ATOM   1392  HG  SER A  86      -5.947  17.362  23.869  1.00 95.41           H  
ATOM   1393  N   ALA A  87      -6.682  19.260  26.246  1.00 92.78           N  
ATOM   1394  H   ALA A  87      -7.025  18.563  25.600  1.00 92.78           H  
ATOM   1395  CA  ALA A  87      -7.284  19.290  27.580  1.00 92.78           C  
ATOM   1396  HA  ALA A  87      -6.695  19.928  28.239  1.00 92.78           H  
ATOM   1397  C   ALA A  87      -7.274  17.876  28.169  1.00 92.78           C  
ATOM   1398  CB  ALA A  87      -8.696  19.878  27.493  1.00 92.78           C  
ATOM   1399  HB1 ALA A  87      -8.648  20.882  27.071  1.00 92.78           H  
ATOM   1400  HB2 ALA A  87      -9.128  19.943  28.491  1.00 92.78           H  
ATOM   1401  HB3 ALA A  87      -9.328  19.251  26.865  1.00 92.78           H  
ATOM   1402  O   ALA A  87      -7.351  16.903  27.418  1.00 92.78           O  
ATOM   1403  N   VAL A  88      -7.199  17.729  29.493  1.00 90.53           N  
ATOM   1404  H   VAL A  88      -7.079  18.565  30.046  1.00 90.53           H  
ATOM   1405  CA  VAL A  88      -7.006  16.421  30.159  1.00 90.53           C  
ATOM   1406  HA  VAL A  88      -5.991  16.083  29.950  1.00 90.53           H  
ATOM   1407  C   VAL A  88      -7.942  15.319  29.620  1.00 90.53           C  
ATOM   1408  CB  VAL A  88      -7.116  16.589  31.687  1.00 90.53           C  
ATOM   1409  HB  VAL A  88      -8.064  17.069  31.931  1.00 90.53           H  
ATOM   1410  O   VAL A  88      -7.456  14.272  29.188  1.00 90.53           O  
ATOM   1411  CG1 VAL A  88      -7.055  15.241  32.402  1.00 90.53           C  
ATOM   1412 HG11 VAL A  88      -6.228  14.648  32.012  1.00 90.53           H  
ATOM   1413 HG12 VAL A  88      -7.988  14.698  32.249  1.00 90.53           H  
ATOM   1414 HG13 VAL A  88      -6.910  15.395  33.471  1.00 90.53           H  
ATOM   1415  CG2 VAL A  88      -5.969  17.462  32.219  1.00 90.53           C  
ATOM   1416 HG21 VAL A  88      -6.065  17.583  33.298  1.00 90.53           H  
ATOM   1417 HG22 VAL A  88      -5.995  18.456  31.773  1.00 90.53           H  
ATOM   1418 HG23 VAL A  88      -5.005  17.001  32.004  1.00 90.53           H  
ATOM   1419  N   GLY A  89      -9.248  15.589  29.499  1.00 88.96           N  
ATOM   1420  H   GLY A  89      -9.577  16.478  29.846  1.00 88.96           H  
ATOM   1421  CA  GLY A  89     -10.247  14.639  28.976  1.00 88.96           C  
ATOM   1422  HA2 GLY A  89     -10.172  13.710  29.541  1.00 88.96           H  
ATOM   1423  HA3 GLY A  89     -11.239  15.055  29.151  1.00 88.96           H  
ATOM   1424  C   GLY A  89     -10.151  14.288  27.478  1.00 88.96           C  
ATOM   1425  O   GLY A  89     -10.767  13.318  27.036  1.00 88.96           O  
ATOM   1426  N   ASN A  90      -9.357  15.005  26.676  1.00 92.91           N  
ATOM   1427  H   ASN A  90      -8.844  15.774  27.085  1.00 92.91           H  
ATOM   1428  CA  ASN A  90      -9.262  14.823  25.219  1.00 92.91           C  
ATOM   1429  HA  ASN A  90     -10.262  14.582  24.858  1.00 92.91           H  
ATOM   1430  C   ASN A  90      -8.367  13.638  24.782  1.00 92.91           C  
ATOM   1431  CB  ASN A  90      -8.851  16.149  24.549  1.00 92.91           C  
ATOM   1432  HB2 ASN A  90      -8.640  15.969  23.495  1.00 92.91           H  
ATOM   1433  HB3 ASN A  90      -7.931  16.524  24.997  1.00 92.91           H  
ATOM   1434  O   ASN A  90      -7.819  13.640  23.676  1.00 92.91           O  
ATOM   1435  CG  ASN A  90      -9.896  17.247  24.578  1.00 92.91           C  
ATOM   1436  ND2 ASN A  90      -9.593  18.372  23.979  1.00 92.91           N  
ATOM   1437 HD21 ASN A  90      -8.739  18.442  23.444  1.00 92.91           H  
ATOM   1438 HD22 ASN A  90     -10.289  19.103  23.950  1.00 92.91           H  
ATOM   1439  OD1 ASN A  90     -10.993  17.101  25.089  1.00 92.91           O  
ATOM   1440  N   SER A  91      -8.231  12.590  25.601  1.00 92.06           N  
ATOM   1441  H   SER A  91      -8.768  12.591  26.456  1.00 92.06           H  
ATOM   1442  CA  SER A  91      -7.375  11.420  25.324  1.00 92.06           C  
ATOM   1443  HA  SER A  91      -6.333  11.741  25.320  1.00 92.06           H  
ATOM   1444  C   SER A  91      -7.652  10.769  23.959  1.00 92.06           C  
ATOM   1445  CB  SER A  91      -7.540  10.391  26.448  1.00 92.06           C  
ATOM   1446  HB2 SER A  91      -6.902   9.528  26.252  1.00 92.06           H  
ATOM   1447  HB3 SER A  91      -7.232  10.843  27.390  1.00 92.06           H  
ATOM   1448  O   SER A  91      -6.721  10.402  23.242  1.00 92.06           O  
ATOM   1449  OG  SER A  91      -8.893   9.977  26.546  1.00 92.06           O  
ATOM   1450  HG  SER A  91      -9.021   9.616  27.426  1.00 92.06           H  
ATOM   1451  N   ARG A  92      -8.922  10.718  23.526  1.00 91.97           N  
ATOM   1452  H   ARG A  92      -9.629  10.999  24.190  1.00 91.97           H  
ATOM   1453  CA  ARG A  92      -9.307  10.232  22.186  1.00 91.97           C  
ATOM   1454  HA  ARG A  92      -8.847   9.255  22.030  1.00 91.97           H  
ATOM   1455  C   ARG A  92      -8.788  11.108  21.039  1.00 91.97           C  
ATOM   1456  CB  ARG A  92     -10.830  10.088  22.063  1.00 91.97           C  
ATOM   1457  HB2 ARG A  92     -11.304  11.044  22.283  1.00 91.97           H  
ATOM   1458  HB3 ARG A  92     -11.056   9.827  21.029  1.00 91.97           H  
ATOM   1459  O   ARG A  92      -8.426  10.561  19.999  1.00 91.97           O  
ATOM   1460  CG  ARG A  92     -11.426   9.002  22.967  1.00 91.97           C  
ATOM   1461  HG2 ARG A  92     -11.341   9.303  24.011  1.00 91.97           H  
ATOM   1462  HG3 ARG A  92     -10.890   8.065  22.817  1.00 91.97           H  
ATOM   1463  CD  ARG A  92     -12.902   8.809  22.597  1.00 91.97           C  
ATOM   1464  HD2 ARG A  92     -13.421   9.761  22.710  1.00 91.97           H  
ATOM   1465  HD3 ARG A  92     -12.957   8.504  21.552  1.00 91.97           H  
ATOM   1466  NE  ARG A  92     -13.559   7.798  23.444  1.00 91.97           N  
ATOM   1467  HE  ARG A  92     -13.088   7.550  24.302  1.00 91.97           H  
ATOM   1468  NH1 ARG A  92     -15.440   7.508  22.148  1.00 91.97           N  
ATOM   1469 HH11 ARG A  92     -15.066   8.146  21.460  1.00 91.97           H  
ATOM   1470 HH12 ARG A  92     -16.334   7.070  21.979  1.00 91.97           H  
ATOM   1471  NH2 ARG A  92     -15.244   6.404  24.078  1.00 91.97           N  
ATOM   1472 HH21 ARG A  92     -14.753   6.210  24.939  1.00 91.97           H  
ATOM   1473 HH22 ARG A  92     -16.163   6.016  23.922  1.00 91.97           H  
ATOM   1474  CZ  ARG A  92     -14.739   7.244  23.218  1.00 91.97           C  
ATOM   1475  N   ARG A  93      -8.736  12.439  21.207  1.00 95.28           N  
ATOM   1476  H   ARG A  93      -8.935  12.806  22.126  1.00 95.28           H  
ATOM   1477  CA  ARG A  93      -8.128  13.346  20.213  1.00 95.28           C  
ATOM   1478  HA  ARG A  93      -8.509  13.113  19.218  1.00 95.28           H  
ATOM   1479  C   ARG A  93      -6.626  13.102  20.157  1.00 95.28           C  
ATOM   1480  CB  ARG A  93      -8.409  14.832  20.506  1.00 95.28           C  
ATOM   1481  HB2 ARG A  93      -7.819  15.427  19.809  1.00 95.28           H  
ATOM   1482  HB3 ARG A  93      -8.060  15.076  21.510  1.00 95.28           H  
ATOM   1483  O   ARG A  93      -6.106  12.838  19.076  1.00 95.28           O  
ATOM   1484  CG  ARG A  93      -9.879  15.259  20.357  1.00 95.28           C  
ATOM   1485  HG2 ARG A  93     -10.212  15.066  19.337  1.00 95.28           H  
ATOM   1486  HG3 ARG A  93     -10.501  14.704  21.059  1.00 95.28           H  
ATOM   1487  CD  ARG A  93      -9.995  16.761  20.641  1.00 95.28           C  
ATOM   1488  HD2 ARG A  93      -9.340  17.293  19.951  1.00 95.28           H  
ATOM   1489  HD3 ARG A  93      -9.651  16.957  21.656  1.00 95.28           H  
ATOM   1490  NE  ARG A  93     -11.362  17.288  20.486  1.00 95.28           N  
ATOM   1491  HE  ARG A  93     -12.069  16.674  20.108  1.00 95.28           H  
ATOM   1492  NH1 ARG A  93     -10.841  19.507  20.926  1.00 95.28           N  
ATOM   1493 HH11 ARG A  93      -9.872  19.273  21.089  1.00 95.28           H  
ATOM   1494 HH12 ARG A  93     -10.996  20.460  20.629  1.00 95.28           H  
ATOM   1495  NH2 ARG A  93     -12.890  18.959  20.321  1.00 95.28           N  
ATOM   1496 HH21 ARG A  93     -13.060  19.954  20.345  1.00 95.28           H  
ATOM   1497 HH22 ARG A  93     -13.589  18.282  20.051  1.00 95.28           H  
ATOM   1498  CZ  ARG A  93     -11.681  18.569  20.594  1.00 95.28           C  
ATOM   1499  N   ARG A  94      -5.952  13.078  21.316  1.00 96.13           N  
ATOM   1500  H   ARG A  94      -6.467  13.283  22.161  1.00 96.13           H  
ATOM   1501  CA  ARG A  94      -4.511  12.786  21.410  1.00 96.13           C  
ATOM   1502  HA  ARG A  94      -3.966  13.570  20.884  1.00 96.13           H  
ATOM   1503  C   ARG A  94      -4.155  11.486  20.697  1.00 96.13           C  
ATOM   1504  CB  ARG A  94      -4.033  12.766  22.872  1.00 96.13           C  
ATOM   1505  HB2 ARG A  94      -2.982  12.478  22.883  1.00 96.13           H  
ATOM   1506  HB3 ARG A  94      -4.592  12.026  23.445  1.00 96.13           H  
ATOM   1507  O   ARG A  94      -3.308  11.497  19.809  1.00 96.13           O  
ATOM   1508  CG  ARG A  94      -4.172  14.143  23.537  1.00 96.13           C  
ATOM   1509  HG2 ARG A  94      -5.223  14.360  23.728  1.00 96.13           H  
ATOM   1510  HG3 ARG A  94      -3.796  14.909  22.858  1.00 96.13           H  
ATOM   1511  CD  ARG A  94      -3.376  14.230  24.846  1.00 96.13           C  
ATOM   1512  HD2 ARG A  94      -2.364  13.863  24.677  1.00 96.13           H  
ATOM   1513  HD3 ARG A  94      -3.301  15.276  25.144  1.00 96.13           H  
ATOM   1514  NE  ARG A  94      -3.994  13.454  25.932  1.00 96.13           N  
ATOM   1515  HE  ARG A  94      -3.617  12.536  26.120  1.00 96.13           H  
ATOM   1516  NH1 ARG A  94      -5.621  14.953  26.517  1.00 96.13           N  
ATOM   1517 HH11 ARG A  94      -6.324  15.276  27.168  1.00 96.13           H  
ATOM   1518 HH12 ARG A  94      -5.358  15.572  25.764  1.00 96.13           H  
ATOM   1519  NH2 ARG A  94      -5.334  13.101  27.718  1.00 96.13           N  
ATOM   1520 HH21 ARG A  94      -4.778  12.277  27.902  1.00 96.13           H  
ATOM   1521 HH22 ARG A  94      -6.059  13.400  28.355  1.00 96.13           H  
ATOM   1522  CZ  ARG A  94      -4.977  13.842  26.717  1.00 96.13           C  
ATOM   1523  N   GLU A  95      -4.861  10.397  20.984  1.00 90.36           N  
ATOM   1524  H   GLU A  95      -5.522  10.444  21.746  1.00 90.36           H  
ATOM   1525  CA  GLU A  95      -4.594   9.093  20.370  1.00 90.36           C  
ATOM   1526  HA  GLU A  95      -3.530   8.893  20.497  1.00 90.36           H  
ATOM   1527  C   GLU A  95      -4.857   9.059  18.852  1.00 90.36           C  
ATOM   1528  CB  GLU A  95      -5.385   8.022  21.141  1.00 90.36           C  
ATOM   1529  HB2 GLU A  95      -6.446   8.267  21.095  1.00 90.36           H  
ATOM   1530  HB3 GLU A  95      -5.082   8.052  22.187  1.00 90.36           H  
ATOM   1531  O   GLU A  95      -4.055   8.507  18.092  1.00 90.36           O  
ATOM   1532  CG  GLU A  95      -5.204   6.586  20.624  1.00 90.36           C  
ATOM   1533  HG2 GLU A  95      -5.762   5.917  21.278  1.00 90.36           H  
ATOM   1534  HG3 GLU A  95      -5.662   6.516  19.637  1.00 90.36           H  
ATOM   1535  CD  GLU A  95      -3.746   6.103  20.539  1.00 90.36           C  
ATOM   1536  OE1 GLU A  95      -3.554   5.067  19.856  1.00 90.36           O  
ATOM   1537  OE2 GLU A  95      -2.833   6.768  21.073  1.00 90.36           O  
ATOM   1538  N   ALA A  96      -5.911   9.720  18.363  1.00 90.37           N  
ATOM   1539  H   ALA A  96      -6.554  10.170  19.000  1.00 90.37           H  
ATOM   1540  CA  ALA A  96      -6.116   9.887  16.923  1.00 90.37           C  
ATOM   1541  HA  ALA A  96      -6.123   8.903  16.456  1.00 90.37           H  
ATOM   1542  C   ALA A  96      -4.980  10.695  16.268  1.00 90.37           C  
ATOM   1543  CB  ALA A  96      -7.482  10.530  16.693  1.00 90.37           C  
ATOM   1544  HB1 ALA A  96      -7.647  10.667  15.624  1.00 90.37           H  
ATOM   1545  HB2 ALA A  96      -8.255   9.870  17.086  1.00 90.37           H  
ATOM   1546  HB3 ALA A  96      -7.535  11.498  17.191  1.00 90.37           H  
ATOM   1547  O   ALA A  96      -4.541  10.368  15.163  1.00 90.37           O  
ATOM   1548  N   ILE A  97      -4.437  11.702  16.958  1.00 95.23           N  
ATOM   1549  H   ILE A  97      -4.854  11.947  17.845  1.00 95.23           H  
ATOM   1550  CA  ILE A  97      -3.286  12.487  16.495  1.00 95.23           C  
ATOM   1551  HA  ILE A  97      -3.470  12.787  15.464  1.00 95.23           H  
ATOM   1552  C   ILE A  97      -1.998  11.641  16.484  1.00 95.23           C  
ATOM   1553  CB  ILE A  97      -3.154  13.783  17.325  1.00 95.23           C  
ATOM   1554  HB  ILE A  97      -3.103  13.531  18.384  1.00 95.23           H  
ATOM   1555  O   ILE A  97      -1.237  11.728  15.516  1.00 95.23           O  
ATOM   1556  CG1 ILE A  97      -4.373  14.707  17.104  1.00 95.23           C  
ATOM   1557 HG12 ILE A  97      -5.295  14.126  17.106  1.00 95.23           H  
ATOM   1558 HG13 ILE A  97      -4.303  15.176  16.123  1.00 95.23           H  
ATOM   1559  CG2 ILE A  97      -1.861  14.516  16.939  1.00 95.23           C  
ATOM   1560 HG21 ILE A  97      -1.879  15.536  17.324  1.00 95.23           H  
ATOM   1561 HG22 ILE A  97      -1.774  14.577  15.855  1.00 95.23           H  
ATOM   1562 HG23 ILE A  97      -0.995  14.004  17.360  1.00 95.23           H  
ATOM   1563  CD1 ILE A  97      -4.523  15.790  18.179  1.00 95.23           C  
ATOM   1564 HD11 ILE A  97      -5.428  16.362  17.975  1.00 95.23           H  
ATOM   1565 HD12 ILE A  97      -4.611  15.331  19.164  1.00 95.23           H  
ATOM   1566 HD13 ILE A  97      -3.675  16.475  18.167  1.00 95.23           H  
ATOM   1567  N   ARG A  98      -1.773  10.760  17.477  1.00 91.42           N  
ATOM   1568  H   ARG A  98      -2.426  10.752  18.248  1.00 91.42           H  
ATOM   1569  CA  ARG A  98      -0.629   9.814  17.495  1.00 91.42           C  
ATOM   1570  HA  ARG A  98       0.297  10.387  17.469  1.00 91.42           H  
ATOM   1571  C   ARG A  98      -0.607   8.906  16.263  1.00 91.42           C  
ATOM   1572  CB  ARG A  98      -0.625   8.920  18.756  1.00 91.42           C  
ATOM   1573  HB2 ARG A  98      -1.522   8.301  18.785  1.00 91.42           H  
ATOM   1574  HB3 ARG A  98       0.233   8.251  18.685  1.00 91.42           H  
ATOM   1575  O   ARG A  98       0.467   8.623  15.732  1.00 91.42           O  
ATOM   1576  CG  ARG A  98      -0.517   9.692  20.075  1.00 91.42           C  
ATOM   1577  HG2 ARG A  98      -1.495  10.092  20.341  1.00 91.42           H  
ATOM   1578  HG3 ARG A  98       0.172  10.528  19.949  1.00 91.42           H  
ATOM   1579  CD  ARG A  98      -0.040   8.826  21.246  1.00 91.42           C  
ATOM   1580  HD2 ARG A  98       0.912   8.361  20.992  1.00 91.42           H  
ATOM   1581  HD3 ARG A  98      -0.761   8.032  21.441  1.00 91.42           H  
ATOM   1582  NE  ARG A  98       0.142   9.663  22.443  1.00 91.42           N  
ATOM   1583  HE  ARG A  98       1.023  10.142  22.563  1.00 91.42           H  
ATOM   1584  NH1 ARG A  98      -1.967   9.483  23.358  1.00 91.42           N  
ATOM   1585 HH11 ARG A  98      -2.559   9.778  24.121  1.00 91.42           H  
ATOM   1586 HH12 ARG A  98      -2.160   8.638  22.840  1.00 91.42           H  
ATOM   1587  NH2 ARG A  98      -0.468  10.831  24.267  1.00 91.42           N  
ATOM   1588 HH21 ARG A  98       0.486  11.134  24.398  1.00 91.42           H  
ATOM   1589 HH22 ARG A  98      -1.195  11.061  24.931  1.00 91.42           H  
ATOM   1590  CZ  ARG A  98      -0.765   9.979  23.340  1.00 91.42           C  
ATOM   1591  N   ARG A  99      -1.791   8.479  15.806  1.00 83.98           N  
ATOM   1592  H   ARG A  99      -2.593   8.729  16.367  1.00 83.98           H  
ATOM   1593  CA  ARG A  99      -2.010   7.613  14.630  1.00 83.98           C  
ATOM   1594  HA  ARG A  99      -1.240   6.841  14.602  1.00 83.98           H  
ATOM   1595  C   ARG A  99      -1.912   8.351  13.292  1.00 83.98           C  
ATOM   1596  CB  ARG A  99      -3.389   6.938  14.765  1.00 83.98           C  
ATOM   1597  HB2 ARG A  99      -4.154   7.705  14.890  1.00 83.98           H  
ATOM   1598  HB3 ARG A  99      -3.611   6.382  13.854  1.00 83.98           H  
ATOM   1599  O   ARG A  99      -1.692   7.709  12.260  1.00 83.98           O  
ATOM   1600  CG  ARG A  99      -3.441   5.968  15.954  1.00 83.98           C  
ATOM   1601  HG2 ARG A  99      -2.789   5.121  15.742  1.00 83.98           H  
ATOM   1602  HG3 ARG A  99      -3.073   6.461  16.854  1.00 83.98           H  
ATOM   1603  CD  ARG A  99      -4.851   5.440  16.236  1.00 83.98           C  
ATOM   1604  HD2 ARG A  99      -5.527   6.285  16.366  1.00 83.98           H  
ATOM   1605  HD3 ARG A  99      -5.187   4.835  15.393  1.00 83.98           H  
ATOM   1606  NE  ARG A  99      -4.829   4.658  17.478  1.00 83.98           N  
ATOM   1607  HE  ARG A  99      -4.313   5.061  18.247  1.00 83.98           H  
ATOM   1608  NH1 ARG A  99      -5.964   2.726  16.912  1.00 83.98           N  
ATOM   1609 HH11 ARG A  99      -6.178   1.766  17.144  1.00 83.98           H  
ATOM   1610 HH12 ARG A  99      -6.285   3.140  16.048  1.00 83.98           H  
ATOM   1611  NH2 ARG A  99      -4.908   2.919  18.879  1.00 83.98           N  
ATOM   1612 HH21 ARG A  99      -5.104   1.963  19.139  1.00 83.98           H  
ATOM   1613 HH22 ARG A  99      -4.341   3.504  19.476  1.00 83.98           H  
ATOM   1614  CZ  ARG A  99      -5.248   3.438  17.739  1.00 83.98           C  
ATOM   1615  N   THR A 100      -2.093   9.672  13.299  1.00 89.93           N  
ATOM   1616  H   THR A 100      -2.271  10.117  14.188  1.00 89.93           H  
ATOM   1617  CA  THR A 100      -2.229  10.495  12.090  1.00 89.93           C  
ATOM   1618  HA  THR A 100      -2.087   9.843  11.228  1.00 89.93           H  
ATOM   1619  C   THR A 100      -1.133  11.552  11.954  1.00 89.93           C  
ATOM   1620  CB  THR A 100      -3.645  11.067  11.939  1.00 89.93           C  
ATOM   1621  HB  THR A 100      -3.677  11.669  11.031  1.00 89.93           H  
ATOM   1622  O   THR A 100       0.029  11.207  11.735  1.00 89.93           O  
ATOM   1623  CG2 THR A 100      -4.709   9.986  11.819  1.00 89.93           C  
ATOM   1624 HG21 THR A 100      -4.408   9.237  11.086  1.00 89.93           H  
ATOM   1625 HG22 THR A 100      -5.620  10.472  11.470  1.00 89.93           H  
ATOM   1626 HG23 THR A 100      -4.895   9.504  12.778  1.00 89.93           H  
ATOM   1627  OG1 THR A 100      -3.964  11.893  13.025  1.00 89.93           O  
ATOM   1628  HG1 THR A 100      -4.293  11.331  13.730  1.00 89.93           H  
ATOM   1629  N   TRP A 101      -1.466  12.842  12.022  1.00 94.07           N  
ATOM   1630  H   TRP A 101      -2.413  13.073  12.289  1.00 94.07           H  
ATOM   1631  CA  TRP A 101      -0.550  13.932  11.691  1.00 94.07           C  
ATOM   1632  HA  TRP A 101      -0.046  13.682  10.757  1.00 94.07           H  
ATOM   1633  C   TRP A 101       0.562  14.140  12.715  1.00 94.07           C  
ATOM   1634  CB  TRP A 101      -1.349  15.210  11.456  1.00 94.07           C  
ATOM   1635  HB2 TRP A 101      -1.983  15.043  10.585  1.00 94.07           H  
ATOM   1636  HB3 TRP A 101      -0.650  16.008  11.203  1.00 94.07           H  
ATOM   1637  O   TRP A 101       1.645  14.585  12.342  1.00 94.07           O  
ATOM   1638  CG  TRP A 101      -2.255  15.704  12.539  1.00 94.07           C  
ATOM   1639  CD1 TRP A 101      -3.605  15.607  12.526  1.00 94.07           C  
ATOM   1640  HD1 TRP A 101      -4.192  15.109  11.769  1.00 94.07           H  
ATOM   1641  CD2 TRP A 101      -1.919  16.485  13.728  1.00 94.07           C  
ATOM   1642  CE2 TRP A 101      -3.136  16.878  14.358  1.00 94.07           C  
ATOM   1643  CE3 TRP A 101      -0.716  16.949  14.309  1.00 94.07           C  
ATOM   1644  HE3 TRP A 101       0.232  16.707  13.850  1.00 94.07           H  
ATOM   1645  NE1 TRP A 101      -4.126  16.316  13.589  1.00 94.07           N  
ATOM   1646  HE1 TRP A 101      -5.108  16.507  13.732  1.00 94.07           H  
ATOM   1647  CH2 TRP A 101      -1.959  18.122  16.057  1.00 94.07           C  
ATOM   1648  HH2 TRP A 101      -1.980  18.757  16.931  1.00 94.07           H  
ATOM   1649  CZ2 TRP A 101      -3.168  17.691  15.495  1.00 94.07           C  
ATOM   1650  HZ2 TRP A 101      -4.112  17.996  15.921  1.00 94.07           H  
ATOM   1651  CZ3 TRP A 101      -0.736  17.750  15.467  1.00 94.07           C  
ATOM   1652  HZ3 TRP A 101       0.190  18.108  15.893  1.00 94.07           H  
ATOM   1653  N   GLY A 102       0.329  13.754  13.970  1.00 93.04           N  
ATOM   1654  H   GLY A 102      -0.578  13.370  14.194  1.00 93.04           H  
ATOM   1655  CA  GLY A 102       1.337  13.753  15.025  1.00 93.04           C  
ATOM   1656  HA2 GLY A 102       1.935  14.661  14.952  1.00 93.04           H  
ATOM   1657  HA3 GLY A 102       0.829  13.755  15.989  1.00 93.04           H  
ATOM   1658  C   GLY A 102       2.277  12.544  14.983  1.00 93.04           C  
ATOM   1659  O   GLY A 102       3.115  12.407  15.872  1.00 93.04           O  
ATOM   1660  N   TYR A 103       2.149  11.636  14.010  1.00 88.50           N  
ATOM   1661  H   TYR A 103       1.429  11.766  13.313  1.00 88.50           H  
ATOM   1662  CA  TYR A 103       2.979  10.434  13.925  1.00 88.50           C  
ATOM   1663  HA  TYR A 103       2.949   9.939  14.896  1.00 88.50           H  
ATOM   1664  C   TYR A 103       4.446  10.771  13.601  1.00 88.50           C  
ATOM   1665  CB  TYR A 103       2.378   9.470  12.893  1.00 88.50           C  
ATOM   1666  HB2 TYR A 103       2.313   9.984  11.934  1.00 88.50           H  
ATOM   1667  HB3 TYR A 103       1.366   9.206  13.200  1.00 88.50           H  
ATOM   1668  O   TYR A 103       4.782  11.104  12.466  1.00 88.50           O  
ATOM   1669  CG  TYR A 103       3.172   8.192  12.713  1.00 88.50           C  
ATOM   1670  CD1 TYR A 103       3.652   7.830  11.440  1.00 88.50           C  
ATOM   1671  HD1 TYR A 103       3.456   8.478  10.599  1.00 88.50           H  
ATOM   1672  CD2 TYR A 103       3.456   7.382  13.827  1.00 88.50           C  
ATOM   1673  HD2 TYR A 103       3.070   7.646  14.801  1.00 88.50           H  
ATOM   1674  CE1 TYR A 103       4.411   6.653  11.279  1.00 88.50           C  
ATOM   1675  HE1 TYR A 103       4.813   6.373  10.316  1.00 88.50           H  
ATOM   1676  CE2 TYR A 103       4.223   6.214  13.672  1.00 88.50           C  
ATOM   1677  HE2 TYR A 103       4.431   5.586  14.526  1.00 88.50           H  
ATOM   1678  OH  TYR A 103       5.408   4.703  12.223  1.00 88.50           O  
ATOM   1679  HH  TYR A 103       5.474   4.225  13.053  1.00 88.50           H  
ATOM   1680  CZ  TYR A 103       4.694   5.842  12.396  1.00 88.50           C  
ATOM   1681  N   GLU A 104       5.342  10.638  14.585  1.00 86.91           N  
ATOM   1682  H   GLU A 104       5.001  10.469  15.520  1.00 86.91           H  
ATOM   1683  CA  GLU A 104       6.765  10.998  14.441  1.00 86.91           C  
ATOM   1684  HA  GLU A 104       6.833  12.061  14.209  1.00 86.91           H  
ATOM   1685  C   GLU A 104       7.463  10.237  13.302  1.00 86.91           C  
ATOM   1686  CB  GLU A 104       7.518  10.745  15.757  1.00 86.91           C  
ATOM   1687  HB2 GLU A 104       7.465   9.686  16.008  1.00 86.91           H  
ATOM   1688  HB3 GLU A 104       8.564  11.009  15.599  1.00 86.91           H  
ATOM   1689  O   GLU A 104       8.249  10.810  12.553  1.00 86.91           O  
ATOM   1690  CG  GLU A 104       6.966  11.571  16.929  1.00 86.91           C  
ATOM   1691  HG2 GLU A 104       6.818  12.596  16.588  1.00 86.91           H  
ATOM   1692  HG3 GLU A 104       5.994  11.169  17.217  1.00 86.91           H  
ATOM   1693  CD  GLU A 104       7.894  11.588  18.155  1.00 86.91           C  
ATOM   1694  OE1 GLU A 104       7.692  12.481  19.003  1.00 86.91           O  
ATOM   1695  OE2 GLU A 104       8.826  10.757  18.252  1.00 86.91           O  
ATOM   1696  N   GLY A 105       7.114   8.960  13.106  1.00 77.47           N  
ATOM   1697  H   GLY A 105       6.426   8.564  13.731  1.00 77.47           H  
ATOM   1698  CA  GLY A 105       7.628   8.123  12.018  1.00 77.47           C  
ATOM   1699  HA2 GLY A 105       8.707   8.264  11.950  1.00 77.47           H  
ATOM   1700  HA3 GLY A 105       7.426   7.077  12.251  1.00 77.47           H  
ATOM   1701  C   GLY A 105       7.037   8.421  10.635  1.00 77.47           C  
ATOM   1702  O   GLY A 105       7.183   7.600   9.731  1.00 77.47           O  
ATOM   1703  N   ARG A 106       6.316   9.537  10.441  1.00 78.88           N  
ATOM   1704  H   ARG A 106       6.197  10.162  11.225  1.00 78.88           H  
ATOM   1705  CA  ARG A 106       5.624   9.847   9.176  1.00 78.88           C  
ATOM   1706  HA  ARG A 106       4.994   8.991   8.934  1.00 78.88           H  
ATOM   1707  C   ARG A 106       6.583   9.998   7.996  1.00 78.88           C  
ATOM   1708  CB  ARG A 106       4.741  11.099   9.367  1.00 78.88           C  
ATOM   1709  HB2 ARG A 106       5.360  11.904   9.762  1.00 78.88           H  
ATOM   1710  HB3 ARG A 106       3.965  10.881  10.100  1.00 78.88           H  
ATOM   1711  O   ARG A 106       6.187   9.646   6.882  1.00 78.88           O  
ATOM   1712  CG  ARG A 106       4.055  11.618   8.094  1.00 78.88           C  
ATOM   1713  HG2 ARG A 106       4.818  11.818   7.342  1.00 78.88           H  
ATOM   1714  HG3 ARG A 106       3.555  12.560   8.320  1.00 78.88           H  
ATOM   1715  CD  ARG A 106       3.025  10.647   7.512  1.00 78.88           C  
ATOM   1716  HD2 ARG A 106       3.407   9.627   7.563  1.00 78.88           H  
ATOM   1717  HD3 ARG A 106       2.123  10.697   8.122  1.00 78.88           H  
ATOM   1718  NE  ARG A 106       2.697  10.989   6.117  1.00 78.88           N  
ATOM   1719  HE  ARG A 106       2.111  11.797   5.962  1.00 78.88           H  
ATOM   1720  NH1 ARG A 106       4.151   9.540   5.063  1.00 78.88           N  
ATOM   1721 HH11 ARG A 106       4.571   9.195   4.212  1.00 78.88           H  
ATOM   1722 HH12 ARG A 106       4.706   9.488   5.906  1.00 78.88           H  
ATOM   1723  NH2 ARG A 106       2.724  10.717   3.864  1.00 78.88           N  
ATOM   1724 HH21 ARG A 106       1.996  11.415   3.825  1.00 78.88           H  
ATOM   1725 HH22 ARG A 106       3.064  10.284   3.017  1.00 78.88           H  
ATOM   1726  CZ  ARG A 106       3.190  10.419   5.035  1.00 78.88           C  
ATOM   1727  N   PHE A 107       7.793  10.508   8.214  1.00 73.22           N  
ATOM   1728  H   PHE A 107       8.066  10.703   9.167  1.00 73.22           H  
ATOM   1729  CA  PHE A 107       8.815  10.661   7.179  1.00 73.22           C  
ATOM   1730  HA  PHE A 107       8.492  10.129   6.285  1.00 73.22           H  
ATOM   1731  C   PHE A 107      10.124  10.029   7.622  1.00 73.22           C  
ATOM   1732  CB  PHE A 107       9.017  12.131   6.798  1.00 73.22           C  
ATOM   1733  HB2 PHE A 107       9.736  12.196   5.982  1.00 73.22           H  
ATOM   1734  HB3 PHE A 107       9.442  12.654   7.655  1.00 73.22           H  
ATOM   1735  O   PHE A 107      10.490  10.056   8.790  1.00 73.22           O  
ATOM   1736  CG  PHE A 107       7.734  12.813   6.380  1.00 73.22           C  
ATOM   1737  CD1 PHE A 107       7.114  12.485   5.159  1.00 73.22           C  
ATOM   1738  HD1 PHE A 107       7.591  11.786   4.488  1.00 73.22           H  
ATOM   1739  CD2 PHE A 107       7.115  13.710   7.264  1.00 73.22           C  
ATOM   1740  HD2 PHE A 107       7.593  13.953   8.201  1.00 73.22           H  
ATOM   1741  CE1 PHE A 107       5.857  13.033   4.842  1.00 73.22           C  
ATOM   1742  HE1 PHE A 107       5.355  12.757   3.926  1.00 73.22           H  
ATOM   1743  CE2 PHE A 107       5.867  14.267   6.944  1.00 73.22           C  
ATOM   1744  HE2 PHE A 107       5.387  14.941   7.639  1.00 73.22           H  
ATOM   1745  CZ  PHE A 107       5.231  13.912   5.744  1.00 73.22           C  
ATOM   1746  HZ  PHE A 107       4.238  14.288   5.544  1.00 73.22           H  
ATOM   1747  N   SER A 108      10.819   9.461   6.649  1.00 62.41           N  
ATOM   1748  H   SER A 108      10.475   9.519   5.702  1.00 62.41           H  
ATOM   1749  CA  SER A 108      11.998   8.638   6.868  1.00 62.41           C  
ATOM   1750  HA  SER A 108      11.843   8.049   7.771  1.00 62.41           H  
ATOM   1751  C   SER A 108      13.296   9.432   7.050  1.00 62.41           C  
ATOM   1752  CB  SER A 108      12.097   7.718   5.652  1.00 62.41           C  
ATOM   1753  HB2 SER A 108      11.306   6.970   5.712  1.00 62.41           H  
ATOM   1754  HB3 SER A 108      13.057   7.202   5.681  1.00 62.41           H  
ATOM   1755  O   SER A 108      14.251   8.971   7.657  1.00 62.41           O  
ATOM   1756  OG  SER A 108      11.978   8.407   4.409  1.00 62.41           O  
ATOM   1757  HG  SER A 108      12.373   9.280   4.471  1.00 62.41           H  
ATOM   1758  N   ASP A 109      13.320  10.624   6.472  1.00 61.58           N  
ATOM   1759  H   ASP A 109      12.495  10.898   5.958  1.00 61.58           H  
ATOM   1760  CA  ASP A 109      14.467  11.504   6.263  1.00 61.58           C  
ATOM   1761  HA  ASP A 109      15.363  11.019   6.649  1.00 61.58           H  
ATOM   1762  C   ASP A 109      14.323  12.827   7.038  1.00 61.58           C  
ATOM   1763  CB  ASP A 109      14.650  11.696   4.738  1.00 61.58           C  
ATOM   1764  HB2 ASP A 109      14.975  10.744   4.318  1.00 61.58           H  
ATOM   1765  HB3 ASP A 109      15.455  12.410   4.563  1.00 61.58           H  
ATOM   1766  O   ASP A 109      15.080  13.773   6.823  1.00 61.58           O  
ATOM   1767  CG  ASP A 109      13.389  12.138   3.961  1.00 61.58           C  
ATOM   1768  OD1 ASP A 109      12.317  11.503   4.149  1.00 61.58           O  
ATOM   1769  OD2 ASP A 109      13.511  13.029   3.090  1.00 61.58           O  
ATOM   1770  N   VAL A 110      13.332  12.907   7.936  1.00 75.39           N  
ATOM   1771  H   VAL A 110      12.785  12.075   8.104  1.00 75.39           H  
ATOM   1772  CA  VAL A 110      13.005  14.104   8.716  1.00 75.39           C  
ATOM   1773  HA  VAL A 110      13.887  14.742   8.772  1.00 75.39           H  
ATOM   1774  C   VAL A 110      12.606  13.702  10.134  1.00 75.39           C  
ATOM   1775  CB  VAL A 110      11.864  14.908   8.056  1.00 75.39           C  
ATOM   1776  HB  VAL A 110      10.936  14.337   8.090  1.00 75.39           H  
ATOM   1777  O   VAL A 110      11.551  13.105  10.332  1.00 75.39           O  
ATOM   1778  CG1 VAL A 110      11.655  16.221   8.812  1.00 75.39           C  
ATOM   1779 HG11 VAL A 110      11.349  16.027   9.840  1.00 75.39           H  
ATOM   1780 HG12 VAL A 110      10.869  16.800   8.328  1.00 75.39           H  
ATOM   1781 HG13 VAL A 110      12.583  16.793   8.801  1.00 75.39           H  
ATOM   1782  CG2 VAL A 110      12.148  15.263   6.589  1.00 75.39           C  
ATOM   1783 HG21 VAL A 110      13.113  15.764   6.508  1.00 75.39           H  
ATOM   1784 HG22 VAL A 110      12.172  14.356   5.985  1.00 75.39           H  
ATOM   1785 HG23 VAL A 110      11.365  15.910   6.195  1.00 75.39           H  
ATOM   1786  N   HIS A 111      13.418  14.067  11.129  1.00 79.92           N  
ATOM   1787  H   HIS A 111      14.287  14.537  10.920  1.00 79.92           H  
ATOM   1788  CA  HIS A 111      13.069  13.833  12.529  1.00 79.92           C  
ATOM   1789  HA  HIS A 111      12.667  12.823  12.599  1.00 79.92           H  
ATOM   1790  C   HIS A 111      11.971  14.813  12.977  1.00 79.92           C  
ATOM   1791  CB  HIS A 111      14.326  13.883  13.414  1.00 79.92           C  
ATOM   1792  HB2 HIS A 111      15.089  13.234  12.983  1.00 79.92           H  
ATOM   1793  HB3 HIS A 111      14.723  14.898  13.430  1.00 79.92           H  
ATOM   1794  O   HIS A 111      12.191  16.027  13.028  1.00 79.92           O  
ATOM   1795  CG  HIS A 111      14.079  13.417  14.832  1.00 79.92           C  
ATOM   1796  CD2 HIS A 111      14.637  13.924  15.978  1.00 79.92           C  
ATOM   1797  HD2 HIS A 111      15.352  14.731  16.030  1.00 79.92           H  
ATOM   1798  ND1 HIS A 111      13.264  12.373  15.213  1.00 79.92           N  
ATOM   1799  CE1 HIS A 111      12.685  11.803  14.613  1.00 79.92           C  
ATOM   1800  HE1 HIS A 111      13.311  12.270  16.549  1.00 79.92           H  
ATOM   1801  NE2 HIS A 111      12.743  11.555  17.126  1.00 79.92           N  
ATOM   1802  HE2 HIS A 111      14.129  13.199  17.068  1.00 79.92           H  
ATOM   1803  N   LEU A 112      10.790  14.268  13.272  1.00 88.42           N  
ATOM   1804  H   LEU A 112      10.689  13.269  13.158  1.00 88.42           H  
ATOM   1805  CA  LEU A 112       9.653  14.960  13.875  1.00 88.42           C  
ATOM   1806  HA  LEU A 112       9.787  16.039  13.800  1.00 88.42           H  
ATOM   1807  C   LEU A 112       9.544  14.589  15.358  1.00 88.42           C  
ATOM   1808  CB  LEU A 112       8.353  14.547  13.159  1.00 88.42           C  
ATOM   1809  HB2 LEU A 112       8.248  13.467  13.255  1.00 88.42           H  
ATOM   1810  HB3 LEU A 112       7.518  15.008  13.686  1.00 88.42           H  
ATOM   1811  O   LEU A 112       9.809  13.440  15.712  1.00 88.42           O  
ATOM   1812  CG  LEU A 112       8.238  14.898  11.667  1.00 88.42           C  
ATOM   1813  HG  LEU A 112       9.016  14.388  11.098  1.00 88.42           H  
ATOM   1814  CD1 LEU A 112       6.869  14.438  11.156  1.00 88.42           C  
ATOM   1815 HD11 LEU A 112       6.076  14.896  11.746  1.00 88.42           H  
ATOM   1816 HD12 LEU A 112       6.741  14.724  10.112  1.00 88.42           H  
ATOM   1817 HD13 LEU A 112       6.797  13.355  11.248  1.00 88.42           H  
ATOM   1818  CD2 LEU A 112       8.351  16.401  11.427  1.00 88.42           C  
ATOM   1819 HD21 LEU A 112       8.158  16.631  10.379  1.00 88.42           H  
ATOM   1820 HD22 LEU A 112       7.621  16.919  12.049  1.00 88.42           H  
ATOM   1821 HD23 LEU A 112       9.356  16.737  11.680  1.00 88.42           H  
ATOM   1822  N   ARG A 113       9.078  15.523  16.194  1.00 91.44           N  
ATOM   1823  H   ARG A 113       8.933  16.455  15.833  1.00 91.44           H  
ATOM   1824  CA  ARG A 113       8.664  15.248  17.579  1.00 91.44           C  
ATOM   1825  HA  ARG A 113       8.612  14.167  17.706  1.00 91.44           H  
ATOM   1826  C   ARG A 113       7.252  15.734  17.881  1.00 91.44           C  
ATOM   1827  CB  ARG A 113       9.685  15.806  18.586  1.00 91.44           C  
ATOM   1828  HB2 ARG A 113       9.243  15.803  19.582  1.00 91.44           H  
ATOM   1829  HB3 ARG A 113       9.913  16.839  18.324  1.00 91.44           H  
ATOM   1830  O   ARG A 113       6.781  16.692  17.267  1.00 91.44           O  
ATOM   1831  CG  ARG A 113      10.996  15.009  18.654  1.00 91.44           C  
ATOM   1832  HG2 ARG A 113      11.637  15.474  19.403  1.00 91.44           H  
ATOM   1833  HG3 ARG A 113      11.503  15.046  17.690  1.00 91.44           H  
ATOM   1834  CD  ARG A 113      10.748  13.547  19.044  1.00 91.44           C  
ATOM   1835  HD2 ARG A 113      10.050  13.513  19.880  1.00 91.44           H  
ATOM   1836  HD3 ARG A 113      10.304  13.018  18.200  1.00 91.44           H  
ATOM   1837  NE  ARG A 113      11.989  12.863  19.427  1.00 91.44           N  
ATOM   1838  HE  ARG A 113      12.856  13.365  19.299  1.00 91.44           H  
ATOM   1839  NH1 ARG A 113      11.032  10.823  19.897  1.00 91.44           N  
ATOM   1840 HH11 ARG A 113      11.040   9.937  20.381  1.00 91.44           H  
ATOM   1841 HH12 ARG A 113      10.194  11.069  19.390  1.00 91.44           H  
ATOM   1842  NH2 ARG A 113      13.153  11.221  20.464  1.00 91.44           N  
ATOM   1843 HH21 ARG A 113      13.922  11.867  20.574  1.00 91.44           H  
ATOM   1844 HH22 ARG A 113      13.178  10.322  20.925  1.00 91.44           H  
ATOM   1845  CZ  ARG A 113      12.044  11.644  19.927  1.00 91.44           C  
ATOM   1846  N   ARG A 114       6.588  15.081  18.834  1.00 94.79           N  
ATOM   1847  H   ARG A 114       7.036  14.265  19.227  1.00 94.79           H  
ATOM   1848  CA  ARG A 114       5.232  15.389  19.308  1.00 94.79           C  
ATOM   1849  HA  ARG A 114       4.872  16.303  18.835  1.00 94.79           H  
ATOM   1850  C   ARG A 114       5.226  15.613  20.821  1.00 94.79           C  
ATOM   1851  CB  ARG A 114       4.314  14.221  18.915  1.00 94.79           C  
ATOM   1852  HB2 ARG A 114       4.672  13.320  19.413  1.00 94.79           H  
ATOM   1853  HB3 ARG A 114       4.377  14.065  17.838  1.00 94.79           H  
ATOM   1854  O   ARG A 114       5.809  14.829  21.560  1.00 94.79           O  
ATOM   1855  CG  ARG A 114       2.848  14.476  19.294  1.00 94.79           C  
ATOM   1856  HG2 ARG A 114       2.507  15.352  18.742  1.00 94.79           H  
ATOM   1857  HG3 ARG A 114       2.761  14.677  20.362  1.00 94.79           H  
ATOM   1858  CD  ARG A 114       1.937  13.293  18.958  1.00 94.79           C  
ATOM   1859  HD2 ARG A 114       1.973  13.101  17.886  1.00 94.79           H  
ATOM   1860  HD3 ARG A 114       0.913  13.571  19.207  1.00 94.79           H  
ATOM   1861  NE  ARG A 114       2.305  12.093  19.729  1.00 94.79           N  
ATOM   1862  HE  ARG A 114       2.206  12.142  20.733  1.00 94.79           H  
ATOM   1863  NH1 ARG A 114       3.082  10.702  18.057  1.00 94.79           N  
ATOM   1864 HH11 ARG A 114       3.007  11.452  17.385  1.00 94.79           H  
ATOM   1865 HH12 ARG A 114       3.479   9.807  17.808  1.00 94.79           H  
ATOM   1866  NH2 ARG A 114       3.120  10.035  20.166  1.00 94.79           N  
ATOM   1867 HH21 ARG A 114       2.972  10.291  21.132  1.00 94.79           H  
ATOM   1868 HH22 ARG A 114       3.682   9.227  19.939  1.00 94.79           H  
ATOM   1869  CZ  ARG A 114       2.831  10.960  19.306  1.00 94.79           C  
ATOM   1870  N   VAL A 115       4.521  16.648  21.267  1.00 97.46           N  
ATOM   1871  H   VAL A 115       4.132  17.292  20.592  1.00 97.46           H  
ATOM   1872  CA  VAL A 115       4.248  16.949  22.677  1.00 97.46           C  
ATOM   1873  HA  VAL A 115       4.420  16.058  23.282  1.00 97.46           H  
ATOM   1874  C   VAL A 115       2.793  17.377  22.812  1.00 97.46           C  
ATOM   1875  CB  VAL A 115       5.163  18.076  23.192  1.00 97.46           C  
ATOM   1876  HB  VAL A 115       5.008  18.972  22.592  1.00 97.46           H  
ATOM   1877  O   VAL A 115       2.351  18.243  22.064  1.00 97.46           O  
ATOM   1878  CG1 VAL A 115       4.878  18.423  24.659  1.00 97.46           C  
ATOM   1879 HG11 VAL A 115       3.881  18.851  24.760  1.00 97.46           H  
ATOM   1880 HG12 VAL A 115       5.597  19.161  25.015  1.00 97.46           H  
ATOM   1881 HG13 VAL A 115       4.942  17.527  25.276  1.00 97.46           H  
ATOM   1882  CG2 VAL A 115       6.635  17.680  23.085  1.00 97.46           C  
ATOM   1883 HG21 VAL A 115       6.804  16.746  23.621  1.00 97.46           H  
ATOM   1884 HG22 VAL A 115       7.243  18.468  23.527  1.00 97.46           H  
ATOM   1885 HG23 VAL A 115       6.925  17.567  22.040  1.00 97.46           H  
ATOM   1886  N   PHE A 116       2.058  16.830  23.776  1.00 98.20           N  
ATOM   1887  H   PHE A 116       2.473  16.105  24.344  1.00 98.20           H  
ATOM   1888  CA  PHE A 116       0.755  17.356  24.186  1.00 98.20           C  
ATOM   1889  HA  PHE A 116       0.351  17.978  23.388  1.00 98.20           H  
ATOM   1890  C   PHE A 116       0.909  18.230  25.431  1.00 98.20           C  
ATOM   1891  CB  PHE A 116      -0.238  16.215  24.413  1.00 98.20           C  
ATOM   1892  HB2 PHE A 116       0.147  15.566  25.200  1.00 98.20           H  
ATOM   1893  HB3 PHE A 116      -1.175  16.641  24.772  1.00 98.20           H  
ATOM   1894  O   PHE A 116       1.508  17.796  26.413  1.00 98.20           O  
ATOM   1895  CG  PHE A 116      -0.530  15.398  23.171  1.00 98.20           C  
ATOM   1896  CD1 PHE A 116      -1.393  15.909  22.184  1.00 98.20           C  
ATOM   1897  HD1 PHE A 116      -1.838  16.885  22.314  1.00 98.20           H  
ATOM   1898  CD2 PHE A 116       0.043  14.123  23.003  1.00 98.20           C  
ATOM   1899  HD2 PHE A 116       0.713  13.727  23.751  1.00 98.20           H  
ATOM   1900  CE1 PHE A 116      -1.692  15.148  21.040  1.00 98.20           C  
ATOM   1901  HE1 PHE A 116      -2.363  15.542  20.292  1.00 98.20           H  
ATOM   1902  CE2 PHE A 116      -0.269  13.358  21.866  1.00 98.20           C  
ATOM   1903  HE2 PHE A 116       0.151  12.369  21.756  1.00 98.20           H  
ATOM   1904  CZ  PHE A 116      -1.136  13.867  20.886  1.00 98.20           C  
ATOM   1905  HZ  PHE A 116      -1.381  13.270  20.020  1.00 98.20           H  
ATOM   1906  N   LEU A 117       0.368  19.447  25.381  1.00 97.82           N  
ATOM   1907  H   LEU A 117      -0.146  19.692  24.546  1.00 97.82           H  
ATOM   1908  CA  LEU A 117       0.350  20.417  26.475  1.00 97.82           C  
ATOM   1909  HA  LEU A 117       1.203  20.238  27.130  1.00 97.82           H  
ATOM   1910  C   LEU A 117      -0.937  20.244  27.283  1.00 97.82           C  
ATOM   1911  CB  LEU A 117       0.442  21.858  25.928  1.00 97.82           C  
ATOM   1912  HB2 LEU A 117       0.584  22.528  26.776  1.00 97.82           H  
ATOM   1913  HB3 LEU A 117      -0.514  22.116  25.471  1.00 97.82           H  
ATOM   1914  O   LEU A 117      -2.024  20.377  26.714  1.00 97.82           O  
ATOM   1915  CG  LEU A 117       1.538  22.138  24.887  1.00 97.82           C  
ATOM   1916  HG  LEU A 117       1.378  21.524  24.000  1.00 97.82           H  
ATOM   1917  CD1 LEU A 117       1.488  23.611  24.478  1.00 97.82           C  
ATOM   1918 HD11 LEU A 117       1.579  24.250  25.357  1.00 97.82           H  
ATOM   1919 HD12 LEU A 117       0.539  23.817  23.984  1.00 97.82           H  
ATOM   1920 HD13 LEU A 117       2.298  23.842  23.787  1.00 97.82           H  
ATOM   1921  CD2 LEU A 117       2.920  21.849  25.449  1.00 97.82           C  
ATOM   1922 HD21 LEU A 117       3.112  22.532  26.276  1.00 97.82           H  
ATOM   1923 HD22 LEU A 117       3.670  21.979  24.669  1.00 97.82           H  
ATOM   1924 HD23 LEU A 117       2.973  20.818  25.800  1.00 97.82           H  
ATOM   1925  N   LEU A 118      -0.812  19.985  28.585  1.00 95.98           N  
ATOM   1926  H   LEU A 118       0.122  19.864  28.952  1.00 95.98           H  
ATOM   1927  CA  LEU A 118      -1.924  19.776  29.519  1.00 95.98           C  
ATOM   1928  HA  LEU A 118      -2.862  20.072  29.048  1.00 95.98           H  
ATOM   1929  C   LEU A 118      -1.780  20.636  30.785  1.00 95.98           C  
ATOM   1930  CB  LEU A 118      -2.000  18.281  29.895  1.00 95.98           C  
ATOM   1931  HB2 LEU A 118      -2.742  18.163  30.685  1.00 95.98           H  
ATOM   1932  HB3 LEU A 118      -1.034  17.983  30.303  1.00 95.98           H  
ATOM   1933  O   LEU A 118      -0.666  20.910  31.237  1.00 95.98           O  
ATOM   1934  CG  LEU A 118      -2.355  17.316  28.749  1.00 95.98           C  
ATOM   1935  HG  LEU A 118      -1.603  17.378  27.962  1.00 95.98           H  
ATOM   1936  CD1 LEU A 118      -2.394  15.878  29.272  1.00 95.98           C  
ATOM   1937 HD11 LEU A 118      -1.438  15.631  29.732  1.00 95.98           H  
ATOM   1938 HD12 LEU A 118      -2.583  15.185  28.452  1.00 95.98           H  
ATOM   1939 HD13 LEU A 118      -3.177  15.774  30.023  1.00 95.98           H  
ATOM   1940  CD2 LEU A 118      -3.730  17.616  28.156  1.00 95.98           C  
ATOM   1941 HD21 LEU A 118      -4.474  17.625  28.953  1.00 95.98           H  
ATOM   1942 HD22 LEU A 118      -3.718  18.594  27.676  1.00 95.98           H  
ATOM   1943 HD23 LEU A 118      -3.986  16.865  27.409  1.00 95.98           H  
ATOM   1944  N   GLY A 119      -2.914  21.024  31.368  1.00 94.40           N  
ATOM   1945  H   GLY A 119      -3.788  20.788  30.922  1.00 94.40           H  
ATOM   1946  CA  GLY A 119      -2.995  21.497  32.753  1.00 94.40           C  
ATOM   1947  HA2 GLY A 119      -3.724  22.305  32.812  1.00 94.40           H  
ATOM   1948  HA3 GLY A 119      -2.038  21.895  33.090  1.00 94.40           H  
ATOM   1949  C   GLY A 119      -3.412  20.378  33.715  1.00 94.40           C  
ATOM   1950  O   GLY A 119      -3.198  19.191  33.454  1.00 94.40           O  
ATOM   1951  N   THR A 120      -4.047  20.751  34.822  1.00 92.34           N  
ATOM   1952  H   THR A 120      -4.141  21.741  35.002  1.00 92.34           H  
ATOM   1953  CA  THR A 120      -4.650  19.848  35.811  1.00 92.34           C  
ATOM   1954  HA  THR A 120      -4.328  18.828  35.601  1.00 92.34           H  
ATOM   1955  C   THR A 120      -6.179  19.859  35.742  1.00 92.34           C  
ATOM   1956  CB  THR A 120      -4.182  20.179  37.238  1.00 92.34           C  
ATOM   1957  HB  THR A 120      -4.698  19.524  37.941  1.00 92.34           H  
ATOM   1958  O   THR A 120      -6.804  20.853  35.364  1.00 92.34           O  
ATOM   1959  CG2 THR A 120      -2.679  19.976  37.406  1.00 92.34           C  
ATOM   1960 HG21 THR A 120      -2.392  20.189  38.436  1.00 92.34           H  
ATOM   1961 HG22 THR A 120      -2.129  20.636  36.736  1.00 92.34           H  
ATOM   1962 HG23 THR A 120      -2.427  18.940  37.179  1.00 92.34           H  
ATOM   1963  OG1 THR A 120      -4.463  21.516  37.574  1.00 92.34           O  
ATOM   1964  HG1 THR A 120      -4.150  21.663  38.470  1.00 92.34           H  
ATOM   1965  N   ALA A 121      -6.780  18.732  36.124  1.00 85.01           N  
ATOM   1966  H   ALA A 121      -6.205  17.957  36.424  1.00 85.01           H  
ATOM   1967  CA  ALA A 121      -8.214  18.548  36.340  1.00 85.01           C  
ATOM   1968  HA  ALA A 121      -8.655  19.489  36.666  1.00 85.01           H  
ATOM   1969  C   ALA A 121      -8.407  17.500  37.451  1.00 85.01           C  
ATOM   1970  CB  ALA A 121      -8.876  18.110  35.027  1.00 85.01           C  
ATOM   1971  HB1 ALA A 121      -8.726  18.876  34.266  1.00 85.01           H  
ATOM   1972  HB2 ALA A 121      -9.946  17.972  35.186  1.00 85.01           H  
ATOM   1973  HB3 ALA A 121      -8.443  17.169  34.689  1.00 85.01           H  
ATOM   1974  O   ALA A 121      -7.615  16.560  37.536  1.00 85.01           O  
ATOM   1975  N   GLU A 122      -9.431  17.667  38.291  1.00 74.40           N  
ATOM   1976  H   GLU A 122     -10.062  18.441  38.142  1.00 74.40           H  
ATOM   1977  CA  GLU A 122      -9.560  16.975  39.588  1.00 74.40           C  
ATOM   1978  HA  GLU A 122      -8.696  17.224  40.204  1.00 74.40           H  
ATOM   1979  C   GLU A 122      -9.563  15.436  39.464  1.00 74.40           C  
ATOM   1980  CB  GLU A 122     -10.816  17.508  40.317  1.00 74.40           C  
ATOM   1981  HB2 GLU A 122     -10.940  16.965  41.253  1.00 74.40           H  
ATOM   1982  HB3 GLU A 122     -11.690  17.327  39.691  1.00 74.40           H  
ATOM   1983  O   GLU A 122      -8.711  14.762  40.042  1.00 74.40           O  
ATOM   1984  CG  GLU A 122     -10.701  19.017  40.626  1.00 74.40           C  
ATOM   1985  HG2 GLU A 122      -9.844  19.167  41.283  1.00 74.40           H  
ATOM   1986  HG3 GLU A 122     -10.499  19.561  39.704  1.00 74.40           H  
ATOM   1987  CD  GLU A 122     -11.964  19.620  41.262  1.00 74.40           C  
ATOM   1988  OE1 GLU A 122     -11.814  20.312  42.294  1.00 74.40           O  
ATOM   1989  OE2 GLU A 122     -13.048  19.460  40.659  1.00 74.40           O  
ATOM   1990  N   ASP A 123     -10.449  14.876  38.635  1.00 68.47           N  
ATOM   1991  H   ASP A 123     -11.138  15.490  38.226  1.00 68.47           H  
ATOM   1992  CA  ASP A 123     -10.738  13.431  38.589  1.00 68.47           C  
ATOM   1993  HA  ASP A 123     -10.418  12.994  39.535  1.00 68.47           H  
ATOM   1994  C   ASP A 123      -9.979  12.640  37.497  1.00 68.47           C  
ATOM   1995  CB  ASP A 123     -12.264  13.229  38.493  1.00 68.47           C  
ATOM   1996  HB2 ASP A 123     -12.488  12.194  38.233  1.00 68.47           H  
ATOM   1997  HB3 ASP A 123     -12.661  13.862  37.699  1.00 68.47           H  
ATOM   1998  O   ASP A 123     -10.474  11.632  36.993  1.00 68.47           O  
ATOM   1999  CG  ASP A 123     -13.002  13.497  39.803  1.00 68.47           C  
ATOM   2000  OD1 ASP A 123     -12.478  13.072  40.858  1.00 68.47           O  
ATOM   2001  OD2 ASP A 123     -14.121  14.045  39.713  1.00 68.47           O  
ATOM   2002  N   SER A 124      -8.799  13.080  37.036  1.00 76.19           N  
ATOM   2003  H   SER A 124      -8.448  13.948  37.413  1.00 76.19           H  
ATOM   2004  CA  SER A 124      -8.164  12.459  35.842  1.00 76.19           C  
ATOM   2005  HA  SER A 124      -8.537  11.441  35.729  1.00 76.19           H  
ATOM   2006  C   SER A 124      -6.641  12.273  35.876  1.00 76.19           C  
ATOM   2007  CB  SER A 124      -8.602  13.215  34.590  1.00 76.19           C  
ATOM   2008  HB2 SER A 124      -8.346  14.268  34.703  1.00 76.19           H  
ATOM   2009  HB3 SER A 124      -8.098  12.804  33.715  1.00 76.19           H  
ATOM   2010  O   SER A 124      -6.053  11.778  34.913  1.00 76.19           O  
ATOM   2011  OG  SER A 124      -9.999  13.093  34.409  1.00 76.19           O  
ATOM   2012  HG  SER A 124     -10.346  12.577  35.141  1.00 76.19           H  
ATOM   2013  N   GLU A 125      -5.984  12.579  36.994  1.00 80.42           N  
ATOM   2014  H   GLU A 125      -6.503  13.013  37.744  1.00 80.42           H  
ATOM   2015  CA  GLU A 125      -4.520  12.485  37.124  1.00 80.42           C  
ATOM   2016  HA  GLU A 125      -4.073  13.141  36.378  1.00 80.42           H  
ATOM   2017  C   GLU A 125      -3.938  11.082  36.851  1.00 80.42           C  
ATOM   2018  CB  GLU A 125      -4.127  12.962  38.538  1.00 80.42           C  
ATOM   2019  HB2 GLU A 125      -4.977  12.875  39.215  1.00 80.42           H  
ATOM   2020  HB3 GLU A 125      -3.338  12.325  38.938  1.00 80.42           H  
ATOM   2021  O   GLU A 125      -2.855  10.952  36.277  1.00 80.42           O  
ATOM   2022  CG  GLU A 125      -3.634  14.413  38.529  1.00 80.42           C  
ATOM   2023  HG2 GLU A 125      -4.409  15.059  38.115  1.00 80.42           H  
ATOM   2024  HG3 GLU A 125      -3.431  14.727  39.553  1.00 80.42           H  
ATOM   2025  CD  GLU A 125      -2.353  14.506  37.700  1.00 80.42           C  
ATOM   2026  OE1 GLU A 125      -2.361  15.114  36.609  1.00 80.42           O  
ATOM   2027  OE2 GLU A 125      -1.368  13.819  38.050  1.00 80.42           O  
ATOM   2028  N   LYS A 126      -4.659  10.012  37.216  1.00 83.10           N  
ATOM   2029  H   LYS A 126      -5.570  10.185  37.614  1.00 83.10           H  
ATOM   2030  CA  LYS A 126      -4.199   8.621  37.023  1.00 83.10           C  
ATOM   2031  HA  LYS A 126      -3.189   8.530  37.423  1.00 83.10           H  
ATOM   2032  C   LYS A 126      -4.094   8.230  35.547  1.00 83.10           C  
ATOM   2033  CB  LYS A 126      -5.124   7.644  37.761  1.00 83.10           C  
ATOM   2034  HB2 LYS A 126      -6.157   7.837  37.471  1.00 83.10           H  
ATOM   2035  HB3 LYS A 126      -4.874   6.626  37.463  1.00 83.10           H  
ATOM   2036  O   LYS A 126      -3.154   7.524  35.179  1.00 83.10           O  
ATOM   2037  CG  LYS A 126      -4.973   7.758  39.284  1.00 83.10           C  
ATOM   2038  HG2 LYS A 126      -5.165   8.785  39.592  1.00 83.10           H  
ATOM   2039  HG3 LYS A 126      -3.955   7.490  39.567  1.00 83.10           H  
ATOM   2040  CD  LYS A 126      -5.963   6.834  40.002  1.00 83.10           C  
ATOM   2041  HD2 LYS A 126      -5.770   5.798  39.725  1.00 83.10           H  
ATOM   2042  HD3 LYS A 126      -6.973   7.103  39.693  1.00 83.10           H  
ATOM   2043  CE  LYS A 126      -5.824   7.011  41.519  1.00 83.10           C  
ATOM   2044  HE2 LYS A 126      -4.860   6.612  41.835  1.00 83.10           H  
ATOM   2045  HE3 LYS A 126      -5.830   8.079  41.739  1.00 83.10           H  
ATOM   2046  NZ  LYS A 126      -6.934   6.351  42.249  1.00 83.10           N  
ATOM   2047  HZ1 LYS A 126      -6.959   5.360  42.058  1.00 83.10           H  
ATOM   2048  HZ2 LYS A 126      -6.841   6.497  43.244  1.00 83.10           H  
ATOM   2049  HZ3 LYS A 126      -7.816   6.754  41.966  1.00 83.10           H  
ATOM   2050  N   ASP A 127      -5.013   8.717  34.720  1.00 87.83           N  
ATOM   2051  H   ASP A 127      -5.748   9.299  35.095  1.00 87.83           H  
ATOM   2052  CA  ASP A 127      -5.068   8.387  33.296  1.00 87.83           C  
ATOM   2053  HA  ASP A 127      -4.890   7.319  33.168  1.00 87.83           H  
ATOM   2054  C   ASP A 127      -3.966   9.129  32.533  1.00 87.83           C  
ATOM   2055  CB  ASP A 127      -6.467   8.699  32.740  1.00 87.83           C  
ATOM   2056  HB2 ASP A 127      -6.721   9.734  32.968  1.00 87.83           H  
ATOM   2057  HB3 ASP A 127      -6.436   8.592  31.656  1.00 87.83           H  
ATOM   2058  O   ASP A 127      -3.249   8.519  31.739  1.00 87.83           O  
ATOM   2059  CG  ASP A 127      -7.569   7.773  33.279  1.00 87.83           C  
ATOM   2060  OD1 ASP A 127      -7.247   6.832  34.042  1.00 87.83           O  
ATOM   2061  OD2 ASP A 127      -8.734   8.013  32.898  1.00 87.83           O  
ATOM   2062  N   VAL A 128      -3.723  10.405  32.864  1.00 91.90           N  
ATOM   2063  H   VAL A 128      -4.341  10.849  33.528  1.00 91.90           H  
ATOM   2064  CA  VAL A 128      -2.570  11.165  32.344  1.00 91.90           C  
ATOM   2065  HA  VAL A 128      -2.597  11.120  31.255  1.00 91.90           H  
ATOM   2066  C   VAL A 128      -1.250  10.533  32.798  1.00 91.90           C  
ATOM   2067  CB  VAL A 128      -2.627  12.648  32.763  1.00 91.90           C  
ATOM   2068  HB  VAL A 128      -2.539  12.725  33.847  1.00 91.90           H  
ATOM   2069  O   VAL A 128      -0.320  10.396  32.002  1.00 91.90           O  
ATOM   2070  CG1 VAL A 128      -1.492  13.445  32.108  1.00 91.90           C  
ATOM   2071 HG11 VAL A 128      -1.605  14.504  32.341  1.00 91.90           H  
ATOM   2072 HG12 VAL A 128      -0.526  13.116  32.492  1.00 91.90           H  
ATOM   2073 HG13 VAL A 128      -1.517  13.314  31.027  1.00 91.90           H  
ATOM   2074  CG2 VAL A 128      -3.938  13.307  32.328  1.00 91.90           C  
ATOM   2075 HG21 VAL A 128      -4.060  13.229  31.248  1.00 91.90           H  
ATOM   2076 HG22 VAL A 128      -4.784  12.828  32.823  1.00 91.90           H  
ATOM   2077 HG23 VAL A 128      -3.929  14.357  32.621  1.00 91.90           H  
ATOM   2078  N   ALA A 129      -1.167  10.064  34.047  1.00 91.09           N  
ATOM   2079  H   ALA A 129      -1.927  10.256  34.685  1.00 91.09           H  
ATOM   2080  CA  ALA A 129      -0.003   9.342  34.555  1.00 91.09           C  
ATOM   2081  HA  ALA A 129       0.878   9.959  34.379  1.00 91.09           H  
ATOM   2082  C   ALA A 129       0.235   7.988  33.862  1.00 91.09           C  
ATOM   2083  CB  ALA A 129      -0.160   9.136  36.066  1.00 91.09           C  
ATOM   2084  HB1 ALA A 129      -0.973   8.439  36.265  1.00 91.09           H  
ATOM   2085  HB2 ALA A 129      -0.396  10.084  36.550  1.00 91.09           H  
ATOM   2086  HB3 ALA A 129       0.766   8.743  36.485  1.00 91.09           H  
ATOM   2087  O   ALA A 129       1.354   7.471  33.923  1.00 91.09           O  
ATOM   2088  N   TRP A 130      -0.781   7.370  33.254  1.00 90.16           N  
ATOM   2089  H   TRP A 130      -1.693   7.803  33.288  1.00 90.16           H  
ATOM   2090  CA  TRP A 130      -0.630   6.169  32.426  1.00 90.16           C  
ATOM   2091  HA  TRP A 130       0.184   5.555  32.812  1.00 90.16           H  
ATOM   2092  C   TRP A 130      -0.240   6.538  30.988  1.00 90.16           C  
ATOM   2093  CB  TRP A 130      -1.908   5.323  32.497  1.00 90.16           C  
ATOM   2094  HB2 TRP A 130      -2.091   5.043  33.534  1.00 90.16           H  
ATOM   2095  HB3 TRP A 130      -2.756   5.921  32.164  1.00 90.16           H  
ATOM   2096  O   TRP A 130       0.791   6.077  30.500  1.00 90.16           O  
ATOM   2097  CG  TRP A 130      -1.853   4.081  31.663  1.00 90.16           C  
ATOM   2098  CD1 TRP A 130      -1.321   2.894  32.037  1.00 90.16           C  
ATOM   2099  HD1 TRP A 130      -0.893   2.688  33.007  1.00 90.16           H  
ATOM   2100  CD2 TRP A 130      -2.270   3.911  30.272  1.00 90.16           C  
ATOM   2101  CE2 TRP A 130      -1.922   2.592  29.856  1.00 90.16           C  
ATOM   2102  CE3 TRP A 130      -2.875   4.749  29.310  1.00 90.16           C  
ATOM   2103  HE3 TRP A 130      -3.158   5.754  29.588  1.00 90.16           H  
ATOM   2104  NE1 TRP A 130      -1.360   2.014  30.973  1.00 90.16           N  
ATOM   2105  HE1 TRP A 130      -0.950   1.091  30.982  1.00 90.16           H  
ATOM   2106  CH2 TRP A 130      -2.731   2.995  27.613  1.00 90.16           C  
ATOM   2107  HH2 TRP A 130      -2.886   2.663  26.597  1.00 90.16           H  
ATOM   2108  CZ2 TRP A 130      -2.142   2.130  28.550  1.00 90.16           C  
ATOM   2109  HZ2 TRP A 130      -1.836   1.136  28.259  1.00 90.16           H  
ATOM   2110  CZ3 TRP A 130      -3.100   4.298  27.994  1.00 90.16           C  
ATOM   2111  HZ3 TRP A 130      -3.543   4.960  27.266  1.00 90.16           H  
ATOM   2112  N   GLU A 131      -0.981   7.452  30.358  1.00 92.45           N  
ATOM   2113  H   GLU A 131      -1.794   7.811  30.837  1.00 92.45           H  
ATOM   2114  CA  GLU A 131      -0.748   7.933  28.989  1.00 92.45           C  
ATOM   2115  HA  GLU A 131      -0.867   7.100  28.297  1.00 92.45           H  
ATOM   2116  C   GLU A 131       0.676   8.497  28.812  1.00 92.45           C  
ATOM   2117  CB  GLU A 131      -1.821   8.999  28.681  1.00 92.45           C  
ATOM   2118  HB2 GLU A 131      -2.803   8.597  28.931  1.00 92.45           H  
ATOM   2119  HB3 GLU A 131      -1.638   9.882  29.293  1.00 92.45           H  
ATOM   2120  O   GLU A 131       1.378   8.176  27.850  1.00 92.45           O  
ATOM   2121  CG  GLU A 131      -1.829   9.396  27.201  1.00 92.45           C  
ATOM   2122  HG2 GLU A 131      -0.834   9.746  26.927  1.00 92.45           H  
ATOM   2123  HG3 GLU A 131      -2.056   8.507  26.613  1.00 92.45           H  
ATOM   2124  CD  GLU A 131      -2.835  10.491  26.824  1.00 92.45           C  
ATOM   2125  OE1 GLU A 131      -2.842  10.869  25.629  1.00 92.45           O  
ATOM   2126  OE2 GLU A 131      -3.579  11.029  27.670  1.00 92.45           O  
ATOM   2127  N   SER A 132       1.151   9.265  29.799  1.00 92.88           N  
ATOM   2128  H   SER A 132       0.515   9.511  30.543  1.00 92.88           H  
ATOM   2129  CA  SER A 132       2.508   9.819  29.839  1.00 92.88           C  
ATOM   2130  HA  SER A 132       2.680  10.379  28.920  1.00 92.88           H  
ATOM   2131  C   SER A 132       3.612   8.761  29.947  1.00 92.88           C  
ATOM   2132  CB  SER A 132       2.623  10.783  31.024  1.00 92.88           C  
ATOM   2133  HB2 SER A 132       1.846  11.544  30.954  1.00 92.88           H  
ATOM   2134  HB3 SER A 132       2.484  10.229  31.953  1.00 92.88           H  
ATOM   2135  O   SER A 132       4.748   9.062  29.584  1.00 92.88           O  
ATOM   2136  OG  SER A 132       3.887  11.419  31.044  1.00 92.88           O  
ATOM   2137  HG  SER A 132       4.540  10.841  30.644  1.00 92.88           H  
ATOM   2138  N   ARG A 133       3.320   7.549  30.443  1.00 89.82           N  
ATOM   2139  H   ARG A 133       2.350   7.348  30.641  1.00 89.82           H  
ATOM   2140  CA  ARG A 133       4.281   6.431  30.498  1.00 89.82           C  
ATOM   2141  HA  ARG A 133       5.296   6.825  30.544  1.00 89.82           H  
ATOM   2142  C   ARG A 133       4.256   5.586  29.229  1.00 89.82           C  
ATOM   2143  CB  ARG A 133       4.032   5.553  31.736  1.00 89.82           C  
ATOM   2144  HB2 ARG A 133       4.361   4.536  31.523  1.00 89.82           H  
ATOM   2145  HB3 ARG A 133       2.965   5.520  31.955  1.00 89.82           H  
ATOM   2146  O   ARG A 133       5.321   5.200  28.765  1.00 89.82           O  
ATOM   2147  CG  ARG A 133       4.820   6.055  32.955  1.00 89.82           C  
ATOM   2148  HG2 ARG A 133       5.886   5.988  32.738  1.00 89.82           H  
ATOM   2149  HG3 ARG A 133       4.572   7.099  33.150  1.00 89.82           H  
ATOM   2150  CD  ARG A 133       4.515   5.215  34.202  1.00 89.82           C  
ATOM   2151  HD2 ARG A 133       4.637   4.159  33.959  1.00 89.82           H  
ATOM   2152  HD3 ARG A 133       5.226   5.482  34.983  1.00 89.82           H  
ATOM   2153  NE  ARG A 133       3.150   5.487  34.676  1.00 89.82           N  
ATOM   2154  HE  ARG A 133       2.701   6.302  34.283  1.00 89.82           H  
ATOM   2155  NH1 ARG A 133       2.824   3.704  36.088  1.00 89.82           N  
ATOM   2156 HH11 ARG A 133       3.756   3.380  35.872  1.00 89.82           H  
ATOM   2157 HH12 ARG A 133       2.232   3.205  36.736  1.00 89.82           H  
ATOM   2158  NH2 ARG A 133       1.211   5.231  35.787  1.00 89.82           N  
ATOM   2159 HH21 ARG A 133       0.594   4.740  36.418  1.00 89.82           H  
ATOM   2160 HH22 ARG A 133       0.901   6.064  35.308  1.00 89.82           H  
ATOM   2161  CZ  ARG A 133       2.408   4.800  35.517  1.00 89.82           C  
ATOM   2162  N   GLU A 134       3.076   5.329  28.668  1.00 85.62           N  
ATOM   2163  H   GLU A 134       2.236   5.641  29.136  1.00 85.62           H  
ATOM   2164  CA  GLU A 134       2.928   4.507  27.459  1.00 85.62           C  
ATOM   2165  HA  GLU A 134       3.511   3.594  27.584  1.00 85.62           H  
ATOM   2166  C   GLU A 134       3.462   5.219  26.202  1.00 85.62           C  
ATOM   2167  CB  GLU A 134       1.445   4.118  27.308  1.00 85.62           C  
ATOM   2168  HB2 GLU A 134       0.869   5.013  27.077  1.00 85.62           H  
ATOM   2169  HB3 GLU A 134       1.081   3.731  28.259  1.00 85.62           H  
ATOM   2170  O   GLU A 134       4.031   4.584  25.313  1.00 85.62           O  
ATOM   2171  CG  GLU A 134       1.178   3.064  26.216  1.00 85.62           C  
ATOM   2172  HG2 GLU A 134       0.105   2.875  26.184  1.00 85.62           H  
ATOM   2173  HG3 GLU A 134       1.459   3.481  25.250  1.00 85.62           H  
ATOM   2174  CD  GLU A 134       1.909   1.724  26.436  1.00 85.62           C  
ATOM   2175  OE1 GLU A 134       2.191   1.039  25.422  1.00 85.62           O  
ATOM   2176  OE2 GLU A 134       2.194   1.379  27.608  1.00 85.62           O  
ATOM   2177  N   HIS A 135       3.323   6.549  26.128  1.00 88.98           N  
ATOM   2178  H   HIS A 135       2.767   7.002  26.839  1.00 88.98           H  
ATOM   2179  CA  HIS A 135       3.700   7.321  24.937  1.00 88.98           C  
ATOM   2180  HA  HIS A 135       4.007   6.637  24.146  1.00 88.98           H  
ATOM   2181  C   HIS A 135       4.874   8.288  25.130  1.00 88.98           C  
ATOM   2182  CB  HIS A 135       2.467   8.067  24.431  1.00 88.98           C  
ATOM   2183  HB2 HIS A 135       2.719   8.579  23.502  1.00 88.98           H  
ATOM   2184  HB3 HIS A 135       2.187   8.821  25.167  1.00 88.98           H  
ATOM   2185  O   HIS A 135       5.498   8.669  24.140  1.00 88.98           O  
ATOM   2186  CG  HIS A 135       1.280   7.175  24.180  1.00 88.98           C  
ATOM   2187  CD2 HIS A 135       0.065   7.289  24.788  1.00 88.98           C  
ATOM   2188  HD2 HIS A 135      -0.190   8.022  25.539  1.00 88.98           H  
ATOM   2189  ND1 HIS A 135       1.202   6.106  23.315  1.00 88.98           N  
ATOM   2190  HD1 HIS A 135       1.985   5.641  22.877  1.00 88.98           H  
ATOM   2191  CE1 HIS A 135      -0.052   5.621  23.374  1.00 88.98           C  
ATOM   2192  HE1 HIS A 135      -0.416   4.758  22.837  1.00 88.98           H  
ATOM   2193  NE2 HIS A 135      -0.786   6.326  24.246  1.00 88.98           N  
ATOM   2194  N   GLY A 136       5.184   8.695  26.367  1.00 92.21           N  
ATOM   2195  H   GLY A 136       4.654   8.324  27.143  1.00 92.21           H  
ATOM   2196  CA  GLY A 136       6.315   9.583  26.667  1.00 92.21           C  
ATOM   2197  HA2 GLY A 136       7.221   9.135  26.258  1.00 92.21           H  
ATOM   2198  HA3 GLY A 136       6.429   9.659  27.748  1.00 92.21           H  
ATOM   2199  C   GLY A 136       6.208  11.008  26.104  1.00 92.21           C  
ATOM   2200  O   GLY A 136       7.214  11.708  26.054  1.00 92.21           O  
ATOM   2201  N   ASP A 137       5.022  11.442  25.669  1.00 95.71           N  
ATOM   2202  H   ASP A 137       4.230  10.821  25.746  1.00 95.71           H  
ATOM   2203  CA  ASP A 137       4.805  12.660  24.872  1.00 95.71           C  
ATOM   2204  HA  ASP A 137       5.770  13.136  24.699  1.00 95.71           H  
ATOM   2205  C   ASP A 137       3.941  13.730  25.565  1.00 95.71           C  
ATOM   2206  CB  ASP A 137       4.258  12.267  23.491  1.00 95.71           C  
ATOM   2207  HB2 ASP A 137       4.227  13.155  22.859  1.00 95.71           H  
ATOM   2208  HB3 ASP A 137       4.952  11.566  23.027  1.00 95.71           H  
ATOM   2209  O   ASP A 137       3.418  14.629  24.908  1.00 95.71           O  
ATOM   2210  CG  ASP A 137       2.861  11.641  23.496  1.00 95.71           C  
ATOM   2211  OD1 ASP A 137       2.239  11.410  24.553  1.00 95.71           O  
ATOM   2212  OD2 ASP A 137       2.373  11.319  22.388  1.00 95.71           O  
ATOM   2213  N   ILE A 138       3.788  13.652  26.888  1.00 96.96           N  
ATOM   2214  H   ILE A 138       4.272  12.912  27.376  1.00 96.96           H  
ATOM   2215  CA  ILE A 138       3.013  14.611  27.683  1.00 96.96           C  
ATOM   2216  HA  ILE A 138       2.328  15.150  27.029  1.00 96.96           H  
ATOM   2217  C   ILE A 138       3.943  15.648  28.325  1.00 96.96           C  
ATOM   2218  CB  ILE A 138       2.158  13.872  28.738  1.00 96.96           C  
ATOM   2219  HB  ILE A 138       2.839  13.337  29.401  1.00 96.96           H  
ATOM   2220  O   ILE A 138       4.875  15.292  29.044  1.00 96.96           O  
ATOM   2221  CG1 ILE A 138       1.195  12.820  28.134  1.00 96.96           C  
ATOM   2222 HG12 ILE A 138       1.783  12.021  27.681  1.00 96.96           H  
ATOM   2223 HG13 ILE A 138       0.614  12.373  28.940  1.00 96.96           H  
ATOM   2224  CG2 ILE A 138       1.379  14.872  29.609  1.00 96.96           C  
ATOM   2225 HG21 ILE A 138       0.806  15.556  28.983  1.00 96.96           H  
ATOM   2226 HG22 ILE A 138       0.706  14.339  30.281  1.00 96.96           H  
ATOM   2227 HG23 ILE A 138       2.070  15.449  30.223  1.00 96.96           H  
ATOM   2228  CD1 ILE A 138       0.219  13.334  27.068  1.00 96.96           C  
ATOM   2229 HD11 ILE A 138       0.776  13.636  26.181  1.00 96.96           H  
ATOM   2230 HD12 ILE A 138      -0.361  14.174  27.449  1.00 96.96           H  
ATOM   2231 HD13 ILE A 138      -0.464  12.531  26.790  1.00 96.96           H  
ATOM   2232  N   LEU A 139       3.643  16.932  28.117  1.00 97.31           N  
ATOM   2233  H   LEU A 139       2.864  17.142  27.509  1.00 97.31           H  
ATOM   2234  CA  LEU A 139       4.104  18.034  28.958  1.00 97.31           C  
ATOM   2235  HA  LEU A 139       4.857  17.668  29.656  1.00 97.31           H  
ATOM   2236  C   LEU A 139       2.906  18.555  29.755  1.00 97.31           C  
ATOM   2237  CB  LEU A 139       4.727  19.138  28.089  1.00 97.31           C  
ATOM   2238  HB2 LEU A 139       3.961  19.499  27.403  1.00 97.31           H  
ATOM   2239  HB3 LEU A 139       5.541  18.720  27.495  1.00 97.31           H  
ATOM   2240  O   LEU A 139       1.936  19.048  29.180  1.00 97.31           O  
ATOM   2241  CG  LEU A 139       5.263  20.332  28.905  1.00 97.31           C  
ATOM   2242  HG  LEU A 139       4.487  20.711  29.570  1.00 97.31           H  
ATOM   2243  CD1 LEU A 139       6.488  19.953  29.732  1.00 97.31           C  
ATOM   2244 HD11 LEU A 139       6.193  19.280  30.537  1.00 97.31           H  
ATOM   2245 HD12 LEU A 139       7.237  19.477  29.099  1.00 97.31           H  
ATOM   2246 HD13 LEU A 139       6.923  20.846  30.181  1.00 97.31           H  
ATOM   2247  CD2 LEU A 139       5.668  21.461  27.967  1.00 97.31           C  
ATOM   2248 HD21 LEU A 139       6.458  21.126  27.294  1.00 97.31           H  
ATOM   2249 HD22 LEU A 139       6.006  22.316  28.553  1.00 97.31           H  
ATOM   2250 HD23 LEU A 139       4.804  21.774  27.383  1.00 97.31           H  
ATOM   2251  N   GLN A 140       2.979  18.460  31.076  1.00 96.04           N  
ATOM   2252  H   GLN A 140       3.826  18.104  31.494  1.00 96.04           H  
ATOM   2253  CA  GLN A 140       1.906  18.879  31.966  1.00 96.04           C  
ATOM   2254  HA  GLN A 140       1.150  19.415  31.393  1.00 96.04           H  
ATOM   2255  C   GLN A 140       2.441  19.813  33.041  1.00 96.04           C  
ATOM   2256  CB  GLN A 140       1.241  17.647  32.573  1.00 96.04           C  
ATOM   2257  HB2 GLN A 140       1.941  17.182  33.268  1.00 96.04           H  
ATOM   2258  HB3 GLN A 140       1.006  16.938  31.779  1.00 96.04           H  
ATOM   2259  O   GLN A 140       3.456  19.516  33.676  1.00 96.04           O  
ATOM   2260  CG  GLN A 140      -0.061  17.991  33.310  1.00 96.04           C  
ATOM   2261  HG2 GLN A 140       0.126  18.739  34.081  1.00 96.04           H  
ATOM   2262  HG3 GLN A 140      -0.787  18.398  32.605  1.00 96.04           H  
ATOM   2263  CD  GLN A 140      -0.647  16.767  33.990  1.00 96.04           C  
ATOM   2264  NE2 GLN A 140      -1.838  16.868  34.525  1.00 96.04           N  
ATOM   2265 HE21 GLN A 140      -2.112  16.163  35.194  1.00 96.04           H  
ATOM   2266 HE22 GLN A 140      -2.383  17.705  34.380  1.00 96.04           H  
ATOM   2267  OE1 GLN A 140      -0.022  15.717  34.051  1.00 96.04           O  
ATOM   2268  N   ALA A 141       1.740  20.920  33.260  1.00 95.22           N  
ATOM   2269  H   ALA A 141       0.882  21.062  32.746  1.00 95.22           H  
ATOM   2270  CA  ALA A 141       2.091  21.906  34.270  1.00 95.22           C  
ATOM   2271  HA  ALA A 141       2.932  21.534  34.855  1.00 95.22           H  
ATOM   2272  C   ALA A 141       0.957  22.132  35.277  1.00 95.22           C  
ATOM   2273  CB  ALA A 141       2.557  23.185  33.575  1.00 95.22           C  
ATOM   2274  HB1 ALA A 141       3.414  22.971  32.937  1.00 95.22           H  
ATOM   2275  HB2 ALA A 141       1.750  23.594  32.967  1.00 95.22           H  
ATOM   2276  HB3 ALA A 141       2.856  23.913  34.329  1.00 95.22           H  
ATOM   2277  O   ALA A 141      -0.206  21.818  35.023  1.00 95.22           O  
ATOM   2278  N   GLU A 142       1.323  22.666  36.437  1.00 92.58           N  
ATOM   2279  H   GLU A 142       2.301  22.885  36.566  1.00 92.58           H  
ATOM   2280  CA  GLU A 142       0.462  22.820  37.609  1.00 92.58           C  
ATOM   2281  HA  GLU A 142      -0.190  21.949  37.672  1.00 92.58           H  
ATOM   2282  C   GLU A 142      -0.451  24.056  37.500  1.00 92.58           C  
ATOM   2283  CB  GLU A 142       1.366  22.803  38.848  1.00 92.58           C  
ATOM   2284  HB2 GLU A 142       2.063  21.972  38.745  1.00 92.58           H  
ATOM   2285  HB3 GLU A 142       1.945  23.726  38.892  1.00 92.58           H  
ATOM   2286  O   GLU A 142      -0.286  25.050  38.200  1.00 92.58           O  
ATOM   2287  CG  GLU A 142       0.584  22.606  40.153  1.00 92.58           C  
ATOM   2288  HG2 GLU A 142      -0.076  21.747  40.030  1.00 92.58           H  
ATOM   2289  HG3 GLU A 142      -0.036  23.481  40.346  1.00 92.58           H  
ATOM   2290  CD  GLU A 142       1.515  22.362  41.350  1.00 92.58           C  
ATOM   2291  OE1 GLU A 142       1.018  21.786  42.342  1.00 92.58           O  
ATOM   2292  OE2 GLU A 142       2.715  22.711  41.251  1.00 92.58           O  
ATOM   2293  N   PHE A 143      -1.413  24.015  36.576  1.00 91.82           N  
ATOM   2294  H   PHE A 143      -1.471  23.201  35.981  1.00 91.82           H  
ATOM   2295  CA  PHE A 143      -2.433  25.054  36.408  1.00 91.82           C  
ATOM   2296  HA  PHE A 143      -2.584  25.550  37.367  1.00 91.82           H  
ATOM   2297  C   PHE A 143      -3.770  24.442  35.976  1.00 91.82           C  
ATOM   2298  CB  PHE A 143      -1.961  26.108  35.391  1.00 91.82           C  
ATOM   2299  HB2 PHE A 143      -2.610  26.978  35.490  1.00 91.82           H  
ATOM   2300  HB3 PHE A 143      -0.950  26.426  35.648  1.00 91.82           H  
ATOM   2301  O   PHE A 143      -3.790  23.512  35.172  1.00 91.82           O  
ATOM   2302  CG  PHE A 143      -1.985  25.647  33.942  1.00 91.82           C  
ATOM   2303  CD1 PHE A 143      -0.939  24.857  33.433  1.00 91.82           C  
ATOM   2304  HD1 PHE A 143      -0.093  24.624  34.063  1.00 91.82           H  
ATOM   2305  CD2 PHE A 143      -3.098  25.934  33.129  1.00 91.82           C  
ATOM   2306  HD2 PHE A 143      -3.913  26.522  33.524  1.00 91.82           H  
ATOM   2307  CE1 PHE A 143      -1.023  24.323  32.135  1.00 91.82           C  
ATOM   2308  HE1 PHE A 143      -0.245  23.673  31.763  1.00 91.82           H  
ATOM   2309  CE2 PHE A 143      -3.185  25.403  31.830  1.00 91.82           C  
ATOM   2310  HE2 PHE A 143      -4.061  25.599  31.229  1.00 91.82           H  
ATOM   2311  CZ  PHE A 143      -2.153  24.583  31.342  1.00 91.82           C  
ATOM   2312  HZ  PHE A 143      -2.236  24.124  30.368  1.00 91.82           H  
ATOM   2313  N   THR A 144      -4.893  24.987  36.451  1.00 89.42           N  
ATOM   2314  H   THR A 144      -4.839  25.704  37.160  1.00 89.42           H  
ATOM   2315  CA  THR A 144      -6.236  24.501  36.092  1.00 89.42           C  
ATOM   2316  HA  THR A 144      -6.323  23.463  36.414  1.00 89.42           H  
ATOM   2317  C   THR A 144      -6.461  24.571  34.580  1.00 89.42           C  
ATOM   2318  CB  THR A 144      -7.323  25.331  36.793  1.00 89.42           C  
ATOM   2319  HB  THR A 144      -7.409  26.300  36.301  1.00 89.42           H  
ATOM   2320  O   THR A 144      -6.345  25.646  33.981  1.00 89.42           O  
ATOM   2321  CG2 THR A 144      -8.686  24.643  36.777  1.00 89.42           C  
ATOM   2322 HG21 THR A 144      -9.025  24.514  35.749  1.00 89.42           H  
ATOM   2323 HG22 THR A 144      -9.414  25.255  37.309  1.00 89.42           H  
ATOM   2324 HG23 THR A 144      -8.618  23.665  37.252  1.00 89.42           H  
ATOM   2325  OG1 THR A 144      -6.986  25.564  38.140  1.00 89.42           O  
ATOM   2326  HG1 THR A 144      -7.596  25.065  38.688  1.00 89.42           H  
ATOM   2327  N   ASP A 145      -6.809  23.446  33.954  1.00 86.85           N  
ATOM   2328  H   ASP A 145      -6.875  22.592  34.490  1.00 86.85           H  
ATOM   2329  CA  ASP A 145      -6.966  23.341  32.501  1.00 86.85           C  
ATOM   2330  HA  ASP A 145      -6.168  23.928  32.047  1.00 86.85           H  
ATOM   2331  C   ASP A 145      -8.304  23.949  32.023  1.00 86.85           C  
ATOM   2332  CB  ASP A 145      -6.744  21.884  32.057  1.00 86.85           C  
ATOM   2333  HB2 ASP A 145      -5.936  21.454  32.650  1.00 86.85           H  
ATOM   2334  HB3 ASP A 145      -7.638  21.289  32.240  1.00 86.85           H  
ATOM   2335  O   ASP A 145      -9.305  23.262  31.820  1.00 86.85           O  
ATOM   2336  CG  ASP A 145      -6.348  21.791  30.582  1.00 86.85           C  
ATOM   2337  OD1 ASP A 145      -6.742  22.676  29.790  1.00 86.85           O  
ATOM   2338  OD2 ASP A 145      -5.589  20.862  30.223  1.00 86.85           O  
ATOM   2339  N   ALA A 146      -8.327  25.279  31.891  1.00 85.22           N  
ATOM   2340  H   ALA A 146      -7.483  25.772  32.147  1.00 85.22           H  
ATOM   2341  CA  ALA A 146      -9.499  26.077  31.534  1.00 85.22           C  
ATOM   2342  HA  ALA A 146     -10.318  25.406  31.278  1.00 85.22           H  
ATOM   2343  C   ALA A 146      -9.238  26.982  30.316  1.00 85.22           C  
ATOM   2344  CB  ALA A 146      -9.920  26.889  32.767  1.00 85.22           C  
ATOM   2345  HB1 ALA A 146     -10.823  27.460  32.551  1.00 85.22           H  
ATOM   2346  HB2 ALA A 146      -9.121  27.573  33.054  1.00 85.22           H  
ATOM   2347  HB3 ALA A 146     -10.123  26.213  33.597  1.00 85.22           H  
ATOM   2348  O   ALA A 146      -8.112  27.415  30.080  1.00 85.22           O  
ATOM   2349  N   TYR A 147     -10.294  27.334  29.568  1.00 79.60           N  
ATOM   2350  H   TYR A 147     -11.191  26.944  29.818  1.00 79.60           H  
ATOM   2351  CA  TYR A 147     -10.187  28.096  28.310  1.00 79.60           C  
ATOM   2352  HA  TYR A 147      -9.646  27.485  27.587  1.00 79.60           H  
ATOM   2353  C   TYR A 147      -9.400  29.414  28.439  1.00 79.60           C  
ATOM   2354  CB  TYR A 147     -11.598  28.365  27.756  1.00 79.60           C  
ATOM   2355  HB2 TYR A 147     -12.191  28.862  28.524  1.00 79.60           H  
ATOM   2356  HB3 TYR A 147     -12.077  27.411  27.535  1.00 79.60           H  
ATOM   2357  O   TYR A 147      -8.523  29.682  27.625  1.00 79.60           O  
ATOM   2358  CG  TYR A 147     -11.608  29.222  26.500  1.00 79.60           C  
ATOM   2359  CD1 TYR A 147     -11.848  30.609  26.588  1.00 79.60           C  
ATOM   2360  HD1 TYR A 147     -12.054  31.067  27.545  1.00 79.60           H  
ATOM   2361  CD2 TYR A 147     -11.284  28.647  25.255  1.00 79.60           C  
ATOM   2362  HD2 TYR A 147     -11.047  27.595  25.194  1.00 79.60           H  
ATOM   2363  CE1 TYR A 147     -11.745  31.419  25.440  1.00 79.60           C  
ATOM   2364  HE1 TYR A 147     -11.885  32.488  25.509  1.00 79.60           H  
ATOM   2365  CE2 TYR A 147     -11.167  29.456  24.108  1.00 79.60           C  
ATOM   2366  HE2 TYR A 147     -10.863  29.019  23.168  1.00 79.60           H  
ATOM   2367  OH  TYR A 147     -11.332  31.620  23.087  1.00 79.60           O  
ATOM   2368  HH  TYR A 147     -10.770  31.234  22.411  1.00 79.60           H  
ATOM   2369  CZ  TYR A 147     -11.384  30.849  24.202  1.00 79.60           C  
ATOM   2370  N   PHE A 148      -9.667  30.218  29.473  1.00 85.73           N  
ATOM   2371  H   PHE A 148     -10.374  29.944  30.139  1.00 85.73           H  
ATOM   2372  CA  PHE A 148      -8.962  31.493  29.691  1.00 85.73           C  
ATOM   2373  HA  PHE A 148      -8.844  31.988  28.727  1.00 85.73           H  
ATOM   2374  C   PHE A 148      -7.525  31.323  30.229  1.00 85.73           C  
ATOM   2375  CB  PHE A 148      -9.824  32.412  30.568  1.00 85.73           C  
ATOM   2376  HB2 PHE A 148      -9.992  31.929  31.531  1.00 85.73           H  
ATOM   2377  HB3 PHE A 148      -9.265  33.328  30.762  1.00 85.73           H  
ATOM   2378  O   PHE A 148      -6.771  32.289  30.269  1.00 85.73           O  
ATOM   2379  CG  PHE A 148     -11.156  32.804  29.944  1.00 85.73           C  
ATOM   2380  CD1 PHE A 148     -11.189  33.688  28.846  1.00 85.73           C  
ATOM   2381  HD1 PHE A 148     -10.266  34.073  28.437  1.00 85.73           H  
ATOM   2382  CD2 PHE A 148     -12.365  32.307  30.469  1.00 85.73           C  
ATOM   2383  HD2 PHE A 148     -12.352  31.650  31.326  1.00 85.73           H  
ATOM   2384  CE1 PHE A 148     -12.424  34.079  28.291  1.00 85.73           C  
ATOM   2385  HE1 PHE A 148     -12.464  34.773  27.464  1.00 85.73           H  
ATOM   2386  CE2 PHE A 148     -13.597  32.691  29.905  1.00 85.73           C  
ATOM   2387  HE2 PHE A 148     -14.521  32.327  30.329  1.00 85.73           H  
ATOM   2388  CZ  PHE A 148     -13.626  33.581  28.818  1.00 85.73           C  
ATOM   2389  HZ  PHE A 148     -14.569  33.901  28.401  1.00 85.73           H  
ATOM   2390  N   ASN A 149      -7.112  30.092  30.557  1.00 90.53           N  
ATOM   2391  H   ASN A 149      -7.761  29.324  30.459  1.00 90.53           H  
ATOM   2392  CA  ASN A 149      -5.726  29.735  30.866  1.00 90.53           C  
ATOM   2393  HA  ASN A 149      -5.206  30.635  31.195  1.00 90.53           H  
ATOM   2394  C   ASN A 149      -4.960  29.232  29.621  1.00 90.53           C  
ATOM   2395  CB  ASN A 149      -5.689  28.735  32.042  1.00 90.53           C  
ATOM   2396  HB2 ASN A 149      -6.268  27.845  31.792  1.00 90.53           H  
ATOM   2397  HB3 ASN A 149      -4.658  28.424  32.210  1.00 90.53           H  
ATOM   2398  O   ASN A 149      -3.830  28.761  29.748  1.00 90.53           O  
ATOM   2399  CG  ASN A 149      -6.190  29.304  33.359  1.00 90.53           C  
ATOM   2400  ND2 ASN A 149      -6.446  28.466  34.333  1.00 90.53           N  
ATOM   2401 HD21 ASN A 149      -6.736  28.873  35.210  1.00 90.53           H  
ATOM   2402 HD22 ASN A 149      -6.331  27.470  34.205  1.00 90.53           H  
ATOM   2403  OD1 ASN A 149      -6.351  30.496  33.544  1.00 90.53           O  
ATOM   2404  N   ASN A 150      -5.516  29.339  28.403  1.00 91.63           N  
ATOM   2405  H   ASN A 150      -6.465  29.674  28.320  1.00 91.63           H  
ATOM   2406  CA  ASN A 150      -4.797  28.958  27.180  1.00 91.63           C  
ATOM   2407  HA  ASN A 150      -4.444  27.934  27.305  1.00 91.63           H  
ATOM   2408  C   ASN A 150      -3.528  29.795  26.939  1.00 91.63           C  
ATOM   2409  CB  ASN A 150      -5.729  29.001  25.955  1.00 91.63           C  
ATOM   2410  HB2 ASN A 150      -5.139  29.272  25.079  1.00 91.63           H  
ATOM   2411  HB3 ASN A 150      -6.486  29.775  26.074  1.00 91.63           H  
ATOM   2412  O   ASN A 150      -2.552  29.247  26.422  1.00 91.63           O  
ATOM   2413  CG  ASN A 150      -6.394  27.673  25.622  1.00 91.63           C  
ATOM   2414  ND2 ASN A 150      -7.117  27.642  24.528  1.00 91.63           N  
ATOM   2415 HD21 ASN A 150      -7.145  28.465  23.943  1.00 91.63           H  
ATOM   2416 HD22 ASN A 150      -7.440  26.740  24.208  1.00 91.63           H  
ATOM   2417  OD1 ASN A 150      -6.230  26.644  26.269  1.00 91.63           O  
ATOM   2418  N   THR A 151      -3.474  31.063  27.369  1.00 94.52           N  
ATOM   2419  H   THR A 151      -4.318  31.528  27.672  1.00 94.52           H  
ATOM   2420  CA  THR A 151      -2.219  31.840  27.352  1.00 94.52           C  
ATOM   2421  HA  THR A 151      -1.820  31.855  26.338  1.00 94.52           H  
ATOM   2422  C   THR A 151      -1.172  31.180  28.236  1.00 94.52           C  
ATOM   2423  CB  THR A 151      -2.416  33.297  27.798  1.00 94.52           C  
ATOM   2424  HB  THR A 151      -2.621  33.334  28.868  1.00 94.52           H  
ATOM   2425  O   THR A 151      -0.067  30.907  27.779  1.00 94.52           O  
ATOM   2426  CG2 THR A 151      -1.180  34.140  27.483  1.00 94.52           C  
ATOM   2427 HG21 THR A 151      -0.297  33.723  27.967  1.00 94.52           H  
ATOM   2428 HG22 THR A 151      -1.018  34.168  26.405  1.00 94.52           H  
ATOM   2429 HG23 THR A 151      -1.313  35.157  27.852  1.00 94.52           H  
ATOM   2430  OG1 THR A 151      -3.502  33.849  27.107  1.00 94.52           O  
ATOM   2431  HG1 THR A 151      -3.478  34.796  27.261  1.00 94.52           H  
ATOM   2432  N   LEU A 152      -1.535  30.826  29.472  1.00 94.39           N  
ATOM   2433  H   LEU A 152      -2.483  31.010  29.766  1.00 94.39           H  
ATOM   2434  CA  LEU A 152      -0.645  30.143  30.408  1.00 94.39           C  
ATOM   2435  HA  LEU A 152       0.237  30.767  30.550  1.00 94.39           H  
ATOM   2436  C   LEU A 152      -0.160  28.794  29.842  1.00 94.39           C  
ATOM   2437  CB  LEU A 152      -1.386  30.023  31.750  1.00 94.39           C  
ATOM   2438  HB2 LEU A 152      -1.664  31.024  32.080  1.00 94.39           H  
ATOM   2439  HB3 LEU A 152      -2.304  29.454  31.604  1.00 94.39           H  
ATOM   2440  O   LEU A 152       1.042  28.541  29.816  1.00 94.39           O  
ATOM   2441  CG  LEU A 152      -0.593  29.345  32.875  1.00 94.39           C  
ATOM   2442  HG  LEU A 152      -0.381  28.312  32.598  1.00 94.39           H  
ATOM   2443  CD1 LEU A 152       0.716  30.070  33.173  1.00 94.39           C  
ATOM   2444 HD11 LEU A 152       0.528  31.123  33.385  1.00 94.39           H  
ATOM   2445 HD12 LEU A 152       1.393  29.975  32.324  1.00 94.39           H  
ATOM   2446 HD13 LEU A 152       1.191  29.614  34.041  1.00 94.39           H  
ATOM   2447  CD2 LEU A 152      -1.447  29.345  34.138  1.00 94.39           C  
ATOM   2448 HD21 LEU A 152      -2.398  28.850  33.946  1.00 94.39           H  
ATOM   2449 HD22 LEU A 152      -1.630  30.366  34.473  1.00 94.39           H  
ATOM   2450 HD23 LEU A 152      -0.918  28.805  34.924  1.00 94.39           H  
ATOM   2451  N   LYS A 153      -1.061  27.978  29.277  1.00 95.66           N  
ATOM   2452  H   LYS A 153      -2.032  28.244  29.352  1.00 95.66           H  
ATOM   2453  CA  LYS A 153      -0.717  26.720  28.585  1.00 95.66           C  
ATOM   2454  HA  LYS A 153      -0.233  26.054  29.300  1.00 95.66           H  
ATOM   2455  C   LYS A 153       0.270  26.935  27.432  1.00 95.66           C  
ATOM   2456  CB  LYS A 153      -2.012  26.064  28.082  1.00 95.66           C  
ATOM   2457  HB2 LYS A 153      -2.459  26.694  27.313  1.00 95.66           H  
ATOM   2458  HB3 LYS A 153      -2.709  26.008  28.917  1.00 95.66           H  
ATOM   2459  O   LYS A 153       1.261  26.214  27.323  1.00 95.66           O  
ATOM   2460  CG  LYS A 153      -1.782  24.656  27.498  1.00 95.66           C  
ATOM   2461  HG2 LYS A 153      -1.090  24.722  26.658  1.00 95.66           H  
ATOM   2462  HG3 LYS A 153      -1.336  24.009  28.253  1.00 95.66           H  
ATOM   2463  CD  LYS A 153      -3.085  24.023  26.989  1.00 95.66           C  
ATOM   2464  HD2 LYS A 153      -3.526  24.681  26.239  1.00 95.66           H  
ATOM   2465  HD3 LYS A 153      -2.854  23.067  26.518  1.00 95.66           H  
ATOM   2466  CE  LYS A 153      -4.092  23.788  28.119  1.00 95.66           C  
ATOM   2467  HE2 LYS A 153      -3.704  23.030  28.799  1.00 95.66           H  
ATOM   2468  HE3 LYS A 153      -4.236  24.709  28.683  1.00 95.66           H  
ATOM   2469  NZ  LYS A 153      -5.397  23.347  27.595  1.00 95.66           N  
ATOM   2470  HZ1 LYS A 153      -5.832  24.045  27.007  1.00 95.66           H  
ATOM   2471  HZ2 LYS A 153      -5.309  22.456  27.127  1.00 95.66           H  
ATOM   2472  HZ3 LYS A 153      -6.015  23.159  28.371  1.00 95.66           H  
ATOM   2473  N   THR A 154       0.014  27.932  26.585  1.00 95.80           N  
ATOM   2474  H   THR A 154      -0.824  28.475  26.734  1.00 95.80           H  
ATOM   2475  CA  THR A 154       0.869  28.281  25.439  1.00 95.80           C  
ATOM   2476  HA  THR A 154       0.991  27.403  24.805  1.00 95.80           H  
ATOM   2477  C   THR A 154       2.253  28.717  25.902  1.00 95.80           C  
ATOM   2478  CB  THR A 154       0.227  29.395  24.598  1.00 95.80           C  
ATOM   2479  HB  THR A 154       0.081  30.292  25.201  1.00 95.80           H  
ATOM   2480  O   THR A 154       3.259  28.206  25.410  1.00 95.80           O  
ATOM   2481  CG2 THR A 154       1.043  29.749  23.358  1.00 95.80           C  
ATOM   2482 HG21 THR A 154       0.448  30.412  22.730  1.00 95.80           H  
ATOM   2483 HG22 THR A 154       1.956  30.268  23.650  1.00 95.80           H  
ATOM   2484 HG23 THR A 154       1.289  28.848  22.798  1.00 95.80           H  
ATOM   2485  OG1 THR A 154      -1.016  28.952  24.124  1.00 95.80           O  
ATOM   2486  HG1 THR A 154      -1.684  29.204  24.766  1.00 95.80           H  
ATOM   2487  N   MET A 155       2.314  29.606  26.894  1.00 95.96           N  
ATOM   2488  H   MET A 155       1.451  29.977  27.265  1.00 95.96           H  
ATOM   2489  CA  MET A 155       3.564  30.163  27.397  1.00 95.96           C  
ATOM   2490  HA  MET A 155       4.184  30.424  26.538  1.00 95.96           H  
ATOM   2491  C   MET A 155       4.386  29.165  28.215  1.00 95.96           C  
ATOM   2492  CB  MET A 155       3.284  31.442  28.192  1.00 95.96           C  
ATOM   2493  HB2 MET A 155       4.227  31.785  28.618  1.00 95.96           H  
ATOM   2494  HB3 MET A 155       2.596  31.223  29.008  1.00 95.96           H  
ATOM   2495  O   MET A 155       5.610  29.211  28.154  1.00 95.96           O  
ATOM   2496  CG  MET A 155       2.708  32.580  27.337  1.00 95.96           C  
ATOM   2497  HG2 MET A 155       1.662  32.368  27.113  1.00 95.96           H  
ATOM   2498  HG3 MET A 155       2.729  33.490  27.936  1.00 95.96           H  
ATOM   2499  SD  MET A 155       3.527  32.906  25.749  1.00 95.96           S  
ATOM   2500  CE  MET A 155       5.218  33.176  26.328  1.00 95.96           C  
ATOM   2501  HE1 MET A 155       5.816  33.605  25.524  1.00 95.96           H  
ATOM   2502  HE2 MET A 155       5.197  33.859  27.177  1.00 95.96           H  
ATOM   2503  HE3 MET A 155       5.661  32.231  26.642  1.00 95.96           H  
ATOM   2504  N   LEU A 156       3.758  28.204  28.898  1.00 95.79           N  
ATOM   2505  H   LEU A 156       2.753  28.251  28.988  1.00 95.79           H  
ATOM   2506  CA  LEU A 156       4.464  27.076  29.516  1.00 95.79           C  
ATOM   2507  HA  LEU A 156       5.356  27.460  30.012  1.00 95.79           H  
ATOM   2508  C   LEU A 156       4.978  26.083  28.457  1.00 95.79           C  
ATOM   2509  CB  LEU A 156       3.565  26.431  30.586  1.00 95.79           C  
ATOM   2510  HB2 LEU A 156       4.036  25.515  30.943  1.00 95.79           H  
ATOM   2511  HB3 LEU A 156       2.613  26.165  30.127  1.00 95.79           H  
ATOM   2512  O   LEU A 156       6.108  25.608  28.555  1.00 95.79           O  
ATOM   2513  CG  LEU A 156       3.310  27.358  31.796  1.00 95.79           C  
ATOM   2514  HG  LEU A 156       2.965  28.334  31.452  1.00 95.79           H  
ATOM   2515  CD1 LEU A 156       2.231  26.763  32.696  1.00 95.79           C  
ATOM   2516 HD11 LEU A 156       2.008  27.449  33.512  1.00 95.79           H  
ATOM   2517 HD12 LEU A 156       1.320  26.591  32.122  1.00 95.79           H  
ATOM   2518 HD13 LEU A 156       2.585  25.823  33.119  1.00 95.79           H  
ATOM   2519  CD2 LEU A 156       4.566  27.580  32.643  1.00 95.79           C  
ATOM   2520 HD21 LEU A 156       4.941  26.629  33.021  1.00 95.79           H  
ATOM   2521 HD22 LEU A 156       4.322  28.235  33.479  1.00 95.79           H  
ATOM   2522 HD23 LEU A 156       5.337  28.077  32.054  1.00 95.79           H  
ATOM   2523  N   GLY A 157       4.233  25.864  27.368  1.00 96.14           N  
ATOM   2524  H   GLY A 157       3.298  26.244  27.335  1.00 96.14           H  
ATOM   2525  CA  GLY A 157       4.762  25.186  26.179  1.00 96.14           C  
ATOM   2526  HA2 GLY A 157       5.034  24.162  26.436  1.00 96.14           H  
ATOM   2527  HA3 GLY A 157       3.988  25.165  25.411  1.00 96.14           H  
ATOM   2528  C   GLY A 157       5.999  25.890  25.601  1.00 96.14           C  
ATOM   2529  O   GLY A 157       6.997  25.234  25.297  1.00 96.14           O  
ATOM   2530  N   MET A 158       5.977  27.226  25.513  1.00 96.37           N  
ATOM   2531  H   MET A 158       5.116  27.702  25.740  1.00 96.37           H  
ATOM   2532  CA  MET A 158       7.131  28.025  25.079  1.00 96.37           C  
ATOM   2533  HA  MET A 158       7.512  27.590  24.155  1.00 96.37           H  
ATOM   2534  C   MET A 158       8.297  27.993  26.068  1.00 96.37           C  
ATOM   2535  CB  MET A 158       6.738  29.479  24.781  1.00 96.37           C  
ATOM   2536  HB2 MET A 158       7.645  30.055  24.600  1.00 96.37           H  
ATOM   2537  HB3 MET A 158       6.214  29.918  25.630  1.00 96.37           H  
ATOM   2538  O   MET A 158       9.429  27.838  25.622  1.00 96.37           O  
ATOM   2539  CG  MET A 158       5.870  29.561  23.529  1.00 96.37           C  
ATOM   2540  HG2 MET A 158       6.355  28.989  22.738  1.00 96.37           H  
ATOM   2541  HG3 MET A 158       4.897  29.114  23.734  1.00 96.37           H  
ATOM   2542  SD  MET A 158       5.624  31.231  22.894  1.00 96.37           S  
ATOM   2543  CE  MET A 158       4.517  30.790  21.535  1.00 96.37           C  
ATOM   2544  HE1 MET A 158       3.557  30.472  21.943  1.00 96.37           H  
ATOM   2545  HE2 MET A 158       4.365  31.651  20.884  1.00 96.37           H  
ATOM   2546  HE3 MET A 158       4.950  29.972  20.960  1.00 96.37           H  
ATOM   2547  N   ARG A 159       8.051  28.064  27.382  1.00 96.18           N  
ATOM   2548  H   ARG A 159       7.102  28.261  27.668  1.00 96.18           H  
ATOM   2549  CA  ARG A 159       9.074  27.945  28.436  1.00 96.18           C  
ATOM   2550  HA  ARG A 159       9.820  28.728  28.302  1.00 96.18           H  
ATOM   2551  C   ARG A 159       9.819  26.618  28.332  1.00 96.18           C  
ATOM   2552  CB  ARG A 159       8.402  28.146  29.807  1.00 96.18           C  
ATOM   2553  HB2 ARG A 159       8.009  29.162  29.850  1.00 96.18           H  
ATOM   2554  HB3 ARG A 159       7.553  27.467  29.892  1.00 96.18           H  
ATOM   2555  O   ARG A 159      11.041  26.608  28.225  1.00 96.18           O  
ATOM   2556  CG  ARG A 159       9.332  27.921  31.013  1.00 96.18           C  
ATOM   2557  HG2 ARG A 159      10.252  28.490  30.876  1.00 96.18           H  
ATOM   2558  HG3 ARG A 159       9.604  26.868  31.082  1.00 96.18           H  
ATOM   2559  CD  ARG A 159       8.639  28.356  32.315  1.00 96.18           C  
ATOM   2560  HD2 ARG A 159       7.724  27.774  32.424  1.00 96.18           H  
ATOM   2561  HD3 ARG A 159       8.364  29.407  32.231  1.00 96.18           H  
ATOM   2562  NE  ARG A 159       9.507  28.182  33.500  1.00 96.18           N  
ATOM   2563  HE  ARG A 159      10.481  28.416  33.370  1.00 96.18           H  
ATOM   2564  NH1 ARG A 159       7.875  27.593  35.012  1.00 96.18           N  
ATOM   2565 HH11 ARG A 159       7.581  27.238  35.911  1.00 96.18           H  
ATOM   2566 HH12 ARG A 159       7.149  28.047  34.476  1.00 96.18           H  
ATOM   2567  NH2 ARG A 159       9.958  27.712  35.703  1.00 96.18           N  
ATOM   2568 HH21 ARG A 159      10.932  27.950  35.582  1.00 96.18           H  
ATOM   2569 HH22 ARG A 159       9.568  27.622  36.630  1.00 96.18           H  
ATOM   2570  CZ  ARG A 159       9.116  27.828  34.719  1.00 96.18           C  
ATOM   2571  N   TRP A 160       9.107  25.490  28.275  1.00 95.70           N  
ATOM   2572  H   TRP A 160       8.103  25.544  28.366  1.00 95.70           H  
ATOM   2573  CA  TRP A 160       9.741  24.182  28.067  1.00 95.70           C  
ATOM   2574  HA  TRP A 160      10.459  24.003  28.867  1.00 95.70           H  
ATOM   2575  C   TRP A 160      10.524  24.130  26.746  1.00 95.70           C  
ATOM   2576  CB  TRP A 160       8.677  23.084  28.130  1.00 95.70           C  
ATOM   2577  HB2 TRP A 160       7.881  23.336  27.430  1.00 95.70           H  
ATOM   2578  HB3 TRP A 160       8.247  23.069  29.131  1.00 95.70           H  
ATOM   2579  O   TRP A 160      11.678  23.697  26.728  1.00 95.70           O  
ATOM   2580  CG  TRP A 160       9.170  21.707  27.800  1.00 95.70           C  
ATOM   2581  CD1 TRP A 160       9.716  20.824  28.667  1.00 95.70           C  
ATOM   2582  HD1 TRP A 160       9.852  20.998  29.724  1.00 95.70           H  
ATOM   2583  CD2 TRP A 160       9.186  21.043  26.499  1.00 95.70           C  
ATOM   2584  CE2 TRP A 160       9.777  19.755  26.654  1.00 95.70           C  
ATOM   2585  CE3 TRP A 160       8.763  21.406  25.201  1.00 95.70           C  
ATOM   2586  HE3 TRP A 160       8.295  22.369  25.058  1.00 95.70           H  
ATOM   2587  NE1 TRP A 160      10.079  19.673  27.994  1.00 95.70           N  
ATOM   2588  HE1 TRP A 160      10.536  18.886  28.433  1.00 95.70           H  
ATOM   2589  CH2 TRP A 160       9.552  19.280  24.295  1.00 95.70           C  
ATOM   2590  HH2 TRP A 160       9.700  18.619  23.453  1.00 95.70           H  
ATOM   2591  CZ2 TRP A 160       9.958  18.877  25.577  1.00 95.70           C  
ATOM   2592  HZ2 TRP A 160      10.418  17.912  25.734  1.00 95.70           H  
ATOM   2593  CZ3 TRP A 160       8.949  20.538  24.108  1.00 95.70           C  
ATOM   2594  HZ3 TRP A 160       8.625  20.838  23.122  1.00 95.70           H  
ATOM   2595  N   ALA A 161       9.951  24.635  25.649  1.00 94.88           N  
ATOM   2596  H   ALA A 161       9.005  24.985  25.708  1.00 94.88           H  
ATOM   2597  CA  ALA A 161      10.607  24.631  24.344  1.00 94.88           C  
ATOM   2598  HA  ALA A 161      10.994  23.627  24.168  1.00 94.88           H  
ATOM   2599  C   ALA A 161      11.814  25.592  24.245  1.00 94.88           C  
ATOM   2600  CB  ALA A 161       9.546  24.907  23.276  1.00 94.88           C  
ATOM   2601  HB1 ALA A 161       9.148  25.914  23.396  1.00 94.88           H  
ATOM   2602  HB2 ALA A 161       9.987  24.799  22.284  1.00 94.88           H  
ATOM   2603  HB3 ALA A 161       8.733  24.187  23.373  1.00 94.88           H  
ATOM   2604  O   ALA A 161      12.729  25.324  23.473  1.00 94.88           O  
ATOM   2605  N   SER A 162      11.847  26.681  25.017  1.00 93.60           N  
ATOM   2606  H   SER A 162      11.029  26.881  25.575  1.00 93.60           H  
ATOM   2607  CA  SER A 162      12.951  27.652  25.085  1.00 93.60           C  
ATOM   2608  HA  SER A 162      13.383  27.782  24.093  1.00 93.60           H  
ATOM   2609  C   SER A 162      14.070  27.213  26.031  1.00 93.60           C  
ATOM   2610  CB  SER A 162      12.413  29.010  25.552  1.00 93.60           C  
ATOM   2611  HB2 SER A 162      11.800  29.448  24.764  1.00 93.60           H  
ATOM   2612  HB3 SER A 162      11.797  28.877  26.442  1.00 93.60           H  
ATOM   2613  O   SER A 162      15.249  27.420  25.732  1.00 93.60           O  
ATOM   2614  OG  SER A 162      13.483  29.878  25.872  1.00 93.60           O  
ATOM   2615  HG  SER A 162      13.661  29.741  26.805  1.00 93.60           H  
ATOM   2616  N   ASP A 163      13.717  26.602  27.160  1.00 90.00           N  
ATOM   2617  H   ASP A 163      12.731  26.563  27.379  1.00 90.00           H  
ATOM   2618  CA  ASP A 163      14.647  26.439  28.280  1.00 90.00           C  
ATOM   2619  HA  ASP A 163      15.520  27.074  28.128  1.00 90.00           H  
ATOM   2620  C   ASP A 163      15.152  24.993  28.386  1.00 90.00           C  
ATOM   2621  CB  ASP A 163      13.973  26.923  29.579  1.00 90.00           C  
ATOM   2622  HB2 ASP A 163      13.137  26.263  29.811  1.00 90.00           H  
ATOM   2623  HB3 ASP A 163      14.695  26.831  30.390  1.00 90.00           H  
ATOM   2624  O   ASP A 163      16.309  24.763  28.731  1.00 90.00           O  
ATOM   2625  CG  ASP A 163      13.470  28.382  29.545  1.00 90.00           C  
ATOM   2626  OD1 ASP A 163      13.790  29.119  28.576  1.00 90.00           O  
ATOM   2627  OD2 ASP A 163      12.760  28.755  30.509  1.00 90.00           O  
ATOM   2628  N   GLN A 164      14.313  24.012  28.028  1.00 87.21           N  
ATOM   2629  H   GLN A 164      13.388  24.274  27.720  1.00 87.21           H  
ATOM   2630  CA  GLN A 164      14.631  22.580  28.121  1.00 87.21           C  
ATOM   2631  HA  GLN A 164      15.582  22.458  28.640  1.00 87.21           H  
ATOM   2632  C   GLN A 164      14.802  21.920  26.743  1.00 87.21           C  
ATOM   2633  CB  GLN A 164      13.562  21.857  28.961  1.00 87.21           C  
ATOM   2634  HB2 GLN A 164      13.859  20.813  29.061  1.00 87.21           H  
ATOM   2635  HB3 GLN A 164      12.601  21.890  28.446  1.00 87.21           H  
ATOM   2636  O   GLN A 164      15.704  21.102  26.564  1.00 87.21           O  
ATOM   2637  CG  GLN A 164      13.403  22.464  30.368  1.00 87.21           C  
ATOM   2638  HG2 GLN A 164      14.378  22.500  30.854  1.00 87.21           H  
ATOM   2639  HG3 GLN A 164      13.026  23.483  30.284  1.00 87.21           H  
ATOM   2640  CD  GLN A 164      12.450  21.683  31.271  1.00 87.21           C  
ATOM   2641  NE2 GLN A 164      12.141  22.196  32.441  1.00 87.21           N  
ATOM   2642 HE21 GLN A 164      12.547  23.069  32.747  1.00 87.21           H  
ATOM   2643 HE22 GLN A 164      11.517  21.643  33.011  1.00 87.21           H  
ATOM   2644  OE1 GLN A 164      11.965  20.608  30.962  1.00 87.21           O  
ATOM   2645  N   PHE A 165      13.983  22.294  25.751  1.00 84.56           N  
ATOM   2646  H   PHE A 165      13.240  22.935  25.988  1.00 84.56           H  
ATOM   2647  CA  PHE A 165      13.897  21.603  24.455  1.00 84.56           C  
ATOM   2648  HA  PHE A 165      14.632  20.798  24.474  1.00 84.56           H  
ATOM   2649  C   PHE A 165      14.285  22.445  23.227  1.00 84.56           C  
ATOM   2650  CB  PHE A 165      12.529  20.929  24.312  1.00 84.56           C  
ATOM   2651  HB2 PHE A 165      12.162  20.652  25.301  1.00 84.56           H  
ATOM   2652  HB3 PHE A 165      11.811  21.623  23.874  1.00 84.56           H  
ATOM   2653  O   PHE A 165      13.892  22.143  22.098  1.00 84.56           O  
ATOM   2654  CG  PHE A 165      12.615  19.671  23.479  1.00 84.56           C  
ATOM   2655  CD1 PHE A 165      12.184  19.644  22.138  1.00 84.56           C  
ATOM   2656  HD1 PHE A 165      11.746  20.527  21.696  1.00 84.56           H  
ATOM   2657  CD2 PHE A 165      13.187  18.527  24.054  1.00 84.56           C  
ATOM   2658  HD2 PHE A 165      13.523  18.550  25.080  1.00 84.56           H  
ATOM   2659  CE1 PHE A 165      12.345  18.477  21.371  1.00 84.56           C  
ATOM   2660  HE1 PHE A 165      12.025  18.457  20.339  1.00 84.56           H  
ATOM   2661  CE2 PHE A 165      13.332  17.359  23.296  1.00 84.56           C  
ATOM   2662  HE2 PHE A 165      13.768  16.487  23.760  1.00 84.56           H  
ATOM   2663  CZ  PHE A 165      12.927  17.335  21.948  1.00 84.56           C  
ATOM   2664  HZ  PHE A 165      13.050  16.436  21.363  1.00 84.56           H  
ATOM   2665  N   ASN A 166      15.116  23.470  23.420  1.00 80.14           N  
ATOM   2666  H   ASN A 166      15.390  23.655  24.375  1.00 80.14           H  
ATOM   2667  CA  ASN A 166      15.482  24.476  22.408  1.00 80.14           C  
ATOM   2668  HA  ASN A 166      14.554  24.800  21.936  1.00 80.14           H  
ATOM   2669  C   ASN A 166      16.373  23.989  21.252  1.00 80.14           C  
ATOM   2670  CB  ASN A 166      16.067  25.695  23.127  1.00 80.14           C  
ATOM   2671  HB2 ASN A 166      15.296  26.049  23.810  1.00 80.14           H  
ATOM   2672  HB3 ASN A 166      16.260  26.493  22.410  1.00 80.14           H  
ATOM   2673  O   ASN A 166      17.069  24.785  20.621  1.00 80.14           O  
ATOM   2674  CG  ASN A 166      17.347  25.424  23.903  1.00 80.14           C  
ATOM   2675  ND2 ASN A 166      17.623  26.225  24.901  1.00 80.14           N  
ATOM   2676 HD21 ASN A 166      18.384  25.953  25.506  1.00 80.14           H  
ATOM   2677 HD22 ASN A 166      16.892  26.836  25.237  1.00 80.14           H  
ATOM   2678  OD1 ASN A 166      18.103  24.498  23.648  1.00 80.14           O  
ATOM   2679  N   ARG A 167      16.360  22.688  20.959  1.00 82.68           N  
ATOM   2680  H   ARG A 167      15.683  22.135  21.465  1.00 82.68           H  
ATOM   2681  CA  ARG A 167      17.231  22.018  19.986  1.00 82.68           C  
ATOM   2682  HA  ARG A 167      18.081  22.666  19.769  1.00 82.68           H  
ATOM   2683  C   ARG A 167      16.551  21.799  18.636  1.00 82.68           C  
ATOM   2684  CB  ARG A 167      17.778  20.717  20.608  1.00 82.68           C  
ATOM   2685  HB2 ARG A 167      18.426  20.214  19.890  1.00 82.68           H  
ATOM   2686  HB3 ARG A 167      16.947  20.056  20.855  1.00 82.68           H  
ATOM   2687  O   ARG A 167      17.246  21.589  17.657  1.00 82.68           O  
ATOM   2688  CG  ARG A 167      18.585  21.031  21.882  1.00 82.68           C  
ATOM   2689  HG2 ARG A 167      17.943  21.561  22.585  1.00 82.68           H  
ATOM   2690  HG3 ARG A 167      19.415  21.689  21.624  1.00 82.68           H  
ATOM   2691  CD  ARG A 167      19.139  19.807  22.621  1.00 82.68           C  
ATOM   2692  HD2 ARG A 167      19.945  19.355  22.044  1.00 82.68           H  
ATOM   2693  HD3 ARG A 167      18.337  19.080  22.757  1.00 82.68           H  
ATOM   2694  NE  ARG A 167      19.613  20.233  23.949  1.00 82.68           N  
ATOM   2695  HE  ARG A 167      19.407  21.190  24.198  1.00 82.68           H  
ATOM   2696  NH1 ARG A 167      20.473  18.247  24.762  1.00 82.68           N  
ATOM   2697 HH11 ARG A 167      20.318  17.758  23.892  1.00 82.68           H  
ATOM   2698 HH12 ARG A 167      20.798  17.697  25.544  1.00 82.68           H  
ATOM   2699  NH2 ARG A 167      20.333  20.014  26.084  1.00 82.68           N  
ATOM   2700 HH21 ARG A 167      19.987  20.941  26.285  1.00 82.68           H  
ATOM   2701 HH22 ARG A 167      20.670  19.436  26.840  1.00 82.68           H  
ATOM   2702  CZ  ARG A 167      20.137  19.493  24.908  1.00 82.68           C  
ATOM   2703  N   SER A 168      15.224  21.872  18.550  1.00 87.42           N  
ATOM   2704  H   SER A 168      14.709  22.115  19.383  1.00 87.42           H  
ATOM   2705  CA  SER A 168      14.494  21.755  17.275  1.00 87.42           C  
ATOM   2706  HA  SER A 168      14.882  20.874  16.764  1.00 87.42           H  
ATOM   2707  C   SER A 168      14.726  22.975  16.375  1.00 87.42           C  
ATOM   2708  CB  SER A 168      12.980  21.561  17.468  1.00 87.42           C  
ATOM   2709  HB2 SER A 168      12.475  22.526  17.418  1.00 87.42           H  
ATOM   2710  HB3 SER A 168      12.594  20.948  16.654  1.00 87.42           H  
ATOM   2711  O   SER A 168      14.799  24.097  16.876  1.00 87.42           O  
ATOM   2712  OG  SER A 168      12.668  20.949  18.709  1.00 87.42           O  
ATOM   2713  HG  SER A 168      12.805  21.601  19.401  1.00 87.42           H  
ATOM   2714  N   GLU A 169      14.783  22.776  15.054  1.00 87.34           N  
ATOM   2715  H   GLU A 169      14.719  21.825  14.721  1.00 87.34           H  
ATOM   2716  CA  GLU A 169      14.938  23.863  14.070  1.00 87.34           C  
ATOM   2717  HA  GLU A 169      15.744  24.520  14.398  1.00 87.34           H  
ATOM   2718  C   GLU A 169      13.662  24.734  13.986  1.00 87.34           C  
ATOM   2719  CB  GLU A 169      15.324  23.281  12.687  1.00 87.34           C  
ATOM   2720  HB2 GLU A 169      14.526  22.621  12.346  1.00 87.34           H  
ATOM   2721  HB3 GLU A 169      15.402  24.110  11.984  1.00 87.34           H  
ATOM   2722  O   GLU A 169      13.742  25.964  13.910  1.00 87.34           O  
ATOM   2723  CG  GLU A 169      16.661  22.496  12.676  1.00 87.34           C  
ATOM   2724  HG2 GLU A 169      17.443  23.143  13.072  1.00 87.34           H  
ATOM   2725  HG3 GLU A 169      16.567  21.640  13.345  1.00 87.34           H  
ATOM   2726  CD  GLU A 169      17.107  21.981  11.286  1.00 87.34           C  
ATOM   2727  OE1 GLU A 169      18.026  21.123  11.213  1.00 87.34           O  
ATOM   2728  OE2 GLU A 169      16.551  22.433  10.257  1.00 87.34           O  
ATOM   2729  N   PHE A 170      12.485  24.099  14.067  1.00 93.54           N  
ATOM   2730  H   PHE A 170      12.499  23.094  14.166  1.00 93.54           H  
ATOM   2731  CA  PHE A 170      11.165  24.742  14.060  1.00 93.54           C  
ATOM   2732  HA  PHE A 170      11.282  25.789  14.342  1.00 93.54           H  
ATOM   2733  C   PHE A 170      10.204  24.103  15.072  1.00 93.54           C  
ATOM   2734  CB  PHE A 170      10.555  24.688  12.650  1.00 93.54           C  
ATOM   2735  HB2 PHE A 170       9.559  25.132  12.678  1.00 93.54           H  
ATOM   2736  HB3 PHE A 170      10.436  23.647  12.351  1.00 93.54           H  
ATOM   2737  O   PHE A 170      10.347  22.935  15.444  1.00 93.54           O  
ATOM   2738  CG  PHE A 170      11.368  25.422  11.605  1.00 93.54           C  
ATOM   2739  CD1 PHE A 170      11.217  26.811  11.449  1.00 93.54           C  
ATOM   2740  HD1 PHE A 170      10.494  27.342  12.050  1.00 93.54           H  
ATOM   2741  CD2 PHE A 170      12.321  24.730  10.833  1.00 93.54           C  
ATOM   2742  HD2 PHE A 170      12.459  23.668  10.976  1.00 93.54           H  
ATOM   2743  CE1 PHE A 170      12.026  27.512  10.536  1.00 93.54           C  
ATOM   2744  HE1 PHE A 170      11.926  28.582  10.436  1.00 93.54           H  
ATOM   2745  CE2 PHE A 170      13.132  25.429   9.924  1.00 93.54           C  
ATOM   2746  HE2 PHE A 170      13.898  24.906   9.371  1.00 93.54           H  
ATOM   2747  CZ  PHE A 170      12.988  26.820   9.780  1.00 93.54           C  
ATOM   2748  HZ  PHE A 170      13.638  27.365   9.111  1.00 93.54           H  
ATOM   2749  N   TYR A 171       9.186  24.868  15.466  1.00 96.62           N  
ATOM   2750  H   TYR A 171       9.146  25.816  15.121  1.00 96.62           H  
ATOM   2751  CA  TYR A 171       8.155  24.484  16.428  1.00 96.62           C  
ATOM   2752  HA  TYR A 171       8.207  23.409  16.600  1.00 96.62           H  
ATOM   2753  C   TYR A 171       6.783  24.838  15.849  1.00 96.62           C  
ATOM   2754  CB  TYR A 171       8.395  25.191  17.775  1.00 96.62           C  
ATOM   2755  HB2 TYR A 171       7.631  24.866  18.481  1.00 96.62           H  
ATOM   2756  HB3 TYR A 171       8.278  26.266  17.640  1.00 96.62           H  
ATOM   2757  O   TYR A 171       6.562  25.989  15.483  1.00 96.62           O  
ATOM   2758  CG  TYR A 171       9.768  24.930  18.369  1.00 96.62           C  
ATOM   2759  CD1 TYR A 171       9.946  23.977  19.392  1.00 96.62           C  
ATOM   2760  HD1 TYR A 171       9.089  23.464  19.802  1.00 96.62           H  
ATOM   2761  CD2 TYR A 171      10.882  25.621  17.854  1.00 96.62           C  
ATOM   2762  HD2 TYR A 171      10.749  26.369  17.087  1.00 96.62           H  
ATOM   2763  CE1 TYR A 171      11.237  23.695  19.884  1.00 96.62           C  
ATOM   2764  HE1 TYR A 171      11.384  22.982  20.682  1.00 96.62           H  
ATOM   2765  CE2 TYR A 171      12.173  25.291  18.290  1.00 96.62           C  
ATOM   2766  HE2 TYR A 171      13.035  25.747  17.825  1.00 96.62           H  
ATOM   2767  OH  TYR A 171      13.613  23.993  19.656  1.00 96.62           O  
ATOM   2768  HH  TYR A 171      14.237  24.425  19.067  1.00 96.62           H  
ATOM   2769  CZ  TYR A 171      12.351  24.340  19.310  1.00 96.62           C  
ATOM   2770  N   LEU A 172       5.874  23.867  15.748  1.00 97.68           N  
ATOM   2771  H   LEU A 172       6.119  22.964  16.129  1.00 97.68           H  
ATOM   2772  CA  LEU A 172       4.464  24.088  15.402  1.00 97.68           C  
ATOM   2773  HA  LEU A 172       4.336  25.076  14.961  1.00 97.68           H  
ATOM   2774  C   LEU A 172       3.651  24.036  16.695  1.00 97.68           C  
ATOM   2775  CB  LEU A 172       3.995  23.035  14.372  1.00 97.68           C  
ATOM   2776  HB2 LEU A 172       4.337  22.058  14.713  1.00 97.68           H  
ATOM   2777  HB3 LEU A 172       4.469  23.248  13.413  1.00 97.68           H  
ATOM   2778  O   LEU A 172       3.587  22.982  17.320  1.00 97.68           O  
ATOM   2779  CG  LEU A 172       2.467  22.955  14.149  1.00 97.68           C  
ATOM   2780  HG  LEU A 172       1.963  22.791  15.102  1.00 97.68           H  
ATOM   2781  CD1 LEU A 172       1.894  24.203  13.481  1.00 97.68           C  
ATOM   2782 HD11 LEU A 172       2.008  25.055  14.152  1.00 97.68           H  
ATOM   2783 HD12 LEU A 172       0.826  24.068  13.309  1.00 97.68           H  
ATOM   2784 HD13 LEU A 172       2.398  24.403  12.536  1.00 97.68           H  
ATOM   2785  CD2 LEU A 172       2.118  21.779  13.237  1.00 97.68           C  
ATOM   2786 HD21 LEU A 172       1.039  21.629  13.261  1.00 97.68           H  
ATOM   2787 HD22 LEU A 172       2.598  20.867  13.592  1.00 97.68           H  
ATOM   2788 HD23 LEU A 172       2.435  21.991  12.216  1.00 97.68           H  
ATOM   2789  N   PHE A 173       3.017  25.142  17.061  1.00 97.89           N  
ATOM   2790  H   PHE A 173       3.076  25.950  16.458  1.00 97.89           H  
ATOM   2791  CA  PHE A 173       1.990  25.185  18.097  1.00 97.89           C  
ATOM   2792  HA  PHE A 173       2.147  24.376  18.810  1.00 97.89           H  
ATOM   2793  C   PHE A 173       0.622  25.009  17.437  1.00 97.89           C  
ATOM   2794  CB  PHE A 173       2.080  26.506  18.859  1.00 97.89           C  
ATOM   2795  HB2 PHE A 173       1.160  26.646  19.426  1.00 97.89           H  
ATOM   2796  HB3 PHE A 173       2.144  27.311  18.127  1.00 97.89           H  
ATOM   2797  O   PHE A 173       0.360  25.622  16.400  1.00 97.89           O  
ATOM   2798  CG  PHE A 173       3.258  26.601  19.812  1.00 97.89           C  
ATOM   2799  CD1 PHE A 173       3.055  26.455  21.198  1.00 97.89           C  
ATOM   2800  HD1 PHE A 173       2.062  26.286  21.586  1.00 97.89           H  
ATOM   2801  CD2 PHE A 173       4.556  26.839  19.318  1.00 97.89           C  
ATOM   2802  HD2 PHE A 173       4.712  26.973  18.258  1.00 97.89           H  
ATOM   2803  CE1 PHE A 173       4.145  26.534  22.083  1.00 97.89           C  
ATOM   2804  HE1 PHE A 173       3.983  26.437  23.147  1.00 97.89           H  
ATOM   2805  CE2 PHE A 173       5.648  26.897  20.201  1.00 97.89           C  
ATOM   2806  HE2 PHE A 173       6.645  27.066  19.820  1.00 97.89           H  
ATOM   2807  CZ  PHE A 173       5.442  26.741  21.582  1.00 97.89           C  
ATOM   2808  HZ  PHE A 173       6.281  26.780  22.261  1.00 97.89           H  
ATOM   2809  N   VAL A 174      -0.231  24.147  17.992  1.00 97.68           N  
ATOM   2810  H   VAL A 174       0.051  23.643  18.821  1.00 97.68           H  
ATOM   2811  CA  VAL A 174      -1.529  23.796  17.389  1.00 97.68           C  
ATOM   2812  HA  VAL A 174      -1.946  24.709  16.963  1.00 97.68           H  
ATOM   2813  C   VAL A 174      -2.529  23.281  18.436  1.00 97.68           C  
ATOM   2814  CB  VAL A 174      -1.294  22.798  16.232  1.00 97.68           C  
ATOM   2815  HB  VAL A 174      -0.600  23.259  15.529  1.00 97.68           H  
ATOM   2816  O   VAL A 174      -2.103  22.673  19.413  1.00 97.68           O  
ATOM   2817  CG1 VAL A 174      -0.665  21.472  16.680  1.00 97.68           C  
ATOM   2818 HG11 VAL A 174      -1.334  20.972  17.381  1.00 97.68           H  
ATOM   2819 HG12 VAL A 174       0.291  21.656  17.170  1.00 97.68           H  
ATOM   2820 HG13 VAL A 174      -0.501  20.830  15.815  1.00 97.68           H  
ATOM   2821  CG2 VAL A 174      -2.562  22.497  15.440  1.00 97.68           C  
ATOM   2822 HG21 VAL A 174      -3.246  21.917  16.060  1.00 97.68           H  
ATOM   2823 HG22 VAL A 174      -3.048  23.426  15.141  1.00 97.68           H  
ATOM   2824 HG23 VAL A 174      -2.318  21.922  14.547  1.00 97.68           H  
ATOM   2825  N   ASP A 175      -3.836  23.502  18.267  1.00 96.42           N  
ATOM   2826  H   ASP A 175      -4.136  24.034  17.463  1.00 96.42           H  
ATOM   2827  CA  ASP A 175      -4.881  22.924  19.140  1.00 96.42           C  
ATOM   2828  HA  ASP A 175      -4.486  22.846  20.153  1.00 96.42           H  
ATOM   2829  C   ASP A 175      -5.269  21.483  18.721  1.00 96.42           C  
ATOM   2830  CB  ASP A 175      -6.114  23.850  19.221  1.00 96.42           C  
ATOM   2831  HB2 ASP A 175      -6.905  23.326  19.758  1.00 96.42           H  
ATOM   2832  HB3 ASP A 175      -6.475  24.047  18.212  1.00 96.42           H  
ATOM   2833  O   ASP A 175      -5.135  21.091  17.559  1.00 96.42           O  
ATOM   2834  CG  ASP A 175      -5.871  25.188  19.941  1.00 96.42           C  
ATOM   2835  OD1 ASP A 175      -5.156  25.221  20.967  1.00 96.42           O  
ATOM   2836  OD2 ASP A 175      -6.383  26.232  19.485  1.00 96.42           O  
ATOM   2837  N   ASP A 176      -5.752  20.657  19.660  1.00 96.46           N  
ATOM   2838  H   ASP A 176      -5.800  20.999  20.609  1.00 96.46           H  
ATOM   2839  CA  ASP A 176      -6.032  19.227  19.422  1.00 96.46           C  
ATOM   2840  HA  ASP A 176      -5.207  18.871  18.806  1.00 96.46           H  
ATOM   2841  C   ASP A 176      -7.291  18.909  18.581  1.00 96.46           C  
ATOM   2842  CB  ASP A 176      -5.941  18.408  20.726  1.00 96.46           C  
ATOM   2843  HB2 ASP A 176      -5.034  18.695  21.258  1.00 96.46           H  
ATOM   2844  HB3 ASP A 176      -5.822  17.359  20.452  1.00 96.46           H  
ATOM   2845  O   ASP A 176      -7.556  17.741  18.288  1.00 96.46           O  
ATOM   2846  CG  ASP A 176      -7.127  18.493  21.695  1.00 96.46           C  
ATOM   2847  OD1 ASP A 176      -8.188  19.072  21.395  1.00 96.46           O  
ATOM   2848  OD2 ASP A 176      -7.016  17.897  22.792  1.00 96.46           O  
ATOM   2849  N   ASP A 177      -8.028  19.928  18.132  1.00 95.33           N  
ATOM   2850  H   ASP A 177      -7.780  20.855  18.447  1.00 95.33           H  
ATOM   2851  CA  ASP A 177      -9.106  19.850  17.136  1.00 95.33           C  
ATOM   2852  HA  ASP A 177      -9.313  18.797  16.949  1.00 95.33           H  
ATOM   2853  C   ASP A 177      -8.719  20.414  15.760  1.00 95.33           C  
ATOM   2854  CB  ASP A 177     -10.409  20.451  17.677  1.00 95.33           C  
ATOM   2855  HB2 ASP A 177     -11.139  20.582  16.878  1.00 95.33           H  
ATOM   2856  HB3 ASP A 177     -10.827  19.715  18.364  1.00 95.33           H  
ATOM   2857  O   ASP A 177      -9.585  20.741  14.945  1.00 95.33           O  
ATOM   2858  CG  ASP A 177     -10.257  21.766  18.430  1.00 95.33           C  
ATOM   2859  OD1 ASP A 177      -9.392  22.575  18.030  1.00 95.33           O  
ATOM   2860  OD2 ASP A 177     -11.014  21.886  19.428  1.00 95.33           O  
ATOM   2861  N   TYR A 178      -7.424  20.470  15.449  1.00 95.85           N  
ATOM   2862  H   TYR A 178      -6.746  20.287  16.175  1.00 95.85           H  
ATOM   2863  CA  TYR A 178      -6.951  20.752  14.097  1.00 95.85           C  
ATOM   2864  HA  TYR A 178      -7.734  21.304  13.576  1.00 95.85           H  
ATOM   2865  C   TYR A 178      -6.680  19.483  13.276  1.00 95.85           C  
ATOM   2866  CB  TYR A 178      -5.730  21.675  14.129  1.00 95.85           C  
ATOM   2867  HB2 TYR A 178      -5.150  21.520  13.220  1.00 95.85           H  
ATOM   2868  HB3 TYR A 178      -5.093  21.383  14.965  1.00 95.85           H  
ATOM   2869  O   TYR A 178      -6.104  18.494  13.736  1.00 95.85           O  
ATOM   2870  CG  TYR A 178      -6.064  23.154  14.234  1.00 95.85           C  
ATOM   2871  CD1 TYR A 178      -5.767  24.015  13.161  1.00 95.85           C  
ATOM   2872  HD1 TYR A 178      -5.309  23.612  12.269  1.00 95.85           H  
ATOM   2873  CD2 TYR A 178      -6.672  23.672  15.392  1.00 95.85           C  
ATOM   2874  HD2 TYR A 178      -6.909  23.019  16.220  1.00 95.85           H  
ATOM   2875  CE1 TYR A 178      -6.057  25.391  13.247  1.00 95.85           C  
ATOM   2876  HE1 TYR A 178      -5.830  26.064  12.433  1.00 95.85           H  
ATOM   2877  CE2 TYR A 178      -6.960  25.047  15.490  1.00 95.85           C  
ATOM   2878  HE2 TYR A 178      -7.403  25.432  16.396  1.00 95.85           H  
ATOM   2879  OH  TYR A 178      -6.908  27.238  14.512  1.00 95.85           O  
ATOM   2880  HH  TYR A 178      -7.361  27.433  15.336  1.00 95.85           H  
ATOM   2881  CZ  TYR A 178      -6.637  25.910  14.422  1.00 95.85           C  
ATOM   2882  N   TYR A 179      -6.998  19.557  11.984  1.00 95.74           N  
ATOM   2883  H   TYR A 179      -7.467  20.401  11.690  1.00 95.74           H  
ATOM   2884  CA  TYR A 179      -6.294  18.786  10.962  1.00 95.74           C  
ATOM   2885  HA  TYR A 179      -6.121  17.771  11.320  1.00 95.74           H  
ATOM   2886  C   TYR A 179      -4.945  19.457  10.697  1.00 95.74           C  
ATOM   2887  CB  TYR A 179      -7.132  18.721   9.675  1.00 95.74           C  
ATOM   2888  HB2 TYR A 179      -7.987  18.070   9.851  1.00 95.74           H  
ATOM   2889  HB3 TYR A 179      -7.517  19.719   9.462  1.00 95.74           H  
ATOM   2890  O   TYR A 179      -4.900  20.663  10.442  1.00 95.74           O  
ATOM   2891  CG  TYR A 179      -6.383  18.239   8.439  1.00 95.74           C  
ATOM   2892  CD1 TYR A 179      -5.600  19.145   7.692  1.00 95.74           C  
ATOM   2893  HD1 TYR A 179      -5.535  20.177   8.002  1.00 95.74           H  
ATOM   2894  CD2 TYR A 179      -6.472  16.894   8.033  1.00 95.74           C  
ATOM   2895  HD2 TYR A 179      -7.075  16.201   8.600  1.00 95.74           H  
ATOM   2896  CE1 TYR A 179      -4.890  18.712   6.556  1.00 95.74           C  
ATOM   2897  HE1 TYR A 179      -4.287  19.414   6.000  1.00 95.74           H  
ATOM   2898  CE2 TYR A 179      -5.795  16.465   6.873  1.00 95.74           C  
ATOM   2899  HE2 TYR A 179      -5.890  15.445   6.531  1.00 95.74           H  
ATOM   2900  OH  TYR A 179      -4.392  16.968   4.989  1.00 95.74           O  
ATOM   2901  HH  TYR A 179      -3.947  17.705   4.565  1.00 95.74           H  
ATOM   2902  CZ  TYR A 179      -5.003  17.370   6.136  1.00 95.74           C  
ATOM   2903  N   VAL A 180      -3.865  18.674  10.646  1.00 97.21           N  
ATOM   2904  H   VAL A 180      -3.955  17.710  10.933  1.00 97.21           H  
ATOM   2905  CA  VAL A 180      -2.548  19.131  10.181  1.00 97.21           C  
ATOM   2906  HA  VAL A 180      -2.646  20.140   9.781  1.00 97.21           H  
ATOM   2907  C   VAL A 180      -2.051  18.235   9.046  1.00 97.21           C  
ATOM   2908  CB  VAL A 180      -1.530  19.206  11.339  1.00 97.21           C  
ATOM   2909  HB  VAL A 180      -1.365  18.201  11.727  1.00 97.21           H  
ATOM   2910  O   VAL A 180      -2.146  17.008   9.093  1.00 97.21           O  
ATOM   2911  CG1 VAL A 180      -0.169  19.760  10.892  1.00 97.21           C  
ATOM   2912 HG11 VAL A 180       0.294  19.097  10.161  1.00 97.21           H  
ATOM   2913 HG12 VAL A 180      -0.290  20.757  10.468  1.00 97.21           H  
ATOM   2914 HG13 VAL A 180       0.497  19.816  11.753  1.00 97.21           H  
ATOM   2915  CG2 VAL A 180      -2.030  20.095  12.482  1.00 97.21           C  
ATOM   2916 HG21 VAL A 180      -1.280  20.140  13.272  1.00 97.21           H  
ATOM   2917 HG22 VAL A 180      -2.238  21.102  12.119  1.00 97.21           H  
ATOM   2918 HG23 VAL A 180      -2.936  19.678  12.921  1.00 97.21           H  
ATOM   2919  N   SER A 181      -1.448  18.835   8.024  1.00 95.26           N  
ATOM   2920  H   SER A 181      -1.408  19.844   8.036  1.00 95.26           H  
ATOM   2921  CA  SER A 181      -0.596  18.120   7.076  1.00 95.26           C  
ATOM   2922  HA  SER A 181      -0.784  17.048   7.139  1.00 95.26           H  
ATOM   2923  C   SER A 181       0.865  18.365   7.437  1.00 95.26           C  
ATOM   2924  CB  SER A 181      -0.916  18.529   5.641  1.00 95.26           C  
ATOM   2925  HB2 SER A 181      -1.908  18.166   5.374  1.00 95.26           H  
ATOM   2926  HB3 SER A 181      -0.901  19.617   5.569  1.00 95.26           H  
ATOM   2927  O   SER A 181       1.468  19.353   7.016  1.00 95.26           O  
ATOM   2928  OG  SER A 181       0.056  17.966   4.777  1.00 95.26           O  
ATOM   2929  HG  SER A 181      -0.362  17.746   3.941  1.00 95.26           H  
ATOM   2930  N   ALA A 182       1.471  17.426   8.173  1.00 91.82           N  
ATOM   2931  H   ALA A 182       0.911  16.689   8.577  1.00 91.82           H  
ATOM   2932  CA  ALA A 182       2.908  17.448   8.462  1.00 91.82           C  
ATOM   2933  HA  ALA A 182       3.132  18.326   9.067  1.00 91.82           H  
ATOM   2934  C   ALA A 182       3.744  17.542   7.167  1.00 91.82           C  
ATOM   2935  CB  ALA A 182       3.253  16.194   9.275  1.00 91.82           C  
ATOM   2936  HB1 ALA A 182       4.311  16.207   9.536  1.00 91.82           H  
ATOM   2937  HB2 ALA A 182       3.033  15.293   8.702  1.00 91.82           H  
ATOM   2938  HB3 ALA A 182       2.676  16.182  10.199  1.00 91.82           H  
ATOM   2939  O   ALA A 182       4.790  18.189   7.128  1.00 91.82           O  
ATOM   2940  N   LYS A 183       3.239  16.977   6.060  1.00 88.45           N  
ATOM   2941  H   LYS A 183       2.369  16.472   6.145  1.00 88.45           H  
ATOM   2942  CA  LYS A 183       3.832  17.145   4.731  1.00 88.45           C  
ATOM   2943  HA  LYS A 183       4.877  16.841   4.792  1.00 88.45           H  
ATOM   2944  C   LYS A 183       3.818  18.596   4.242  1.00 88.45           C  
ATOM   2945  CB  LYS A 183       3.091  16.253   3.732  1.00 88.45           C  
ATOM   2946  HB2 LYS A 183       2.097  16.654   3.534  1.00 88.45           H  
ATOM   2947  HB3 LYS A 183       2.983  15.242   4.125  1.00 88.45           H  
ATOM   2948  O   LYS A 183       4.823  19.055   3.699  1.00 88.45           O  
ATOM   2949  CG  LYS A 183       3.900  16.208   2.442  1.00 88.45           C  
ATOM   2950  HG2 LYS A 183       4.906  15.849   2.659  1.00 88.45           H  
ATOM   2951  HG3 LYS A 183       3.961  17.207   2.009  1.00 88.45           H  
ATOM   2952  CD  LYS A 183       3.245  15.287   1.429  1.00 88.45           C  
ATOM   2953  HD2 LYS A 183       3.221  14.266   1.811  1.00 88.45           H  
ATOM   2954  HD3 LYS A 183       2.233  15.630   1.218  1.00 88.45           H  
ATOM   2955  CE  LYS A 183       4.119  15.391   0.188  1.00 88.45           C  
ATOM   2956  HE2 LYS A 183       5.133  15.089   0.450  1.00 88.45           H  
ATOM   2957  HE3 LYS A 183       4.139  16.433  -0.132  1.00 88.45           H  
ATOM   2958  NZ  LYS A 183       3.579  14.535  -0.872  1.00 88.45           N  
ATOM   2959  HZ1 LYS A 183       2.612  14.770  -1.045  1.00 88.45           H  
ATOM   2960  HZ2 LYS A 183       4.118  14.592  -1.724  1.00 88.45           H  
ATOM   2961  HZ3 LYS A 183       3.539  13.578  -0.552  1.00 88.45           H  
ATOM   2962  N   ASN A 184       2.698  19.303   4.388  1.00 89.47           N  
ATOM   2963  H   ASN A 184       1.909  18.882   4.857  1.00 89.47           H  
ATOM   2964  CA  ASN A 184       2.580  20.689   3.938  1.00 89.47           C  
ATOM   2965  HA  ASN A 184       3.093  20.768   2.980  1.00 89.47           H  
ATOM   2966  C   ASN A 184       3.308  21.659   4.884  1.00 89.47           C  
ATOM   2967  CB  ASN A 184       1.110  21.045   3.663  1.00 89.47           C  
ATOM   2968  HB2 ASN A 184       0.508  20.812   4.541  1.00 89.47           H  
ATOM   2969  HB3 ASN A 184       1.023  22.115   3.478  1.00 89.47           H  
ATOM   2970  O   ASN A 184       3.890  22.624   4.395  1.00 89.47           O  
ATOM   2971  CG  ASN A 184       0.541  20.340   2.437  1.00 89.47           C  
ATOM   2972  ND2 ASN A 184      -0.760  20.212   2.353  1.00 89.47           N  
ATOM   2973 HD21 ASN A 184      -1.147  19.789   1.521  1.00 89.47           H  
ATOM   2974 HD22 ASN A 184      -1.349  20.599   3.076  1.00 89.47           H  
ATOM   2975  OD1 ASN A 184       1.257  19.926   1.529  1.00 89.47           O  
ATOM   2976  N   VAL A 185       3.418  21.345   6.183  1.00 91.80           N  
ATOM   2977  H   VAL A 185       2.857  20.585   6.541  1.00 91.80           H  
ATOM   2978  CA  VAL A 185       4.348  22.026   7.105  1.00 91.80           C  
ATOM   2979  HA  VAL A 185       4.093  23.085   7.141  1.00 91.80           H  
ATOM   2980  C   VAL A 185       5.791  21.918   6.594  1.00 91.80           C  
ATOM   2981  CB  VAL A 185       4.263  21.461   8.541  1.00 91.80           C  
ATOM   2982  HB  VAL A 185       4.466  20.391   8.519  1.00 91.80           H  
ATOM   2983  O   VAL A 185       6.453  22.929   6.376  1.00 91.80           O  
ATOM   2984  CG1 VAL A 185       5.309  22.132   9.438  1.00 91.80           C  
ATOM   2985 HG11 VAL A 185       5.332  23.204   9.240  1.00 91.80           H  
ATOM   2986 HG12 VAL A 185       6.298  21.719   9.239  1.00 91.80           H  
ATOM   2987 HG13 VAL A 185       5.069  21.976  10.489  1.00 91.80           H  
ATOM   2988  CG2 VAL A 185       2.894  21.665   9.192  1.00 91.80           C  
ATOM   2989 HG21 VAL A 185       2.720  22.724   9.382  1.00 91.80           H  
ATOM   2990 HG22 VAL A 185       2.863  21.128  10.140  1.00 91.80           H  
ATOM   2991 HG23 VAL A 185       2.096  21.272   8.562  1.00 91.80           H  
ATOM   2992  N   LEU A 186       6.281  20.704   6.321  1.00 86.20           N  
ATOM   2993  H   LEU A 186       5.719  19.895   6.545  1.00 86.20           H  
ATOM   2994  CA  LEU A 186       7.649  20.502   5.823  1.00 86.20           C  
ATOM   2995  HA  LEU A 186       8.338  21.041   6.474  1.00 86.20           H  
ATOM   2996  C   LEU A 186       7.873  21.072   4.412  1.00 86.20           C  
ATOM   2997  CB  LEU A 186       7.986  19.006   5.870  1.00 86.20           C  
ATOM   2998  HB2 LEU A 186       8.938  18.850   5.361  1.00 86.20           H  
ATOM   2999  HB3 LEU A 186       7.219  18.464   5.317  1.00 86.20           H  
ATOM   3000  O   LEU A 186       8.990  21.456   4.076  1.00 86.20           O  
ATOM   3001  CG  LEU A 186       8.096  18.420   7.290  1.00 86.20           C  
ATOM   3002  HG  LEU A 186       7.175  18.595   7.845  1.00 86.20           H  
ATOM   3003  CD1 LEU A 186       8.300  16.914   7.146  1.00 86.20           C  
ATOM   3004 HD11 LEU A 186       7.444  16.486   6.625  1.00 86.20           H  
ATOM   3005 HD12 LEU A 186       8.375  16.451   8.131  1.00 86.20           H  
ATOM   3006 HD13 LEU A 186       9.207  16.705   6.579  1.00 86.20           H  
ATOM   3007  CD2 LEU A 186       9.253  19.023   8.089  1.00 86.20           C  
ATOM   3008 HD21 LEU A 186       9.346  18.506   9.044  1.00 86.20           H  
ATOM   3009 HD22 LEU A 186       9.052  20.073   8.304  1.00 86.20           H  
ATOM   3010 HD23 LEU A 186      10.186  18.936   7.531  1.00 86.20           H  
ATOM   3011  N   LYS A 187       6.820  21.170   3.590  1.00 82.11           N  
ATOM   3012  H   LYS A 187       5.950  20.766   3.907  1.00 82.11           H  
ATOM   3013  CA  LYS A 187       6.841  21.912   2.320  1.00 82.11           C  
ATOM   3014  HA  LYS A 187       7.701  21.580   1.737  1.00 82.11           H  
ATOM   3015  C   LYS A 187       7.056  23.406   2.557  1.00 82.11           C  
ATOM   3016  CB  LYS A 187       5.542  21.632   1.546  1.00 82.11           C  
ATOM   3017  HB2 LYS A 187       5.517  20.584   1.247  1.00 82.11           H  
ATOM   3018  HB3 LYS A 187       4.708  21.808   2.226  1.00 82.11           H  
ATOM   3019  O   LYS A 187       7.921  23.984   1.909  1.00 82.11           O  
ATOM   3020  CG  LYS A 187       5.306  22.533   0.322  1.00 82.11           C  
ATOM   3021  HG2 LYS A 187       5.304  23.576   0.638  1.00 82.11           H  
ATOM   3022  HG3 LYS A 187       6.095  22.395  -0.418  1.00 82.11           H  
ATOM   3023  CD  LYS A 187       3.945  22.230  -0.315  1.00 82.11           C  
ATOM   3024  HD2 LYS A 187       3.947  21.234  -0.757  1.00 82.11           H  
ATOM   3025  HD3 LYS A 187       3.190  22.259   0.471  1.00 82.11           H  
ATOM   3026  CE  LYS A 187       3.626  23.288  -1.380  1.00 82.11           C  
ATOM   3027  HE2 LYS A 187       3.917  22.916  -2.362  1.00 82.11           H  
ATOM   3028  HE3 LYS A 187       4.223  24.176  -1.172  1.00 82.11           H  
ATOM   3029  NZ  LYS A 187       2.188  23.667  -1.349  1.00 82.11           N  
ATOM   3030  HZ1 LYS A 187       1.952  24.060  -0.450  1.00 82.11           H  
ATOM   3031  HZ2 LYS A 187       1.973  24.387  -2.023  1.00 82.11           H  
ATOM   3032  HZ3 LYS A 187       1.578  22.873  -1.483  1.00 82.11           H  
ATOM   3033  N   PHE A 188       6.291  24.010   3.467  1.00 83.23           N  
ATOM   3034  H   PHE A 188       5.602  23.461   3.960  1.00 83.23           H  
ATOM   3035  CA  PHE A 188       6.401  25.425   3.826  1.00 83.23           C  
ATOM   3036  HA  PHE A 188       6.290  26.035   2.929  1.00 83.23           H  
ATOM   3037  C   PHE A 188       7.776  25.757   4.424  1.00 83.23           C  
ATOM   3038  CB  PHE A 188       5.250  25.763   4.786  1.00 83.23           C  
ATOM   3039  HB2 PHE A 188       4.306  25.622   4.258  1.00 83.23           H  
ATOM   3040  HB3 PHE A 188       5.256  25.064   5.622  1.00 83.23           H  
ATOM   3041  O   PHE A 188       8.372  26.771   4.077  1.00 83.23           O  
ATOM   3042  CG  PHE A 188       5.283  27.170   5.346  1.00 83.23           C  
ATOM   3043  CD1 PHE A 188       5.801  27.403   6.636  1.00 83.23           C  
ATOM   3044  HD1 PHE A 188       6.169  26.582   7.233  1.00 83.23           H  
ATOM   3045  CD2 PHE A 188       4.792  28.248   4.585  1.00 83.23           C  
ATOM   3046  HD2 PHE A 188       4.372  28.075   3.605  1.00 83.23           H  
ATOM   3047  CE1 PHE A 188       5.834  28.709   7.156  1.00 83.23           C  
ATOM   3048  HE1 PHE A 188       6.222  28.890   8.147  1.00 83.23           H  
ATOM   3049  CE2 PHE A 188       4.829  29.554   5.106  1.00 83.23           C  
ATOM   3050  HE2 PHE A 188       4.436  30.379   4.531  1.00 83.23           H  
ATOM   3051  CZ  PHE A 188       5.355  29.785   6.388  1.00 83.23           C  
ATOM   3052  HZ  PHE A 188       5.385  30.788   6.788  1.00 83.23           H  
ATOM   3053  N   LEU A 189       8.336  24.871   5.250  1.00 83.99           N  
ATOM   3054  H   LEU A 189       7.772  24.088   5.550  1.00 83.99           H  
ATOM   3055  CA  LEU A 189       9.673  25.030   5.836  1.00 83.99           C  
ATOM   3056  HA  LEU A 189       9.787  26.065   6.161  1.00 83.99           H  
ATOM   3057  C   LEU A 189      10.837  24.786   4.854  1.00 83.99           C  
ATOM   3058  CB  LEU A 189       9.774  24.112   7.068  1.00 83.99           C  
ATOM   3059  HB2 LEU A 189      10.800  24.129   7.435  1.00 83.99           H  
ATOM   3060  HB3 LEU A 189       9.544  23.091   6.763  1.00 83.99           H  
ATOM   3061  O   LEU A 189      11.991  25.025   5.203  1.00 83.99           O  
ATOM   3062  CG  LEU A 189       8.845  24.519   8.227  1.00 83.99           C  
ATOM   3063  HG  LEU A 189       7.807  24.534   7.896  1.00 83.99           H  
ATOM   3064  CD1 LEU A 189       8.967  23.497   9.355  1.00 83.99           C  
ATOM   3065 HD11 LEU A 189       9.991  23.465   9.727  1.00 83.99           H  
ATOM   3066 HD12 LEU A 189       8.674  22.511   8.996  1.00 83.99           H  
ATOM   3067 HD13 LEU A 189       8.304  23.786  10.170  1.00 83.99           H  
ATOM   3068  CD2 LEU A 189       9.201  25.905   8.760  1.00 83.99           C  
ATOM   3069 HD21 LEU A 189       8.842  26.678   8.080  1.00 83.99           H  
ATOM   3070 HD22 LEU A 189      10.281  25.995   8.874  1.00 83.99           H  
ATOM   3071 HD23 LEU A 189       8.740  26.062   9.735  1.00 83.99           H  
ATOM   3072  N   GLY A 190      10.579  24.306   3.636  1.00 70.84           N  
ATOM   3073  H   GLY A 190       9.615  24.142   3.382  1.00 70.84           H  
ATOM   3074  CA  GLY A 190      11.619  23.994   2.653  1.00 70.84           C  
ATOM   3075  HA2 GLY A 190      11.149  23.922   1.673  1.00 70.84           H  
ATOM   3076  HA3 GLY A 190      12.339  24.813   2.619  1.00 70.84           H  
ATOM   3077  C   GLY A 190      12.388  22.688   2.925  1.00 70.84           C  
ATOM   3078  O   GLY A 190      12.312  22.074   3.992  1.00 70.84           O  
ATOM   3079  N   ARG A 191      13.131  22.230   1.907  1.00 55.52           N  
ATOM   3080  H   ARG A 191      13.232  22.846   1.113  1.00 55.52           H  
ATOM   3081  CA  ARG A 191      13.792  20.910   1.877  1.00 55.52           C  
ATOM   3082  HA  ARG A 191      13.217  20.227   2.502  1.00 55.52           H  
ATOM   3083  C   ARG A 191      15.216  20.936   2.451  1.00 55.52           C  
ATOM   3084  CB  ARG A 191      13.805  20.359   0.440  1.00 55.52           C  
ATOM   3085  HB2 ARG A 191      14.540  19.555   0.388  1.00 55.52           H  
ATOM   3086  HB3 ARG A 191      14.115  21.153  -0.239  1.00 55.52           H  
ATOM   3087  O   ARG A 191      16.140  21.385   1.770  1.00 55.52           O  
ATOM   3088  CG  ARG A 191      12.456  19.789  -0.018  1.00 55.52           C  
ATOM   3089  HG2 ARG A 191      11.695  20.569  -0.002  1.00 55.52           H  
ATOM   3090  HG3 ARG A 191      12.164  18.997   0.672  1.00 55.52           H  
ATOM   3091  CD  ARG A 191      12.572  19.209  -1.440  1.00 55.52           C  
ATOM   3092  HD2 ARG A 191      13.492  18.629  -1.509  1.00 55.52           H  
ATOM   3093  HD3 ARG A 191      12.610  20.032  -2.153  1.00 55.52           H  
ATOM   3094  NE  ARG A 191      11.438  18.320  -1.757  1.00 55.52           N  
ATOM   3095  HE  ARG A 191      10.774  18.173  -1.010  1.00 55.52           H  
ATOM   3096  NH1 ARG A 191      12.009  17.687  -3.913  1.00 55.52           N  
ATOM   3097 HH11 ARG A 191      12.559  18.521  -4.064  1.00 55.52           H  
ATOM   3098 HH12 ARG A 191      11.741  17.089  -4.682  1.00 55.52           H  
ATOM   3099  NH2 ARG A 191      10.334  16.703  -2.930  1.00 55.52           N  
ATOM   3100 HH21 ARG A 191      10.270  16.192  -3.799  1.00 55.52           H  
ATOM   3101 HH22 ARG A 191       9.769  16.459  -2.128  1.00 55.52           H  
ATOM   3102  CZ  ARG A 191      11.275  17.590  -2.848  1.00 55.52           C  
ATOM   3103  N   GLY A 192      15.395  20.308   3.615  1.00 49.58           N  
ATOM   3104  H   GLY A 192      14.565  20.031   4.119  1.00 49.58           H  
ATOM   3105  CA  GLY A 192      16.676  20.210   4.329  1.00 49.58           C  
ATOM   3106  HA2 GLY A 192      16.625  19.394   5.050  1.00 49.58           H  
ATOM   3107  HA3 GLY A 192      17.476  19.992   3.621  1.00 49.58           H  
ATOM   3108  C   GLY A 192      17.023  21.497   5.084  1.00 49.58           C  
ATOM   3109  O   GLY A 192      16.232  22.436   5.100  1.00 49.58           O  
ATOM   3110  N   ARG A 193      18.219  21.573   5.689  1.00 44.18           N  
ATOM   3111  H   ARG A 193      18.817  20.759   5.680  1.00 44.18           H  
ATOM   3112  CA  ARG A 193      18.623  22.729   6.524  1.00 44.18           C  
ATOM   3113  HA  ARG A 193      17.886  22.843   7.319  1.00 44.18           H  
ATOM   3114  C   ARG A 193      18.605  24.090   5.814  1.00 44.18           C  
ATOM   3115  CB  ARG A 193      19.978  22.481   7.213  1.00 44.18           C  
ATOM   3116  HB2 ARG A 193      20.709  22.098   6.501  1.00 44.18           H  
ATOM   3117  HB3 ARG A 193      20.344  23.430   7.605  1.00 44.18           H  
ATOM   3118  O   ARG A 193      18.522  25.108   6.488  1.00 44.18           O  
ATOM   3119  CG  ARG A 193      19.819  21.515   8.396  1.00 44.18           C  
ATOM   3120  HG2 ARG A 193      18.945  21.817   8.973  1.00 44.18           H  
ATOM   3121  HG3 ARG A 193      19.659  20.502   8.028  1.00 44.18           H  
ATOM   3122  CD  ARG A 193      21.035  21.542   9.328  1.00 44.18           C  
ATOM   3123  HD2 ARG A 193      21.916  21.224   8.771  1.00 44.18           H  
ATOM   3124  HD3 ARG A 193      21.186  22.561   9.685  1.00 44.18           H  
ATOM   3125  NE  ARG A 193      20.810  20.662  10.485  1.00 44.18           N  
ATOM   3126  HE  ARG A 193      19.852  20.591  10.795  1.00 44.18           H  
ATOM   3127  NH1 ARG A 193      23.010  20.280  11.069  1.00 44.18           N  
ATOM   3128 HH11 ARG A 193      23.303  21.068  10.509  1.00 44.18           H  
ATOM   3129 HH12 ARG A 193      23.668  19.820  11.682  1.00 44.18           H  
ATOM   3130  NH2 ARG A 193      21.386  19.117  12.043  1.00 44.18           N  
ATOM   3131 HH21 ARG A 193      20.401  18.959  12.195  1.00 44.18           H  
ATOM   3132 HH22 ARG A 193      22.072  18.623  12.596  1.00 44.18           H  
ATOM   3133  CZ  ARG A 193      21.733  20.034  11.193  1.00 44.18           C  
ATOM   3134  N   GLN A 194      18.593  24.130   4.479  1.00 43.89           N  
ATOM   3135  H   GLN A 194      18.569  23.251   3.983  1.00 43.89           H  
ATOM   3136  CA  GLN A 194      18.259  25.350   3.736  1.00 43.89           C  
ATOM   3137  HA  GLN A 194      18.754  26.198   4.208  1.00 43.89           H  
ATOM   3138  C   GLN A 194      16.747  25.625   3.810  1.00 43.89           C  
ATOM   3139  CB  GLN A 194      18.773  25.271   2.287  1.00 43.89           C  
ATOM   3140  HB2 GLN A 194      18.399  24.366   1.807  1.00 43.89           H  
ATOM   3141  HB3 GLN A 194      18.394  26.134   1.740  1.00 43.89           H  
ATOM   3142  O   GLN A 194      15.976  25.197   2.950  1.00 43.89           O  
ATOM   3143  CG  GLN A 194      20.308  25.298   2.227  1.00 43.89           C  
ATOM   3144  HG2 GLN A 194      20.669  26.130   2.831  1.00 43.89           H  
ATOM   3145  HG3 GLN A 194      20.708  24.376   2.649  1.00 43.89           H  
ATOM   3146  CD  GLN A 194      20.841  25.450   0.803  1.00 43.89           C  
ATOM   3147  NE2 GLN A 194      21.647  26.460   0.544  1.00 43.89           N  
ATOM   3148 HE21 GLN A 194      21.783  27.188   1.231  1.00 43.89           H  
ATOM   3149 HE22 GLN A 194      21.974  26.584  -0.404  1.00 43.89           H  
ATOM   3150  OE1 GLN A 194      20.559  24.659  -0.088  1.00 43.89           O  
ATOM   3151  N   SER A 195      16.340  26.340   4.859  1.00 49.75           N  
ATOM   3152  H   SER A 195      17.037  26.614   5.537  1.00 49.75           H  
ATOM   3153  CA  SER A 195      15.060  27.050   4.884  1.00 49.75           C  
ATOM   3154  HA  SER A 195      14.266  26.374   4.567  1.00 49.75           H  
ATOM   3155  C   SER A 195      15.104  28.250   3.931  1.00 49.75           C  
ATOM   3156  CB  SER A 195      14.750  27.525   6.305  1.00 49.75           C  
ATOM   3157  HB2 SER A 195      15.465  28.294   6.599  1.00 49.75           H  
ATOM   3158  HB3 SER A 195      14.819  26.685   6.996  1.00 49.75           H  
ATOM   3159  O   SER A 195      16.158  28.856   3.747  1.00 49.75           O  
ATOM   3160  OG  SER A 195      13.442  28.050   6.342  1.00 49.75           O  
ATOM   3161  HG  SER A 195      13.333  28.519   7.173  1.00 49.75           H  
ATOM   3162  N   HIS A 196      13.957  28.605   3.352  1.00 52.99           N  
ATOM   3163  H   HIS A 196      13.138  28.054   3.569  1.00 52.99           H  
ATOM   3164  CA  HIS A 196      13.749  29.886   2.658  1.00 52.99           C  
ATOM   3165  HA  HIS A 196      14.716  30.356   2.479  1.00 52.99           H  
ATOM   3166  C   HIS A 196      12.965  30.896   3.518  1.00 52.99           C  
ATOM   3167  CB  HIS A 196      13.094  29.631   1.291  1.00 52.99           C  
ATOM   3168  HB2 HIS A 196      12.840  30.587   0.833  1.00 52.99           H  
ATOM   3169  HB3 HIS A 196      12.170  29.069   1.428  1.00 52.99           H  
ATOM   3170  O   HIS A 196      12.611  31.969   3.043  1.00 52.99           O  
ATOM   3171  CG  HIS A 196      14.004  28.895   0.338  1.00 52.99           C  
ATOM   3172  CD2 HIS A 196      13.810  27.656  -0.209  1.00 52.99           C  
ATOM   3173  HD2 HIS A 196      12.945  27.028  -0.050  1.00 52.99           H  
ATOM   3174  ND1 HIS A 196      15.218  29.349  -0.117  1.00 52.99           N  
ATOM   3175  HD1 HIS A 196      15.655  30.222   0.144  1.00 52.99           H  
ATOM   3176  CE1 HIS A 196      15.745  28.405  -0.912  1.00 52.99           C  
ATOM   3177  HE1 HIS A 196      16.707  28.484  -1.397  1.00 52.99           H  
ATOM   3178  NE2 HIS A 196      14.925  27.344  -1.005  1.00 52.99           N  
ATOM   3179  N   GLN A 197      12.682  30.533   4.770  1.00 64.74           N  
ATOM   3180  H   GLN A 197      13.071  29.664   5.108  1.00 64.74           H  
ATOM   3181  CA  GLN A 197      12.025  31.378   5.763  1.00 64.74           C  
ATOM   3182  HA  GLN A 197      11.322  32.036   5.253  1.00 64.74           H  
ATOM   3183  C   GLN A 197      13.059  32.250   6.499  1.00 64.74           C  
ATOM   3184  CB  GLN A 197      11.258  30.484   6.756  1.00 64.74           C  
ATOM   3185  HB2 GLN A 197      11.974  29.905   7.340  1.00 64.74           H  
ATOM   3186  HB3 GLN A 197      10.729  31.121   7.464  1.00 64.74           H  
ATOM   3187  O   GLN A 197      14.210  31.820   6.625  1.00 64.74           O  
ATOM   3188  CG  GLN A 197      10.251  29.512   6.106  1.00 64.74           C  
ATOM   3189  HG2 GLN A 197      10.760  28.855   5.402  1.00 64.74           H  
ATOM   3190  HG3 GLN A 197       9.827  28.878   6.884  1.00 64.74           H  
ATOM   3191  CD  GLN A 197       9.094  30.203   5.388  1.00 64.74           C  
ATOM   3192  NE2 GLN A 197       8.225  29.470   4.738  1.00 64.74           N  
ATOM   3193 HE21 GLN A 197       8.333  28.469   4.664  1.00 64.74           H  
ATOM   3194 HE22 GLN A 197       7.389  29.938   4.419  1.00 64.74           H  
ATOM   3195  OE1 GLN A 197       8.929  31.407   5.383  1.00 64.74           O  
ATOM   3196  N   PRO A 198      12.676  33.434   7.015  1.00 67.78           N  
ATOM   3197  CA  PRO A 198      13.564  34.271   7.823  1.00 67.78           C  
ATOM   3198  HA  PRO A 198      14.427  34.568   7.228  1.00 67.78           H  
ATOM   3199  C   PRO A 198      14.061  33.546   9.084  1.00 67.78           C  
ATOM   3200  CB  PRO A 198      12.738  35.516   8.178  1.00 67.78           C  
ATOM   3201  HB2 PRO A 198      12.889  36.282   7.417  1.00 67.78           H  
ATOM   3202  HB3 PRO A 198      12.981  35.913   9.164  1.00 67.78           H  
ATOM   3203  O   PRO A 198      13.396  32.650   9.607  1.00 67.78           O  
ATOM   3204  CG  PRO A 198      11.293  35.020   8.115  1.00 67.78           C  
ATOM   3205  HG2 PRO A 198      11.042  34.497   9.038  1.00 67.78           H  
ATOM   3206  HG3 PRO A 198      10.588  35.829   7.925  1.00 67.78           H  
ATOM   3207  CD  PRO A 198      11.343  34.025   6.960  1.00 67.78           C  
ATOM   3208  HD2 PRO A 198      10.549  33.287   7.077  1.00 67.78           H  
ATOM   3209  HD3 PRO A 198      11.220  34.553   6.014  1.00 67.78           H  
ATOM   3210  N   GLU A 199      15.208  33.980   9.620  1.00 80.30           N  
ATOM   3211  H   GLU A 199      15.740  34.690   9.136  1.00 80.30           H  
ATOM   3212  CA  GLU A 199      15.709  33.495  10.917  1.00 80.30           C  
ATOM   3213  HA  GLU A 199      15.960  32.436  10.851  1.00 80.30           H  
ATOM   3214  C   GLU A 199      14.669  33.662  12.032  1.00 80.30           C  
ATOM   3215  CB  GLU A 199      16.937  34.291  11.366  1.00 80.30           C  
ATOM   3216  HB2 GLU A 199      17.001  34.182  12.448  1.00 80.30           H  
ATOM   3217  HB3 GLU A 199      16.780  35.349  11.156  1.00 80.30           H  
ATOM   3218  O   GLU A 199      14.528  32.776  12.871  1.00 80.30           O  
ATOM   3219  CG  GLU A 199      18.295  33.852  10.815  1.00 80.30           C  
ATOM   3220  HG2 GLU A 199      18.406  34.187   9.784  1.00 80.30           H  
ATOM   3221  HG3 GLU A 199      18.369  32.765  10.851  1.00 80.30           H  
ATOM   3222  CD  GLU A 199      19.358  34.486  11.721  1.00 80.30           C  
ATOM   3223  OE1 GLU A 199      19.998  33.764  12.520  1.00 80.30           O  
ATOM   3224  OE2 GLU A 199      19.382  35.732  11.833  1.00 80.30           O  
ATOM   3225  N   LEU A 200      13.941  34.782  12.036  1.00 91.14           N  
ATOM   3226  H   LEU A 200      14.121  35.454  11.304  1.00 91.14           H  
ATOM   3227  CA  LEU A 200      12.849  35.089  12.962  1.00 91.14           C  
ATOM   3228  HA  LEU A 200      12.918  34.424  13.824  1.00 91.14           H  
ATOM   3229  C   LEU A 200      11.492  34.789  12.310  1.00 91.14           C  
ATOM   3230  CB  LEU A 200      12.976  36.540  13.472  1.00 91.14           C  
ATOM   3231  HB2 LEU A 200      12.955  37.214  12.615  1.00 91.14           H  
ATOM   3232  HB3 LEU A 200      12.105  36.766  14.087  1.00 91.14           H  
ATOM   3233  O   LEU A 200      10.683  35.682  12.081  1.00 91.14           O  
ATOM   3234  CG  LEU A 200      14.237  36.833  14.304  1.00 91.14           C  
ATOM   3235  HG  LEU A 200      15.125  36.613  13.711  1.00 91.14           H  
ATOM   3236  CD1 LEU A 200      14.271  38.310  14.692  1.00 91.14           C  
ATOM   3237 HD11 LEU A 200      14.267  38.933  13.798  1.00 91.14           H  
ATOM   3238 HD12 LEU A 200      13.403  38.558  15.303  1.00 91.14           H  
ATOM   3239 HD13 LEU A 200      15.174  38.522  15.265  1.00 91.14           H  
ATOM   3240  CD2 LEU A 200      14.285  36.003  15.587  1.00 91.14           C  
ATOM   3241 HD21 LEU A 200      15.162  36.289  16.168  1.00 91.14           H  
ATOM   3242 HD22 LEU A 200      13.398  36.200  16.189  1.00 91.14           H  
ATOM   3243 HD23 LEU A 200      14.351  34.941  15.352  1.00 91.14           H  
ATOM   3244  N   LEU A 201      11.254  33.521  11.972  1.00 93.11           N  
ATOM   3245  H   LEU A 201      11.980  32.837  12.131  1.00 93.11           H  
ATOM   3246  CA  LEU A 201       9.956  33.063  11.481  1.00 93.11           C  
ATOM   3247  HA  LEU A 201       9.599  33.760  10.723  1.00 93.11           H  
ATOM   3248  C   LEU A 201       8.936  33.020  12.625  1.00 93.11           C  
ATOM   3249  CB  LEU A 201      10.126  31.673  10.841  1.00 93.11           C  
ATOM   3250  HB2 LEU A 201      10.528  30.999  11.598  1.00 93.11           H  
ATOM   3251  HB3 LEU A 201      10.848  31.742  10.027  1.00 93.11           H  
ATOM   3252  O   LEU A 201       9.084  32.201  13.531  1.00 93.11           O  
ATOM   3253  CG  LEU A 201       8.820  31.051  10.310  1.00 93.11           C  
ATOM   3254  HG  LEU A 201       8.068  31.017  11.098  1.00 93.11           H  
ATOM   3255  CD1 LEU A 201       8.259  31.845   9.135  1.00 93.11           C  
ATOM   3256 HD11 LEU A 201       9.038  32.080   8.409  1.00 93.11           H  
ATOM   3257 HD12 LEU A 201       7.476  31.279   8.630  1.00 93.11           H  
ATOM   3258 HD13 LEU A 201       7.839  32.786   9.490  1.00 93.11           H  
ATOM   3259  CD2 LEU A 201       9.085  29.612   9.868  1.00 93.11           C  
ATOM   3260 HD21 LEU A 201       8.174  29.177   9.459  1.00 93.11           H  
ATOM   3261 HD22 LEU A 201       9.390  29.026  10.735  1.00 93.11           H  
ATOM   3262 HD23 LEU A 201       9.877  29.590   9.119  1.00 93.11           H  
ATOM   3263  N   PHE A 202       7.868  33.811  12.517  1.00 96.69           N  
ATOM   3264  H   PHE A 202       7.888  34.552  11.831  1.00 96.69           H  
ATOM   3265  CA  PHE A 202       6.600  33.594  13.216  1.00 96.69           C  
ATOM   3266  HA  PHE A 202       6.614  32.605  13.675  1.00 96.69           H  
ATOM   3267  C   PHE A 202       5.470  33.636  12.174  1.00 96.69           C  
ATOM   3268  CB  PHE A 202       6.440  34.630  14.343  1.00 96.69           C  
ATOM   3269  HB2 PHE A 202       6.398  35.622  13.895  1.00 96.69           H  
ATOM   3270  HB3 PHE A 202       7.339  34.595  14.959  1.00 96.69           H  
ATOM   3271  O   PHE A 202       5.171  34.692  11.617  1.00 96.69           O  
ATOM   3272  CG  PHE A 202       5.246  34.483  15.282  1.00 96.69           C  
ATOM   3273  CD1 PHE A 202       5.033  35.482  16.253  1.00 96.69           C  
ATOM   3274  HD1 PHE A 202       5.711  36.320  16.322  1.00 96.69           H  
ATOM   3275  CD2 PHE A 202       4.355  33.387  15.227  1.00 96.69           C  
ATOM   3276  HD2 PHE A 202       4.503  32.576  14.529  1.00 96.69           H  
ATOM   3277  CE1 PHE A 202       3.923  35.421  17.117  1.00 96.69           C  
ATOM   3278  HE1 PHE A 202       3.755  36.198  17.848  1.00 96.69           H  
ATOM   3279  CE2 PHE A 202       3.244  33.334  16.086  1.00 96.69           C  
ATOM   3280  HE2 PHE A 202       2.541  32.515  16.024  1.00 96.69           H  
ATOM   3281  CZ  PHE A 202       3.020  34.351  17.023  1.00 96.69           C  
ATOM   3282  HZ  PHE A 202       2.157  34.307  17.671  1.00 96.69           H  
ATOM   3283  N   ALA A 203       4.890  32.477  11.848  1.00 94.74           N  
ATOM   3284  H   ALA A 203       5.159  31.647  12.356  1.00 94.74           H  
ATOM   3285  CA  ALA A 203       3.962  32.325  10.724  1.00 94.74           C  
ATOM   3286  HA  ALA A 203       3.666  33.318  10.388  1.00 94.74           H  
ATOM   3287  C   ALA A 203       2.671  31.577  11.071  1.00 94.74           C  
ATOM   3288  CB  ALA A 203       4.683  31.629   9.567  1.00 94.74           C  
ATOM   3289  HB1 ALA A 203       3.999  31.518   8.725  1.00 94.74           H  
ATOM   3290  HB2 ALA A 203       5.036  30.647   9.883  1.00 94.74           H  
ATOM   3291  HB3 ALA A 203       5.528  32.241   9.251  1.00 94.74           H  
ATOM   3292  O   ALA A 203       2.674  30.654  11.881  1.00 94.74           O  
ATOM   3293  N   GLY A 204       1.585  31.933  10.387  1.00 95.44           N  
ATOM   3294  H   GLY A 204       1.666  32.696   9.731  1.00 95.44           H  
ATOM   3295  CA  GLY A 204       0.276  31.285  10.492  1.00 95.44           C  
ATOM   3296  HA2 GLY A 204       0.023  31.111  11.538  1.00 95.44           H  
ATOM   3297  HA3 GLY A 204       0.307  30.318   9.989  1.00 95.44           H  
ATOM   3298  C   GLY A 204      -0.807  32.145   9.840  1.00 95.44           C  
ATOM   3299  O   GLY A 204      -0.518  32.899   8.909  1.00 95.44           O  
ATOM   3300  N   HIS A 205      -2.045  32.077  10.332  1.00 94.43           N  
ATOM   3301  H   HIS A 205      -2.238  31.478  11.122  1.00 94.43           H  
ATOM   3302  CA  HIS A 205      -3.089  33.012   9.910  1.00 94.43           C  
ATOM   3303  HA  HIS A 205      -2.951  33.239   8.853  1.00 94.43           H  
ATOM   3304  C   HIS A 205      -2.960  34.320  10.709  1.00 94.43           C  
ATOM   3305  CB  HIS A 205      -4.471  32.358  10.055  1.00 94.43           C  
ATOM   3306  HB2 HIS A 205      -4.399  31.299   9.809  1.00 94.43           H  
ATOM   3307  HB3 HIS A 205      -4.825  32.443  11.082  1.00 94.43           H  
ATOM   3308  O   HIS A 205      -3.186  34.324  11.916  1.00 94.43           O  
ATOM   3309  CG  HIS A 205      -5.480  32.978   9.131  1.00 94.43           C  
ATOM   3310  CD2 HIS A 205      -6.337  34.012   9.404  1.00 94.43           C  
ATOM   3311  HD2 HIS A 205      -6.438  34.529  10.347  1.00 94.43           H  
ATOM   3312  ND1 HIS A 205      -5.650  32.637   7.811  1.00 94.43           N  
ATOM   3313  HD1 HIS A 205      -5.167  31.890   7.332  1.00 94.43           H  
ATOM   3314  CE1 HIS A 205      -6.570  33.461   7.286  1.00 94.43           C  
ATOM   3315  HE1 HIS A 205      -6.888  33.459   6.254  1.00 94.43           H  
ATOM   3316  NE2 HIS A 205      -7.030  34.304   8.223  1.00 94.43           N  
ATOM   3317  N   VAL A 206      -2.549  35.416  10.062  1.00 94.26           N  
ATOM   3318  H   VAL A 206      -2.382  35.345   9.068  1.00 94.26           H  
ATOM   3319  CA  VAL A 206      -2.405  36.734  10.715  1.00 94.26           C  
ATOM   3320  HA  VAL A 206      -2.194  36.569  11.772  1.00 94.26           H  
ATOM   3321  C   VAL A 206      -3.702  37.530  10.610  1.00 94.26           C  
ATOM   3322  CB  VAL A 206      -1.232  37.562  10.147  1.00 94.26           C  
ATOM   3323  HB  VAL A 206      -1.376  37.684   9.074  1.00 94.26           H  
ATOM   3324  O   VAL A 206      -4.190  37.728   9.497  1.00 94.26           O  
ATOM   3325  CG1 VAL A 206      -1.119  38.960  10.778  1.00 94.26           C  
ATOM   3326 HG11 VAL A 206      -0.235  39.471  10.398  1.00 94.26           H  
ATOM   3327 HG12 VAL A 206      -1.045  38.879  11.862  1.00 94.26           H  
ATOM   3328 HG13 VAL A 206      -1.991  39.564  10.528  1.00 94.26           H  
ATOM   3329  CG2 VAL A 206       0.111  36.868  10.384  1.00 94.26           C  
ATOM   3330 HG21 VAL A 206       0.321  36.873  11.453  1.00 94.26           H  
ATOM   3331 HG22 VAL A 206       0.903  37.409   9.867  1.00 94.26           H  
ATOM   3332 HG23 VAL A 206       0.088  35.839  10.025  1.00 94.26           H  
ATOM   3333  N   PHE A 207      -4.190  38.046  11.739  1.00 92.30           N  
ATOM   3334  H   PHE A 207      -3.691  37.850  12.595  1.00 92.30           H  
ATOM   3335  CA  PHE A 207      -5.295  39.000  11.828  1.00 92.30           C  
ATOM   3336  HA  PHE A 207      -5.775  39.065  10.852  1.00 92.30           H  
ATOM   3337  C   PHE A 207      -4.825  40.419  12.181  1.00 92.30           C  
ATOM   3338  CB  PHE A 207      -6.337  38.514  12.852  1.00 92.30           C  
ATOM   3339  HB2 PHE A 207      -6.924  39.365  13.197  1.00 92.30           H  
ATOM   3340  HB3 PHE A 207      -5.814  38.121  13.725  1.00 92.30           H  
ATOM   3341  O   PHE A 207      -3.782  40.629  12.800  1.00 92.30           O  
ATOM   3342  CG  PHE A 207      -7.323  37.487  12.332  1.00 92.30           C  
ATOM   3343  CD1 PHE A 207      -8.099  37.767  11.189  1.00 92.30           C  
ATOM   3344  HD1 PHE A 207      -7.984  38.703  10.664  1.00 92.30           H  
ATOM   3345  CD2 PHE A 207      -7.515  36.276  13.021  1.00 92.30           C  
ATOM   3346  HD2 PHE A 207      -6.953  36.071  13.920  1.00 92.30           H  
ATOM   3347  CE1 PHE A 207      -9.033  36.828  10.719  1.00 92.30           C  
ATOM   3348  HE1 PHE A 207      -9.615  37.039   9.834  1.00 92.30           H  
ATOM   3349  CE2 PHE A 207      -8.460  35.343  12.557  1.00 92.30           C  
ATOM   3350  HE2 PHE A 207      -8.623  34.422  13.098  1.00 92.30           H  
ATOM   3351  CZ  PHE A 207      -9.212  35.616  11.402  1.00 92.30           C  
ATOM   3352  HZ  PHE A 207      -9.937  34.900  11.046  1.00 92.30           H  
ATOM   3353  N   GLN A 208      -5.657  41.394  11.807  1.00 91.83           N  
ATOM   3354  H   GLN A 208      -6.470  41.136  11.267  1.00 91.83           H  
ATOM   3355  CA  GLN A 208      -5.607  42.790  12.243  1.00 91.83           C  
ATOM   3356  HA  GLN A 208      -4.987  42.887  13.134  1.00 91.83           H  
ATOM   3357  C   GLN A 208      -7.045  43.194  12.591  1.00 91.83           C  
ATOM   3358  CB  GLN A 208      -5.026  43.675  11.126  1.00 91.83           C  
ATOM   3359  HB2 GLN A 208      -5.615  43.549  10.218  1.00 91.83           H  
ATOM   3360  HB3 GLN A 208      -5.096  44.717  11.439  1.00 91.83           H  
ATOM   3361  O   GLN A 208      -7.894  43.278  11.706  1.00 91.83           O  
ATOM   3362  CG  GLN A 208      -3.555  43.351  10.822  1.00 91.83           C  
ATOM   3363  HG2 GLN A 208      -3.465  42.319  10.482  1.00 91.83           H  
ATOM   3364  HG3 GLN A 208      -2.977  43.458  11.740  1.00 91.83           H  
ATOM   3365  CD  GLN A 208      -2.944  44.249   9.750  1.00 91.83           C  
ATOM   3366  NE2 GLN A 208      -1.655  44.150   9.513  1.00 91.83           N  
ATOM   3367 HE21 GLN A 208      -1.295  44.786   8.816  1.00 91.83           H  
ATOM   3368 HE22 GLN A 208      -1.076  43.512  10.042  1.00 91.83           H  
ATOM   3369  OE1 GLN A 208      -3.591  45.045   9.094  1.00 91.83           O  
ATOM   3370  N   THR A 209      -7.354  43.325  13.882  1.00 90.53           N  
ATOM   3371  H   THR A 209      -6.615  43.310  14.570  1.00 90.53           H  
ATOM   3372  CA  THR A 209      -8.729  43.469  14.399  1.00 90.53           C  
ATOM   3373  HA  THR A 209      -9.348  43.952  13.643  1.00 90.53           H  
ATOM   3374  C   THR A 209      -8.769  44.367  15.641  1.00 90.53           C  
ATOM   3375  CB  THR A 209      -9.360  42.096  14.727  1.00 90.53           C  
ATOM   3376  HB  THR A 209     -10.297  42.256  15.261  1.00 90.53           H  
ATOM   3377  O   THR A 209      -7.728  44.701  16.209  1.00 90.53           O  
ATOM   3378  CG2 THR A 209      -9.667  41.247  13.493  1.00 90.53           C  
ATOM   3379 HG21 THR A 209      -8.751  40.983  12.965  1.00 90.53           H  
ATOM   3380 HG22 THR A 209     -10.317  41.806  12.820  1.00 90.53           H  
ATOM   3381 HG23 THR A 209     -10.178  40.335  13.799  1.00 90.53           H  
ATOM   3382  OG1 THR A 209      -8.510  41.319  15.533  1.00 90.53           O  
ATOM   3383  HG1 THR A 209      -7.903  40.861  14.946  1.00 90.53           H  
ATOM   3384  N   SER A 210      -9.973  44.757  16.064  1.00 90.87           N  
ATOM   3385  H   SER A 210     -10.792  44.445  15.562  1.00 90.87           H  
ATOM   3386  CA  SER A 210     -10.218  45.557  17.274  1.00 90.87           C  
ATOM   3387  HA  SER A 210      -9.275  46.001  17.594  1.00 90.87           H  
ATOM   3388  C   SER A 210     -10.761  44.711  18.436  1.00 90.87           C  
ATOM   3389  CB  SER A 210     -11.184  46.705  16.962  1.00 90.87           C  
ATOM   3390  HB2 SER A 210     -11.483  47.202  17.885  1.00 90.87           H  
ATOM   3391  HB3 SER A 210     -12.074  46.312  16.471  1.00 90.87           H  
ATOM   3392  O   SER A 210     -11.331  43.640  18.194  1.00 90.87           O  
ATOM   3393  OG  SER A 210     -10.545  47.646  16.124  1.00 90.87           O  
ATOM   3394  HG  SER A 210     -10.188  48.314  16.714  1.00 90.87           H  
ATOM   3395  N   PRO A 211     -10.626  45.173  19.694  1.00 91.78           N  
ATOM   3396  CA  PRO A 211     -11.300  44.567  20.840  1.00 91.78           C  
ATOM   3397  HA  PRO A 211     -10.963  43.535  20.938  1.00 91.78           H  
ATOM   3398  C   PRO A 211     -12.827  44.585  20.700  1.00 91.78           C  
ATOM   3399  CB  PRO A 211     -10.849  45.368  22.067  1.00 91.78           C  
ATOM   3400  HB2 PRO A 211     -11.583  46.142  22.290  1.00 91.78           H  
ATOM   3401  HB3 PRO A 211     -10.694  44.730  22.937  1.00 91.78           H  
ATOM   3402  O   PRO A 211     -13.402  45.493  20.100  1.00 91.78           O  
ATOM   3403  CG  PRO A 211      -9.552  46.035  21.619  1.00 91.78           C  
ATOM   3404  HG2 PRO A 211      -8.712  45.352  21.746  1.00 91.78           H  
ATOM   3405  HG3 PRO A 211      -9.376  46.964  22.161  1.00 91.78           H  
ATOM   3406  CD  PRO A 211      -9.794  46.285  20.136  1.00 91.78           C  
ATOM   3407  HD2 PRO A 211      -8.836  46.316  19.617  1.00 91.78           H  
ATOM   3408  HD3 PRO A 211     -10.330  47.225  20.003  1.00 91.78           H  
ATOM   3409  N   LEU A 212     -13.509  43.599  21.290  1.00 89.11           N  
ATOM   3410  H   LEU A 212     -13.006  42.897  21.814  1.00 89.11           H  
ATOM   3411  CA  LEU A 212     -14.973  43.569  21.316  1.00 89.11           C  
ATOM   3412  HA  LEU A 212     -15.355  44.171  20.492  1.00 89.11           H  
ATOM   3413  C   LEU A 212     -15.484  44.207  22.614  1.00 89.11           C  
ATOM   3414  CB  LEU A 212     -15.494  42.135  21.104  1.00 89.11           C  
ATOM   3415  HB2 LEU A 212     -16.583  42.176  21.084  1.00 89.11           H  
ATOM   3416  HB3 LEU A 212     -15.206  41.527  21.962  1.00 89.11           H  
ATOM   3417  O   LEU A 212     -15.225  43.701  23.704  1.00 89.11           O  
ATOM   3418  CG  LEU A 212     -14.997  41.435  19.822  1.00 89.11           C  
ATOM   3419  HG  LEU A 212     -13.936  41.208  19.926  1.00 89.11           H  
ATOM   3420  CD1 LEU A 212     -15.754  40.118  19.641  1.00 89.11           C  
ATOM   3421 HD11 LEU A 212     -15.364  39.589  18.772  1.00 89.11           H  
ATOM   3422 HD12 LEU A 212     -15.595  39.498  20.524  1.00 89.11           H  
ATOM   3423 HD13 LEU A 212     -16.818  40.308  19.503  1.00 89.11           H  
ATOM   3424  CD2 LEU A 212     -15.195  42.261  18.549  1.00 89.11           C  
ATOM   3425 HD21 LEU A 212     -14.560  43.147  18.581  1.00 89.11           H  
ATOM   3426 HD22 LEU A 212     -14.896  41.675  17.680  1.00 89.11           H  
ATOM   3427 HD23 LEU A 212     -16.237  42.564  18.445  1.00 89.11           H  
ATOM   3428  N   ARG A 213     -16.234  45.310  22.507  1.00 88.30           N  
ATOM   3429  H   ARG A 213     -16.309  45.738  21.595  1.00 88.30           H  
ATOM   3430  CA  ARG A 213     -16.768  46.059  23.666  1.00 88.30           C  
ATOM   3431  HA  ARG A 213     -16.183  45.802  24.549  1.00 88.30           H  
ATOM   3432  C   ARG A 213     -18.205  45.702  24.054  1.00 88.30           C  
ATOM   3433  CB  ARG A 213     -16.610  47.573  23.434  1.00 88.30           C  
ATOM   3434  HB2 ARG A 213     -17.259  47.882  22.616  1.00 88.30           H  
ATOM   3435  HB3 ARG A 213     -16.934  48.099  24.332  1.00 88.30           H  
ATOM   3436  O   ARG A 213     -18.723  46.220  25.037  1.00 88.30           O  
ATOM   3437  CG  ARG A 213     -15.174  48.015  23.114  1.00 88.30           C  
ATOM   3438  HG2 ARG A 213     -14.877  47.617  22.143  1.00 88.30           H  
ATOM   3439  HG3 ARG A 213     -15.156  49.103  23.049  1.00 88.30           H  
ATOM   3440  CD  ARG A 213     -14.151  47.560  24.161  1.00 88.30           C  
ATOM   3441  HD2 ARG A 213     -14.101  46.471  24.180  1.00 88.30           H  
ATOM   3442  HD3 ARG A 213     -14.452  47.924  25.143  1.00 88.30           H  
ATOM   3443  NE  ARG A 213     -12.831  48.089  23.820  1.00 88.30           N  
ATOM   3444  HE  ARG A 213     -12.751  48.631  22.971  1.00 88.30           H  
ATOM   3445  NH1 ARG A 213     -11.613  47.368  25.621  1.00 88.30           N  
ATOM   3446 HH11 ARG A 213     -12.394  46.822  25.957  1.00 88.30           H  
ATOM   3447 HH12 ARG A 213     -10.750  47.417  26.143  1.00 88.30           H  
ATOM   3448  NH2 ARG A 213     -10.676  48.655  24.062  1.00 88.30           N  
ATOM   3449 HH21 ARG A 213      -9.820  48.654  24.597  1.00 88.30           H  
ATOM   3450 HH22 ARG A 213     -10.748  49.147  23.183  1.00 88.30           H  
ATOM   3451  CZ  ARG A 213     -11.718  48.031  24.509  1.00 88.30           C  
ATOM   3452  N   HIS A 214     -18.853  44.800  23.320  1.00 83.98           N  
ATOM   3453  H   HIS A 214     -18.363  44.370  22.549  1.00 83.98           H  
ATOM   3454  CA  HIS A 214     -20.220  44.363  23.603  1.00 83.98           C  
ATOM   3455  HA  HIS A 214     -20.755  45.192  24.065  1.00 83.98           H  
ATOM   3456  C   HIS A 214     -20.246  43.197  24.608  1.00 83.98           C  
ATOM   3457  CB  HIS A 214     -20.944  44.069  22.285  1.00 83.98           C  
ATOM   3458  HB2 HIS A 214     -21.125  45.016  21.776  1.00 83.98           H  
ATOM   3459  HB3 HIS A 214     -21.916  43.636  22.520  1.00 83.98           H  
ATOM   3460  O   HIS A 214     -19.654  42.139  24.380  1.00 83.98           O  
ATOM   3461  CG  HIS A 214     -20.210  43.163  21.328  1.00 83.98           C  
ATOM   3462  CD2 HIS A 214     -20.230  41.797  21.320  1.00 83.98           C  
ATOM   3463  HD2 HIS A 214     -20.762  41.174  22.023  1.00 83.98           H  
ATOM   3464  ND1 HIS A 214     -19.452  43.563  20.249  1.00 83.98           N  
ATOM   3465  HD1 HIS A 214     -19.325  44.514  19.936  1.00 83.98           H  
ATOM   3466  CE1 HIS A 214     -19.033  42.460  19.606  1.00 83.98           C  
ATOM   3467  HE1 HIS A 214     -18.457  42.457  18.693  1.00 83.98           H  
ATOM   3468  NE2 HIS A 214     -19.467  41.356  20.232  1.00 83.98           N  
ATOM   3469  N   LYS A 215     -20.952  43.386  25.730  1.00 81.04           N  
ATOM   3470  H   LYS A 215     -21.487  44.241  25.792  1.00 81.04           H  
ATOM   3471  CA  LYS A 215     -20.808  42.584  26.967  1.00 81.04           C  
ATOM   3472  HA  LYS A 215     -19.745  42.480  27.183  1.00 81.04           H  
ATOM   3473  C   LYS A 215     -21.322  41.139  26.864  1.00 81.04           C  
ATOM   3474  CB  LYS A 215     -21.446  43.352  28.146  1.00 81.04           C  
ATOM   3475  HB2 LYS A 215     -21.403  42.738  29.046  1.00 81.04           H  
ATOM   3476  HB3 LYS A 215     -22.490  43.563  27.915  1.00 81.04           H  
ATOM   3477  O   LYS A 215     -21.046  40.326  27.738  1.00 81.04           O  
ATOM   3478  CG  LYS A 215     -20.699  44.673  28.412  1.00 81.04           C  
ATOM   3479  HG2 LYS A 215     -20.691  45.262  27.495  1.00 81.04           H  
ATOM   3480  HG3 LYS A 215     -19.668  44.437  28.673  1.00 81.04           H  
ATOM   3481  CD  LYS A 215     -21.286  45.556  29.527  1.00 81.04           C  
ATOM   3482  HD2 LYS A 215     -22.352  45.708  29.356  1.00 81.04           H  
ATOM   3483  HD3 LYS A 215     -21.129  45.084  30.497  1.00 81.04           H  
ATOM   3484  CE  LYS A 215     -20.554  46.909  29.456  1.00 81.04           C  
ATOM   3485  HE2 LYS A 215     -20.697  47.311  28.453  1.00 81.04           H  
ATOM   3486  HE3 LYS A 215     -19.484  46.745  29.587  1.00 81.04           H  
ATOM   3487  NZ  LYS A 215     -21.038  47.917  30.428  1.00 81.04           N  
ATOM   3488  HZ1 LYS A 215     -20.789  47.730  31.389  1.00 81.04           H  
ATOM   3489  HZ2 LYS A 215     -20.727  48.843  30.172  1.00 81.04           H  
ATOM   3490  HZ3 LYS A 215     -22.033  48.081  30.363  1.00 81.04           H  
ATOM   3491  N   PHE A 216     -22.034  40.805  25.788  1.00 77.81           N  
ATOM   3492  H   PHE A 216     -22.219  41.535  25.115  1.00 77.81           H  
ATOM   3493  CA  PHE A 216     -22.524  39.454  25.489  1.00 77.81           C  
ATOM   3494  HA  PHE A 216     -22.736  38.948  26.431  1.00 77.81           H  
ATOM   3495  C   PHE A 216     -21.510  38.559  24.747  1.00 77.81           C  
ATOM   3496  CB  PHE A 216     -23.850  39.569  24.723  1.00 77.81           C  
ATOM   3497  HB2 PHE A 216     -24.586  40.032  25.380  1.00 77.81           H  
ATOM   3498  HB3 PHE A 216     -24.220  38.567  24.502  1.00 77.81           H  
ATOM   3499  O   PHE A 216     -21.796  37.388  24.499  1.00 77.81           O  
ATOM   3500  CG  PHE A 216     -23.786  40.363  23.428  1.00 77.81           C  
ATOM   3501  CD1 PHE A 216     -24.189  41.712  23.406  1.00 77.81           C  
ATOM   3502  HD1 PHE A 216     -24.523  42.197  24.311  1.00 77.81           H  
ATOM   3503  CD2 PHE A 216     -23.344  39.749  22.240  1.00 77.81           C  
ATOM   3504  HD2 PHE A 216     -23.037  38.714  22.248  1.00 77.81           H  
ATOM   3505  CE1 PHE A 216     -24.178  42.435  22.200  1.00 77.81           C  
ATOM   3506  HE1 PHE A 216     -24.503  43.465  22.185  1.00 77.81           H  
ATOM   3507  CE2 PHE A 216     -23.308  40.480  21.039  1.00 77.81           C  
ATOM   3508  HE2 PHE A 216     -22.959  40.012  20.131  1.00 77.81           H  
ATOM   3509  CZ  PHE A 216     -23.728  41.822  21.018  1.00 77.81           C  
ATOM   3510  HZ  PHE A 216     -23.703  42.382  20.095  1.00 77.81           H  
ATOM   3511  N   SER A 217     -20.338  39.076  24.360  1.00 79.48           N  
ATOM   3512  H   SER A 217     -20.124  40.034  24.598  1.00 79.48           H  
ATOM   3513  CA  SER A 217     -19.314  38.279  23.674  1.00 79.48           C  
ATOM   3514  HA  SER A 217     -19.813  37.583  22.999  1.00 79.48           H  
ATOM   3515  C   SER A 217     -18.453  37.470  24.643  1.00 79.48           C  
ATOM   3516  CB  SER A 217     -18.429  39.177  22.815  1.00 79.48           C  
ATOM   3517  HB2 SER A 217     -19.066  39.678  22.087  1.00 79.48           H  
ATOM   3518  HB3 SER A 217     -17.932  39.923  23.435  1.00 79.48           H  
ATOM   3519  O   SER A 217     -17.958  37.998  25.637  1.00 79.48           O  
ATOM   3520  OG  SER A 217     -17.470  38.412  22.112  1.00 79.48           O  
ATOM   3521  HG  SER A 217     -17.156  38.968  21.396  1.00 79.48           H  
ATOM   3522  N   LYS A 218     -18.145  36.217  24.277  1.00 80.39           N  
ATOM   3523  H   LYS A 218     -18.587  35.858  23.443  1.00 80.39           H  
ATOM   3524  CA  LYS A 218     -17.093  35.408  24.926  1.00 80.39           C  
ATOM   3525  HA  LYS A 218     -17.369  35.247  25.969  1.00 80.39           H  
ATOM   3526  C   LYS A 218     -15.731  36.126  24.927  1.00 80.39           C  
ATOM   3527  CB  LYS A 218     -16.992  34.055  24.197  1.00 80.39           C  
ATOM   3528  HB2 LYS A 218     -16.550  34.218  23.214  1.00 80.39           H  
ATOM   3529  HB3 LYS A 218     -17.991  33.641  24.059  1.00 80.39           H  
ATOM   3530  O   LYS A 218     -14.909  35.895  25.812  1.00 80.39           O  
ATOM   3531  CG  LYS A 218     -16.150  33.031  24.975  1.00 80.39           C  
ATOM   3532  HG2 LYS A 218     -16.692  32.732  25.872  1.00 80.39           H  
ATOM   3533  HG3 LYS A 218     -15.202  33.477  25.276  1.00 80.39           H  
ATOM   3534  CD  LYS A 218     -15.825  31.797  24.128  1.00 80.39           C  
ATOM   3535  HD2 LYS A 218     -16.745  31.305  23.809  1.00 80.39           H  
ATOM   3536  HD3 LYS A 218     -15.263  32.117  23.251  1.00 80.39           H  
ATOM   3537  CE  LYS A 218     -14.977  30.842  24.974  1.00 80.39           C  
ATOM   3538  HE2 LYS A 218     -14.221  31.433  25.491  1.00 80.39           H  
ATOM   3539  HE3 LYS A 218     -15.608  30.382  25.735  1.00 80.39           H  
ATOM   3540  NZ  LYS A 218     -14.308  29.812  24.146  1.00 80.39           N  
ATOM   3541  HZ1 LYS A 218     -14.975  29.193  23.708  1.00 80.39           H  
ATOM   3542  HZ2 LYS A 218     -13.664  29.277  24.711  1.00 80.39           H  
ATOM   3543  HZ3 LYS A 218     -13.752  30.264  23.434  1.00 80.39           H  
ATOM   3544  N   TRP A 219     -15.516  37.005  23.946  1.00 83.96           N  
ATOM   3545  H   TRP A 219     -16.260  37.151  23.278  1.00 83.96           H  
ATOM   3546  CA  TRP A 219     -14.311  37.812  23.773  1.00 83.96           C  
ATOM   3547  HA  TRP A 219     -13.563  37.437  24.472  1.00 83.96           H  
ATOM   3548  C   TRP A 219     -14.520  39.298  24.126  1.00 83.96           C  
ATOM   3549  CB  TRP A 219     -13.730  37.598  22.369  1.00 83.96           C  
ATOM   3550  HB2 TRP A 219     -12.749  38.070  22.321  1.00 83.96           H  
ATOM   3551  HB3 TRP A 219     -14.370  38.107  21.648  1.00 83.96           H  
ATOM   3552  O   TRP A 219     -13.780  40.147  23.637  1.00 83.96           O  
ATOM   3553  CG  TRP A 219     -13.587  36.174  21.923  1.00 83.96           C  
ATOM   3554  CD1 TRP A 219     -12.517  35.383  22.159  1.00 83.96           C  
ATOM   3555  HD1 TRP A 219     -11.632  35.690  22.697  1.00 83.96           H  
ATOM   3556  CD2 TRP A 219     -14.505  35.375  21.113  1.00 83.96           C  
ATOM   3557  CE2 TRP A 219     -13.909  34.098  20.883  1.00 83.96           C  
ATOM   3558  CE3 TRP A 219     -15.768  35.611  20.526  1.00 83.96           C  
ATOM   3559  HE3 TRP A 219     -16.237  36.575  20.660  1.00 83.96           H  
ATOM   3560  NE1 TRP A 219     -12.707  34.154  21.558  1.00 83.96           N  
ATOM   3561  HE1 TRP A 219     -11.992  33.440  21.558  1.00 83.96           H  
ATOM   3562  CH2 TRP A 219     -15.784  33.384  19.523  1.00 83.96           C  
ATOM   3563  HH2 TRP A 219     -16.265  32.646  18.896  1.00 83.96           H  
ATOM   3564  CZ2 TRP A 219     -14.530  33.113  20.098  1.00 83.96           C  
ATOM   3565  HZ2 TRP A 219     -14.031  32.173  19.912  1.00 83.96           H  
ATOM   3566  CZ3 TRP A 219     -16.402  34.628  19.742  1.00 83.96           C  
ATOM   3567  HZ3 TRP A 219     -17.357  34.840  19.284  1.00 83.96           H  
ATOM   3568  N   TYR A 220     -15.525  39.631  24.949  1.00 88.47           N  
ATOM   3569  H   TYR A 220     -16.132  38.906  25.305  1.00 88.47           H  
ATOM   3570  CA  TYR A 220     -15.694  40.980  25.509  1.00 88.47           C  
ATOM   3571  HA  TYR A 220     -15.840  41.683  24.689  1.00 88.47           H  
ATOM   3572  C   TYR A 220     -14.458  41.401  26.318  1.00 88.47           C  
ATOM   3573  CB  TYR A 220     -16.930  41.029  26.421  1.00 88.47           C  
ATOM   3574  HB2 TYR A 220     -17.832  40.981  25.809  1.00 88.47           H  
ATOM   3575  HB3 TYR A 220     -16.927  40.151  27.067  1.00 88.47           H  
ATOM   3576  O   TYR A 220     -13.990  40.590  27.117  1.00 88.47           O  
ATOM   3577  CG  TYR A 220     -16.974  42.271  27.297  1.00 88.47           C  
ATOM   3578  CD1 TYR A 220     -16.655  42.179  28.667  1.00 88.47           C  
ATOM   3579  HD1 TYR A 220     -16.431  41.217  29.103  1.00 88.47           H  
ATOM   3580  CD2 TYR A 220     -17.220  43.531  26.722  1.00 88.47           C  
ATOM   3581  HD2 TYR A 220     -17.427  43.603  25.664  1.00 88.47           H  
ATOM   3582  CE1 TYR A 220     -16.591  43.339  29.462  1.00 88.47           C  
ATOM   3583  HE1 TYR A 220     -16.335  43.259  30.508  1.00 88.47           H  
ATOM   3584  CE2 TYR A 220     -17.161  44.695  27.515  1.00 88.47           C  
ATOM   3585  HE2 TYR A 220     -17.339  45.669  27.083  1.00 88.47           H  
ATOM   3586  OH  TYR A 220     -16.811  45.722  29.655  1.00 88.47           O  
ATOM   3587  HH  TYR A 220     -16.544  45.524  30.556  1.00 88.47           H  
ATOM   3588  CZ  TYR A 220     -16.848  44.601  28.886  1.00 88.47           C  
ATOM   3589  N   VAL A 221     -13.978  42.643  26.162  1.00 88.89           N  
ATOM   3590  H   VAL A 221     -14.435  43.227  25.476  1.00 88.89           H  
ATOM   3591  CA  VAL A 221     -12.813  43.236  26.862  1.00 88.89           C  
ATOM   3592  HA  VAL A 221     -12.540  42.623  27.721  1.00 88.89           H  
ATOM   3593  C   VAL A 221     -13.148  44.644  27.375  1.00 88.89           C  
ATOM   3594  CB  VAL A 221     -11.594  43.309  25.913  1.00 88.89           C  
ATOM   3595  HB  VAL A 221     -11.854  43.932  25.057  1.00 88.89           H  
ATOM   3596  O   VAL A 221     -13.630  45.481  26.605  1.00 88.89           O  
ATOM   3597  CG1 VAL A 221     -10.354  43.904  26.584  1.00 88.89           C  
ATOM   3598 HG11 VAL A 221      -9.512  43.890  25.892  1.00 88.89           H  
ATOM   3599 HG12 VAL A 221     -10.530  44.942  26.867  1.00 88.89           H  
ATOM   3600 HG13 VAL A 221     -10.088  43.331  27.472  1.00 88.89           H  
ATOM   3601  CG2 VAL A 221     -11.184  41.930  25.385  1.00 88.89           C  
ATOM   3602 HG21 VAL A 221     -12.025  41.443  24.893  1.00 88.89           H  
ATOM   3603 HG22 VAL A 221     -10.389  42.038  24.647  1.00 88.89           H  
ATOM   3604 HG23 VAL A 221     -10.821  41.306  26.202  1.00 88.89           H  
ATOM   3605  N   SER A 222     -12.861  44.945  28.648  1.00 87.75           N  
ATOM   3606  H   SER A 222     -12.349  44.276  29.205  1.00 87.75           H  
ATOM   3607  CA  SER A 222     -13.077  46.287  29.226  1.00 87.75           C  
ATOM   3608  HA  SER A 222     -14.003  46.684  28.810  1.00 87.75           H  
ATOM   3609  C   SER A 222     -11.956  47.273  28.860  1.00 87.75           C  
ATOM   3610  CB  SER A 222     -13.268  46.221  30.750  1.00 87.75           C  
ATOM   3611  HB2 SER A 222     -13.967  45.422  30.998  1.00 87.75           H  
ATOM   3612  HB3 SER A 222     -13.684  47.167  31.097  1.00 87.75           H  
ATOM   3613  O   SER A 222     -10.873  46.872  28.435  1.00 87.75           O  
ATOM   3614  OG  SER A 222     -12.041  46.002  31.408  1.00 87.75           O  
ATOM   3615  HG  SER A 222     -12.153  46.117  32.354  1.00 87.75           H  
ATOM   3616  N   LEU A 223     -12.198  48.579  29.022  1.00 88.73           N  
ATOM   3617  H   LEU A 223     -13.097  48.876  29.373  1.00 88.73           H  
ATOM   3618  CA  LEU A 223     -11.158  49.602  28.820  1.00 88.73           C  
ATOM   3619  HA  LEU A 223     -10.682  49.442  27.853  1.00 88.73           H  
ATOM   3620  C   LEU A 223     -10.036  49.501  29.867  1.00 88.73           C  
ATOM   3621  CB  LEU A 223     -11.789  51.006  28.842  1.00 88.73           C  
ATOM   3622  HB2 LEU A 223     -12.350  51.120  29.769  1.00 88.73           H  
ATOM   3623  HB3 LEU A 223     -10.990  51.748  28.850  1.00 88.73           H  
ATOM   3624  O   LEU A 223      -8.884  49.750  29.540  1.00 88.73           O  
ATOM   3625  CG  LEU A 223     -12.710  51.304  27.647  1.00 88.73           C  
ATOM   3626  HG  LEU A 223     -13.430  50.492  27.542  1.00 88.73           H  
ATOM   3627  CD1 LEU A 223     -13.482  52.596  27.895  1.00 88.73           C  
ATOM   3628 HD11 LEU A 223     -12.786  53.430  27.982  1.00 88.73           H  
ATOM   3629 HD12 LEU A 223     -14.065  52.518  28.813  1.00 88.73           H  
ATOM   3630 HD13 LEU A 223     -14.155  52.783  27.058  1.00 88.73           H  
ATOM   3631  CD2 LEU A 223     -11.944  51.459  26.334  1.00 88.73           C  
ATOM   3632 HD21 LEU A 223     -11.418  50.538  26.082  1.00 88.73           H  
ATOM   3633 HD22 LEU A 223     -11.221  52.271  26.413  1.00 88.73           H  
ATOM   3634 HD23 LEU A 223     -12.643  51.695  25.531  1.00 88.73           H  
ATOM   3635  N   GLU A 224     -10.366  49.086  31.093  1.00 86.02           N  
ATOM   3636  H   GLU A 224     -11.340  48.916  31.299  1.00 86.02           H  
ATOM   3637  CA  GLU A 224      -9.406  48.857  32.185  1.00 86.02           C  
ATOM   3638  HA  GLU A 224      -8.807  49.751  32.354  1.00 86.02           H  
ATOM   3639  C   GLU A 224      -8.446  47.697  31.875  1.00 86.02           C  
ATOM   3640  CB  GLU A 224     -10.184  48.512  33.467  1.00 86.02           C  
ATOM   3641  HB2 GLU A 224     -10.725  47.585  33.276  1.00 86.02           H  
ATOM   3642  HB3 GLU A 224      -9.478  48.328  34.276  1.00 86.02           H  
ATOM   3643  O   GLU A 224      -7.277  47.732  32.242  1.00 86.02           O  
ATOM   3644  CG  GLU A 224     -11.175  49.602  33.919  1.00 86.02           C  
ATOM   3645  HG2 GLU A 224     -11.759  49.947  33.065  1.00 86.02           H  
ATOM   3646  HG3 GLU A 224     -10.608  50.452  34.300  1.00 86.02           H  
ATOM   3647  CD  GLU A 224     -12.165  49.097  34.980  1.00 86.02           C  
ATOM   3648  OE1 GLU A 224     -12.571  49.917  35.831  1.00 86.02           O  
ATOM   3649  OE2 GLU A 224     -12.586  47.919  34.868  1.00 86.02           O  
ATOM   3650  N   GLU A 225      -8.936  46.664  31.185  1.00 88.26           N  
ATOM   3651  H   GLU A 225      -9.918  46.671  30.947  1.00 88.26           H  
ATOM   3652  CA  GLU A 225      -8.142  45.499  30.789  1.00 88.26           C  
ATOM   3653  HA  GLU A 225      -7.448  45.246  31.590  1.00 88.26           H  
ATOM   3654  C   GLU A 225      -7.322  45.760  29.514  1.00 88.26           C  
ATOM   3655  CB  GLU A 225      -9.119  44.340  30.578  1.00 88.26           C  
ATOM   3656  HB2 GLU A 225      -9.667  44.529  29.655  1.00 88.26           H  
ATOM   3657  HB3 GLU A 225      -9.831  44.309  31.402  1.00 88.26           H  
ATOM   3658  O   GLU A 225      -6.217  45.239  29.358  1.00 88.26           O  
ATOM   3659  CG  GLU A 225      -8.428  42.974  30.508  1.00 88.26           C  
ATOM   3660  HG2 GLU A 225      -7.534  43.044  29.889  1.00 88.26           H  
ATOM   3661  HG3 GLU A 225      -8.118  42.681  31.511  1.00 88.26           H  
ATOM   3662  CD  GLU A 225      -9.347  41.904  29.919  1.00 88.26           C  
ATOM   3663  OE1 GLU A 225      -8.866  40.790  29.617  1.00 88.26           O  
ATOM   3664  OE2 GLU A 225     -10.558  42.154  29.711  1.00 88.26           O  
ATOM   3665  N   TYR A 226      -7.868  46.555  28.587  1.00 91.62           N  
ATOM   3666  H   TYR A 226      -8.790  46.924  28.772  1.00 91.62           H  
ATOM   3667  CA  TYR A 226      -7.173  47.007  27.384  1.00 91.62           C  
ATOM   3668  HA  TYR A 226      -6.132  47.198  27.643  1.00 91.62           H  
ATOM   3669  C   TYR A 226      -7.827  48.285  26.818  1.00 91.62           C  
ATOM   3670  CB  TYR A 226      -7.192  45.880  26.344  1.00 91.62           C  
ATOM   3671  HB2 TYR A 226      -6.894  44.944  26.816  1.00 91.62           H  
ATOM   3672  HB3 TYR A 226      -8.209  45.744  25.978  1.00 91.62           H  
ATOM   3673  O   TYR A 226      -8.918  48.205  26.235  1.00 91.62           O  
ATOM   3674  CG  TYR A 226      -6.269  46.118  25.170  1.00 91.62           C  
ATOM   3675  CD1 TYR A 226      -6.781  46.659  23.978  1.00 91.62           C  
ATOM   3676  HD1 TYR A 226      -7.818  46.954  23.918  1.00 91.62           H  
ATOM   3677  CD2 TYR A 226      -4.914  45.743  25.253  1.00 91.62           C  
ATOM   3678  HD2 TYR A 226      -4.528  45.329  26.173  1.00 91.62           H  
ATOM   3679  CE1 TYR A 226      -5.953  46.785  22.851  1.00 91.62           C  
ATOM   3680  HE1 TYR A 226      -6.363  47.186  21.936  1.00 91.62           H  
ATOM   3681  CE2 TYR A 226      -4.079  45.869  24.124  1.00 91.62           C  
ATOM   3682  HE2 TYR A 226      -3.042  45.569  24.172  1.00 91.62           H  
ATOM   3683  OH  TYR A 226      -3.801  46.526  21.828  1.00 91.62           O  
ATOM   3684  HH  TYR A 226      -4.277  46.940  21.105  1.00 91.62           H  
ATOM   3685  CZ  TYR A 226      -4.601  46.383  22.916  1.00 91.62           C  
ATOM   3686  N   PRO A 227      -7.189  49.465  26.927  1.00 91.93           N  
ATOM   3687  CA  PRO A 227      -7.826  50.741  26.593  1.00 91.93           C  
ATOM   3688  HA  PRO A 227      -8.870  50.727  26.906  1.00 91.93           H  
ATOM   3689  C   PRO A 227      -7.794  51.094  25.099  1.00 91.93           C  
ATOM   3690  CB  PRO A 227      -7.083  51.783  27.436  1.00 91.93           C  
ATOM   3691  HB2 PRO A 227      -7.526  51.833  28.431  1.00 91.93           H  
ATOM   3692  HB3 PRO A 227      -7.086  52.771  26.976  1.00 91.93           H  
ATOM   3693  O   PRO A 227      -8.436  52.064  24.702  1.00 91.93           O  
ATOM   3694  CG  PRO A 227      -5.674  51.204  27.537  1.00 91.93           C  
ATOM   3695  HG2 PRO A 227      -5.142  51.579  28.411  1.00 91.93           H  
ATOM   3696  HG3 PRO A 227      -5.120  51.423  26.624  1.00 91.93           H  
ATOM   3697  CD  PRO A 227      -5.937  49.703  27.634  1.00 91.93           C  
ATOM   3698  HD2 PRO A 227      -6.058  49.424  28.681  1.00 91.93           H  
ATOM   3699  HD3 PRO A 227      -5.114  49.148  27.184  1.00 91.93           H  
ATOM   3700  N   PHE A 228      -7.049  50.361  24.263  1.00 93.99           N  
ATOM   3701  H   PHE A 228      -6.542  49.569  24.632  1.00 93.99           H  
ATOM   3702  CA  PHE A 228      -6.773  50.782  22.883  1.00 93.99           C  
ATOM   3703  HA  PHE A 228      -6.785  51.872  22.901  1.00 93.99           H  
ATOM   3704  C   PHE A 228      -7.841  50.350  21.861  1.00 93.99           C  
ATOM   3705  CB  PHE A 228      -5.354  50.373  22.455  1.00 93.99           C  
ATOM   3706  HB2 PHE A 228      -5.104  50.908  21.539  1.00 93.99           H  
ATOM   3707  HB3 PHE A 228      -5.345  49.309  22.217  1.00 93.99           H  
ATOM   3708  O   PHE A 228      -8.501  49.328  22.037  1.00 93.99           O  
ATOM   3709  CG  PHE A 228      -4.277  50.661  23.487  1.00 93.99           C  
ATOM   3710  CD1 PHE A 228      -3.870  51.984  23.736  1.00 93.99           C  
ATOM   3711  HD1 PHE A 228      -4.295  52.794  23.162  1.00 93.99           H  
ATOM   3712  CD2 PHE A 228      -3.713  49.611  24.235  1.00 93.99           C  
ATOM   3713  HD2 PHE A 228      -4.024  48.592  24.062  1.00 93.99           H  
ATOM   3714  CE1 PHE A 228      -2.941  52.255  24.757  1.00 93.99           C  
ATOM   3715  HE1 PHE A 228      -2.664  53.274  24.982  1.00 93.99           H  
ATOM   3716  CE2 PHE A 228      -2.746  49.876  25.218  1.00 93.99           C  
ATOM   3717  HE2 PHE A 228      -2.297  49.066  25.772  1.00 93.99           H  
ATOM   3718  CZ  PHE A 228      -2.377  51.199  25.497  1.00 93.99           C  
ATOM   3719  HZ  PHE A 228      -1.669  51.396  26.289  1.00 93.99           H  
ATOM   3720  N   ASP A 229      -7.966  51.106  20.765  1.00 92.12           N  
ATOM   3721  H   ASP A 229      -7.394  51.936  20.711  1.00 92.12           H  
ATOM   3722  CA  ASP A 229      -8.925  50.893  19.659  1.00 92.12           C  
ATOM   3723  HA  ASP A 229      -9.908  50.717  20.096  1.00 92.12           H  
ATOM   3724  C   ASP A 229      -8.625  49.668  18.768  1.00 92.12           C  
ATOM   3725  CB  ASP A 229      -9.024  52.183  18.806  1.00 92.12           C  
ATOM   3726  HB2 ASP A 229      -9.301  53.009  19.462  1.00 92.12           H  
ATOM   3727  HB3 ASP A 229      -9.834  52.055  18.088  1.00 92.12           H  
ATOM   3728  O   ASP A 229      -9.491  49.187  18.030  1.00 92.12           O  
ATOM   3729  CG  ASP A 229      -7.753  52.589  18.031  1.00 92.12           C  
ATOM   3730  OD1 ASP A 229      -6.685  51.971  18.229  1.00 92.12           O  
ATOM   3731  OD2 ASP A 229      -7.790  53.576  17.258  1.00 92.12           O  
ATOM   3732  N   ARG A 230      -7.395  49.145  18.815  1.00 93.54           N  
ATOM   3733  H   ARG A 230      -6.726  49.645  19.383  1.00 93.54           H  
ATOM   3734  CA  ARG A 230      -6.916  48.015  18.005  1.00 93.54           C  
ATOM   3735  HA  ARG A 230      -7.770  47.428  17.667  1.00 93.54           H  
ATOM   3736  C   ARG A 230      -6.011  47.081  18.795  1.00 93.54           C  
ATOM   3737  CB  ARG A 230      -6.164  48.528  16.768  1.00 93.54           C  
ATOM   3738  HB2 ARG A 230      -5.396  49.235  17.080  1.00 93.54           H  
ATOM   3739  HB3 ARG A 230      -5.672  47.686  16.280  1.00 93.54           H  
ATOM   3740  O   ARG A 230      -5.289  47.498  19.702  1.00 93.54           O  
ATOM   3741  CG  ARG A 230      -7.095  49.194  15.749  1.00 93.54           C  
ATOM   3742  HG2 ARG A 230      -7.858  48.480  15.437  1.00 93.54           H  
ATOM   3743  HG3 ARG A 230      -7.574  50.066  16.193  1.00 93.54           H  
ATOM   3744  CD  ARG A 230      -6.282  49.641  14.535  1.00 93.54           C  
ATOM   3745  HD2 ARG A 230      -5.566  50.394  14.862  1.00 93.54           H  
ATOM   3746  HD3 ARG A 230      -5.738  48.786  14.134  1.00 93.54           H  
ATOM   3747  NE  ARG A 230      -7.152  50.201  13.488  1.00 93.54           N  
ATOM   3748  HE  ARG A 230      -8.146  50.139  13.652  1.00 93.54           H  
ATOM   3749  NH1 ARG A 230      -5.477  51.054  12.158  1.00 93.54           N  
ATOM   3750 HH11 ARG A 230      -5.154  51.728  11.479  1.00 93.54           H  
ATOM   3751 HH12 ARG A 230      -4.782  50.861  12.865  1.00 93.54           H  
ATOM   3752  NH2 ARG A 230      -7.612  51.309  11.559  1.00 93.54           N  
ATOM   3753 HH21 ARG A 230      -7.274  51.823  10.759  1.00 93.54           H  
ATOM   3754 HH22 ARG A 230      -8.599  51.220  11.755  1.00 93.54           H  
ATOM   3755  CZ  ARG A 230      -6.741  50.845  12.410  1.00 93.54           C  
ATOM   3756  N   TRP A 231      -6.003  45.814  18.396  1.00 93.82           N  
ATOM   3757  H   TRP A 231      -6.608  45.542  17.634  1.00 93.82           H  
ATOM   3758  CA  TRP A 231      -4.940  44.884  18.764  1.00 93.82           C  
ATOM   3759  HA  TRP A 231      -4.711  45.015  19.821  1.00 93.82           H  
ATOM   3760  C   TRP A 231      -3.671  45.163  17.941  1.00 93.82           C  
ATOM   3761  CB  TRP A 231      -5.422  43.447  18.535  1.00 93.82           C  
ATOM   3762  HB2 TRP A 231      -4.634  42.756  18.838  1.00 93.82           H  
ATOM   3763  HB3 TRP A 231      -5.586  43.299  17.468  1.00 93.82           H  
ATOM   3764  O   TRP A 231      -3.783  45.609  16.792  1.00 93.82           O  
ATOM   3765  CG  TRP A 231      -6.666  43.068  19.274  1.00 93.82           C  
ATOM   3766  CD1 TRP A 231      -7.812  42.626  18.712  1.00 93.82           C  
ATOM   3767  HD1 TRP A 231      -7.968  42.505  17.651  1.00 93.82           H  
ATOM   3768  CD2 TRP A 231      -6.919  43.104  20.710  1.00 93.82           C  
ATOM   3769  CE2 TRP A 231      -8.239  42.615  20.947  1.00 93.82           C  
ATOM   3770  CE3 TRP A 231      -6.165  43.494  21.836  1.00 93.82           C  
ATOM   3771  HE3 TRP A 231      -5.155  43.855  21.707  1.00 93.82           H  
ATOM   3772  NE1 TRP A 231      -8.742  42.352  19.692  1.00 93.82           N  
ATOM   3773  HE1 TRP A 231      -9.678  42.032  19.487  1.00 93.82           H  
ATOM   3774  CH2 TRP A 231      -7.997  42.905  23.331  1.00 93.82           C  
ATOM   3775  HH2 TRP A 231      -8.381  42.841  24.338  1.00 93.82           H  
ATOM   3776  CZ2 TRP A 231      -8.777  42.499  22.236  1.00 93.82           C  
ATOM   3777  HZ2 TRP A 231      -9.773  42.109  22.381  1.00 93.82           H  
ATOM   3778  CZ3 TRP A 231      -6.698  43.392  23.131  1.00 93.82           C  
ATOM   3779  HZ3 TRP A 231      -6.097  43.669  23.984  1.00 93.82           H  
ATOM   3780  N   PRO A 232      -2.469  44.828  18.448  1.00 94.38           N  
ATOM   3781  CA  PRO A 232      -1.338  44.593  17.555  1.00 94.38           C  
ATOM   3782  HA  PRO A 232      -1.079  45.515  17.034  1.00 94.38           H  
ATOM   3783  C   PRO A 232      -1.706  43.484  16.551  1.00 94.38           C  
ATOM   3784  CB  PRO A 232      -0.184  44.154  18.460  1.00 94.38           C  
ATOM   3785  HB2 PRO A 232       0.505  43.474  17.959  1.00 94.38           H  
ATOM   3786  HB3 PRO A 232       0.346  45.032  18.830  1.00 94.38           H  
ATOM   3787  O   PRO A 232      -2.499  42.602  16.893  1.00 94.38           O  
ATOM   3788  CG  PRO A 232      -0.898  43.483  19.628  1.00 94.38           C  
ATOM   3789  HG2 PRO A 232      -1.150  42.454  19.372  1.00 94.38           H  
ATOM   3790  HG3 PRO A 232      -0.291  43.525  20.532  1.00 94.38           H  
ATOM   3791  CD  PRO A 232      -2.173  44.310  19.779  1.00 94.38           C  
ATOM   3792  HD2 PRO A 232      -1.989  45.142  20.459  1.00 94.38           H  
ATOM   3793  HD3 PRO A 232      -2.971  43.679  20.171  1.00 94.38           H  
ATOM   3794  N   PRO A 233      -1.138  43.466  15.331  1.00 94.51           N  
ATOM   3795  CA  PRO A 233      -1.278  42.318  14.441  1.00 94.51           C  
ATOM   3796  HA  PRO A 233      -2.318  42.248  14.122  1.00 94.51           H  
ATOM   3797  C   PRO A 233      -0.864  41.031  15.166  1.00 94.51           C  
ATOM   3798  CB  PRO A 233      -0.380  42.617  13.235  1.00 94.51           C  
ATOM   3799  HB2 PRO A 233      -0.813  42.242  12.308  1.00 94.51           H  
ATOM   3800  HB3 PRO A 233       0.612  42.192  13.389  1.00 94.51           H  
ATOM   3801  O   PRO A 233       0.159  41.017  15.851  1.00 94.51           O  
ATOM   3802  CG  PRO A 233      -0.273  44.144  13.241  1.00 94.51           C  
ATOM   3803  HG2 PRO A 233       0.646  44.488  12.767  1.00 94.51           H  
ATOM   3804  HG3 PRO A 233      -1.144  44.580  12.751  1.00 94.51           H  
ATOM   3805  CD  PRO A 233      -0.304  44.490  14.729  1.00 94.51           C  
ATOM   3806  HD2 PRO A 233       0.701  44.432  15.148  1.00 94.51           H  
ATOM   3807  HD3 PRO A 233      -0.721  45.486  14.873  1.00 94.51           H  
ATOM   3808  N   TYR A 234      -1.641  39.957  15.021  1.00 95.98           N  
ATOM   3809  H   TYR A 234      -2.474  40.030  14.454  1.00 95.98           H  
ATOM   3810  CA  TYR A 234      -1.410  38.700  15.740  1.00 95.98           C  
ATOM   3811  HA  TYR A 234      -0.371  38.667  16.067  1.00 95.98           H  
ATOM   3812  C   TYR A 234      -1.630  37.474  14.855  1.00 95.98           C  
ATOM   3813  CB  TYR A 234      -2.271  38.640  17.008  1.00 95.98           C  
ATOM   3814  HB2 TYR A 234      -2.004  39.480  17.650  1.00 95.98           H  
ATOM   3815  HB3 TYR A 234      -1.998  37.730  17.542  1.00 95.98           H  
ATOM   3816  O   TYR A 234      -2.399  37.521  13.896  1.00 95.98           O  
ATOM   3817  CG  TYR A 234      -3.777  38.638  16.816  1.00 95.98           C  
ATOM   3818  CD1 TYR A 234      -4.507  39.829  16.981  1.00 95.98           C  
ATOM   3819  HD1 TYR A 234      -3.991  40.747  17.217  1.00 95.98           H  
ATOM   3820  CD2 TYR A 234      -4.459  37.433  16.561  1.00 95.98           C  
ATOM   3821  HD2 TYR A 234      -3.904  36.512  16.457  1.00 95.98           H  
ATOM   3822  CE1 TYR A 234      -5.910  39.822  16.886  1.00 95.98           C  
ATOM   3823  HE1 TYR A 234      -6.459  40.738  17.046  1.00 95.98           H  
ATOM   3824  CE2 TYR A 234      -5.865  37.416  16.484  1.00 95.98           C  
ATOM   3825  HE2 TYR A 234      -6.401  36.487  16.352  1.00 95.98           H  
ATOM   3826  OH  TYR A 234      -7.948  38.612  16.524  1.00 95.98           O  
ATOM   3827  HH  TYR A 234      -8.318  39.480  16.700  1.00 95.98           H  
ATOM   3828  CZ  TYR A 234      -6.594  38.612  16.640  1.00 95.98           C  
ATOM   3829  N   VAL A 235      -0.961  36.362  15.177  1.00 95.87           N  
ATOM   3830  H   VAL A 235      -0.410  36.372  16.023  1.00 95.87           H  
ATOM   3831  CA  VAL A 235      -1.214  35.055  14.549  1.00 95.87           C  
ATOM   3832  HA  VAL A 235      -1.621  35.220  13.551  1.00 95.87           H  
ATOM   3833  C   VAL A 235      -2.247  34.296  15.377  1.00 95.87           C  
ATOM   3834  CB  VAL A 235       0.062  34.200  14.401  1.00 95.87           C  
ATOM   3835  HB  VAL A 235       0.390  33.865  15.385  1.00 95.87           H  
ATOM   3836  O   VAL A 235      -2.130  34.244  16.597  1.00 95.87           O  
ATOM   3837  CG1 VAL A 235      -0.213  32.977  13.521  1.00 95.87           C  
ATOM   3838 HG11 VAL A 235      -0.946  32.323  13.993  1.00 95.87           H  
ATOM   3839 HG12 VAL A 235       0.710  32.413  13.380  1.00 95.87           H  
ATOM   3840 HG13 VAL A 235      -0.589  33.302  12.552  1.00 95.87           H  
ATOM   3841  CG2 VAL A 235       1.222  34.947  13.735  1.00 95.87           C  
ATOM   3842 HG21 VAL A 235       0.932  35.279  12.738  1.00 95.87           H  
ATOM   3843 HG22 VAL A 235       1.508  35.800  14.351  1.00 95.87           H  
ATOM   3844 HG23 VAL A 235       2.090  34.292  13.650  1.00 95.87           H  
ATOM   3845  N   THR A 236      -3.224  33.656  14.732  1.00 93.28           N  
ATOM   3846  H   THR A 236      -3.290  33.755  13.729  1.00 93.28           H  
ATOM   3847  CA  THR A 236      -4.198  32.783  15.406  1.00 93.28           C  
ATOM   3848  HA  THR A 236      -4.779  33.381  16.109  1.00 93.28           H  
ATOM   3849  C   THR A 236      -3.493  31.665  16.179  1.00 93.28           C  
ATOM   3850  CB  THR A 236      -5.165  32.140  14.400  1.00 93.28           C  
ATOM   3851  HB  THR A 236      -5.804  31.436  14.933  1.00 93.28           H  
ATOM   3852  O   THR A 236      -2.901  30.762  15.577  1.00 93.28           O  
ATOM   3853  CG2 THR A 236      -6.057  33.170  13.716  1.00 93.28           C  
ATOM   3854 HG21 THR A 236      -6.703  33.636  14.461  1.00 93.28           H  
ATOM   3855 HG22 THR A 236      -5.457  33.939  13.230  1.00 93.28           H  
ATOM   3856 HG23 THR A 236      -6.672  32.679  12.962  1.00 93.28           H  
ATOM   3857  OG1 THR A 236      -4.454  31.433  13.405  1.00 93.28           O  
ATOM   3858  HG1 THR A 236      -3.755  30.958  13.861  1.00 93.28           H  
ATOM   3859  N   ALA A 237      -3.599  31.673  17.507  1.00 88.20           N  
ATOM   3860  H   ALA A 237      -4.056  32.461  17.944  1.00 88.20           H  
ATOM   3861  CA  ALA A 237      -2.859  30.765  18.382  1.00 88.20           C  
ATOM   3862  HA  ALA A 237      -1.805  30.844  18.117  1.00 88.20           H  
ATOM   3863  C   ALA A 237      -3.256  29.282  18.247  1.00 88.20           C  
ATOM   3864  CB  ALA A 237      -2.992  31.255  19.823  1.00 88.20           C  
ATOM   3865  HB1 ALA A 237      -2.548  32.247  19.913  1.00 88.20           H  
ATOM   3866  HB2 ALA A 237      -4.041  31.293  20.116  1.00 88.20           H  
ATOM   3867  HB3 ALA A 237      -2.454  30.585  20.494  1.00 88.20           H  
ATOM   3868  O   ALA A 237      -2.573  28.413  18.789  1.00 88.20           O  
ATOM   3869  N   GLY A 238      -4.338  28.968  17.528  1.00 93.44           N  
ATOM   3870  H   GLY A 238      -4.901  29.721  17.159  1.00 93.44           H  
ATOM   3871  CA  GLY A 238      -4.743  27.588  17.259  1.00 93.44           C  
ATOM   3872  HA2 GLY A 238      -4.633  27.018  18.182  1.00 93.44           H  
ATOM   3873  HA3 GLY A 238      -5.792  27.561  16.964  1.00 93.44           H  
ATOM   3874  C   GLY A 238      -3.906  26.854  16.209  1.00 93.44           C  
ATOM   3875  O   GLY A 238      -3.921  25.628  16.200  1.00 93.44           O  
ATOM   3876  N   ALA A 239      -3.136  27.560  15.370  1.00 97.08           N  
ATOM   3877  H   ALA A 239      -3.162  28.568  15.429  1.00 97.08           H  
ATOM   3878  CA  ALA A 239      -2.087  26.954  14.544  1.00 97.08           C  
ATOM   3879  HA  ALA A 239      -1.577  26.195  15.138  1.00 97.08           H  
ATOM   3880  C   ALA A 239      -1.047  27.990  14.082  1.00 97.08           C  
ATOM   3881  CB  ALA A 239      -2.711  26.248  13.332  1.00 97.08           C  
ATOM   3882  HB1 ALA A 239      -1.920  25.831  12.709  1.00 97.08           H  
ATOM   3883  HB2 ALA A 239      -3.349  25.432  13.672  1.00 97.08           H  
ATOM   3884  HB3 ALA A 239      -3.304  26.956  12.752  1.00 97.08           H  
ATOM   3885  O   ALA A 239      -1.345  28.839  13.238  1.00 97.08           O  
ATOM   3886  N   PHE A 240       0.190  27.883  14.574  1.00 97.19           N  
ATOM   3887  H   PHE A 240       0.376  27.173  15.268  1.00 97.19           H  
ATOM   3888  CA  PHE A 240       1.299  28.758  14.177  1.00 97.19           C  
ATOM   3889  HA  PHE A 240       1.153  29.035  13.133  1.00 97.19           H  
ATOM   3890  C   PHE A 240       2.674  28.085  14.279  1.00 97.19           C  
ATOM   3891  CB  PHE A 240       1.272  30.048  15.003  1.00 97.19           C  
ATOM   3892  HB2 PHE A 240       0.296  30.516  14.879  1.00 97.19           H  
ATOM   3893  HB3 PHE A 240       2.011  30.735  14.589  1.00 97.19           H  
ATOM   3894  O   PHE A 240       2.885  27.162  15.062  1.00 97.19           O  
ATOM   3895  CG  PHE A 240       1.535  29.890  16.487  1.00 97.19           C  
ATOM   3896  CD1 PHE A 240       0.463  29.642  17.361  1.00 97.19           C  
ATOM   3897  HD1 PHE A 240      -0.531  29.505  16.961  1.00 97.19           H  
ATOM   3898  CD2 PHE A 240       2.837  30.038  17.003  1.00 97.19           C  
ATOM   3899  HD2 PHE A 240       3.666  30.227  16.338  1.00 97.19           H  
ATOM   3900  CE1 PHE A 240       0.677  29.586  18.749  1.00 97.19           C  
ATOM   3901  HE1 PHE A 240      -0.150  29.407  19.420  1.00 97.19           H  
ATOM   3902  CE2 PHE A 240       3.054  29.972  18.390  1.00 97.19           C  
ATOM   3903  HE2 PHE A 240       4.051  30.093  18.785  1.00 97.19           H  
ATOM   3904  CZ  PHE A 240       1.973  29.756  19.263  1.00 97.19           C  
ATOM   3905  HZ  PHE A 240       2.135  29.702  20.330  1.00 97.19           H  
ATOM   3906  N   ILE A 241       3.632  28.564  13.486  1.00 96.78           N  
ATOM   3907  H   ILE A 241       3.399  29.358  12.906  1.00 96.78           H  
ATOM   3908  CA  ILE A 241       5.013  28.073  13.449  1.00 96.78           C  
ATOM   3909  HA  ILE A 241       5.097  27.236  14.142  1.00 96.78           H  
ATOM   3910  C   ILE A 241       5.983  29.151  13.924  1.00 96.78           C  
ATOM   3911  CB  ILE A 241       5.379  27.544  12.045  1.00 96.78           C  
ATOM   3912  HB  ILE A 241       5.135  28.311  11.311  1.00 96.78           H  
ATOM   3913  O   ILE A 241       5.928  30.289  13.458  1.00 96.78           O  
ATOM   3914  CG1 ILE A 241       4.543  26.280  11.746  1.00 96.78           C  
ATOM   3915 HG12 ILE A 241       3.485  26.538  11.794  1.00 96.78           H  
ATOM   3916 HG13 ILE A 241       4.740  25.530  12.512  1.00 96.78           H  
ATOM   3917  CG2 ILE A 241       6.884  27.229  11.922  1.00 96.78           C  
ATOM   3918 HG21 ILE A 241       7.482  28.123  12.101  1.00 96.78           H  
ATOM   3919 HG22 ILE A 241       7.112  26.901  10.908  1.00 96.78           H  
ATOM   3920 HG23 ILE A 241       7.168  26.457  12.637  1.00 96.78           H  
ATOM   3921  CD1 ILE A 241       4.811  25.655  10.373  1.00 96.78           C  
ATOM   3922 HD11 ILE A 241       4.039  24.913  10.166  1.00 96.78           H  
ATOM   3923 HD12 ILE A 241       4.788  26.422   9.599  1.00 96.78           H  
ATOM   3924 HD13 ILE A 241       5.783  25.163  10.369  1.00 96.78           H  
ATOM   3925  N   LEU A 242       6.926  28.745  14.775  1.00 96.52           N  
ATOM   3926  H   LEU A 242       6.878  27.787  15.091  1.00 96.52           H  
ATOM   3927  CA  LEU A 242       8.100  29.513  15.180  1.00 96.52           C  
ATOM   3928  HA  LEU A 242       8.051  30.501  14.721  1.00 96.52           H  
ATOM   3929  C   LEU A 242       9.391  28.836  14.696  1.00 96.52           C  
ATOM   3930  CB  LEU A 242       8.101  29.687  16.711  1.00 96.52           C  
ATOM   3931  HB2 LEU A 242       7.993  28.704  17.168  1.00 96.52           H  
ATOM   3932  HB3 LEU A 242       9.063  30.094  17.023  1.00 96.52           H  
ATOM   3933  O   LEU A 242       9.501  27.607  14.706  1.00 96.52           O  
ATOM   3934  CG  LEU A 242       6.988  30.613  17.235  1.00 96.52           C  
ATOM   3935  HG  LEU A 242       6.033  30.338  16.788  1.00 96.52           H  
ATOM   3936  CD1 LEU A 242       6.866  30.473  18.750  1.00 96.52           C  
ATOM   3937 HD11 LEU A 242       6.548  29.462  19.004  1.00 96.52           H  
ATOM   3938 HD12 LEU A 242       7.822  30.685  19.229  1.00 96.52           H  
ATOM   3939 HD13 LEU A 242       6.127  31.182  19.122  1.00 96.52           H  
ATOM   3940  CD2 LEU A 242       7.279  32.081  16.929  1.00 96.52           C  
ATOM   3941 HD21 LEU A 242       8.186  32.403  17.441  1.00 96.52           H  
ATOM   3942 HD22 LEU A 242       7.397  32.230  15.855  1.00 96.52           H  
ATOM   3943 HD23 LEU A 242       6.443  32.694  17.267  1.00 96.52           H  
ATOM   3944  N   SER A 243      10.403  29.621  14.321  1.00 94.50           N  
ATOM   3945  H   SER A 243      10.247  30.619  14.297  1.00 94.50           H  
ATOM   3946  CA  SER A 243      11.791  29.134  14.295  1.00 94.50           C  
ATOM   3947  HA  SER A 243      11.816  28.140  13.849  1.00 94.50           H  
ATOM   3948  C   SER A 243      12.366  29.026  15.711  1.00 94.50           C  
ATOM   3949  CB  SER A 243      12.694  30.045  13.456  1.00 94.50           C  
ATOM   3950  HB2 SER A 243      12.279  30.166  12.455  1.00 94.50           H  
ATOM   3951  HB3 SER A 243      13.677  29.585  13.363  1.00 94.50           H  
ATOM   3952  O   SER A 243      11.887  29.666  16.647  1.00 94.50           O  
ATOM   3953  OG  SER A 243      12.830  31.300  14.089  1.00 94.50           O  
ATOM   3954  HG  SER A 243      13.459  31.825  13.589  1.00 94.50           H  
ATOM   3955  N   GLN A 244      13.461  28.279  15.861  1.00 93.49           N  
ATOM   3956  H   GLN A 244      13.742  27.685  15.094  1.00 93.49           H  
ATOM   3957  CA  GLN A 244      14.265  28.234  17.089  1.00 93.49           C  
ATOM   3958  HA  GLN A 244      13.703  27.724  17.871  1.00 93.49           H  
ATOM   3959  C   GLN A 244      14.649  29.625  17.633  1.00 93.49           C  
ATOM   3960  CB  GLN A 244      15.534  27.438  16.749  1.00 93.49           C  
ATOM   3961  HB2 GLN A 244      16.144  28.053  16.087  1.00 93.49           H  
ATOM   3962  HB3 GLN A 244      15.259  26.539  16.197  1.00 93.49           H  
ATOM   3963  O   GLN A 244      14.616  29.847  18.844  1.00 93.49           O  
ATOM   3964  CG  GLN A 244      16.368  27.011  17.966  1.00 93.49           C  
ATOM   3965  HG2 GLN A 244      15.829  26.238  18.514  1.00 93.49           H  
ATOM   3966  HG3 GLN A 244      16.525  27.858  18.634  1.00 93.49           H  
ATOM   3967  CD  GLN A 244      17.742  26.480  17.556  1.00 93.49           C  
ATOM   3968  NE2 GLN A 244      18.411  25.725  18.393  1.00 93.49           N  
ATOM   3969 HE21 GLN A 244      17.987  25.425  19.259  1.00 93.49           H  
ATOM   3970 HE22 GLN A 244      19.298  25.370  18.063  1.00 93.49           H  
ATOM   3971  OE1 GLN A 244      18.272  26.766  16.497  1.00 93.49           O  
ATOM   3972  N   LYS A 245      15.003  30.568  16.748  1.00 94.13           N  
ATOM   3973  H   LYS A 245      14.978  30.326  15.768  1.00 94.13           H  
ATOM   3974  CA  LYS A 245      15.415  31.929  17.127  1.00 94.13           C  
ATOM   3975  HA  LYS A 245      16.052  31.863  18.010  1.00 94.13           H  
ATOM   3976  C   LYS A 245      14.211  32.785  17.533  1.00 94.13           C  
ATOM   3977  CB  LYS A 245      16.236  32.552  15.983  1.00 94.13           C  
ATOM   3978  HB2 LYS A 245      16.891  31.789  15.564  1.00 94.13           H  
ATOM   3979  HB3 LYS A 245      15.558  32.883  15.196  1.00 94.13           H  
ATOM   3980  O   LYS A 245      14.264  33.430  18.576  1.00 94.13           O  
ATOM   3981  CG  LYS A 245      17.117  33.733  16.430  1.00 94.13           C  
ATOM   3982  HG2 LYS A 245      16.507  34.498  16.910  1.00 94.13           H  
ATOM   3983  HG3 LYS A 245      17.855  33.371  17.146  1.00 94.13           H  
ATOM   3984  CD  LYS A 245      17.840  34.336  15.214  1.00 94.13           C  
ATOM   3985  HD2 LYS A 245      17.104  34.815  14.569  1.00 94.13           H  
ATOM   3986  HD3 LYS A 245      18.323  33.530  14.662  1.00 94.13           H  
ATOM   3987  CE  LYS A 245      18.902  35.372  15.604  1.00 94.13           C  
ATOM   3988  HE2 LYS A 245      18.407  36.274  15.963  1.00 94.13           H  
ATOM   3989  HE3 LYS A 245      19.497  34.963  16.421  1.00 94.13           H  
ATOM   3990  NZ  LYS A 245      19.794  35.685  14.459  1.00 94.13           N  
ATOM   3991  HZ1 LYS A 245      19.311  36.082  13.666  1.00 94.13           H  
ATOM   3992  HZ2 LYS A 245      20.147  34.850  14.013  1.00 94.13           H  
ATOM   3993  HZ3 LYS A 245      20.567  36.292  14.690  1.00 94.13           H  
ATOM   3994  N   ALA A 246      13.114  32.716  16.770  1.00 95.88           N  
ATOM   3995  H   ALA A 246      13.118  32.121  15.954  1.00 95.88           H  
ATOM   3996  CA  ALA A 246      11.870  33.416  17.090  1.00 95.88           C  
ATOM   3997  HA  ALA A 246      12.076  34.483  17.176  1.00 95.88           H  
ATOM   3998  C   ALA A 246      11.295  32.952  18.432  1.00 95.88           C  
ATOM   3999  CB  ALA A 246      10.859  33.207  15.958  1.00 95.88           C  
ATOM   4000  HB1 ALA A 246      10.618  32.149  15.857  1.00 95.88           H  
ATOM   4001  HB2 ALA A 246      11.264  33.575  15.015  1.00 95.88           H  
ATOM   4002  HB3 ALA A 246       9.945  33.759  16.178  1.00 95.88           H  
ATOM   4003  O   ALA A 246      10.999  33.789  19.272  1.00 95.88           O  
ATOM   4004  N   LEU A 247      11.222  31.637  18.675  1.00 96.76           N  
ATOM   4005  H   LEU A 247      11.479  31.001  17.934  1.00 96.76           H  
ATOM   4006  CA  LEU A 247      10.750  31.063  19.939  1.00 96.76           C  
ATOM   4007  HA  LEU A 247       9.699  31.319  20.072  1.00 96.76           H  
ATOM   4008  C   LEU A 247      11.496  31.631  21.154  1.00 96.76           C  
ATOM   4009  CB  LEU A 247      10.900  29.533  19.857  1.00 96.76           C  
ATOM   4010  HB2 LEU A 247      10.228  29.148  19.090  1.00 96.76           H  
ATOM   4011  HB3 LEU A 247      11.921  29.307  19.549  1.00 96.76           H  
ATOM   4012  O   LEU A 247      10.864  32.082  22.106  1.00 96.76           O  
ATOM   4013  CG  LEU A 247      10.629  28.798  21.183  1.00 96.76           C  
ATOM   4014  HG  LEU A 247      11.266  29.200  21.971  1.00 96.76           H  
ATOM   4015  CD1 LEU A 247       9.168  28.896  21.624  1.00 96.76           C  
ATOM   4016 HD11 LEU A 247       9.035  28.335  22.549  1.00 96.76           H  
ATOM   4017 HD12 LEU A 247       8.509  28.495  20.854  1.00 96.76           H  
ATOM   4018 HD13 LEU A 247       8.907  29.935  21.821  1.00 96.76           H  
ATOM   4019  CD2 LEU A 247      10.995  27.330  21.022  1.00 96.76           C  
ATOM   4020 HD21 LEU A 247      12.013  27.231  20.644  1.00 96.76           H  
ATOM   4021 HD22 LEU A 247      10.954  26.855  22.002  1.00 96.76           H  
ATOM   4022 HD23 LEU A 247      10.297  26.838  20.345  1.00 96.76           H  
ATOM   4023  N   ARG A 248      12.835  31.625  21.119  1.00 95.75           N  
ATOM   4024  H   ARG A 248      13.288  31.252  20.297  1.00 95.75           H  
ATOM   4025  CA  ARG A 248      13.655  32.104  22.242  1.00 95.75           C  
ATOM   4026  HA  ARG A 248      13.294  31.652  23.166  1.00 95.75           H  
ATOM   4027  C   ARG A 248      13.519  33.611  22.458  1.00 95.75           C  
ATOM   4028  CB  ARG A 248      15.121  31.702  22.037  1.00 95.75           C  
ATOM   4029  HB2 ARG A 248      15.453  32.024  21.050  1.00 95.75           H  
ATOM   4030  HB3 ARG A 248      15.724  32.213  22.787  1.00 95.75           H  
ATOM   4031  O   ARG A 248      13.448  34.045  23.601  1.00 95.75           O  
ATOM   4032  CG  ARG A 248      15.322  30.183  22.187  1.00 95.75           C  
ATOM   4033  HG2 ARG A 248      14.727  29.658  21.439  1.00 95.75           H  
ATOM   4034  HG3 ARG A 248      14.983  29.863  23.172  1.00 95.75           H  
ATOM   4035  CD  ARG A 248      16.794  29.796  22.006  1.00 95.75           C  
ATOM   4036  HD2 ARG A 248      16.862  28.708  21.970  1.00 95.75           H  
ATOM   4037  HD3 ARG A 248      17.147  30.201  21.058  1.00 95.75           H  
ATOM   4038  NE  ARG A 248      17.618  30.293  23.125  1.00 95.75           N  
ATOM   4039  HE  ARG A 248      17.111  30.563  23.956  1.00 95.75           H  
ATOM   4040  NH1 ARG A 248      19.692  30.016  22.178  1.00 95.75           N  
ATOM   4041 HH11 ARG A 248      19.249  29.596  21.373  1.00 95.75           H  
ATOM   4042 HH12 ARG A 248      20.697  30.102  22.237  1.00 95.75           H  
ATOM   4043  NH2 ARG A 248      19.513  30.904  24.220  1.00 95.75           N  
ATOM   4044 HH21 ARG A 248      18.950  31.201  25.004  1.00 95.75           H  
ATOM   4045 HH22 ARG A 248      20.518  30.999  24.265  1.00 95.75           H  
ATOM   4046  CZ  ARG A 248      18.933  30.401  23.167  1.00 95.75           C  
ATOM   4047  N   GLN A 249      13.457  34.401  21.384  1.00 95.46           N  
ATOM   4048  H   GLN A 249      13.520  33.979  20.469  1.00 95.46           H  
ATOM   4049  CA  GLN A 249      13.302  35.859  21.466  1.00 95.46           C  
ATOM   4050  HA  GLN A 249      14.002  36.240  22.209  1.00 95.46           H  
ATOM   4051  C   GLN A 249      11.892  36.265  21.933  1.00 95.46           C  
ATOM   4052  CB  GLN A 249      13.693  36.449  20.101  1.00 95.46           C  
ATOM   4053  HB2 GLN A 249      13.021  36.068  19.332  1.00 95.46           H  
ATOM   4054  HB3 GLN A 249      14.699  36.098  19.870  1.00 95.46           H  
ATOM   4055  O   GLN A 249      11.759  37.168  22.756  1.00 95.46           O  
ATOM   4056  CG  GLN A 249      13.692  37.988  20.056  1.00 95.46           C  
ATOM   4057  HG2 GLN A 249      12.670  38.352  20.158  1.00 95.46           H  
ATOM   4058  HG3 GLN A 249      14.276  38.379  20.890  1.00 95.46           H  
ATOM   4059  CD  GLN A 249      14.293  38.534  18.759  1.00 95.46           C  
ATOM   4060  NE2 GLN A 249      13.871  39.683  18.283  1.00 95.46           N  
ATOM   4061 HE21 GLN A 249      13.147  40.225  18.731  1.00 95.46           H  
ATOM   4062 HE22 GLN A 249      14.297  40.016  17.430  1.00 95.46           H  
ATOM   4063  OE1 GLN A 249      15.168  37.941  18.145  1.00 95.46           O  
ATOM   4064  N   LEU A 250      10.854  35.557  21.477  1.00 95.33           N  
ATOM   4065  H   LEU A 250      11.031  34.841  20.786  1.00 95.33           H  
ATOM   4066  CA  LEU A 250       9.465  35.750  21.896  1.00 95.33           C  
ATOM   4067  HA  LEU A 250       9.217  36.806  21.786  1.00 95.33           H  
ATOM   4068  C   LEU A 250       9.283  35.382  23.378  1.00 95.33           C  
ATOM   4069  CB  LEU A 250       8.567  34.910  20.963  1.00 95.33           C  
ATOM   4070  HB2 LEU A 250       8.674  33.860  21.235  1.00 95.33           H  
ATOM   4071  HB3 LEU A 250       8.921  35.021  19.938  1.00 95.33           H  
ATOM   4072  O   LEU A 250       8.750  36.176  24.148  1.00 95.33           O  
ATOM   4073  CG  LEU A 250       7.076  35.283  20.960  1.00 95.33           C  
ATOM   4074  HG  LEU A 250       6.710  35.384  21.982  1.00 95.33           H  
ATOM   4075  CD1 LEU A 250       6.818  36.574  20.181  1.00 95.33           C  
ATOM   4076 HD11 LEU A 250       5.769  36.851  20.284  1.00 95.33           H  
ATOM   4077 HD12 LEU A 250       7.044  36.431  19.124  1.00 95.33           H  
ATOM   4078 HD13 LEU A 250       7.433  37.385  20.569  1.00 95.33           H  
ATOM   4079  CD2 LEU A 250       6.293  34.183  20.246  1.00 95.33           C  
ATOM   4080 HD21 LEU A 250       6.730  33.986  19.267  1.00 95.33           H  
ATOM   4081 HD22 LEU A 250       5.260  34.502  20.106  1.00 95.33           H  
ATOM   4082 HD23 LEU A 250       6.313  33.273  20.846  1.00 95.33           H  
ATOM   4083  N   TYR A 251       9.798  34.226  23.813  1.00 95.66           N  
ATOM   4084  H   TYR A 251      10.222  33.590  23.153  1.00 95.66           H  
ATOM   4085  CA  TYR A 251       9.732  33.839  25.223  1.00 95.66           C  
ATOM   4086  HA  TYR A 251       8.691  33.910  25.538  1.00 95.66           H  
ATOM   4087  C   TYR A 251      10.534  34.792  26.124  1.00 95.66           C  
ATOM   4088  CB  TYR A 251      10.162  32.381  25.407  1.00 95.66           C  
ATOM   4089  HB2 TYR A 251      11.160  32.249  24.989  1.00 95.66           H  
ATOM   4090  HB3 TYR A 251       9.479  31.735  24.855  1.00 95.66           H  
ATOM   4091  O   TYR A 251       9.996  35.256  27.127  1.00 95.66           O  
ATOM   4092  CG  TYR A 251      10.167  31.960  26.864  1.00 95.66           C  
ATOM   4093  CD1 TYR A 251      11.390  31.698  27.505  1.00 95.66           C  
ATOM   4094  HD1 TYR A 251      12.319  31.778  26.959  1.00 95.66           H  
ATOM   4095  CD2 TYR A 251       8.967  31.917  27.605  1.00 95.66           C  
ATOM   4096  HD2 TYR A 251       8.027  32.162  27.133  1.00 95.66           H  
ATOM   4097  CE1 TYR A 251      11.420  31.348  28.864  1.00 95.66           C  
ATOM   4098  HE1 TYR A 251      12.362  31.119  29.340  1.00 95.66           H  
ATOM   4099  CE2 TYR A 251       8.998  31.608  28.980  1.00 95.66           C  
ATOM   4100  HE2 TYR A 251       8.088  31.603  29.563  1.00 95.66           H  
ATOM   4101  OH  TYR A 251      10.284  30.974  30.920  1.00 95.66           O  
ATOM   4102  HH  TYR A 251      11.176  30.677  31.115  1.00 95.66           H  
ATOM   4103  CZ  TYR A 251      10.227  31.311  29.608  1.00 95.66           C  
ATOM   4104  N   ALA A 252      11.761  35.174  25.748  1.00 94.52           N  
ATOM   4105  H   ALA A 252      12.172  34.770  24.919  1.00 94.52           H  
ATOM   4106  CA  ALA A 252      12.560  36.127  26.524  1.00 94.52           C  
ATOM   4107  HA  ALA A 252      12.720  35.712  27.519  1.00 94.52           H  
ATOM   4108  C   ALA A 252      11.855  37.485  26.711  1.00 94.52           C  
ATOM   4109  CB  ALA A 252      13.923  36.298  25.844  1.00 94.52           C  
ATOM   4110  HB1 ALA A 252      13.792  36.684  24.834  1.00 94.52           H  
ATOM   4111  HB2 ALA A 252      14.436  35.337  25.803  1.00 94.52           H  
ATOM   4112  HB3 ALA A 252      14.528  36.998  26.420  1.00 94.52           H  
ATOM   4113  O   ALA A 252      11.870  38.032  27.811  1.00 94.52           O  
ATOM   4114  N   ALA A 253      11.178  37.998  25.677  1.00 93.81           N  
ATOM   4115  H   ALA A 253      11.216  37.533  24.781  1.00 93.81           H  
ATOM   4116  CA  ALA A 253      10.359  39.203  25.799  1.00 93.81           C  
ATOM   4117  HA  ALA A 253      10.961  39.994  26.246  1.00 93.81           H  
ATOM   4118  C   ALA A 253       9.136  38.994  26.713  1.00 93.81           C  
ATOM   4119  CB  ALA A 253       9.946  39.648  24.393  1.00 93.81           C  
ATOM   4120  HB1 ALA A 253      10.835  39.850  23.795  1.00 93.81           H  
ATOM   4121  HB2 ALA A 253       9.359  38.866  23.911  1.00 93.81           H  
ATOM   4122  HB3 ALA A 253       9.347  40.557  24.456  1.00 93.81           H  
ATOM   4123  O   ALA A 253       8.796  39.881  27.492  1.00 93.81           O  
ATOM   4124  N   SER A 254       8.495  37.820  26.658  1.00 94.21           N  
ATOM   4125  H   SER A 254       8.800  37.141  25.975  1.00 94.21           H  
ATOM   4126  CA  SER A 254       7.289  37.526  27.446  1.00 94.21           C  
ATOM   4127  HA  SER A 254       6.556  38.306  27.239  1.00 94.21           H  
ATOM   4128  C   SER A 254       7.509  37.523  28.961  1.00 94.21           C  
ATOM   4129  CB  SER A 254       6.672  36.196  27.013  1.00 94.21           C  
ATOM   4130  HB2 SER A 254       5.654  36.141  27.398  1.00 94.21           H  
ATOM   4131  HB3 SER A 254       6.626  36.154  25.925  1.00 94.21           H  
ATOM   4132  O   SER A 254       6.601  37.902  29.694  1.00 94.21           O  
ATOM   4133  OG  SER A 254       7.391  35.074  27.494  1.00 94.21           O  
ATOM   4134  HG  SER A 254       8.334  35.225  27.394  1.00 94.21           H  
ATOM   4135  N   VAL A 255       8.705  37.157  29.448  1.00 90.67           N  
ATOM   4136  H   VAL A 255       9.419  36.871  28.794  1.00 90.67           H  
ATOM   4137  CA  VAL A 255       8.992  37.057  30.895  1.00 90.67           C  
ATOM   4138  HA  VAL A 255       8.356  36.276  31.313  1.00 90.67           H  
ATOM   4139  C   VAL A 255       8.655  38.363  31.627  1.00 90.67           C  
ATOM   4140  CB  VAL A 255      10.463  36.653  31.141  1.00 90.67           C  
ATOM   4141  HB  VAL A 255      11.117  37.348  30.613  1.00 90.67           H  
ATOM   4142  O   VAL A 255       8.062  38.321  32.707  1.00 90.67           O  
ATOM   4143  CG1 VAL A 255      10.844  36.664  32.628  1.00 90.67           C  
ATOM   4144 HG11 VAL A 255      10.161  36.032  33.197  1.00 90.67           H  
ATOM   4145 HG12 VAL A 255      11.863  36.298  32.752  1.00 90.67           H  
ATOM   4146 HG13 VAL A 255      10.807  37.680  33.020  1.00 90.67           H  
ATOM   4147  CG2 VAL A 255      10.733  35.232  30.626  1.00 90.67           C  
ATOM   4148 HG21 VAL A 255      10.099  34.514  31.147  1.00 90.67           H  
ATOM   4149 HG22 VAL A 255      10.531  35.170  29.557  1.00 90.67           H  
ATOM   4150 HG23 VAL A 255      11.779  34.971  30.787  1.00 90.67           H  
ATOM   4151  N   HIS A 256       8.966  39.499  30.998  1.00 87.35           N  
ATOM   4152  H   HIS A 256       9.373  39.414  30.077  1.00 87.35           H  
ATOM   4153  CA  HIS A 256       8.814  40.862  31.520  1.00 87.35           C  
ATOM   4154  HA  HIS A 256       8.885  40.830  32.607  1.00 87.35           H  
ATOM   4155  C   HIS A 256       7.460  41.519  31.191  1.00 87.35           C  
ATOM   4156  CB  HIS A 256       9.985  41.705  30.987  1.00 87.35           C  
ATOM   4157  HB2 HIS A 256       9.929  42.705  31.417  1.00 87.35           H  
ATOM   4158  HB3 HIS A 256       9.891  41.800  29.905  1.00 87.35           H  
ATOM   4159  O   HIS A 256       7.303  42.725  31.364  1.00 87.35           O  
ATOM   4160  CG  HIS A 256      11.337  41.124  31.315  1.00 87.35           C  
ATOM   4161  CD2 HIS A 256      12.197  40.496  30.454  1.00 87.35           C  
ATOM   4162  HD2 HIS A 256      12.034  40.330  29.400  1.00 87.35           H  
ATOM   4163  ND1 HIS A 256      11.911  41.090  32.563  1.00 87.35           N  
ATOM   4164  HD1 HIS A 256      11.509  41.479  33.404  1.00 87.35           H  
ATOM   4165  CE1 HIS A 256      13.094  40.463  32.458  1.00 87.35           C  
ATOM   4166  HE1 HIS A 256      13.778  40.286  33.275  1.00 87.35           H  
ATOM   4167  NE2 HIS A 256      13.314  40.081  31.191  1.00 87.35           N  
ATOM   4168  N   LEU A 257       6.487  40.761  30.671  1.00 91.69           N  
ATOM   4169  H   LEU A 257       6.655  39.773  30.542  1.00 91.69           H  
ATOM   4170  CA  LEU A 257       5.183  41.280  30.257  1.00 91.69           C  
ATOM   4171  HA  LEU A 257       5.115  42.330  30.541  1.00 91.69           H  
ATOM   4172  C   LEU A 257       4.063  40.503  30.973  1.00 91.69           C  
ATOM   4173  CB  LEU A 257       5.056  41.198  28.722  1.00 91.69           C  
ATOM   4174  HB2 LEU A 257       5.142  40.151  28.430  1.00 91.69           H  
ATOM   4175  HB3 LEU A 257       4.063  41.544  28.434  1.00 91.69           H  
ATOM   4176  O   LEU A 257       4.023  39.274  30.858  1.00 91.69           O  
ATOM   4177  CG  LEU A 257       6.112  42.010  27.943  1.00 91.69           C  
ATOM   4178  HG  LEU A 257       7.111  41.709  28.258  1.00 91.69           H  
ATOM   4179  CD1 LEU A 257       5.983  41.722  26.447  1.00 91.69           C  
ATOM   4180 HD11 LEU A 257       6.736  42.291  25.902  1.00 91.69           H  
ATOM   4181 HD12 LEU A 257       4.986  41.983  26.092  1.00 91.69           H  
ATOM   4182 HD13 LEU A 257       6.173  40.663  26.275  1.00 91.69           H  
ATOM   4183  CD2 LEU A 257       5.990  43.524  28.139  1.00 91.69           C  
ATOM   4184 HD21 LEU A 257       6.131  43.776  29.190  1.00 91.69           H  
ATOM   4185 HD22 LEU A 257       5.012  43.879  27.811  1.00 91.69           H  
ATOM   4186 HD23 LEU A 257       6.771  44.030  27.571  1.00 91.69           H  
ATOM   4187  N   PRO A 258       3.139  41.176  31.689  1.00 91.33           N  
ATOM   4188  CA  PRO A 258       2.033  40.502  32.368  1.00 91.33           C  
ATOM   4189  HA  PRO A 258       2.427  39.794  33.098  1.00 91.33           H  
ATOM   4190  C   PRO A 258       1.164  39.745  31.357  1.00 91.33           C  
ATOM   4191  CB  PRO A 258       1.259  41.604  33.098  1.00 91.33           C  
ATOM   4192  HB2 PRO A 258       1.670  41.733  34.100  1.00 91.33           H  
ATOM   4193  HB3 PRO A 258       0.191  41.394  33.151  1.00 91.33           H  
ATOM   4194  O   PRO A 258       1.030  40.166  30.210  1.00 91.33           O  
ATOM   4195  CG  PRO A 258       1.549  42.853  32.267  1.00 91.33           C  
ATOM   4196  HG2 PRO A 258       0.874  42.888  31.412  1.00 91.33           H  
ATOM   4197  HG3 PRO A 258       1.464  43.764  32.860  1.00 91.33           H  
ATOM   4198  CD  PRO A 258       2.978  42.621  31.783  1.00 91.33           C  
ATOM   4199  HD2 PRO A 258       3.688  43.012  32.513  1.00 91.33           H  
ATOM   4200  HD3 PRO A 258       3.119  43.107  30.818  1.00 91.33           H  
ATOM   4201  N   LEU A 259       0.596  38.606  31.758  1.00 92.20           N  
ATOM   4202  H   LEU A 259       0.697  38.322  32.722  1.00 92.20           H  
ATOM   4203  CA  LEU A 259      -0.183  37.759  30.850  1.00 92.20           C  
ATOM   4204  HA  LEU A 259       0.389  37.632  29.930  1.00 92.20           H  
ATOM   4205  C   LEU A 259      -1.518  38.416  30.467  1.00 92.20           C  
ATOM   4206  CB  LEU A 259      -0.423  36.370  31.472  1.00 92.20           C  
ATOM   4207  HB2 LEU A 259      -0.998  36.503  32.389  1.00 92.20           H  
ATOM   4208  HB3 LEU A 259      -1.034  35.788  30.782  1.00 92.20           H  
ATOM   4209  O   LEU A 259      -2.218  38.961  31.317  1.00 92.20           O  
ATOM   4210  CG  LEU A 259       0.844  35.560  31.803  1.00 92.20           C  
ATOM   4211  HG  LEU A 259       1.449  36.116  32.519  1.00 92.20           H  
ATOM   4212  CD1 LEU A 259       0.450  34.221  32.430  1.00 92.20           C  
ATOM   4213 HD11 LEU A 259      -0.151  34.401  33.321  1.00 92.20           H  
ATOM   4214 HD12 LEU A 259       1.350  33.685  32.731  1.00 92.20           H  
ATOM   4215 HD13 LEU A 259      -0.118  33.620  31.720  1.00 92.20           H  
ATOM   4216  CD2 LEU A 259       1.692  35.266  30.566  1.00 92.20           C  
ATOM   4217 HD21 LEU A 259       2.106  36.198  30.182  1.00 92.20           H  
ATOM   4218 HD22 LEU A 259       2.526  34.618  30.837  1.00 92.20           H  
ATOM   4219 HD23 LEU A 259       1.090  34.787  29.793  1.00 92.20           H  
ATOM   4220  N   PHE A 260      -1.913  38.267  29.201  1.00 92.30           N  
ATOM   4221  H   PHE A 260      -1.280  37.815  28.556  1.00 92.30           H  
ATOM   4222  CA  PHE A 260      -3.239  38.637  28.700  1.00 92.30           C  
ATOM   4223  HA  PHE A 260      -3.784  39.162  29.485  1.00 92.30           H  
ATOM   4224  C   PHE A 260      -4.045  37.376  28.338  1.00 92.30           C  
ATOM   4225  CB  PHE A 260      -3.070  39.613  27.529  1.00 92.30           C  
ATOM   4226  HB2 PHE A 260      -2.425  40.434  27.843  1.00 92.30           H  
ATOM   4227  HB3 PHE A 260      -2.579  39.107  26.699  1.00 92.30           H  
ATOM   4228  O   PHE A 260      -3.481  36.419  27.811  1.00 92.30           O  
ATOM   4229  CG  PHE A 260      -4.378  40.195  27.052  1.00 92.30           C  
ATOM   4230  CD1 PHE A 260      -5.012  39.666  25.913  1.00 92.30           C  
ATOM   4231  HD1 PHE A 260      -4.543  38.878  25.342  1.00 92.30           H  
ATOM   4232  CD2 PHE A 260      -4.982  41.240  27.776  1.00 92.30           C  
ATOM   4233  HD2 PHE A 260      -4.498  41.655  28.648  1.00 92.30           H  
ATOM   4234  CE1 PHE A 260      -6.265  40.164  25.521  1.00 92.30           C  
ATOM   4235  HE1 PHE A 260      -6.751  39.769  24.641  1.00 92.30           H  
ATOM   4236  CE2 PHE A 260      -6.232  41.736  27.378  1.00 92.30           C  
ATOM   4237  HE2 PHE A 260      -6.699  42.535  27.936  1.00 92.30           H  
ATOM   4238  CZ  PHE A 260      -6.885  41.182  26.267  1.00 92.30           C  
ATOM   4239  HZ  PHE A 260      -7.867  41.539  25.994  1.00 92.30           H  
ATOM   4240  N   ARG A 261      -5.354  37.327  28.627  1.00 89.58           N  
ATOM   4241  H   ARG A 261      -5.777  38.160  29.010  1.00 89.58           H  
ATOM   4242  CA  ARG A 261      -6.147  36.068  28.634  1.00 89.58           C  
ATOM   4243  HA  ARG A 261      -5.554  35.306  29.141  1.00 89.58           H  
ATOM   4244  C   ARG A 261      -6.479  35.444  27.270  1.00 89.58           C  
ATOM   4245  CB  ARG A 261      -7.433  36.249  29.453  1.00 89.58           C  
ATOM   4246  HB2 ARG A 261      -7.935  35.286  29.546  1.00 89.58           H  
ATOM   4247  HB3 ARG A 261      -7.180  36.595  30.455  1.00 89.58           H  
ATOM   4248  O   ARG A 261      -7.043  34.351  27.236  1.00 89.58           O  
ATOM   4249  CG  ARG A 261      -8.385  37.255  28.794  1.00 89.58           C  
ATOM   4250  HG2 ARG A 261      -8.544  37.018  27.742  1.00 89.58           H  
ATOM   4251  HG3 ARG A 261      -7.933  38.245  28.858  1.00 89.58           H  
ATOM   4252  CD  ARG A 261      -9.745  37.268  29.491  1.00 89.58           C  
ATOM   4253  HD2 ARG A 261      -9.602  37.153  30.566  1.00 89.58           H  
ATOM   4254  HD3 ARG A 261     -10.359  36.449  29.119  1.00 89.58           H  
ATOM   4255  NE  ARG A 261     -10.364  38.565  29.248  1.00 89.58           N  
ATOM   4256  HE  ARG A 261      -9.780  39.363  29.454  1.00 89.58           H  
ATOM   4257  NH1 ARG A 261     -12.415  38.057  28.304  1.00 89.58           N  
ATOM   4258 HH11 ARG A 261     -13.252  38.448  27.895  1.00 89.58           H  
ATOM   4259 HH12 ARG A 261     -12.326  37.087  28.569  1.00 89.58           H  
ATOM   4260  NH2 ARG A 261     -11.678  40.132  28.398  1.00 89.58           N  
ATOM   4261 HH21 ARG A 261     -12.534  40.448  27.965  1.00 89.58           H  
ATOM   4262 HH22 ARG A 261     -11.057  40.814  28.810  1.00 89.58           H  
ATOM   4263  CZ  ARG A 261     -11.478  38.892  28.649  1.00 89.58           C  
ATOM   4264  N   PHE A 262      -6.182  36.128  26.167  1.00 92.68           N  
ATOM   4265  H   PHE A 262      -5.702  37.010  26.274  1.00 92.68           H  
ATOM   4266  CA  PHE A 262      -6.255  35.554  24.821  1.00 92.68           C  
ATOM   4267  HA  PHE A 262      -6.756  34.587  24.859  1.00 92.68           H  
ATOM   4268  C   PHE A 262      -4.836  35.285  24.329  1.00 92.68           C  
ATOM   4269  CB  PHE A 262      -7.066  36.454  23.875  1.00 92.68           C  
ATOM   4270  HB2 PHE A 262      -7.134  35.961  22.905  1.00 92.68           H  
ATOM   4271  HB3 PHE A 262      -6.520  37.388  23.737  1.00 92.68           H  
ATOM   4272  O   PHE A 262      -4.001  36.192  24.309  1.00 92.68           O  
ATOM   4273  CG  PHE A 262      -8.478  36.777  24.333  1.00 92.68           C  
ATOM   4274  CD1 PHE A 262      -9.278  35.792  24.945  1.00 92.68           C  
ATOM   4275  HD1 PHE A 262      -8.908  34.785  25.065  1.00 92.68           H  
ATOM   4276  CD2 PHE A 262      -8.998  38.072  24.147  1.00 92.68           C  
ATOM   4277  HD2 PHE A 262      -8.420  38.818  23.621  1.00 92.68           H  
ATOM   4278  CE1 PHE A 262     -10.553  36.121  25.430  1.00 92.68           C  
ATOM   4279  HE1 PHE A 262     -11.153  35.359  25.905  1.00 92.68           H  
ATOM   4280  CE2 PHE A 262     -10.268  38.404  24.645  1.00 92.68           C  
ATOM   4281  HE2 PHE A 262     -10.651  39.405  24.519  1.00 92.68           H  
ATOM   4282  CZ  PHE A 262     -11.031  37.435  25.313  1.00 92.68           C  
ATOM   4283  HZ  PHE A 262     -11.987  37.708  25.735  1.00 92.68           H  
ATOM   4284  N   ASP A 263      -4.558  34.027  23.983  1.00 93.93           N  
ATOM   4285  H   ASP A 263      -5.305  33.353  23.892  1.00 93.93           H  
ATOM   4286  CA  ASP A 263      -3.218  33.554  23.648  1.00 93.93           C  
ATOM   4287  HA  ASP A 263      -2.537  33.934  24.409  1.00 93.93           H  
ATOM   4288  C   ASP A 263      -2.728  34.138  22.321  1.00 93.93           C  
ATOM   4289  CB  ASP A 263      -3.141  32.007  23.711  1.00 93.93           C  
ATOM   4290  HB2 ASP A 263      -3.253  31.723  24.758  1.00 93.93           H  
ATOM   4291  HB3 ASP A 263      -2.143  31.701  23.398  1.00 93.93           H  
ATOM   4292  O   ASP A 263      -1.559  34.491  22.201  1.00 93.93           O  
ATOM   4293  CG  ASP A 263      -4.185  31.176  22.940  1.00 93.93           C  
ATOM   4294  OD1 ASP A 263      -5.306  31.673  22.700  1.00 93.93           O  
ATOM   4295  OD2 ASP A 263      -3.904  29.979  22.675  1.00 93.93           O  
ATOM   4296  N   ASP A 264      -3.621  34.338  21.356  1.00 94.42           N  
ATOM   4297  H   ASP A 264      -4.590  34.133  21.555  1.00 94.42           H  
ATOM   4298  CA  ASP A 264      -3.313  34.987  20.083  1.00 94.42           C  
ATOM   4299  HA  ASP A 264      -2.420  34.514  19.673  1.00 94.42           H  
ATOM   4300  C   ASP A 264      -2.948  36.472  20.246  1.00 94.42           C  
ATOM   4301  CB  ASP A 264      -4.454  34.712  19.088  1.00 94.42           C  
ATOM   4302  HB2 ASP A 264      -4.182  35.137  18.122  1.00 94.42           H  
ATOM   4303  HB3 ASP A 264      -4.517  33.631  18.961  1.00 94.42           H  
ATOM   4304  O   ASP A 264      -1.856  36.888  19.849  1.00 94.42           O  
ATOM   4305  CG  ASP A 264      -5.865  35.180  19.463  1.00 94.42           C  
ATOM   4306  OD1 ASP A 264      -6.067  35.669  20.598  1.00 94.42           O  
ATOM   4307  OD2 ASP A 264      -6.745  34.970  18.600  1.00 94.42           O  
ATOM   4308  N   VAL A 265      -3.795  37.256  20.917  1.00 94.83           N  
ATOM   4309  H   VAL A 265      -4.691  36.852  21.150  1.00 94.83           H  
ATOM   4310  CA  VAL A 265      -3.537  38.671  21.227  1.00 94.83           C  
ATOM   4311  HA  VAL A 265      -3.378  39.207  20.291  1.00 94.83           H  
ATOM   4312  C   VAL A 265      -2.269  38.840  22.067  1.00 94.83           C  
ATOM   4313  CB  VAL A 265      -4.742  39.302  21.946  1.00 94.83           C  
ATOM   4314  HB  VAL A 265      -4.968  38.709  22.833  1.00 94.83           H  
ATOM   4315  O   VAL A 265      -1.455  39.713  21.760  1.00 94.83           O  
ATOM   4316  CG1 VAL A 265      -4.462  40.736  22.402  1.00 94.83           C  
ATOM   4317 HG11 VAL A 265      -4.206  41.361  21.546  1.00 94.83           H  
ATOM   4318 HG12 VAL A 265      -3.653  40.765  23.132  1.00 94.83           H  
ATOM   4319 HG13 VAL A 265      -5.352  41.129  22.894  1.00 94.83           H  
ATOM   4320  CG2 VAL A 265      -5.981  39.335  21.042  1.00 94.83           C  
ATOM   4321 HG21 VAL A 265      -5.770  39.905  20.137  1.00 94.83           H  
ATOM   4322 HG22 VAL A 265      -6.272  38.323  20.762  1.00 94.83           H  
ATOM   4323 HG23 VAL A 265      -6.815  39.798  21.570  1.00 94.83           H  
ATOM   4324  N   TYR A 266      -2.054  38.004  23.093  1.00 95.78           N  
ATOM   4325  H   TYR A 266      -2.742  37.294  23.301  1.00 95.78           H  
ATOM   4326  CA  TYR A 266      -0.842  38.075  23.913  1.00 95.78           C  
ATOM   4327  HA  TYR A 266      -0.768  39.082  24.323  1.00 95.78           H  
ATOM   4328  C   TYR A 266       0.416  37.832  23.074  1.00 95.78           C  
ATOM   4329  CB  TYR A 266      -0.906  37.084  25.083  1.00 95.78           C  
ATOM   4330  HB2 TYR A 266      -1.808  37.272  25.666  1.00 95.78           H  
ATOM   4331  HB3 TYR A 266      -0.982  36.072  24.687  1.00 95.78           H  
ATOM   4332  O   TYR A 266       1.363  38.612  23.154  1.00 95.78           O  
ATOM   4333  CG  TYR A 266       0.300  37.183  26.006  1.00 95.78           C  
ATOM   4334  CD1 TYR A 266       1.242  36.136  26.059  1.00 95.78           C  
ATOM   4335  HD1 TYR A 266       1.104  35.250  25.456  1.00 95.78           H  
ATOM   4336  CD2 TYR A 266       0.519  38.352  26.763  1.00 95.78           C  
ATOM   4337  HD2 TYR A 266      -0.173  39.179  26.703  1.00 95.78           H  
ATOM   4338  CE1 TYR A 266       2.377  36.250  26.885  1.00 95.78           C  
ATOM   4339  HE1 TYR A 266       3.113  35.460  26.926  1.00 95.78           H  
ATOM   4340  CE2 TYR A 266       1.664  38.469  27.577  1.00 95.78           C  
ATOM   4341  HE2 TYR A 266       1.846  39.380  28.128  1.00 95.78           H  
ATOM   4342  OH  TYR A 266       3.687  37.482  28.457  1.00 95.78           O  
ATOM   4343  HH  TYR A 266       3.702  38.231  29.057  1.00 95.78           H  
ATOM   4344  CZ  TYR A 266       2.590  37.410  27.656  1.00 95.78           C  
ATOM   4345  N   LEU A 267       0.419  36.820  22.201  1.00 96.75           N  
ATOM   4346  H   LEU A 267      -0.390  36.217  22.142  1.00 96.75           H  
ATOM   4347  CA  LEU A 267       1.545  36.580  21.297  1.00 96.75           C  
ATOM   4348  HA  LEU A 267       2.457  36.533  21.892  1.00 96.75           H  
ATOM   4349  C   LEU A 267       1.758  37.727  20.295  1.00 96.75           C  
ATOM   4350  CB  LEU A 267       1.355  35.239  20.575  1.00 96.75           C  
ATOM   4351  HB2 LEU A 267       2.117  35.162  19.800  1.00 96.75           H  
ATOM   4352  HB3 LEU A 267       0.379  35.243  20.089  1.00 96.75           H  
ATOM   4353  O   LEU A 267       2.904  37.994  19.940  1.00 96.75           O  
ATOM   4354  CG  LEU A 267       1.464  33.996  21.478  1.00 96.75           C  
ATOM   4355  HG  LEU A 267       0.778  34.064  22.322  1.00 96.75           H  
ATOM   4356  CD1 LEU A 267       1.116  32.765  20.639  1.00 96.75           C  
ATOM   4357 HD11 LEU A 267       0.083  32.845  20.300  1.00 96.75           H  
ATOM   4358 HD12 LEU A 267       1.779  32.693  19.777  1.00 96.75           H  
ATOM   4359 HD13 LEU A 267       1.214  31.868  21.250  1.00 96.75           H  
ATOM   4360  CD2 LEU A 267       2.858  33.801  22.068  1.00 96.75           C  
ATOM   4361 HD21 LEU A 267       3.592  33.721  21.265  1.00 96.75           H  
ATOM   4362 HD22 LEU A 267       3.114  34.636  22.719  1.00 96.75           H  
ATOM   4363 HD23 LEU A 267       2.872  32.895  22.673  1.00 96.75           H  
ATOM   4364  N   GLY A 268       0.704  38.443  19.885  1.00 96.97           N  
ATOM   4365  H   GLY A 268      -0.214  38.137  20.172  1.00 96.97           H  
ATOM   4366  CA  GLY A 268       0.815  39.690  19.115  1.00 96.97           C  
ATOM   4367  HA2 GLY A 268      -0.186  40.028  18.847  1.00 96.97           H  
ATOM   4368  HA3 GLY A 268       1.377  39.511  18.199  1.00 96.97           H  
ATOM   4369  C   GLY A 268       1.494  40.824  19.896  1.00 96.97           C  
ATOM   4370  O   GLY A 268       2.417  41.460  19.385  1.00 96.97           O  
ATOM   4371  N   ILE A 269       1.097  41.040  21.157  1.00 95.93           N  
ATOM   4372  H   ILE A 269       0.334  40.479  21.508  1.00 95.93           H  
ATOM   4373  CA  ILE A 269       1.722  42.018  22.069  1.00 95.93           C  
ATOM   4374  HA  ILE A 269       1.681  43.006  21.610  1.00 95.93           H  
ATOM   4375  C   ILE A 269       3.208  41.689  22.272  1.00 95.93           C  
ATOM   4376  CB  ILE A 269       0.955  42.073  23.419  1.00 95.93           C  
ATOM   4377  HB  ILE A 269       0.836  41.055  23.791  1.00 95.93           H  
ATOM   4378  O   ILE A 269       4.067  42.560  22.116  1.00 95.93           O  
ATOM   4379  CG1 ILE A 269      -0.455  42.683  23.228  1.00 95.93           C  
ATOM   4380 HG12 ILE A 269      -0.949  42.190  22.391  1.00 95.93           H  
ATOM   4381 HG13 ILE A 269      -0.363  43.741  22.984  1.00 95.93           H  
ATOM   4382  CG2 ILE A 269       1.736  42.866  24.485  1.00 95.93           C  
ATOM   4383 HG21 ILE A 269       2.678  42.371  24.723  1.00 95.93           H  
ATOM   4384 HG22 ILE A 269       1.935  43.880  24.137  1.00 95.93           H  
ATOM   4385 HG23 ILE A 269       1.162  42.911  25.411  1.00 95.93           H  
ATOM   4386  CD1 ILE A 269      -1.385  42.535  24.441  1.00 95.93           C  
ATOM   4387 HD11 ILE A 269      -1.038  43.145  25.274  1.00 95.93           H  
ATOM   4388 HD12 ILE A 269      -1.436  41.490  24.747  1.00 95.93           H  
ATOM   4389 HD13 ILE A 269      -2.386  42.870  24.166  1.00 95.93           H  
ATOM   4390  N   VAL A 270       3.522  40.426  22.575  1.00 96.10           N  
ATOM   4391  H   VAL A 270       2.766  39.768  22.702  1.00 96.10           H  
ATOM   4392  CA  VAL A 270       4.897  39.959  22.787  1.00 96.10           C  
ATOM   4393  HA  VAL A 270       5.373  40.611  23.519  1.00 96.10           H  
ATOM   4394  C   VAL A 270       5.718  40.061  21.498  1.00 96.10           C  
ATOM   4395  CB  VAL A 270       4.912  38.527  23.356  1.00 96.10           C  
ATOM   4396  HB  VAL A 270       4.393  37.861  22.667  1.00 96.10           H  
ATOM   4397  O   VAL A 270       6.852  40.525  21.556  1.00 96.10           O  
ATOM   4398  CG1 VAL A 270       6.334  38.004  23.570  1.00 96.10           C  
ATOM   4399 HG11 VAL A 270       6.850  38.610  24.315  1.00 96.10           H  
ATOM   4400 HG12 VAL A 270       6.907  38.026  22.643  1.00 96.10           H  
ATOM   4401 HG13 VAL A 270       6.287  36.971  23.912  1.00 96.10           H  
ATOM   4402  CG2 VAL A 270       4.249  38.442  24.738  1.00 96.10           C  
ATOM   4403 HG21 VAL A 270       4.206  37.401  25.057  1.00 96.10           H  
ATOM   4404 HG22 VAL A 270       4.816  39.015  25.472  1.00 96.10           H  
ATOM   4405 HG23 VAL A 270       3.231  38.832  24.717  1.00 96.10           H  
ATOM   4406  N   ALA A 271       5.173  39.705  20.329  1.00 96.99           N  
ATOM   4407  H   ALA A 271       4.240  39.317  20.318  1.00 96.99           H  
ATOM   4408  CA  ALA A 271       5.883  39.818  19.051  1.00 96.99           C  
ATOM   4409  HA  ALA A 271       6.832  39.286  19.133  1.00 96.99           H  
ATOM   4410  C   ALA A 271       6.215  41.272  18.689  1.00 96.99           C  
ATOM   4411  CB  ALA A 271       5.061  39.150  17.946  1.00 96.99           C  
ATOM   4412  HB1 ALA A 271       4.083  39.623  17.864  1.00 96.99           H  
ATOM   4413  HB2 ALA A 271       5.583  39.243  16.994  1.00 96.99           H  
ATOM   4414  HB3 ALA A 271       4.935  38.092  18.177  1.00 96.99           H  
ATOM   4415  O   ALA A 271       7.346  41.553  18.287  1.00 96.99           O  
ATOM   4416  N   LEU A 272       5.274  42.201  18.902  1.00 95.26           N  
ATOM   4417  H   LEU A 272       4.360  41.897  19.205  1.00 95.26           H  
ATOM   4418  CA  LEU A 272       5.500  43.634  18.712  1.00 95.26           C  
ATOM   4419  HA  LEU A 272       5.846  43.790  17.690  1.00 95.26           H  
ATOM   4420  C   LEU A 272       6.600  44.156  19.650  1.00 95.26           C  
ATOM   4421  CB  LEU A 272       4.160  44.371  18.901  1.00 95.26           C  
ATOM   4422  HB2 LEU A 272       3.761  44.125  19.885  1.00 95.26           H  
ATOM   4423  HB3 LEU A 272       3.455  44.001  18.157  1.00 95.26           H  
ATOM   4424  O   LEU A 272       7.533  44.815  19.192  1.00 95.26           O  
ATOM   4425  CG  LEU A 272       4.249  45.905  18.786  1.00 95.26           C  
ATOM   4426  HG  LEU A 272       4.888  46.291  19.581  1.00 95.26           H  
ATOM   4427  CD1 LEU A 272       4.794  46.369  17.434  1.00 95.26           C  
ATOM   4428 HD11 LEU A 272       4.755  47.457  17.378  1.00 95.26           H  
ATOM   4429 HD12 LEU A 272       5.835  46.062  17.326  1.00 95.26           H  
ATOM   4430 HD13 LEU A 272       4.203  45.944  16.623  1.00 95.26           H  
ATOM   4431  CD2 LEU A 272       2.859  46.511  18.955  1.00 95.26           C  
ATOM   4432 HD21 LEU A 272       2.931  47.597  18.997  1.00 95.26           H  
ATOM   4433 HD22 LEU A 272       2.231  46.228  18.110  1.00 95.26           H  
ATOM   4434 HD23 LEU A 272       2.404  46.153  19.879  1.00 95.26           H  
ATOM   4435  N   LYS A 273       6.545  43.809  20.943  1.00 94.04           N  
ATOM   4436  H   LYS A 273       5.754  43.263  21.251  1.00 94.04           H  
ATOM   4437  CA  LYS A 273       7.581  44.170  21.930  1.00 94.04           C  
ATOM   4438  HA  LYS A 273       7.766  45.243  21.874  1.00 94.04           H  
ATOM   4439  C   LYS A 273       8.941  43.517  21.648  1.00 94.04           C  
ATOM   4440  CB  LYS A 273       7.085  43.804  23.339  1.00 94.04           C  
ATOM   4441  HB2 LYS A 273       7.923  43.840  24.035  1.00 94.04           H  
ATOM   4442  HB3 LYS A 273       6.718  42.778  23.328  1.00 94.04           H  
ATOM   4443  O   LYS A 273       9.969  44.115  21.944  1.00 94.04           O  
ATOM   4444  CG  LYS A 273       5.972  44.724  23.871  1.00 94.04           C  
ATOM   4445  HG2 LYS A 273       5.586  44.277  24.787  1.00 94.04           H  
ATOM   4446  HG3 LYS A 273       5.153  44.783  23.154  1.00 94.04           H  
ATOM   4447  CD  LYS A 273       6.476  46.141  24.189  1.00 94.04           C  
ATOM   4448  HD2 LYS A 273       7.405  46.063  24.754  1.00 94.04           H  
ATOM   4449  HD3 LYS A 273       6.660  46.692  23.267  1.00 94.04           H  
ATOM   4450  CE  LYS A 273       5.432  46.870  25.039  1.00 94.04           C  
ATOM   4451  HE2 LYS A 273       5.128  46.193  25.837  1.00 94.04           H  
ATOM   4452  HE3 LYS A 273       4.548  47.091  24.441  1.00 94.04           H  
ATOM   4453  NZ  LYS A 273       5.971  48.102  25.664  1.00 94.04           N  
ATOM   4454  HZ1 LYS A 273       5.954  48.896  25.040  1.00 94.04           H  
ATOM   4455  HZ2 LYS A 273       5.426  48.297  26.492  1.00 94.04           H  
ATOM   4456  HZ3 LYS A 273       6.908  47.949  26.010  1.00 94.04           H  
ATOM   4457  N   ALA A 274       8.955  42.324  21.056  1.00 94.09           N  
ATOM   4458  H   ALA A 274       8.067  41.859  20.929  1.00 94.09           H  
ATOM   4459  CA  ALA A 274      10.161  41.588  20.678  1.00 94.09           C  
ATOM   4460  HA  ALA A 274      10.928  41.772  21.431  1.00 94.09           H  
ATOM   4461  C   ALA A 274      10.753  42.003  19.316  1.00 94.09           C  
ATOM   4462  CB  ALA A 274       9.826  40.090  20.693  1.00 94.09           C  
ATOM   4463  HB1 ALA A 274       9.098  39.865  19.914  1.00 94.09           H  
ATOM   4464  HB2 ALA A 274      10.730  39.506  20.520  1.00 94.09           H  
ATOM   4465  HB3 ALA A 274       9.408  39.808  21.660  1.00 94.09           H  
ATOM   4466  O   ALA A 274      11.817  41.500  18.951  1.00 94.09           O  
ATOM   4467  N   GLY A 275      10.073  42.859  18.542  1.00 93.32           N  
ATOM   4468  H   GLY A 275       9.200  43.230  18.888  1.00 93.32           H  
ATOM   4469  CA  GLY A 275      10.481  43.230  17.181  1.00 93.32           C  
ATOM   4470  HA2 GLY A 275       9.836  44.040  16.838  1.00 93.32           H  
ATOM   4471  HA3 GLY A 275      11.509  43.591  17.199  1.00 93.32           H  
ATOM   4472  C   GLY A 275      10.387  42.087  16.158  1.00 93.32           C  
ATOM   4473  O   GLY A 275      11.155  42.061  15.197  1.00 93.32           O  
ATOM   4474  N   ILE A 276       9.491  41.115  16.368  1.00 94.76           N  
ATOM   4475  H   ILE A 276       8.838  41.235  17.129  1.00 94.76           H  
ATOM   4476  CA  ILE A 276       9.329  39.939  15.499  1.00 94.76           C  
ATOM   4477  HA  ILE A 276      10.252  39.791  14.937  1.00 94.76           H  
ATOM   4478  C   ILE A 276       8.208  40.190  14.484  1.00 94.76           C  
ATOM   4479  CB  ILE A 276       9.104  38.653  16.332  1.00 94.76           C  
ATOM   4480  HB  ILE A 276       8.240  38.808  16.979  1.00 94.76           H  
ATOM   4481  O   ILE A 276       7.030  40.244  14.835  1.00 94.76           O  
ATOM   4482  CG1 ILE A 276      10.342  38.366  17.217  1.00 94.76           C  
ATOM   4483 HG12 ILE A 276      11.202  38.153  16.583  1.00 94.76           H  
ATOM   4484 HG13 ILE A 276      10.577  39.251  17.808  1.00 94.76           H  
ATOM   4485  CG2 ILE A 276       8.817  37.444  15.416  1.00 94.76           C  
ATOM   4486 HG21 ILE A 276       7.927  37.622  14.813  1.00 94.76           H  
ATOM   4487 HG22 ILE A 276       9.661  37.260  14.751  1.00 94.76           H  
ATOM   4488 HG23 ILE A 276       8.621  36.551  16.011  1.00 94.76           H  
ATOM   4489  CD1 ILE A 276      10.154  37.207  18.204  1.00 94.76           C  
ATOM   4490 HD11 ILE A 276      10.077  36.255  17.678  1.00 94.76           H  
ATOM   4491 HD12 ILE A 276      11.013  37.163  18.873  1.00 94.76           H  
ATOM   4492 HD13 ILE A 276       9.258  37.376  18.801  1.00 94.76           H  
ATOM   4493  N   SER A 277       8.573  40.290  13.204  1.00 91.87           N  
ATOM   4494  H   SER A 277       9.558  40.329  12.987  1.00 91.87           H  
ATOM   4495  CA  SER A 277       7.619  40.407  12.095  1.00 91.87           C  
ATOM   4496  HA  SER A 277       6.943  41.235  12.310  1.00 91.87           H  
ATOM   4497  C   SER A 277       6.789  39.133  11.910  1.00 91.87           C  
ATOM   4498  CB  SER A 277       8.347  40.711  10.784  1.00 91.87           C  
ATOM   4499  HB2 SER A 277       7.617  40.798   9.980  1.00 91.87           H  
ATOM   4500  HB3 SER A 277       9.035  39.898  10.554  1.00 91.87           H  
ATOM   4501  O   SER A 277       7.329  38.026  11.884  1.00 91.87           O  
ATOM   4502  OG  SER A 277       9.065  41.923  10.897  1.00 91.87           O  
ATOM   4503  HG  SER A 277       9.486  42.127  10.059  1.00 91.87           H  
ATOM   4504  N   LEU A 278       5.480  39.295  11.705  1.00 94.09           N  
ATOM   4505  H   LEU A 278       5.102  40.231  11.733  1.00 94.09           H  
ATOM   4506  CA  LEU A 278       4.553  38.187  11.463  1.00 94.09           C  
ATOM   4507  HA  LEU A 278       4.947  37.294  11.949  1.00 94.09           H  
ATOM   4508  C   LEU A 278       4.410  37.875   9.971  1.00 94.09           C  
ATOM   4509  CB  LEU A 278       3.178  38.491  12.075  1.00 94.09           C  
ATOM   4510  HB2 LEU A 278       2.710  39.299  11.511  1.00 94.09           H  
ATOM   4511  HB3 LEU A 278       2.563  37.599  11.955  1.00 94.09           H  
ATOM   4512  O   LEU A 278       4.322  38.778   9.139  1.00 94.09           O  
ATOM   4513  CG  LEU A 278       3.184  38.880  13.562  1.00 94.09           C  
ATOM   4514  HG  LEU A 278       3.651  39.857  13.685  1.00 94.09           H  
ATOM   4515  CD1 LEU A 278       1.739  38.970  14.034  1.00 94.09           C  
ATOM   4516 HD11 LEU A 278       1.221  38.023  13.880  1.00 94.09           H  
ATOM   4517 HD12 LEU A 278       1.731  39.215  15.096  1.00 94.09           H  
ATOM   4518 HD13 LEU A 278       1.222  39.759  13.489  1.00 94.09           H  
ATOM   4519  CD2 LEU A 278       3.921  37.866  14.431  1.00 94.09           C  
ATOM   4520 HD21 LEU A 278       3.564  36.857  14.225  1.00 94.09           H  
ATOM   4521 HD22 LEU A 278       3.760  38.100  15.484  1.00 94.09           H  
ATOM   4522 HD23 LEU A 278       4.992  37.922  14.235  1.00 94.09           H  
ATOM   4523  N   GLN A 279       4.307  36.590   9.637  1.00 91.35           N  
ATOM   4524  H   GLN A 279       4.437  35.907  10.368  1.00 91.35           H  
ATOM   4525  CA  GLN A 279       4.170  36.107   8.265  1.00 91.35           C  
ATOM   4526  HA  GLN A 279       4.210  36.953   7.579  1.00 91.35           H  
ATOM   4527  C   GLN A 279       2.820  35.403   8.057  1.00 91.35           C  
ATOM   4528  CB  GLN A 279       5.387  35.227   7.959  1.00 91.35           C  
ATOM   4529  HB2 GLN A 279       6.282  35.831   8.106  1.00 91.35           H  
ATOM   4530  HB3 GLN A 279       5.420  34.398   8.666  1.00 91.35           H  
ATOM   4531  O   GLN A 279       2.618  34.264   8.484  1.00 91.35           O  
ATOM   4532  CG  GLN A 279       5.394  34.674   6.528  1.00 91.35           C  
ATOM   4533  HG2 GLN A 279       5.321  35.499   5.819  1.00 91.35           H  
ATOM   4534  HG3 GLN A 279       4.532  34.021   6.388  1.00 91.35           H  
ATOM   4535  CD  GLN A 279       6.664  33.885   6.224  1.00 91.35           C  
ATOM   4536  NE2 GLN A 279       6.660  33.057   5.207  1.00 91.35           N  
ATOM   4537 HE21 GLN A 279       7.524  32.544   5.101  1.00 91.35           H  
ATOM   4538 HE22 GLN A 279       5.856  32.981   4.600  1.00 91.35           H  
ATOM   4539  OE1 GLN A 279       7.684  33.989   6.881  1.00 91.35           O  
ATOM   4540  N   HIS A 280       1.897  36.073   7.361  1.00 90.40           N  
ATOM   4541  H   HIS A 280       2.113  37.006   7.040  1.00 90.40           H  
ATOM   4542  CA  HIS A 280       0.614  35.482   6.969  1.00 90.40           C  
ATOM   4543  HA  HIS A 280       0.147  35.068   7.863  1.00 90.40           H  
ATOM   4544  C   HIS A 280       0.822  34.329   5.969  1.00 90.40           C  
ATOM   4545  CB  HIS A 280      -0.330  36.564   6.409  1.00 90.40           C  
ATOM   4546  HB2 HIS A 280       0.034  36.892   5.436  1.00 90.40           H  
ATOM   4547  HB3 HIS A 280      -0.323  37.428   7.074  1.00 90.40           H  
ATOM   4548  O   HIS A 280       1.653  34.419   5.062  1.00 90.40           O  
ATOM   4549  CG  HIS A 280      -1.758  36.083   6.262  1.00 90.40           C  
ATOM   4550  CD2 HIS A 280      -2.228  35.235   5.292  1.00 90.40           C  
ATOM   4551  HD2 HIS A 280      -1.662  34.830   4.467  1.00 90.40           H  
ATOM   4552  ND1 HIS A 280      -2.825  36.359   7.096  1.00 90.40           N  
ATOM   4553  HD1 HIS A 280      -2.881  37.055   7.827  1.00 90.40           H  
ATOM   4554  CE1 HIS A 280      -3.888  35.663   6.662  1.00 90.40           C  
ATOM   4555  HE1 HIS A 280      -4.872  35.701   7.104  1.00 90.40           H  
ATOM   4556  NE2 HIS A 280      -3.561  34.939   5.582  1.00 90.40           N  
ATOM   4557  N   CYS A 281       0.049  33.250   6.104  1.00 87.98           N  
ATOM   4558  H   CYS A 281      -0.542  33.185   6.920  1.00 87.98           H  
ATOM   4559  CA  CYS A 281       0.013  32.151   5.145  1.00 87.98           C  
ATOM   4560  HA  CYS A 281       0.289  32.527   4.160  1.00 87.98           H  
ATOM   4561  C   CYS A 281      -1.398  31.546   5.041  1.00 87.98           C  
ATOM   4562  CB  CYS A 281       1.061  31.120   5.588  1.00 87.98           C  
ATOM   4563  HB2 CYS A 281       2.036  31.604   5.641  1.00 87.98           H  
ATOM   4564  HB3 CYS A 281       0.808  30.757   6.585  1.00 87.98           H  
ATOM   4565  O   CYS A 281      -1.849  30.865   5.959  1.00 87.98           O  
ATOM   4566  SG  CYS A 281       1.131  29.734   4.413  1.00 87.98           S  
ATOM   4567  HG  CYS A 281       1.396  30.471   3.331  1.00 87.98           H  
ATOM   4568  N   ASP A 282      -2.059  31.726   3.890  1.00 85.81           N  
ATOM   4569  H   ASP A 282      -1.689  32.376   3.212  1.00 85.81           H  
ATOM   4570  CA  ASP A 282      -3.433  31.263   3.629  1.00 85.81           C  
ATOM   4571  HA  ASP A 282      -4.132  31.840   4.235  1.00 85.81           H  
ATOM   4572  C   ASP A 282      -3.680  29.774   3.896  1.00 85.81           C  
ATOM   4573  CB  ASP A 282      -3.757  31.479   2.147  1.00 85.81           C  
ATOM   4574  HB2 ASP A 282      -4.689  30.969   1.904  1.00 85.81           H  
ATOM   4575  HB3 ASP A 282      -2.974  31.033   1.533  1.00 85.81           H  
ATOM   4576  O   ASP A 282      -4.804  29.376   4.192  1.00 85.81           O  
ATOM   4577  CG  ASP A 282      -3.915  32.948   1.801  1.00 85.81           C  
ATOM   4578  OD1 ASP A 282      -5.075  33.403   1.873  1.00 85.81           O  
ATOM   4579  OD2 ASP A 282      -2.881  33.541   1.422  1.00 85.81           O  
ATOM   4580  N   ASP A 283      -2.659  28.922   3.758  1.00 90.07           N  
ATOM   4581  H   ASP A 283      -1.748  29.307   3.553  1.00 90.07           H  
ATOM   4582  CA  ASP A 283      -2.798  27.481   3.983  1.00 90.07           C  
ATOM   4583  HA  ASP A 283      -3.762  27.178   3.575  1.00 90.07           H  
ATOM   4584  C   ASP A 283      -2.895  27.096   5.473  1.00 90.07           C  
ATOM   4585  CB  ASP A 283      -1.714  26.710   3.213  1.00 90.07           C  
ATOM   4586  HB2 ASP A 283      -0.744  27.182   3.370  1.00 90.07           H  
ATOM   4587  HB3 ASP A 283      -1.669  25.697   3.613  1.00 90.07           H  
ATOM   4588  O   ASP A 283      -3.192  25.936   5.776  1.00 90.07           O  
ATOM   4589  CG  ASP A 283      -2.006  26.582   1.711  1.00 90.07           C  
ATOM   4590  OD1 ASP A 283      -3.208  26.468   1.340  1.00 90.07           O  
ATOM   4591  OD2 ASP A 283      -1.037  26.494   0.921  1.00 90.07           O  
ATOM   4592  N   PHE A 284      -2.740  28.056   6.391  1.00 93.75           N  
ATOM   4593  H   PHE A 284      -2.500  28.982   6.065  1.00 93.75           H  
ATOM   4594  CA  PHE A 284      -3.295  27.992   7.743  1.00 93.75           C  
ATOM   4595  HA  PHE A 284      -3.311  26.959   8.090  1.00 93.75           H  
ATOM   4596  C   PHE A 284      -4.738  28.510   7.693  1.00 93.75           C  
ATOM   4597  CB  PHE A 284      -2.432  28.801   8.720  1.00 93.75           C  
ATOM   4598  HB2 PHE A 284      -2.961  28.871   9.670  1.00 93.75           H  
ATOM   4599  HB3 PHE A 284      -2.317  29.818   8.345  1.00 93.75           H  
ATOM   4600  O   PHE A 284      -4.995  29.711   7.578  1.00 93.75           O  
ATOM   4601  CG  PHE A 284      -1.058  28.213   8.972  1.00 93.75           C  
ATOM   4602  CD1 PHE A 284      -0.785  27.546  10.181  1.00 93.75           C  
ATOM   4603  HD1 PHE A 284      -1.556  27.452  10.931  1.00 93.75           H  
ATOM   4604  CD2 PHE A 284      -0.037  28.371   8.017  1.00 93.75           C  
ATOM   4605  HD2 PHE A 284      -0.245  28.890   7.093  1.00 93.75           H  
ATOM   4606  CE1 PHE A 284       0.503  27.044  10.435  1.00 93.75           C  
ATOM   4607  HE1 PHE A 284       0.714  26.558  11.377  1.00 93.75           H  
ATOM   4608  CE2 PHE A 284       1.253  27.878   8.271  1.00 93.75           C  
ATOM   4609  HE2 PHE A 284       2.039  28.025   7.545  1.00 93.75           H  
ATOM   4610  CZ  PHE A 284       1.519  27.217   9.481  1.00 93.75           C  
ATOM   4611  HZ  PHE A 284       2.517  26.856   9.683  1.00 93.75           H  
ATOM   4612  N   ARG A 285      -5.695  27.581   7.726  1.00 91.06           N  
ATOM   4613  H   ARG A 285      -5.417  26.620   7.861  1.00 91.06           H  
ATOM   4614  CA  ARG A 285      -7.121  27.853   7.528  1.00 91.06           C  
ATOM   4615  HA  ARG A 285      -7.231  28.767   6.944  1.00 91.06           H  
ATOM   4616  C   ARG A 285      -7.809  28.092   8.874  1.00 91.06           C  
ATOM   4617  CB  ARG A 285      -7.766  26.687   6.751  1.00 91.06           C  
ATOM   4618  HB2 ARG A 285      -8.826  26.901   6.617  1.00 91.06           H  
ATOM   4619  HB3 ARG A 285      -7.688  25.780   7.352  1.00 91.06           H  
ATOM   4620  O   ARG A 285      -8.042  27.144   9.620  1.00 91.06           O  
ATOM   4621  CG  ARG A 285      -7.145  26.397   5.372  1.00 91.06           C  
ATOM   4622  HG2 ARG A 285      -7.565  25.463   4.999  1.00 91.06           H  
ATOM   4623  HG3 ARG A 285      -6.068  26.261   5.476  1.00 91.06           H  
ATOM   4624  CD  ARG A 285      -7.427  27.504   4.348  1.00 91.06           C  
ATOM   4625  HD2 ARG A 285      -8.497  27.532   4.140  1.00 91.06           H  
ATOM   4626  HD3 ARG A 285      -7.131  28.459   4.782  1.00 91.06           H  
ATOM   4627  NE  ARG A 285      -6.670  27.299   3.093  1.00 91.06           N  
ATOM   4628  HE  ARG A 285      -6.042  26.509   3.056  1.00 91.06           H  
ATOM   4629  NH1 ARG A 285      -7.168  29.326   2.129  1.00 91.06           N  
ATOM   4630 HH11 ARG A 285      -7.721  29.539   2.947  1.00 91.06           H  
ATOM   4631 HH12 ARG A 285      -6.850  30.100   1.564  1.00 91.06           H  
ATOM   4632  NH2 ARG A 285      -5.571  28.051   1.236  1.00 91.06           N  
ATOM   4633 HH21 ARG A 285      -4.847  27.356   1.344  1.00 91.06           H  
ATOM   4634 HH22 ARG A 285      -5.374  28.819   0.610  1.00 91.06           H  
ATOM   4635  CZ  ARG A 285      -6.481  28.216   2.157  1.00 91.06           C  
ATOM   4636  N   PHE A 286      -8.154  29.351   9.149  1.00 84.04           N  
ATOM   4637  H   PHE A 286      -7.809  30.086   8.549  1.00 84.04           H  
ATOM   4638  CA  PHE A 286      -8.950  29.733  10.320  1.00 84.04           C  
ATOM   4639  HA  PHE A 286      -8.474  29.336  11.217  1.00 84.04           H  
ATOM   4640  C   PHE A 286     -10.370  29.141  10.266  1.00 84.04           C  
ATOM   4641  CB  PHE A 286      -8.972  31.265  10.422  1.00 84.04           C  
ATOM   4642  HB2 PHE A 286      -7.949  31.624  10.531  1.00 84.04           H  
ATOM   4643  HB3 PHE A 286      -9.368  31.684   9.497  1.00 84.04           H  
ATOM   4644  O   PHE A 286     -10.797  28.470  11.200  1.00 84.04           O  
ATOM   4645  CG  PHE A 286      -9.782  31.785  11.592  1.00 84.04           C  
ATOM   4646  CD1 PHE A 286     -10.999  32.460  11.376  1.00 84.04           C  
ATOM   4647  HD1 PHE A 286     -11.368  32.615  10.373  1.00 84.04           H  
ATOM   4648  CD2 PHE A 286      -9.317  31.589  12.906  1.00 84.04           C  
ATOM   4649  HD2 PHE A 286      -8.392  31.059  13.082  1.00 84.04           H  
ATOM   4650  CE1 PHE A 286     -11.729  32.963  12.467  1.00 84.04           C  
ATOM   4651  HE1 PHE A 286     -12.647  33.507  12.296  1.00 84.04           H  
ATOM   4652  CE2 PHE A 286     -10.050  32.089  13.997  1.00 84.04           C  
ATOM   4653  HE2 PHE A 286      -9.684  31.951  15.003  1.00 84.04           H  
ATOM   4654  CZ  PHE A 286     -11.253  32.780  13.777  1.00 84.04           C  
ATOM   4655  HZ  PHE A 286     -11.806  33.179  14.615  1.00 84.04           H  
ATOM   4656  N   HIS A 287     -11.065  29.312   9.137  1.00 84.08           N  
ATOM   4657  H   HIS A 287     -10.657  29.878   8.407  1.00 84.08           H  
ATOM   4658  CA  HIS A 287     -12.329  28.625   8.847  1.00 84.08           C  
ATOM   4659  HA  HIS A 287     -12.823  28.365   9.783  1.00 84.08           H  
ATOM   4660  C   HIS A 287     -12.082  27.330   8.074  1.00 84.08           C  
ATOM   4661  CB  HIS A 287     -13.262  29.545   8.052  1.00 84.08           C  
ATOM   4662  HB2 HIS A 287     -12.777  29.836   7.121  1.00 84.08           H  
ATOM   4663  HB3 HIS A 287     -14.168  28.992   7.802  1.00 84.08           H  
ATOM   4664  O   HIS A 287     -11.292  27.314   7.122  1.00 84.08           O  
ATOM   4665  CG  HIS A 287     -13.666  30.778   8.811  1.00 84.08           C  
ATOM   4666  CD2 HIS A 287     -13.539  32.075   8.395  1.00 84.08           C  
ATOM   4667  HD2 HIS A 287     -13.129  32.406   7.452  1.00 84.08           H  
ATOM   4668  ND1 HIS A 287     -14.234  30.804  10.064  1.00 84.08           N  
ATOM   4669  HD1 HIS A 287     -14.430  30.003  10.648  1.00 84.08           H  
ATOM   4670  CE1 HIS A 287     -14.444  32.088  10.394  1.00 84.08           C  
ATOM   4671  HE1 HIS A 287     -14.867  32.427  11.328  1.00 84.08           H  
ATOM   4672  NE2 HIS A 287     -14.036  32.900   9.406  1.00 84.08           N  
ATOM   4673  N   ARG A 288     -12.790  26.256   8.434  1.00 89.78           N  
ATOM   4674  H   ARG A 288     -13.433  26.339   9.209  1.00 89.78           H  
ATOM   4675  CA  ARG A 288     -12.627  24.942   7.803  1.00 89.78           C  
ATOM   4676  HA  ARG A 288     -11.565  24.697   7.827  1.00 89.78           H  
ATOM   4677  C   ARG A 288     -13.124  24.932   6.344  1.00 89.78           C  
ATOM   4678  CB  ARG A 288     -13.355  23.921   8.683  1.00 89.78           C  
ATOM   4679  HB2 ARG A 288     -12.931  23.982   9.685  1.00 89.78           H  
ATOM   4680  HB3 ARG A 288     -14.414  24.177   8.728  1.00 89.78           H  
ATOM   4681  O   ARG A 288     -14.318  25.118   6.100  1.00 89.78           O  
ATOM   4682  CG  ARG A 288     -13.220  22.485   8.170  1.00 89.78           C  
ATOM   4683  HG2 ARG A 288     -12.165  22.243   8.043  1.00 89.78           H  
ATOM   4684  HG3 ARG A 288     -13.725  22.410   7.206  1.00 89.78           H  
ATOM   4685  CD  ARG A 288     -13.846  21.480   9.144  1.00 89.78           C  
ATOM   4686  HD2 ARG A 288     -14.748  21.915   9.573  1.00 89.78           H  
ATOM   4687  HD3 ARG A 288     -13.138  21.271   9.946  1.00 89.78           H  
ATOM   4688  NE  ARG A 288     -14.200  20.241   8.436  1.00 89.78           N  
ATOM   4689  HE  ARG A 288     -14.120  20.276   7.430  1.00 89.78           H  
ATOM   4690  NH1 ARG A 288     -14.883  18.962  10.242  1.00 89.78           N  
ATOM   4691 HH11 ARG A 288     -14.481  19.583  10.929  1.00 89.78           H  
ATOM   4692 HH12 ARG A 288     -15.297  18.089  10.537  1.00 89.78           H  
ATOM   4693  NH2 ARG A 288     -15.257  18.243   8.211  1.00 89.78           N  
ATOM   4694 HH21 ARG A 288     -15.255  18.296   7.202  1.00 89.78           H  
ATOM   4695 HH22 ARG A 288     -15.695  17.471   8.692  1.00 89.78           H  
ATOM   4696  CZ  ARG A 288     -14.760  19.172   8.971  1.00 89.78           C  
ATOM   4697  N   PRO A 289     -12.265  24.674   5.336  1.00 86.40           N  
ATOM   4698  CA  PRO A 289     -12.715  24.572   3.951  1.00 86.40           C  
ATOM   4699  HA  PRO A 289     -13.336  25.436   3.712  1.00 86.40           H  
ATOM   4700  C   PRO A 289     -13.542  23.295   3.728  1.00 86.40           C  
ATOM   4701  CB  PRO A 289     -11.445  24.631   3.098  1.00 86.40           C  
ATOM   4702  HB2 PRO A 289     -11.534  24.053   2.178  1.00 86.40           H  
ATOM   4703  HB3 PRO A 289     -11.209  25.671   2.872  1.00 86.40           H  
ATOM   4704  O   PRO A 289     -13.252  22.230   4.270  1.00 86.40           O  
ATOM   4705  CG  PRO A 289     -10.369  24.062   4.021  1.00 86.40           C  
ATOM   4706  HG2 PRO A 289      -9.382  24.456   3.781  1.00 86.40           H  
ATOM   4707  HG3 PRO A 289     -10.369  22.974   3.946  1.00 86.40           H  
ATOM   4708  CD  PRO A 289     -10.825  24.479   5.420  1.00 86.40           C  
ATOM   4709  HD2 PRO A 289     -10.347  25.419   5.696  1.00 86.40           H  
ATOM   4710  HD3 PRO A 289     -10.570  23.701   6.139  1.00 86.40           H  
ATOM   4711  N   ALA A 290     -14.576  23.377   2.887  1.00 85.85           N  
ATOM   4712  H   ALA A 290     -14.813  24.284   2.512  1.00 85.85           H  
ATOM   4713  CA  ALA A 290     -15.493  22.259   2.657  1.00 85.85           C  
ATOM   4714  HA  ALA A 290     -15.915  21.975   3.621  1.00 85.85           H  
ATOM   4715  C   ALA A 290     -14.782  21.025   2.060  1.00 85.85           C  
ATOM   4716  CB  ALA A 290     -16.644  22.744   1.766  1.00 85.85           C  
ATOM   4717  HB1 ALA A 290     -17.157  23.574   2.251  1.00 85.85           H  
ATOM   4718  HB2 ALA A 290     -16.256  23.071   0.801  1.00 85.85           H  
ATOM   4719  HB3 ALA A 290     -17.355  21.931   1.616  1.00 85.85           H  
ATOM   4720  O   ALA A 290     -14.315  21.057   0.916  1.00 85.85           O  
ATOM   4721  N   TYR A 291     -14.756  19.913   2.807  1.00 86.48           N  
ATOM   4722  H   TYR A 291     -15.102  19.977   3.754  1.00 86.48           H  
ATOM   4723  CA  TYR A 291     -14.073  18.680   2.407  1.00 86.48           C  
ATOM   4724  HA  TYR A 291     -13.088  18.965   2.037  1.00 86.48           H  
ATOM   4725  C   TYR A 291     -14.797  17.947   1.264  1.00 86.48           C  
ATOM   4726  CB  TYR A 291     -13.841  17.756   3.615  1.00 86.48           C  
ATOM   4727  HB2 TYR A 291     -14.790  17.350   3.966  1.00 86.48           H  
ATOM   4728  HB3 TYR A 291     -13.402  18.334   4.428  1.00 86.48           H  
ATOM   4729  O   TYR A 291     -15.639  17.072   1.470  1.00 86.48           O  
ATOM   4730  CG  TYR A 291     -12.892  16.629   3.253  1.00 86.48           C  
ATOM   4731  CD1 TYR A 291     -13.367  15.362   2.854  1.00 86.48           C  
ATOM   4732  HD1 TYR A 291     -14.425  15.150   2.893  1.00 86.48           H  
ATOM   4733  CD2 TYR A 291     -11.516  16.901   3.225  1.00 86.48           C  
ATOM   4734  HD2 TYR A 291     -11.153  17.858   3.570  1.00 86.48           H  
ATOM   4735  CE1 TYR A 291     -12.456  14.382   2.404  1.00 86.48           C  
ATOM   4736  HE1 TYR A 291     -12.786  13.394   2.118  1.00 86.48           H  
ATOM   4737  CE2 TYR A 291     -10.607  15.940   2.762  1.00 86.48           C  
ATOM   4738  HE2 TYR A 291      -9.551  16.166   2.741  1.00 86.48           H  
ATOM   4739  OH  TYR A 291     -10.193  13.770   1.898  1.00 86.48           O  
ATOM   4740  HH  TYR A 291      -9.298  14.006   2.153  1.00 86.48           H  
ATOM   4741  CZ  TYR A 291     -11.079  14.680   2.354  1.00 86.48           C  
ATOM   4742  N   LYS A 292     -14.450  18.282   0.019  1.00 78.93           N  
ATOM   4743  H   LYS A 292     -13.810  19.058  -0.079  1.00 78.93           H  
ATOM   4744  CA  LYS A 292     -15.004  17.626  -1.183  1.00 78.93           C  
ATOM   4745  HA  LYS A 292     -16.034  17.336  -0.975  1.00 78.93           H  
ATOM   4746  C   LYS A 292     -14.270  16.314  -1.506  1.00 78.93           C  
ATOM   4747  CB  LYS A 292     -15.027  18.644  -2.341  1.00 78.93           C  
ATOM   4748  HB2 LYS A 292     -15.325  18.140  -3.260  1.00 78.93           H  
ATOM   4749  HB3 LYS A 292     -14.030  19.064  -2.477  1.00 78.93           H  
ATOM   4750  O   LYS A 292     -14.845  15.387  -2.085  1.00 78.93           O  
ATOM   4751  CG  LYS A 292     -16.037  19.771  -2.036  1.00 78.93           C  
ATOM   4752  HG2 LYS A 292     -17.036  19.340  -1.984  1.00 78.93           H  
ATOM   4753  HG3 LYS A 292     -15.811  20.210  -1.064  1.00 78.93           H  
ATOM   4754  CD  LYS A 292     -16.042  20.908  -3.068  1.00 78.93           C  
ATOM   4755  HD2 LYS A 292     -16.360  20.521  -4.036  1.00 78.93           H  
ATOM   4756  HD3 LYS A 292     -15.036  21.319  -3.151  1.00 78.93           H  
ATOM   4757  CE  LYS A 292     -17.011  22.000  -2.583  1.00 78.93           C  
ATOM   4758  HE2 LYS A 292     -16.693  22.321  -1.591  1.00 78.93           H  
ATOM   4759  HE3 LYS A 292     -18.004  21.563  -2.482  1.00 78.93           H  
ATOM   4760  NZ  LYS A 292     -17.063  23.172  -3.496  1.00 78.93           N  
ATOM   4761  HZ1 LYS A 292     -16.157  23.613  -3.563  1.00 78.93           H  
ATOM   4762  HZ2 LYS A 292     -17.711  23.862  -3.144  1.00 78.93           H  
ATOM   4763  HZ3 LYS A 292     -17.364  22.902  -4.422  1.00 78.93           H  
ATOM   4764  N   GLY A 293     -13.021  16.204  -1.062  1.00 78.36           N  
ATOM   4765  H   GLY A 293     -12.655  16.997  -0.555  1.00 78.36           H  
ATOM   4766  CA  GLY A 293     -12.104  15.078  -1.246  1.00 78.36           C  
ATOM   4767  HA2 GLY A 293     -12.337  14.291  -0.529  1.00 78.36           H  
ATOM   4768  HA3 GLY A 293     -12.193  14.682  -2.258  1.00 78.36           H  
ATOM   4769  C   GLY A 293     -10.658  15.534  -1.016  1.00 78.36           C  
ATOM   4770  O   GLY A 293     -10.429  16.732  -0.818  1.00 78.36           O  
ATOM   4771  N   PRO A 294      -9.664  14.636  -1.068  1.00 81.00           N  
ATOM   4772  CA  PRO A 294      -8.307  14.957  -0.629  1.00 81.00           C  
ATOM   4773  HA  PRO A 294      -8.336  15.281   0.411  1.00 81.00           H  
ATOM   4774  C   PRO A 294      -7.635  16.085  -1.429  1.00 81.00           C  
ATOM   4775  CB  PRO A 294      -7.549  13.632  -0.700  1.00 81.00           C  
ATOM   4776  HB2 PRO A 294      -6.519  13.780  -1.023  1.00 81.00           H  
ATOM   4777  HB3 PRO A 294      -7.580  13.157   0.280  1.00 81.00           H  
ATOM   4778  O   PRO A 294      -6.859  16.848  -0.861  1.00 81.00           O  
ATOM   4779  CG  PRO A 294      -8.343  12.780  -1.691  1.00 81.00           C  
ATOM   4780  HG2 PRO A 294      -8.216  11.714  -1.500  1.00 81.00           H  
ATOM   4781  HG3 PRO A 294      -8.051  13.032  -2.710  1.00 81.00           H  
ATOM   4782  CD  PRO A 294      -9.777  13.234  -1.436  1.00 81.00           C  
ATOM   4783  HD2 PRO A 294     -10.378  13.099  -2.335  1.00 81.00           H  
ATOM   4784  HD3 PRO A 294     -10.203  12.668  -0.607  1.00 81.00           H  
ATOM   4785  N   ASP A 295      -7.979  16.276  -2.706  1.00 74.77           N  
ATOM   4786  H   ASP A 295      -8.546  15.584  -3.176  1.00 74.77           H  
ATOM   4787  CA  ASP A 295      -7.458  17.388  -3.514  1.00 74.77           C  
ATOM   4788  HA  ASP A 295      -6.369  17.358  -3.469  1.00 74.77           H  
ATOM   4789  C   ASP A 295      -7.888  18.775  -2.999  1.00 74.77           C  
ATOM   4790  CB  ASP A 295      -7.858  17.188  -4.980  1.00 74.77           C  
ATOM   4791  HB2 ASP A 295      -8.944  17.217  -5.069  1.00 74.77           H  
ATOM   4792  HB3 ASP A 295      -7.441  17.997  -5.580  1.00 74.77           H  
ATOM   4793  O   ASP A 295      -7.133  19.737  -3.143  1.00 74.77           O  
ATOM   4794  CG  ASP A 295      -7.326  15.852  -5.495  1.00 74.77           C  
ATOM   4795  OD1 ASP A 295      -6.099  15.770  -5.746  1.00 74.77           O  
ATOM   4796  OD2 ASP A 295      -8.128  14.894  -5.520  1.00 74.77           O  
ATOM   4797  N   SER A 296      -9.039  18.884  -2.317  1.00 82.68           N  
ATOM   4798  H   SER A 296      -9.571  18.041  -2.153  1.00 82.68           H  
ATOM   4799  CA  SER A 296      -9.469  20.135  -1.659  1.00 82.68           C  
ATOM   4800  HA  SER A 296      -9.306  20.947  -2.368  1.00 82.68           H  
ATOM   4801  C   SER A 296      -8.630  20.500  -0.426  1.00 82.68           C  
ATOM   4802  CB  SER A 296     -10.975  20.131  -1.345  1.00 82.68           C  
ATOM   4803  HB2 SER A 296     -11.518  19.981  -2.278  1.00 82.68           H  
ATOM   4804  HB3 SER A 296     -11.255  21.108  -0.951  1.00 82.68           H  
ATOM   4805  O   SER A 296      -8.663  21.642   0.015  1.00 82.68           O  
ATOM   4806  OG  SER A 296     -11.390  19.138  -0.419  1.00 82.68           O  
ATOM   4807  HG  SER A 296     -10.869  18.341  -0.533  1.00 82.68           H  
ATOM   4808  N   TYR A 297      -7.835  19.555   0.087  1.00 88.25           N  
ATOM   4809  H   TYR A 297      -7.844  18.642  -0.344  1.00 88.25           H  
ATOM   4810  CA  TYR A 297      -6.878  19.739   1.185  1.00 88.25           C  
ATOM   4811  HA  TYR A 297      -6.974  20.753   1.572  1.00 88.25           H  
ATOM   4812  C   TYR A 297      -5.417  19.617   0.700  1.00 88.25           C  
ATOM   4813  CB  TYR A 297      -7.244  18.780   2.334  1.00 88.25           C  
ATOM   4814  HB2 TYR A 297      -7.640  17.852   1.920  1.00 88.25           H  
ATOM   4815  HB3 TYR A 297      -6.341  18.520   2.887  1.00 88.25           H  
ATOM   4816  O   TYR A 297      -4.493  19.452   1.495  1.00 88.25           O  
ATOM   4817  CG  TYR A 297      -8.249  19.347   3.324  1.00 88.25           C  
ATOM   4818  CD1 TYR A 297      -7.891  19.481   4.680  1.00 88.25           C  
ATOM   4819  HD1 TYR A 297      -6.915  19.164   5.015  1.00 88.25           H  
ATOM   4820  CD2 TYR A 297      -9.529  19.763   2.903  1.00 88.25           C  
ATOM   4821  HD2 TYR A 297      -9.830  19.666   1.870  1.00 88.25           H  
ATOM   4822  CE1 TYR A 297      -8.789  20.039   5.610  1.00 88.25           C  
ATOM   4823  HE1 TYR A 297      -8.505  20.138   6.647  1.00 88.25           H  
ATOM   4824  CE2 TYR A 297     -10.432  20.314   3.829  1.00 88.25           C  
ATOM   4825  HE2 TYR A 297     -11.409  20.653   3.516  1.00 88.25           H  
ATOM   4826  OH  TYR A 297     -10.933  21.027   6.051  1.00 88.25           O  
ATOM   4827  HH  TYR A 297     -10.533  21.234   6.899  1.00 88.25           H  
ATOM   4828  CZ  TYR A 297     -10.062  20.463   5.180  1.00 88.25           C  
ATOM   4829  N   SER A 298      -5.181  19.714  -0.616  1.00 83.51           N  
ATOM   4830  H   SER A 298      -5.969  19.860  -1.231  1.00 83.51           H  
ATOM   4831  CA  SER A 298      -3.859  19.487  -1.222  1.00 83.51           C  
ATOM   4832  HA  SER A 298      -3.493  18.533  -0.842  1.00 83.51           H  
ATOM   4833  C   SER A 298      -2.789  20.526  -0.863  1.00 83.51           C  
ATOM   4834  CB  SER A 298      -3.972  19.355  -2.742  1.00 83.51           C  
ATOM   4835  HB2 SER A 298      -2.975  19.206  -3.158  1.00 83.51           H  
ATOM   4836  HB3 SER A 298      -4.578  18.482  -2.983  1.00 83.51           H  
ATOM   4837  O   SER A 298      -1.598  20.214  -0.946  1.00 83.51           O  
ATOM   4838  OG  SER A 298      -4.547  20.502  -3.334  1.00 83.51           O  
ATOM   4839  HG  SER A 298      -5.500  20.389  -3.327  1.00 83.51           H  
ATOM   4840  N   SER A 299      -3.189  21.733  -0.448  1.00 84.58           N  
ATOM   4841  H   SER A 299      -4.175  21.946  -0.487  1.00 84.58           H  
ATOM   4842  CA  SER A 299      -2.292  22.798   0.020  1.00 84.58           C  
ATOM   4843  HA  SER A 299      -1.261  22.521  -0.201  1.00 84.58           H  
ATOM   4844  C   SER A 299      -2.353  23.038   1.535  1.00 84.58           C  
ATOM   4845  CB  SER A 299      -2.592  24.082  -0.756  1.00 84.58           C  
ATOM   4846  HB2 SER A 299      -2.607  23.859  -1.823  1.00 84.58           H  
ATOM   4847  HB3 SER A 299      -1.804  24.814  -0.576  1.00 84.58           H  
ATOM   4848  O   SER A 299      -1.330  23.386   2.118  1.00 84.58           O  
ATOM   4849  OG  SER A 299      -3.841  24.617  -0.380  1.00 84.58           O  
ATOM   4850  HG  SER A 299      -3.650  25.344   0.217  1.00 84.58           H  
ATOM   4851  N   VAL A 300      -3.508  22.777   2.166  1.00 91.55           N  
ATOM   4852  H   VAL A 300      -4.283  22.480   1.590  1.00 91.55           H  
ATOM   4853  CA  VAL A 300      -3.794  23.024   3.593  1.00 91.55           C  
ATOM   4854  HA  VAL A 300      -3.863  24.101   3.744  1.00 91.55           H  
ATOM   4855  C   VAL A 300      -2.670  22.495   4.487  1.00 91.55           C  
ATOM   4856  CB  VAL A 300      -5.148  22.397   4.002  1.00 91.55           C  
ATOM   4857  HB  VAL A 300      -5.124  21.327   3.795  1.00 91.55           H  
ATOM   4858  O   VAL A 300      -2.368  21.298   4.482  1.00 91.55           O  
ATOM   4859  CG1 VAL A 300      -5.469  22.593   5.490  1.00 91.55           C  
ATOM   4860 HG11 VAL A 300      -6.453  22.181   5.715  1.00 91.55           H  
ATOM   4861 HG12 VAL A 300      -5.461  23.653   5.741  1.00 91.55           H  
ATOM   4862 HG13 VAL A 300      -4.739  22.075   6.112  1.00 91.55           H  
ATOM   4863  CG2 VAL A 300      -6.306  23.016   3.204  1.00 91.55           C  
ATOM   4864 HG21 VAL A 300      -6.359  24.087   3.396  1.00 91.55           H  
ATOM   4865 HG22 VAL A 300      -7.248  22.554   3.501  1.00 91.55           H  
ATOM   4866 HG23 VAL A 300      -6.171  22.856   2.134  1.00 91.55           H  
ATOM   4867  N   ILE A 301      -2.065  23.399   5.256  1.00 94.03           N  
ATOM   4868  H   ILE A 301      -2.393  24.353   5.197  1.00 94.03           H  
ATOM   4869  CA  ILE A 301      -1.062  23.117   6.286  1.00 94.03           C  
ATOM   4870  HA  ILE A 301      -0.459  22.259   5.988  1.00 94.03           H  
ATOM   4871  C   ILE A 301      -1.779  22.740   7.581  1.00 94.03           C  
ATOM   4872  CB  ILE A 301      -0.123  24.336   6.470  1.00 94.03           C  
ATOM   4873  HB  ILE A 301      -0.728  25.223   6.660  1.00 94.03           H  
ATOM   4874  O   ILE A 301      -1.504  21.679   8.138  1.00 94.03           O  
ATOM   4875  CG1 ILE A 301       0.729  24.568   5.202  1.00 94.03           C  
ATOM   4876 HG12 ILE A 301       0.096  24.520   4.316  1.00 94.03           H  
ATOM   4877 HG13 ILE A 301       1.474  23.777   5.115  1.00 94.03           H  
ATOM   4878  CG2 ILE A 301       0.813  24.124   7.670  1.00 94.03           C  
ATOM   4879 HG21 ILE A 301       1.484  24.975   7.787  1.00 94.03           H  
ATOM   4880 HG22 ILE A 301       0.247  24.036   8.597  1.00 94.03           H  
ATOM   4881 HG23 ILE A 301       1.402  23.221   7.510  1.00 94.03           H  
ATOM   4882  CD1 ILE A 301       1.448  25.923   5.178  1.00 94.03           C  
ATOM   4883 HD11 ILE A 301       2.245  25.950   5.921  1.00 94.03           H  
ATOM   4884 HD12 ILE A 301       1.885  26.081   4.192  1.00 94.03           H  
ATOM   4885 HD13 ILE A 301       0.736  26.724   5.378  1.00 94.03           H  
ATOM   4886  N   ALA A 302      -2.729  23.574   8.008  1.00 96.37           N  
ATOM   4887  H   ALA A 302      -2.922  24.402   7.463  1.00 96.37           H  
ATOM   4888  CA  ALA A 302      -3.527  23.389   9.214  1.00 96.37           C  
ATOM   4889  HA  ALA A 302      -3.558  22.326   9.457  1.00 96.37           H  
ATOM   4890  C   ALA A 302      -4.970  23.883   8.990  1.00 96.37           C  
ATOM   4891  CB  ALA A 302      -2.830  24.123  10.367  1.00 96.37           C  
ATOM   4892  HB1 ALA A 302      -2.823  25.196  10.177  1.00 96.37           H  
ATOM   4893  HB2 ALA A 302      -3.351  23.930  11.305  1.00 96.37           H  
ATOM   4894  HB3 ALA A 302      -1.804  23.769  10.469  1.00 96.37           H  
ATOM   4895  O   ALA A 302      -5.184  24.815   8.215  1.00 96.37           O  
ATOM   4896  N   SER A 303      -5.955  23.262   9.641  1.00 95.46           N  
ATOM   4897  H   SER A 303      -5.715  22.475  10.228  1.00 95.46           H  
ATOM   4898  CA  SER A 303      -7.368  23.674   9.621  1.00 95.46           C  
ATOM   4899  HA  SER A 303      -7.438  24.750   9.458  1.00 95.46           H  
ATOM   4900  C   SER A 303      -8.048  23.327  10.939  1.00 95.46           C  
ATOM   4901  CB  SER A 303      -8.109  22.947   8.491  1.00 95.46           C  
ATOM   4902  HB2 SER A 303      -7.682  23.253   7.536  1.00 95.46           H  
ATOM   4903  HB3 SER A 303      -7.957  21.874   8.606  1.00 95.46           H  
ATOM   4904  O   SER A 303      -7.978  22.172  11.349  1.00 95.46           O  
ATOM   4905  OG  SER A 303      -9.505  23.208   8.473  1.00 95.46           O  
ATOM   4906  HG  SER A 303      -9.867  23.126   9.359  1.00 95.46           H  
ATOM   4907  N   HIS A 304      -8.760  24.288  11.526  1.00 93.26           N  
ATOM   4908  H   HIS A 304      -8.740  25.215  11.126  1.00 93.26           H  
ATOM   4909  CA  HIS A 304      -9.618  24.097  12.701  1.00 93.26           C  
ATOM   4910  HA  HIS A 304      -9.049  23.590  13.480  1.00 93.26           H  
ATOM   4911  C   HIS A 304     -10.865  23.233  12.379  1.00 93.26           C  
ATOM   4912  CB  HIS A 304      -9.983  25.509  13.204  1.00 93.26           C  
ATOM   4913  HB2 HIS A 304      -9.070  26.087  13.347  1.00 93.26           H  
ATOM   4914  HB3 HIS A 304     -10.555  26.010  12.423  1.00 93.26           H  
ATOM   4915  O   HIS A 304     -11.059  22.806  11.234  1.00 93.26           O  
ATOM   4916  CG  HIS A 304     -10.780  25.581  14.485  1.00 93.26           C  
ATOM   4917  CD2 HIS A 304     -10.520  24.973  15.689  1.00 93.26           C  
ATOM   4918  HD2 HIS A 304      -9.672  24.352  15.936  1.00 93.26           H  
ATOM   4919  ND1 HIS A 304     -11.986  26.230  14.610  1.00 93.26           N  
ATOM   4920  HD1 HIS A 304     -12.450  26.755  13.882  1.00 93.26           H  
ATOM   4921  CE1 HIS A 304     -12.459  26.006  15.844  1.00 93.26           C  
ATOM   4922  HE1 HIS A 304     -13.397  26.377  16.229  1.00 93.26           H  
ATOM   4923  NE2 HIS A 304     -11.607  25.238  16.530  1.00 93.26           N  
ATOM   4924  N   GLU A 305     -11.718  23.014  13.389  1.00 91.29           N  
ATOM   4925  H   GLU A 305     -11.474  23.433  14.274  1.00 91.29           H  
ATOM   4926  CA  GLU A 305     -13.018  22.322  13.342  1.00 91.29           C  
ATOM   4927  HA  GLU A 305     -13.426  22.403  14.350  1.00 91.29           H  
ATOM   4928  C   GLU A 305     -12.939  20.804  13.067  1.00 91.29           C  
ATOM   4929  CB  GLU A 305     -14.033  23.043  12.432  1.00 91.29           C  
ATOM   4930  HB2 GLU A 305     -15.010  22.580  12.570  1.00 91.29           H  
ATOM   4931  HB3 GLU A 305     -13.720  22.867  11.402  1.00 91.29           H  
ATOM   4932  O   GLU A 305     -13.842  20.218  12.470  1.00 91.29           O  
ATOM   4933  CG  GLU A 305     -14.190  24.560  12.628  1.00 91.29           C  
ATOM   4934  HG2 GLU A 305     -14.669  24.755  13.587  1.00 91.29           H  
ATOM   4935  HG3 GLU A 305     -13.201  25.018  12.631  1.00 91.29           H  
ATOM   4936  CD  GLU A 305     -14.993  25.213  11.490  1.00 91.29           C  
ATOM   4937  OE1 GLU A 305     -14.705  26.395  11.183  1.00 91.29           O  
ATOM   4938  OE2 GLU A 305     -15.831  24.516  10.872  1.00 91.29           O
[truncated: 1,137,007 more chars]
