# Supplementary material for: In silico screening by AlphaFold2 program revealed the potential binding partners of nuage-localizing proteins and piRNA-related proteins
Source: eLife. 2025 Apr 22;13:RP101967. doi: 10.7554/eLife.101967 (PMC12014135; doi:10.7554/eLife.101967)
Supplement: Figure 5—source data 1. [file elife-101967-fig5-data1.zip › Figure 5-Source Data 1/i_Arx_piwi_relaxed_model_4_multimer_v2_pred_0.pdb]

ATOM      1  N   MET A   1      -4.202  -4.796  25.081  1.00 85.30           N  
ATOM      2  H   MET A   1      -3.894  -5.519  24.447  1.00 85.30           H  
ATOM      3  H2  MET A   1      -4.670  -4.079  24.545  1.00 85.30           H  
ATOM      4  H3  MET A   1      -4.784  -5.311  25.726  1.00 85.30           H  
ATOM      5  CA  MET A   1      -3.117  -4.075  25.856  1.00 85.30           C  
ATOM      6  HA  MET A   1      -2.873  -3.137  25.356  1.00 85.30           H  
ATOM      7  C   MET A   1      -1.937  -5.022  26.114  1.00 85.30           C  
ATOM      8  CB  MET A   1      -3.668  -3.600  27.228  1.00 85.30           C  
ATOM      9  HB2 MET A   1      -2.886  -4.054  27.837  1.00 85.30           H  
ATOM     10  HB3 MET A   1      -4.339  -4.127  27.906  1.00 85.30           H  
ATOM     11  O   MET A   1      -2.117  -6.225  26.310  1.00 85.30           O  
ATOM     12  CG  MET A   1      -4.526  -2.302  27.076  1.00 85.30           C  
ATOM     13  HG2 MET A   1      -5.230  -1.564  27.461  1.00 85.30           H  
ATOM     14  HG3 MET A   1      -5.454  -2.656  26.626  1.00 85.30           H  
ATOM     15  SD  MET A   1      -3.448  -0.820  26.834  1.00 85.30           S  
ATOM     16  CE  MET A   1      -3.723   0.048  28.428  1.00 85.30           C  
ATOM     17  HE1 MET A   1      -2.933   0.096  29.177  1.00 85.30           H  
ATOM     18  HE2 MET A   1      -3.490   0.950  27.862  1.00 85.30           H  
ATOM     19  HE3 MET A   1      -4.752   0.254  28.722  1.00 85.30           H  
ATOM     20  N   VAL A   2      -0.706  -4.554  25.940  1.00 91.57           N  
ATOM     21  H   VAL A   2      -0.535  -3.592  26.195  1.00 91.57           H  
ATOM     22  CA  VAL A   2       0.496  -5.397  26.127  1.00 91.57           C  
ATOM     23  HA  VAL A   2       0.232  -6.225  26.784  1.00 91.57           H  
ATOM     24  C   VAL A   2       1.488  -4.615  26.996  1.00 91.57           C  
ATOM     25  CB  VAL A   2       1.180  -5.751  24.768  1.00 91.57           C  
ATOM     26  HB  VAL A   2       2.036  -6.403  24.943  1.00 91.57           H  
ATOM     27  O   VAL A   2       1.376  -3.398  27.154  1.00 91.57           O  
ATOM     28  CG1 VAL A   2       0.263  -6.716  23.959  1.00 91.57           C  
ATOM     29 HG11 VAL A   2      -0.439  -7.285  24.568  1.00 91.57           H  
ATOM     30 HG12 VAL A   2      -0.385  -6.166  23.277  1.00 91.57           H  
ATOM     31 HG13 VAL A   2       1.034  -7.460  23.761  1.00 91.57           H  
ATOM     32  CG2 VAL A   2       1.457  -4.457  23.950  1.00 91.57           C  
ATOM     33 HG21 VAL A   2       0.620  -3.760  23.918  1.00 91.57           H  
ATOM     34 HG22 VAL A   2       1.937  -4.874  23.064  1.00 91.57           H  
ATOM     35 HG23 VAL A   2       2.346  -4.247  24.546  1.00 91.57           H  
ATOM     36  N   TYR A   3       2.408  -5.395  27.623  1.00 94.43           N  
ATOM     37  H   TYR A   3       2.565  -6.381  27.476  1.00 94.43           H  
ATOM     38  CA  TYR A   3       3.388  -4.749  28.527  1.00 94.43           C  
ATOM     39  HA  TYR A   3       2.965  -3.778  28.783  1.00 94.43           H  
ATOM     40  C   TYR A   3       4.766  -4.724  27.855  1.00 94.43           C  
ATOM     41  CB  TYR A   3       3.504  -5.579  29.846  1.00 94.43           C  
ATOM     42  HB2 TYR A   3       4.533  -5.904  29.695  1.00 94.43           H  
ATOM     43  HB3 TYR A   3       3.737  -6.257  30.667  1.00 94.43           H  
ATOM     44  O   TYR A   3       5.109  -5.607  27.064  1.00 94.43           O  
ATOM     45  CG  TYR A   3       2.203  -5.532  30.637  1.00 94.43           C  
ATOM     46  CD1 TYR A   3       1.991  -4.521  31.593  1.00 94.43           C  
ATOM     47  HD1 TYR A   3       2.781  -3.898  31.984  1.00 94.43           H  
ATOM     48  CD2 TYR A   3       1.227  -6.525  30.443  1.00 94.43           C  
ATOM     49  HD2 TYR A   3       1.386  -7.490  29.985  1.00 94.43           H  
ATOM     50  CE1 TYR A   3       0.800  -4.496  32.352  1.00 94.43           C  
ATOM     51  HE1 TYR A   3       0.786  -3.996  33.310  1.00 94.43           H  
ATOM     52  CE2 TYR A   3       0.032  -6.505  31.197  1.00 94.43           C  
ATOM     53  HE2 TYR A   3      -0.462  -7.445  31.396  1.00 94.43           H  
ATOM     54  OH  TYR A   3      -1.331  -5.464  32.900  1.00 94.43           O  
ATOM     55  HH  TYR A   3      -1.858  -5.168  33.646  1.00 94.43           H  
ATOM     56  CZ  TYR A   3      -0.156  -5.485  32.129  1.00 94.43           C  
ATOM     57  N   CYS A   4       5.556  -3.644  28.274  1.00 95.19           N  
ATOM     58  H   CYS A   4       5.236  -3.444  29.211  1.00 95.19           H  
ATOM     59  CA  CYS A   4       6.918  -3.462  27.724  1.00 95.19           C  
ATOM     60  HA  CYS A   4       6.694  -3.246  26.680  1.00 95.19           H  
ATOM     61  C   CYS A   4       7.857  -4.532  28.305  1.00 95.19           C  
ATOM     62  CB  CYS A   4       7.435  -2.055  28.129  1.00 95.19           C  
ATOM     63  HB2 CYS A   4       7.775  -1.356  28.893  1.00 95.19           H  
ATOM     64  HB3 CYS A   4       6.431  -1.636  28.059  1.00 95.19           H  
ATOM     65  O   CYS A   4       7.893  -4.758  29.516  1.00 95.19           O  
ATOM     66  SG  CYS A   4       9.185  -1.844  27.754  1.00 95.19           S  
ATOM     67  HG  CYS A   4      10.194  -0.977  27.630  1.00 95.19           H  
ATOM     68  N   PRO A   5       8.604  -5.203  27.488  1.00 93.33           N  
ATOM     69  CA  PRO A   5       9.523  -6.243  27.980  1.00 93.33           C  
ATOM     70  HA  PRO A   5       9.023  -6.961  28.630  1.00 93.33           H  
ATOM     71  C   PRO A   5      10.682  -5.646  28.790  1.00 93.33           C  
ATOM     72  CB  PRO A   5      10.061  -6.892  26.677  1.00 93.33           C  
ATOM     73  HB2 PRO A   5      11.014  -7.304  27.008  1.00 93.33           H  
ATOM     74  HB3 PRO A   5       9.391  -7.748  26.590  1.00 93.33           H  
ATOM     75  O   PRO A   5      11.322  -6.368  29.559  1.00 93.33           O  
ATOM     76  CG  PRO A   5       9.823  -5.825  25.601  1.00 93.33           C  
ATOM     77  HG2 PRO A   5       9.370  -6.307  24.735  1.00 93.33           H  
ATOM     78  HG3 PRO A   5      10.651  -5.142  25.793  1.00 93.33           H  
ATOM     79  CD  PRO A   5       8.616  -4.987  26.012  1.00 93.33           C  
ATOM     80  HD2 PRO A   5       7.711  -5.532  25.742  1.00 93.33           H  
ATOM     81  HD3 PRO A   5       8.720  -4.100  25.388  1.00 93.33           H  
ATOM     82  N   TYR A   6      10.988  -4.377  28.692  1.00 94.01           N  
ATOM     83  H   TYR A   6      10.400  -3.809  28.099  1.00 94.01           H  
ATOM     84  CA  TYR A   6      12.113  -3.768  29.442  1.00 94.01           C  
ATOM     85  HA  TYR A   6      12.909  -4.444  29.751  1.00 94.01           H  
ATOM     86  C   TYR A   6      11.630  -3.246  30.795  1.00 94.01           C  
ATOM     87  CB  TYR A   6      12.677  -2.565  28.629  1.00 94.01           C  
ATOM     88  HB2 TYR A   6      13.574  -2.050  28.973  1.00 94.01           H  
ATOM     89  HB3 TYR A   6      12.081  -1.684  28.866  1.00 94.01           H  
ATOM     90  O   TYR A   6      12.365  -3.331  31.782  1.00 94.01           O  
ATOM     91  CG  TYR A   6      13.408  -3.035  27.374  1.00 94.01           C  
ATOM     92  CD1 TYR A   6      14.739  -3.483  27.461  1.00 94.01           C  
ATOM     93  HD1 TYR A   6      15.326  -3.643  28.353  1.00 94.01           H  
ATOM     94  CD2 TYR A   6      12.767  -2.997  26.126  1.00 94.01           C  
ATOM     95  HD2 TYR A   6      11.768  -2.604  26.007  1.00 94.01           H  
ATOM     96  CE1 TYR A   6      15.433  -3.889  26.301  1.00 94.01           C  
ATOM     97  HE1 TYR A   6      16.499  -4.060  26.339  1.00 94.01           H  
ATOM     98  CE2 TYR A   6      13.456  -3.398  24.963  1.00 94.01           C  
ATOM     99  HE2 TYR A   6      13.478  -2.585  24.252  1.00 94.01           H  
ATOM    100  OH  TYR A   6      15.472  -4.267  23.942  1.00 94.01           O  
ATOM    101  HH  TYR A   6      16.373  -4.595  23.882  1.00 94.01           H  
ATOM    102  CZ  TYR A   6      14.768  -3.847  25.077  1.00 94.01           C  
ATOM    103  N   ASN A   7      10.394  -2.660  30.790  1.00 94.65           N  
ATOM    104  H   ASN A   7       9.932  -2.024  30.156  1.00 94.65           H  
ATOM    105  CA  ASN A   7       9.818  -2.138  32.042  1.00 94.65           C  
ATOM    106  HA  ASN A   7      10.411  -2.475  32.893  1.00 94.65           H  
ATOM    107  C   ASN A   7       8.331  -2.508  32.134  1.00 94.65           C  
ATOM    108  CB  ASN A   7       9.980  -0.594  32.050  1.00 94.65           C  
ATOM    109  HB2 ASN A   7      11.065  -0.532  31.960  1.00 94.65           H  
ATOM    110  HB3 ASN A   7       9.408   0.091  31.424  1.00 94.65           H  
ATOM    111  O   ASN A   7       7.490  -1.959  31.421  1.00 94.65           O  
ATOM    112  CG  ASN A   7       9.548  -0.013  33.395  1.00 94.65           C  
ATOM    113  ND2 ASN A   7      10.119   1.166  33.764  1.00 94.65           N  
ATOM    114 HD21 ASN A   7       9.610   2.033  33.860  1.00 94.65           H  
ATOM    115 HD22 ASN A   7      10.801   0.944  34.476  1.00 94.65           H  
ATOM    116  OD1 ASN A   7       8.724  -0.585  34.113  1.00 94.65           O  
ATOM    117  N   LYS A   8       7.996  -3.325  33.032  1.00 92.46           N  
ATOM    118  H   LYS A   8       8.623  -3.622  33.766  1.00 92.46           H  
ATOM    119  CA  LYS A   8       6.634  -3.907  33.127  1.00 92.46           C  
ATOM    120  HA  LYS A   8       6.245  -4.269  32.176  1.00 92.46           H  
ATOM    121  C   LYS A   8       5.620  -2.844  33.559  1.00 92.46           C  
ATOM    122  CB  LYS A   8       6.647  -5.036  34.195  1.00 92.46           C  
ATOM    123  HB2 LYS A   8       5.632  -5.256  34.524  1.00 92.46           H  
ATOM    124  HB3 LYS A   8       7.211  -4.575  35.006  1.00 92.46           H  
ATOM    125  O   LYS A   8       4.412  -3.079  33.484  1.00 92.46           O  
ATOM    126  CG  LYS A   8       7.421  -6.281  33.678  1.00 92.46           C  
ATOM    127  HG2 LYS A   8       7.285  -6.527  32.624  1.00 92.46           H  
ATOM    128  HG3 LYS A   8       8.475  -6.090  33.882  1.00 92.46           H  
ATOM    129  CD  LYS A   8       7.180  -7.451  34.679  1.00 92.46           C  
ATOM    130  HD2 LYS A   8       7.345  -6.954  35.635  1.00 92.46           H  
ATOM    131  HD3 LYS A   8       6.295  -7.967  35.050  1.00 92.46           H  
ATOM    132  CE  LYS A   8       7.918  -8.712  34.132  1.00 92.46           C  
ATOM    133  HE2 LYS A   8       7.675  -9.164  33.171  1.00 92.46           H  
ATOM    134  HE3 LYS A   8       8.993  -8.555  34.213  1.00 92.46           H  
ATOM    135  NZ  LYS A   8       7.702  -9.893  35.118  1.00 92.46           N  
ATOM    136  HZ1 LYS A   8       8.062 -10.757  34.737  1.00 92.46           H  
ATOM    137  HZ2 LYS A   8       8.289  -9.727  35.922  1.00 92.46           H  
ATOM    138  HZ3 LYS A   8       6.782 -10.233  35.358  1.00 92.46           H  
ATOM    139  N   GLU A   9       6.128  -1.650  33.967  1.00 94.79           N  
ATOM    140  H   GLU A   9       6.923  -1.777  34.578  1.00 94.79           H  
ATOM    141  CA  GLU A   9       5.183  -0.564  34.332  1.00 94.79           C  
ATOM    142  HA  GLU A   9       4.298  -0.933  34.851  1.00 94.79           H  
ATOM    143  C   GLU A   9       4.662   0.162  33.088  1.00 94.79           C  
ATOM    144  CB  GLU A   9       5.919   0.467  35.235  1.00 94.79           C  
ATOM    145  HB2 GLU A   9       5.196   1.280  35.309  1.00 94.79           H  
ATOM    146  HB3 GLU A   9       6.851   0.958  34.955  1.00 94.79           H  
ATOM    147  O   GLU A   9       3.674   0.895  33.174  1.00 94.79           O  
ATOM    148  CG  GLU A   9       6.299  -0.161  36.610  1.00 94.79           C  
ATOM    149  HG2 GLU A   9       7.294  -0.585  36.741  1.00 94.79           H  
ATOM    150  HG3 GLU A   9       5.510  -0.728  37.103  1.00 94.79           H  
ATOM    151  CD  GLU A   9       6.538   0.926  37.653  1.00 94.79           C  
ATOM    152  OE1 GLU A   9       6.538   0.594  38.860  1.00 94.79           O  
ATOM    153  OE2 GLU A   9       6.730   2.102  37.271  1.00 94.79           O  
ATOM    154  N   HIS A  10       5.387  -0.072  31.971  1.00 95.18           N  
ATOM    155  H   HIS A  10       6.391  -0.148  32.056  1.00 95.18           H  
ATOM    156  CA  HIS A  10       4.878   0.547  30.725  1.00 95.18           C  
ATOM    157  HA  HIS A  10       4.532   1.569  30.881  1.00 95.18           H  
ATOM    158  C   HIS A  10       3.814  -0.337  30.063  1.00 95.18           C  
ATOM    159  CB  HIS A  10       6.050   0.732  29.730  1.00 95.18           C  
ATOM    160  HB2 HIS A  10       5.656   1.439  29.000  1.00 95.18           H  
ATOM    161  HB3 HIS A  10       6.100  -0.335  29.512  1.00 95.18           H  
ATOM    162  O   HIS A  10       4.090  -1.461  29.639  1.00 95.18           O  
ATOM    163  CG  HIS A  10       7.101   1.670  30.277  1.00 95.18           C  
ATOM    164  CD2 HIS A  10       7.077   2.534  31.347  1.00 95.18           C  
ATOM    165  HD2 HIS A  10       6.512   3.073  32.094  1.00 95.18           H  
ATOM    166  ND1 HIS A  10       8.354   1.788  29.661  1.00 95.18           N  
ATOM    167  HD1 HIS A  10       8.720   1.431  28.790  1.00 95.18           H  
ATOM    168  CE1 HIS A  10       9.067   2.710  30.362  1.00 95.18           C  
ATOM    169  HE1 HIS A  10       9.865   3.437  30.348  1.00 95.18           H  
ATOM    170  NE2 HIS A  10       8.312   3.144  31.363  1.00 95.18           N  
ATOM    171  N   LYS A  11       2.550   0.150  30.044  1.00 92.38           N  
ATOM    172  H   LYS A  11       2.296   1.054  30.416  1.00 92.38           H  
ATOM    173  CA  LYS A  11       1.426  -0.563  29.397  1.00 92.38           C  
ATOM    174  HA  LYS A  11       1.716  -1.614  29.415  1.00 92.38           H  
ATOM    175  C   LYS A  11       0.942   0.238  28.177  1.00 92.38           C  
ATOM    176  CB  LYS A  11       0.271  -0.696  30.422  1.00 92.38           C  
ATOM    177  HB2 LYS A  11      -0.140   0.294  30.618  1.00 92.38           H  
ATOM    178  HB3 LYS A  11       0.609  -1.119  31.368  1.00 92.38           H  
ATOM    179  O   LYS A  11       0.854   1.467  28.215  1.00 92.38           O  
ATOM    180  CG  LYS A  11      -0.845  -1.634  29.883  1.00 92.38           C  
ATOM    181  HG2 LYS A  11      -0.747  -2.702  29.689  1.00 92.38           H  
ATOM    182  HG3 LYS A  11      -1.109  -1.231  28.905  1.00 92.38           H  
ATOM    183  CD  LYS A  11      -1.933  -1.773  30.989  1.00 92.38           C  
ATOM    184  HD2 LYS A  11      -2.269  -0.814  31.381  1.00 92.38           H  
ATOM    185  HD3 LYS A  11      -1.571  -2.283  31.882  1.00 92.38           H  
ATOM    186  CE  LYS A  11      -3.069  -2.690  30.448  1.00 92.38           C  
ATOM    187  HE2 LYS A  11      -2.903  -3.768  30.460  1.00 92.38           H  
ATOM    188  HE3 LYS A  11      -3.613  -2.305  29.585  1.00 92.38           H  
ATOM    189  NZ  LYS A  11      -4.168  -2.845  31.525  1.00 92.38           N  
ATOM    190  HZ1 LYS A  11      -4.385  -1.923  31.878  1.00 92.38           H  
ATOM    191  HZ2 LYS A  11      -5.091  -3.167  31.270  1.00 92.38           H  
ATOM    192  HZ3 LYS A  11      -3.885  -3.521  32.220  1.00 92.38           H  
ATOM    193  N   MET A  12       0.739  -0.516  27.003  1.00 88.07           N  
ATOM    194  H   MET A  12       1.134  -1.446  26.982  1.00 88.07           H  
ATOM    195  CA  MET A  12       0.335   0.222  25.779  1.00 88.07           C  
ATOM    196  HA  MET A  12      -0.309   1.049  26.078  1.00 88.07           H  
ATOM    197  C   MET A  12      -0.448  -0.716  24.856  1.00 88.07           C  
ATOM    198  CB  MET A  12       1.596   0.758  25.037  1.00 88.07           C  
ATOM    199  HB2 MET A  12       1.277   1.532  24.340  1.00 88.07           H  
ATOM    200  HB3 MET A  12       2.178   1.559  25.493  1.00 88.07           H  
ATOM    201  O   MET A  12      -0.553  -1.916  25.114  1.00 88.07           O  
ATOM    202  CG  MET A  12       2.506  -0.403  24.518  1.00 88.07           C  
ATOM    203  HG2 MET A  12       2.842  -1.418  24.730  1.00 88.07           H  
ATOM    204  HG3 MET A  12       1.960  -0.567  23.589  1.00 88.07           H  
ATOM    205  SD  MET A  12       4.249  -0.141  25.053  1.00 88.07           S  
ATOM    206  CE  MET A  12       4.015   0.221  26.827  1.00 88.07           C  
ATOM    207  HE1 MET A  12       3.677   1.196  27.177  1.00 88.07           H  
ATOM    208  HE2 MET A  12       3.726  -0.791  27.109  1.00 88.07           H  
ATOM    209  HE3 MET A  12       5.058   0.498  26.671  1.00 88.07           H  
ATOM    210  N   LEU A  13      -1.044  -0.028  23.852  1.00 87.60           N  
ATOM    211  H   LEU A  13      -1.091   0.981  23.869  1.00 87.60           H  
ATOM    212  CA  LEU A  13      -1.703  -0.866  22.822  1.00 87.60           C  
ATOM    213  HA  LEU A  13      -2.477  -1.378  23.395  1.00 87.60           H  
ATOM    214  C   LEU A  13      -0.662  -1.664  22.024  1.00 87.60           C  
ATOM    215  CB  LEU A  13      -2.469   0.058  21.839  1.00 87.60           C  
ATOM    216  HB2 LEU A  13      -2.997  -0.305  20.957  1.00 87.60           H  
ATOM    217  HB3 LEU A  13      -1.691   0.778  21.586  1.00 87.60           H  
ATOM    218  O   LEU A  13       0.458  -1.201  21.796  1.00 87.60           O  
ATOM    219  CG  LEU A  13      -3.674   0.793  22.482  1.00 87.60           C  
ATOM    220  HG  LEU A  13      -3.437   1.306  23.414  1.00 87.60           H  
ATOM    221  CD1 LEU A  13      -4.201   1.872  21.491  1.00 87.60           C  
ATOM    222 HD11 LEU A  13      -5.273   1.890  21.294  1.00 87.60           H  
ATOM    223 HD12 LEU A  13      -4.152   2.768  22.110  1.00 87.60           H  
ATOM    224 HD13 LEU A  13      -3.451   2.128  20.742  1.00 87.60           H  
ATOM    225  CD2 LEU A  13      -4.811  -0.225  22.817  1.00 87.60           C  
ATOM    226 HD21 LEU A  13      -5.773  -0.019  22.346  1.00 87.60           H  
ATOM    227 HD22 LEU A  13      -4.675  -1.249  22.470  1.00 87.60           H  
ATOM    228 HD23 LEU A  13      -5.007  -0.010  23.868  1.00 87.60           H  
ATOM    229  N   ARG A  14      -1.056  -2.852  21.604  1.00 90.00           N  
ATOM    230  H   ARG A  14      -1.864  -3.202  22.098  1.00 90.00           H  
ATOM    231  CA  ARG A  14      -0.096  -3.713  20.864  1.00 90.00           C  
ATOM    232  HA  ARG A  14       0.865  -3.836  21.365  1.00 90.00           H  
ATOM    233  C   ARG A  14       0.429  -3.011  19.615  1.00 90.00           C  
ATOM    234  CB  ARG A  14      -0.844  -5.019  20.471  1.00 90.00           C  
ATOM    235  HB2 ARG A  14      -1.178  -5.347  21.455  1.00 90.00           H  
ATOM    236  HB3 ARG A  14      -1.813  -5.226  20.018  1.00 90.00           H  
ATOM    237  O   ARG A  14       1.584  -3.216  19.236  1.00 90.00           O  
ATOM    238  CG  ARG A  14       0.114  -6.001  19.735  1.00 90.00           C  
ATOM    239  HG2 ARG A  14       1.082  -6.411  20.022  1.00 90.00           H  
ATOM    240  HG3 ARG A  14       0.508  -5.379  18.931  1.00 90.00           H  
ATOM    241  CD  ARG A  14      -0.577  -7.398  19.674  1.00 90.00           C  
ATOM    242  HD2 ARG A  14      -1.536  -7.344  19.158  1.00 90.00           H  
ATOM    243  HD3 ARG A  14      -1.107  -8.018  20.397  1.00 90.00           H  
ATOM    244  NE  ARG A  14       0.395  -8.361  19.074  1.00 90.00           N  
ATOM    245  HE  ARG A  14       1.078  -8.239  18.340  1.00 90.00           H  
ATOM    246  NH1 ARG A  14       0.503  -9.669  21.055  1.00 90.00           N  
ATOM    247 HH11 ARG A  14       0.867 -10.501  21.497  1.00 90.00           H  
ATOM    248 HH12 ARG A  14       0.061  -9.263  21.867  1.00 90.00           H  
ATOM    249  NH2 ARG A  14       1.712 -10.279  19.136  1.00 90.00           N  
ATOM    250 HH21 ARG A  14       1.860 -10.604  18.191  1.00 90.00           H  
ATOM    251 HH22 ARG A  14       2.405 -10.611  19.791  1.00 90.00           H  
ATOM    252  CZ  ARG A  14       0.849  -9.423  19.753  1.00 90.00           C  
ATOM    253  N   LYS A  15      -0.395  -2.202  19.042  1.00 88.58           N  
ATOM    254  H   LYS A  15      -1.388  -2.274  19.210  1.00 88.58           H  
ATOM    255  CA  LYS A  15       0.050  -1.520  17.804  1.00 88.58           C  
ATOM    256  HA  LYS A  15       0.647  -2.207  17.204  1.00 88.58           H  
ATOM    257  C   LYS A  15       1.168  -0.515  18.091  1.00 88.58           C  
ATOM    258  CB  LYS A  15      -1.166  -0.787  17.165  1.00 88.58           C  
ATOM    259  HB2 LYS A  15      -1.388  -0.308  16.211  1.00 88.58           H  
ATOM    260  HB3 LYS A  15      -1.495  -1.686  16.644  1.00 88.58           H  
ATOM    261  O   LYS A  15       1.885  -0.113  17.173  1.00 88.58           O  
ATOM    262  CG  LYS A  15      -1.682   0.374  18.053  1.00 88.58           C  
ATOM    263  HG2 LYS A  15      -2.029  -0.042  18.999  1.00 88.58           H  
ATOM    264  HG3 LYS A  15      -0.810   0.979  17.804  1.00 88.58           H  
ATOM    265  CD  LYS A  15      -2.857   1.076  17.319  1.00 88.58           C  
ATOM    266  HD2 LYS A  15      -2.568   1.675  16.455  1.00 88.58           H  
ATOM    267  HD3 LYS A  15      -3.746   0.466  17.162  1.00 88.58           H  
ATOM    268  CE  LYS A  15      -3.369   2.246  18.211  1.00 88.58           C  
ATOM    269  HE2 LYS A  15      -2.410   2.764  18.203  1.00 88.58           H  
ATOM    270  HE3 LYS A  15      -3.580   2.874  19.076  1.00 88.58           H  
ATOM    271  NZ  LYS A  15      -4.551   2.955  17.489  1.00 88.58           N  
ATOM    272  HZ1 LYS A  15      -5.239   3.550  17.928  1.00 88.58           H  
ATOM    273  HZ2 LYS A  15      -5.250   2.410  17.005  1.00 88.58           H  
ATOM    274  HZ3 LYS A  15      -4.096   3.490  16.763  1.00 88.58           H  
ATOM    275  N   LYS A  16       1.360  -0.093  19.315  1.00 89.13           N  
ATOM    276  H   LYS A  16       0.628   0.024  20.001  1.00 89.13           H  
ATOM    277  CA  LYS A  16       2.412   0.894  19.638  1.00 89.13           C  
ATOM    278  HA  LYS A  16       2.930   1.209  18.732  1.00 89.13           H  
ATOM    279  C   LYS A  16       3.649   0.209  20.217  1.00 89.13           C  
ATOM    280  CB  LYS A  16       1.862   1.889  20.706  1.00 89.13           C  
ATOM    281  HB2 LYS A  16       2.534   2.691  21.009  1.00 89.13           H  
ATOM    282  HB3 LYS A  16       2.062   1.334  21.622  1.00 89.13           H  
ATOM    283  O   LYS A  16       4.647   0.873  20.504  1.00 89.13           O  
ATOM    284  CG  LYS A  16       0.677   2.745  20.162  1.00 89.13           C  
ATOM    285  HG2 LYS A  16      -0.321   2.781  19.727  1.00 89.13           H  
ATOM    286  HG3 LYS A  16       0.265   2.882  21.161  1.00 89.13           H  
ATOM    287  CD  LYS A  16       1.237   3.758  19.109  1.00 89.13           C  
ATOM    288  HD2 LYS A  16       2.027   3.320  18.500  1.00 89.13           H  
ATOM    289  HD3 LYS A  16       1.909   4.506  19.530  1.00 89.13           H  
ATOM    290  CE  LYS A  16       0.067   4.708  18.688  1.00 89.13           C  
ATOM    291  HE2 LYS A  16      -0.124   5.305  19.579  1.00 89.13           H  
ATOM    292  HE3 LYS A  16      -0.969   4.809  18.366  1.00 89.13           H  
ATOM    293  NZ  LYS A  16       0.556   5.655  17.560  1.00 89.13           N  
ATOM    294  HZ1 LYS A  16       0.615   6.549  18.027  1.00 89.13           H  
ATOM    295  HZ2 LYS A  16       1.354   5.368  17.011  1.00 89.13           H  
ATOM    296  HZ3 LYS A  16      -0.085   5.807  16.795  1.00 89.13           H  
ATOM    297  N   LEU A  17       3.555  -1.082  20.435  1.00 91.20           N  
ATOM    298  H   LEU A  17       2.857  -1.744  20.128  1.00 91.20           H  
ATOM    299  CA  LEU A  17       4.640  -1.792  21.140  1.00 91.20           C  
ATOM    300  HA  LEU A  17       4.695  -1.267  22.093  1.00 91.20           H  
ATOM    301  C   LEU A  17       5.956  -1.694  20.359  1.00 91.20           C  
ATOM    302  CB  LEU A  17       4.227  -3.284  21.273  1.00 91.20           C  
ATOM    303  HB2 LEU A  17       3.499  -3.202  22.080  1.00 91.20           H  
ATOM    304  HB3 LEU A  17       4.089  -3.842  20.347  1.00 91.20           H  
ATOM    305  O   LEU A  17       6.992  -1.371  20.945  1.00 91.20           O  
ATOM    306  CG  LEU A  17       5.314  -4.192  21.896  1.00 91.20           C  
ATOM    307  HG  LEU A  17       6.139  -4.269  21.189  1.00 91.20           H  
ATOM    308  CD1 LEU A  17       5.598  -3.747  23.369  1.00 91.20           C  
ATOM    309 HD11 LEU A  17       5.984  -4.567  23.974  1.00 91.20           H  
ATOM    310 HD12 LEU A  17       6.362  -2.974  23.287  1.00 91.20           H  
ATOM    311 HD13 LEU A  17       4.777  -3.390  23.992  1.00 91.20           H  
ATOM    312  CD2 LEU A  17       4.824  -5.678  21.878  1.00 91.20           C  
ATOM    313 HD21 LEU A  17       3.836  -6.031  21.581  1.00 91.20           H  
ATOM    314 HD22 LEU A  17       5.418  -6.196  21.125  1.00 91.20           H  
ATOM    315 HD23 LEU A  17       4.935  -6.204  22.826  1.00 91.20           H  
ATOM    316  N   GLN A  18       5.903  -1.918  19.019  1.00 88.79           N  
ATOM    317  H   GLN A  18       5.138  -1.854  18.362  1.00 88.79           H  
ATOM    318  CA  GLN A  18       7.164  -1.931  18.243  1.00 88.79           C  
ATOM    319  HA  GLN A  18       7.855  -2.620  18.728  1.00 88.79           H  
ATOM    320  C   GLN A  18       7.826  -0.549  18.260  1.00 88.79           C  
ATOM    321  CB  GLN A  18       6.843  -2.302  16.765  1.00 88.79           C  
ATOM    322  HB2 GLN A  18       7.740  -2.220  16.152  1.00 88.79           H  
ATOM    323  HB3 GLN A  18       6.060  -1.694  16.312  1.00 88.79           H  
ATOM    324  O   GLN A  18       9.055  -0.460  18.318  1.00 88.79           O  
ATOM    325  CG  GLN A  18       6.458  -3.809  16.649  1.00 88.79           C  
ATOM    326  HG2 GLN A  18       7.354  -4.397  16.849  1.00 88.79           H  
ATOM    327  HG3 GLN A  18       5.677  -4.418  17.104  1.00 88.79           H  
ATOM    328  CD  GLN A  18       5.999  -4.125  15.227  1.00 88.79           C  
ATOM    329  NE2 GLN A  18       6.443  -5.311  14.724  1.00 88.79           N  
ATOM    330 HE21 GLN A  18       7.446  -5.207  14.667  1.00 88.79           H  
ATOM    331 HE22 GLN A  18       5.916  -6.163  14.593  1.00 88.79           H  
ATOM    332  OE1 GLN A  18       5.273  -3.353  14.593  1.00 88.79           O  
ATOM    333  N   GLN A  19       7.023   0.476  18.240  1.00 87.38           N  
ATOM    334  H   GLN A  19       6.029   0.366  18.387  1.00 87.38           H  
ATOM    335  CA  GLN A  19       7.609   1.832  18.344  1.00 87.38           C  
ATOM    336  HA  GLN A  19       8.492   1.988  17.724  1.00 87.38           H  
ATOM    337  C   GLN A  19       8.142   2.090  19.756  1.00 87.38           C  
ATOM    338  CB  GLN A  19       6.487   2.859  18.015  1.00 87.38           C  
ATOM    339  HB2 GLN A  19       5.839   2.842  18.891  1.00 87.38           H  
ATOM    340  HB3 GLN A  19       5.905   2.396  17.219  1.00 87.38           H  
ATOM    341  O   GLN A  19       9.220   2.668  19.907  1.00 87.38           O  
ATOM    342  CG  GLN A  19       7.050   4.314  18.019  1.00 87.38           C  
ATOM    343  HG2 GLN A  19       7.930   4.859  17.675  1.00 87.38           H  
ATOM    344  HG3 GLN A  19       7.199   4.545  19.073  1.00 87.38           H  
ATOM    345  CD  GLN A  19       5.948   5.300  17.628  1.00 87.38           C  
ATOM    346  NE2 GLN A  19       6.363   6.569  17.327  1.00 87.38           N  
ATOM    347 HE21 GLN A  19       6.907   6.903  16.545  1.00 87.38           H  
ATOM    348 HE22 GLN A  19       5.969   7.245  17.966  1.00 87.38           H  
ATOM    349  OE1 GLN A  19       4.758   4.972  17.606  1.00 87.38           O  
ATOM    350  N   HIS A  20       7.431   1.559  20.807  1.00 90.48           N  
ATOM    351  H   HIS A  20       6.558   1.050  20.792  1.00 90.48           H  
ATOM    352  CA  HIS A  20       7.835   1.788  22.210  1.00 90.48           C  
ATOM    353  HA  HIS A  20       7.970   2.857  22.374  1.00 90.48           H  
ATOM    354  C   HIS A  20       9.158   1.081  22.524  1.00 90.48           C  
ATOM    355  CB  HIS A  20       6.706   1.234  23.133  1.00 90.48           C  
ATOM    356  HB2 HIS A  20       6.159   0.301  23.267  1.00 90.48           H  
ATOM    357  HB3 HIS A  20       6.029   2.087  23.081  1.00 90.48           H  
ATOM    358  O   HIS A  20      10.015   1.660  23.197  1.00 90.48           O  
ATOM    359  CG  HIS A  20       7.099   1.278  24.582  1.00 90.48           C  
ATOM    360  CD2 HIS A  20       7.559   0.289  25.409  1.00 90.48           C  
ATOM    361  HD2 HIS A  20       8.002  -0.684  25.257  1.00 90.48           H  
ATOM    362  ND1 HIS A  20       7.007   2.461  25.329  1.00 90.48           N  
ATOM    363  HD1 HIS A  20       6.739   3.418  25.145  1.00 90.48           H  
ATOM    364  CE1 HIS A  20       7.397   2.183  26.589  1.00 90.48           C  
ATOM    365  HE1 HIS A  20       7.445   3.115  27.133  1.00 90.48           H  
ATOM    366  NE2 HIS A  20       7.726   0.883  26.648  1.00 90.48           N  
ATOM    367  N   ILE A  21       9.380  -0.072  21.988  1.00 91.49           N  
ATOM    368  H   ILE A  21       8.506  -0.498  21.715  1.00 91.49           H  
ATOM    369  CA  ILE A  21      10.569  -0.886  22.323  1.00 91.49           C  
ATOM    370  HA  ILE A  21      10.650  -0.923  23.409  1.00 91.49           H  
ATOM    371  C   ILE A  21      11.834  -0.167  21.837  1.00 91.49           C  
ATOM    372  CB  ILE A  21      10.455  -2.270  21.607  1.00 91.49           C  
ATOM    373  HB  ILE A  21      10.111  -2.072  20.592  1.00 91.49           H  
ATOM    374  O   ILE A  21      12.880  -0.261  22.485  1.00 91.49           O  
ATOM    375  CG1 ILE A  21       9.438  -3.143  22.395  1.00 91.49           C  
ATOM    376 HG12 ILE A  21       8.558  -2.561  22.670  1.00 91.49           H  
ATOM    377 HG13 ILE A  21      10.001  -3.212  23.326  1.00 91.49           H  
ATOM    378  CG2 ILE A  21      11.862  -2.956  21.566  1.00 91.49           C  
ATOM    379 HG21 ILE A  21      12.591  -2.294  21.099  1.00 91.49           H  
ATOM    380 HG22 ILE A  21      12.041  -3.737  20.827  1.00 91.49           H  
ATOM    381 HG23 ILE A  21      12.050  -3.248  22.599  1.00 91.49           H  
ATOM    382  CD1 ILE A  21       9.108  -4.480  21.634  1.00 91.49           C  
ATOM    383 HD11 ILE A  21       8.525  -4.395  20.716  1.00 91.49           H  
ATOM    384 HD12 ILE A  21       8.367  -5.191  22.001  1.00 91.49           H  
ATOM    385 HD13 ILE A  21      10.056  -5.005  21.750  1.00 91.49           H  
ATOM    386  N   LEU A  22      11.719   0.632  20.778  1.00 86.59           N  
ATOM    387  H   LEU A  22      10.857   1.013  20.414  1.00 86.59           H  
ATOM    388  CA  LEU A  22      12.927   1.311  20.255  1.00 86.59           C  
ATOM    389  HA  LEU A  22      13.793   0.656  20.159  1.00 86.59           H  
ATOM    390  C   LEU A  22      13.452   2.327  21.270  1.00 86.59           C  
ATOM    391  CB  LEU A  22      12.551   2.077  18.956  1.00 86.59           C  
ATOM    392  HB2 LEU A  22      11.796   2.853  19.077  1.00 86.59           H  
ATOM    393  HB3 LEU A  22      13.446   2.698  18.921  1.00 86.59           H  
ATOM    394  O   LEU A  22      14.668   2.476  21.412  1.00 86.59           O  
ATOM    395  CG  LEU A  22      12.277   1.149  17.743  1.00 86.59           C  
ATOM    396  HG  LEU A  22      11.425   0.624  18.173  1.00 86.59           H  
ATOM    397  CD1 LEU A  22      11.939   2.042  16.509  1.00 86.59           C  
ATOM    398 HD11 LEU A  22      11.036   2.651  16.526  1.00 86.59           H  
ATOM    399 HD12 LEU A  22      12.555   2.918  16.710  1.00 86.59           H  
ATOM    400 HD13 LEU A  22      12.555   1.700  15.677  1.00 86.59           H  
ATOM    401  CD2 LEU A  22      13.548   0.278  17.450  1.00 86.59           C  
ATOM    402 HD21 LEU A  22      13.966  -0.628  17.010  1.00 86.59           H  
ATOM    403 HD22 LEU A  22      14.430   0.917  17.499  1.00 86.59           H  
ATOM    404 HD23 LEU A  22      13.402  -0.415  18.278  1.00 86.59           H  
ATOM    405  N   LYS A  23      12.556   2.992  21.940  1.00 86.06           N  
ATOM    406  H   LYS A  23      11.581   3.094  21.694  1.00 86.06           H  
ATOM    407  CA  LYS A  23      13.002   3.995  22.934  1.00 86.06           C  
ATOM    408  HA  LYS A  23      13.830   4.602  22.567  1.00 86.06           H  
ATOM    409  C   LYS A  23      13.512   3.312  24.209  1.00 86.06           C  
ATOM    410  CB  LYS A  23      11.797   4.901  23.316  1.00 86.06           C  
ATOM    411  HB2 LYS A  23      12.189   5.567  24.085  1.00 86.06           H  
ATOM    412  HB3 LYS A  23      11.026   4.393  23.895  1.00 86.06           H  
ATOM    413  O   LYS A  23      14.570   3.684  24.719  1.00 86.06           O  
ATOM    414  CG  LYS A  23      11.430   5.855  22.140  1.00 86.06           C  
ATOM    415  HG2 LYS A  23      11.310   5.331  21.192  1.00 86.06           H  
ATOM    416  HG3 LYS A  23      12.252   6.552  21.974  1.00 86.06           H  
ATOM    417  CD  LYS A  23      10.283   6.790  22.621  1.00 86.06           C  
ATOM    418  HD2 LYS A  23       9.426   6.278  23.059  1.00 86.06           H  
ATOM    419  HD3 LYS A  23      10.763   7.554  23.233  1.00 86.06           H  
ATOM    420  CE  LYS A  23       9.879   7.710  21.429  1.00 86.06           C  
ATOM    421  HE2 LYS A  23      10.565   8.478  21.073  1.00 86.06           H  
ATOM    422  HE3 LYS A  23       9.877   7.204  20.464  1.00 86.06           H  
ATOM    423  NZ  LYS A  23       8.711   8.636  21.877  1.00 86.06           N  
ATOM    424  HZ1 LYS A  23       8.760   9.640  21.774  1.00 86.06           H  
ATOM    425  HZ2 LYS A  23       8.492   8.517  22.856  1.00 86.06           H  
ATOM    426  HZ3 LYS A  23       7.807   8.476  21.456  1.00 86.06           H  
ATOM    427  N   CYS A  24      12.770   2.239  24.741  1.00 91.71           N  
ATOM    428  H   CYS A  24      11.807   2.015  24.535  1.00 91.71           H  
ATOM    429  CA  CYS A  24      13.162   1.588  26.005  1.00 91.71           C  
ATOM    430  HA  CYS A  24      13.113   2.394  26.736  1.00 91.71           H  
ATOM    431  C   CYS A  24      14.460   0.787  25.833  1.00 91.71           C  
ATOM    432  CB  CYS A  24      12.033   0.611  26.431  1.00 91.71           C  
ATOM    433  HB2 CYS A  24      12.454  -0.313  26.034  1.00 91.71           H  
ATOM    434  HB3 CYS A  24      10.993   0.298  26.331  1.00 91.71           H  
ATOM    435  O   CYS A  24      15.235   0.664  26.783  1.00 91.71           O  
ATOM    436  SG  CYS A  24      10.855   1.386  27.558  1.00 91.71           S  
ATOM    437  HG  CYS A  24      11.005   2.658  27.939  1.00 91.71           H  
ATOM    438  N   ARG A  25      14.684   0.334  24.561  1.00 89.69           N  
ATOM    439  H   ARG A  25      14.300   0.722  23.711  1.00 89.69           H  
ATOM    440  CA  ARG A  25      15.944  -0.414  24.332  1.00 89.69           C  
ATOM    441  HA  ARG A  25      16.043  -1.214  25.065  1.00 89.69           H  
ATOM    442  C   ARG A  25      17.155   0.488  24.582  1.00 89.69           C  
ATOM    443  CB  ARG A  25      15.953  -0.893  22.852  1.00 89.69           C  
ATOM    444  HB2 ARG A  25      16.274  -0.042  22.250  1.00 89.69           H  
ATOM    445  HB3 ARG A  25      15.145  -1.388  22.312  1.00 89.69           H  
ATOM    446  O   ARG A  25      18.170   0.019  25.101  1.00 89.69           O  
ATOM    447  CG  ARG A  25      17.225  -1.736  22.544  1.00 89.69           C  
ATOM    448  HG2 ARG A  25      17.958  -2.539  22.626  1.00 89.69           H  
ATOM    449  HG3 ARG A  25      17.965  -1.374  23.259  1.00 89.69           H  
ATOM    450  CD  ARG A  25      17.203  -2.172  21.056  1.00 89.69           C  
ATOM    451  HD2 ARG A  25      18.035  -2.763  20.672  1.00 89.69           H  
ATOM    452  HD3 ARG A  25      17.288  -1.210  20.551  1.00 89.69           H  
ATOM    453  NE  ARG A  25      16.124  -3.189  20.855  1.00 89.69           N  
ATOM    454  HE  ARG A  25      15.704  -3.715  21.607  1.00 89.69           H  
ATOM    455  NH1 ARG A  25      16.387  -3.132  18.497  1.00 89.69           N  
ATOM    456 HH11 ARG A  25      16.755  -3.647  17.710  1.00 89.69           H  
ATOM    457 HH12 ARG A  25      16.546  -2.136  18.446  1.00 89.69           H  
ATOM    458  NH2 ARG A  25      14.796  -4.541  19.510  1.00 89.69           N  
ATOM    459 HH21 ARG A  25      14.424  -4.905  20.376  1.00 89.69           H  
ATOM    460 HH22 ARG A  25      14.826  -5.082  18.657  1.00 89.69           H  
ATOM    461  CZ  ARG A  25      15.775  -3.605  19.626  1.00 89.69           C  
ATOM    462  N   VAL A  26      17.060   1.713  24.248  1.00 86.24           N  
ATOM    463  H   VAL A  26      16.303   2.196  23.787  1.00 86.24           H  
ATOM    464  CA  VAL A  26      18.193   2.646  24.440  1.00 86.24           C  
ATOM    465  HA  VAL A  26      19.134   2.225  24.087  1.00 86.24           H  
ATOM    466  C   VAL A  26      18.277   3.047  25.920  1.00 86.24           C  
ATOM    467  CB  VAL A  26      17.956   3.929  23.576  1.00 86.24           C  
ATOM    468  HB  VAL A  26      17.112   4.605  23.712  1.00 86.24           H  
ATOM    469  O   VAL A  26      19.371   3.055  26.490  1.00 86.24           O  
ATOM    470  CG1 VAL A  26      19.086   4.968  23.861  1.00 86.24           C  
ATOM    471 HG11 VAL A  26      19.114   5.344  24.884  1.00 86.24           H  
ATOM    472 HG12 VAL A  26      18.945   5.832  23.211  1.00 86.24           H  
ATOM    473 HG13 VAL A  26      20.070   4.597  23.575  1.00 86.24           H  
ATOM    474  CG2 VAL A  26      17.967   3.536  22.060  1.00 86.24           C  
ATOM    475 HG21 VAL A  26      18.983   3.662  21.685  1.00 86.24           H  
ATOM    476 HG22 VAL A  26      17.338   4.259  21.540  1.00 86.24           H  
ATOM    477 HG23 VAL A  26      17.766   2.510  21.750  1.00 86.24           H  
ATOM    478  N   ILE A  27      17.105   3.252  26.540  1.00 88.19           N  
ATOM    479  H   ILE A  27      16.174   3.301  26.150  1.00 88.19           H  
ATOM    480  CA  ILE A  27      17.101   3.743  27.937  1.00 88.19           C  
ATOM    481  HA  ILE A  27      17.860   4.513  28.070  1.00 88.19           H  
ATOM    482  C   ILE A  27      17.583   2.632  28.875  1.00 88.19           C  
ATOM    483  CB  ILE A  27      15.638   4.147  28.328  1.00 88.19           C  
ATOM    484  HB  ILE A  27      14.823   3.424  28.322  1.00 88.19           H  
ATOM    485  O   ILE A  27      18.297   2.913  29.840  1.00 88.19           O  
ATOM    486  CG1 ILE A  27      15.253   5.422  27.513  1.00 88.19           C  
ATOM    487 HG12 ILE A  27      15.780   5.508  26.563  1.00 88.19           H  
ATOM    488 HG13 ILE A  27      15.764   6.321  27.858  1.00 88.19           H  
ATOM    489  CG2 ILE A  27      15.572   4.442  29.868  1.00 88.19           C  
ATOM    490 HG21 ILE A  27      16.546   4.745  30.251  1.00 88.19           H  
ATOM    491 HG22 ILE A  27      15.157   3.743  30.594  1.00 88.19           H  
ATOM    492 HG23 ILE A  27      15.045   5.349  30.163  1.00 88.19           H  
ATOM    493  CD1 ILE A  27      13.740   5.793  27.705  1.00 88.19           C  
ATOM    494 HD11 ILE A  27      13.228   6.037  26.774  1.00 88.19           H  
ATOM    495 HD12 ILE A  27      13.104   5.087  28.238  1.00 88.19           H  
ATOM    496 HD13 ILE A  27      13.528   6.705  28.263  1.00 88.19           H  
ATOM    497  N   TYR A  28      17.270   1.325  28.556  1.00 93.01           N  
ATOM    498  H   TYR A  28      16.918   1.143  27.627  1.00 93.01           H  
ATOM    499  CA  TYR A  28      17.590   0.254  29.520  1.00 93.01           C  
ATOM    500  HA  TYR A  28      18.119   0.829  30.280  1.00 93.01           H  
ATOM    501  C   TYR A  28      18.737  -0.600  28.979  1.00 93.01           C  
ATOM    502  CB  TYR A  28      16.345  -0.663  29.714  1.00 93.01           C  
ATOM    503  HB2 TYR A  28      16.654  -1.288  30.552  1.00 93.01           H  
ATOM    504  HB3 TYR A  28      15.980  -1.134  28.801  1.00 93.01           H  
ATOM    505  O   TYR A  28      18.884  -1.765  29.353  1.00 93.01           O  
ATOM    506  CG  TYR A  28      15.209   0.065  30.415  1.00 93.01           C  
ATOM    507  CD1 TYR A  28      15.240   0.256  31.814  1.00 93.01           C  
ATOM    508  HD1 TYR A  28      15.920   0.309  32.652  1.00 93.01           H  
ATOM    509  CD2 TYR A  28      14.117   0.546  29.676  1.00 93.01           C  
ATOM    510  HD2 TYR A  28      14.262   0.953  28.686  1.00 93.01           H  
ATOM    511  CE1 TYR A  28      14.181   0.914  32.466  1.00 93.01           C  
ATOM    512  HE1 TYR A  28      14.249   1.304  33.471  1.00 93.01           H  
ATOM    513  CE2 TYR A  28      13.050   1.205  30.326  1.00 93.01           C  
ATOM    514  HE2 TYR A  28      12.440   1.991  29.905  1.00 93.01           H  
ATOM    515  OH  TYR A  28      12.069   2.044  32.357  1.00 93.01           O  
ATOM    516  HH  TYR A  28      12.053   2.907  32.776  1.00 93.01           H  
ATOM    517  CZ  TYR A  28      13.104   1.366  31.705  1.00 93.01           C  
ATOM    518  N   LYS A  29      19.492  -0.068  28.039  1.00 89.23           N  
ATOM    519  H   LYS A  29      19.513   0.938  27.957  1.00 89.23           H  
ATOM    520  CA  LYS A  29      20.559  -0.846  27.358  1.00 89.23           C  
ATOM    521  HA  LYS A  29      20.176  -1.703  26.803  1.00 89.23           H  
ATOM    522  C   LYS A  29      21.551  -1.410  28.381  1.00 89.23           C  
ATOM    523  CB  LYS A  29      21.306   0.077  26.364  1.00 89.23           C  
ATOM    524  HB2 LYS A  29      21.951  -0.713  25.980  1.00 89.23           H  
ATOM    525  HB3 LYS A  29      20.707   0.344  25.493  1.00 89.23           H  
ATOM    526  O   LYS A  29      22.065  -2.515  28.190  1.00 89.23           O  
ATOM    527  CG  LYS A  29      22.111   1.200  27.086  1.00 89.23           C  
ATOM    528  HG2 LYS A  29      21.605   1.996  27.632  1.00 89.23           H  
ATOM    529  HG3 LYS A  29      22.968   0.663  27.493  1.00 89.23           H  
ATOM    530  CD  LYS A  29      22.846   2.046  26.013  1.00 89.23           C  
ATOM    531  HD2 LYS A  29      23.544   1.393  25.489  1.00 89.23           H  
ATOM    532  HD3 LYS A  29      22.232   2.516  25.245  1.00 89.23           H  
ATOM    533  CE  LYS A  29      23.632   3.177  26.738  1.00 89.23           C  
ATOM    534  HE2 LYS A  29      24.439   2.793  27.361  1.00 89.23           H  
ATOM    535  HE3 LYS A  29      22.898   3.855  27.174  1.00 89.23           H  
ATOM    536  NZ  LYS A  29      24.512   3.933  25.705  1.00 89.23           N  
ATOM    537  HZ1 LYS A  29      25.309   3.394  25.400  1.00 89.23           H  
ATOM    538  HZ2 LYS A  29      24.067   4.324  24.887  1.00 89.23           H  
ATOM    539  HZ3 LYS A  29      24.873   4.724  26.218  1.00 89.23           H  
ATOM    540  N   ASP A  30      21.709  -0.746  29.535  1.00 91.13           N  
ATOM    541  H   ASP A  30      21.442   0.206  29.740  1.00 91.13           H  
ATOM    542  CA  ASP A  30      22.751  -1.208  30.480  1.00 91.13           C  
ATOM    543  HA  ASP A  30      23.498  -1.955  30.208  1.00 91.13           H  
ATOM    544  C   ASP A  30      22.106  -1.909  31.679  1.00 91.13           C  
ATOM    545  CB  ASP A  30      23.552   0.026  30.995  1.00 91.13           C  
ATOM    546  HB2 ASP A  30      22.946   0.474  31.782  1.00 91.13           H  
ATOM    547  HB3 ASP A  30      24.456   0.028  31.605  1.00 91.13           H  
ATOM    548  O   ASP A  30      22.816  -2.442  32.534  1.00 91.13           O  
ATOM    549  CG  ASP A  30      24.291   0.712  29.840  1.00 91.13           C  
ATOM    550  OD1 ASP A  30      24.865   0.023  28.970  1.00 91.13           O  
ATOM    551  OD2 ASP A  30      24.306   1.962  29.826  1.00 91.13           O  
ATOM    552  N   THR A  31      20.805  -1.992  31.767  1.00 91.52           N  
ATOM    553  H   THR A  31      20.344  -1.128  31.521  1.00 91.52           H  
ATOM    554  CA  THR A  31      20.199  -2.580  32.986  1.00 91.52           C  
ATOM    555  HA  THR A  31      20.863  -2.983  33.750  1.00 91.52           H  
ATOM    556  C   THR A  31      19.431  -3.856  32.637  1.00 91.52           C  
ATOM    557  CB  THR A  31      19.203  -1.564  33.619  1.00 91.52           C  
ATOM    558  HB  THR A  31      18.546  -2.030  34.353  1.00 91.52           H  
ATOM    559  O   THR A  31      19.357  -4.768  33.464  1.00 91.52           O  
ATOM    560  CG2 THR A  31      19.992  -0.422  34.338  1.00 91.52           C  
ATOM    561 HG21 THR A  31      19.326   0.427  34.493  1.00 91.52           H  
ATOM    562 HG22 THR A  31      20.914  -0.058  33.886  1.00 91.52           H  
ATOM    563 HG23 THR A  31      20.256  -0.779  35.334  1.00 91.52           H  
ATOM    564  OG1 THR A  31      18.390  -0.938  32.579  1.00 91.52           O  
ATOM    565  HG1 THR A  31      18.146  -0.020  32.440  1.00 91.52           H  
ATOM    566  N   VAL A  32      18.909  -3.870  31.418  1.00 90.98           N  
ATOM    567  H   VAL A  32      19.334  -3.529  30.568  1.00 90.98           H  
ATOM    568  CA  VAL A  32      18.062  -5.041  31.098  1.00 90.98           C  
ATOM    569  HA  VAL A  32      18.055  -5.803  31.877  1.00 90.98           H  
ATOM    570  C   VAL A  32      18.595  -5.662  29.799  1.00 90.98           C  
ATOM    571  CB  VAL A  32      16.583  -4.602  30.883  1.00 90.98           C  
ATOM    572  HB  VAL A  32      16.607  -3.796  30.150  1.00 90.98           H  
ATOM    573  O   VAL A  32      18.692  -4.999  28.764  1.00 90.98           O  
ATOM    574  CG1 VAL A  32      15.712  -5.852  30.547  1.00 90.98           C  
ATOM    575 HG11 VAL A  32      14.854  -5.697  31.201  1.00 90.98           H  
ATOM    576 HG12 VAL A  32      16.026  -5.695  29.515  1.00 90.98           H  
ATOM    577 HG13 VAL A  32      15.772  -6.882  30.896  1.00 90.98           H  
ATOM    578  CG2 VAL A  32      16.045  -3.928  32.192  1.00 90.98           C  
ATOM    579 HG21 VAL A  32      16.546  -2.999  32.463  1.00 90.98           H  
ATOM    580 HG22 VAL A  32      14.994  -3.650  32.274  1.00 90.98           H  
ATOM    581 HG23 VAL A  32      16.181  -4.598  33.041  1.00 90.98           H  
ATOM    582  N   GLU A  33      18.942  -6.870  29.933  1.00 91.32           N  
ATOM    583  H   GLU A  33      19.137  -7.462  30.728  1.00 91.32           H  
ATOM    584  CA  GLU A  33      19.427  -7.557  28.712  1.00 91.32           C  
ATOM    585  HA  GLU A  33      19.612  -6.998  27.795  1.00 91.32           H  
ATOM    586  C   GLU A  33      18.383  -8.571  28.227  1.00 91.32           C  
ATOM    587  CB  GLU A  33      20.733  -8.323  29.060  1.00 91.32           C  
ATOM    588  HB2 GLU A  33      20.123  -9.226  29.060  1.00 91.32           H  
ATOM    589  HB3 GLU A  33      21.148  -8.802  29.947  1.00 91.32           H  
ATOM    590  O   GLU A  33      18.020  -9.509  28.940  1.00 91.32           O  
ATOM    591  CG  GLU A  33      21.958  -7.347  29.054  1.00 91.32           C  
ATOM    592  HG2 GLU A  33      22.471  -6.595  29.654  1.00 91.32           H  
ATOM    593  HG3 GLU A  33      21.577  -6.488  28.501  1.00 91.32           H  
ATOM    594  CD  GLU A  33      23.261  -8.123  29.248  1.00 91.32           C  
ATOM    595  OE1 GLU A  33      24.333  -7.476  29.252  1.00 91.32           O  
ATOM    596  OE2 GLU A  33      23.215  -9.364  29.398  1.00 91.32           O  
ATOM    597  N   LEU A  34      17.955  -8.324  27.011  1.00 94.25           N  
ATOM    598  H   LEU A  34      18.270  -7.670  26.309  1.00 94.25           H  
ATOM    599  CA  LEU A  34      16.931  -9.233  26.456  1.00 94.25           C  
ATOM    600  HA  LEU A  34      16.876 -10.011  27.217  1.00 94.25           H  
ATOM    601  C   LEU A  34      17.442  -9.831  25.142  1.00 94.25           C  
ATOM    602  CB  LEU A  34      15.639  -8.434  26.152  1.00 94.25           C  
ATOM    603  HB2 LEU A  34      16.100  -7.618  25.596  1.00 94.25           H  
ATOM    604  HB3 LEU A  34      15.281  -8.951  25.262  1.00 94.25           H  
ATOM    605  O   LEU A  34      18.208  -9.199  24.410  1.00 94.25           O  
ATOM    606  CG  LEU A  34      14.969  -7.826  27.417  1.00 94.25           C  
ATOM    607  HG  LEU A  34      15.777  -7.204  27.801  1.00 94.25           H  
ATOM    608  CD1 LEU A  34      13.752  -6.960  26.979  1.00 94.25           C  
ATOM    609 HD11 LEU A  34      13.113  -7.160  26.120  1.00 94.25           H  
ATOM    610 HD12 LEU A  34      14.286  -6.136  26.506  1.00 94.25           H  
ATOM    611 HD13 LEU A  34      13.411  -6.750  27.993  1.00 94.25           H  
ATOM    612  CD2 LEU A  34      14.497  -8.951  28.387  1.00 94.25           C  
ATOM    613 HD21 LEU A  34      14.769  -9.971  28.114  1.00 94.25           H  
ATOM    614 HD22 LEU A  34      13.409  -8.953  28.450  1.00 94.25           H  
ATOM    615 HD23 LEU A  34      14.867  -8.659  29.369  1.00 94.25           H  
ATOM    616  N   MET A  35      17.058 -11.101  24.934  1.00 94.30           N  
ATOM    617  H   MET A  35      16.941 -11.457  25.872  1.00 94.30           H  
ATOM    618  CA  MET A  35      17.414 -11.770  23.656  1.00 94.30           C  
ATOM    619  HA  MET A  35      18.288 -11.311  23.193  1.00 94.30           H  
ATOM    620  C   MET A  35      16.188 -11.866  22.741  1.00 94.30           C  
ATOM    621  CB  MET A  35      17.913 -13.205  23.955  1.00 94.30           C  
ATOM    622  HB2 MET A  35      17.505 -13.503  22.990  1.00 94.30           H  
ATOM    623  HB3 MET A  35      17.455 -14.125  24.317  1.00 94.30           H  
ATOM    624  O   MET A  35      15.056 -12.024  23.202  1.00 94.30           O  
ATOM    625  CG  MET A  35      19.231 -13.177  24.796  1.00 94.30           C  
ATOM    626  HG2 MET A  35      20.216 -12.939  24.394  1.00 94.30           H  
ATOM    627  HG3 MET A  35      19.188 -12.608  25.725  1.00 94.30           H  
ATOM    628  SD  MET A  35      20.014 -14.843  24.805  1.00 94.30           S  
ATOM    629  CE  MET A  35      18.861 -15.760  25.857  1.00 94.30           C  
ATOM    630  HE1 MET A  35      19.164 -16.595  25.225  1.00 94.30           H  
ATOM    631  HE2 MET A  35      19.858 -15.696  26.295  1.00 94.30           H  
ATOM    632  HE3 MET A  35      18.401 -14.879  26.303  1.00 94.30           H  
ATOM    633  N   VAL A  36      16.513 -11.752  21.425  1.00 93.61           N  
ATOM    634  H   VAL A  36      17.467 -11.705  21.095  1.00 93.61           H  
ATOM    635  CA  VAL A  36      15.388 -11.757  20.462  1.00 93.61           C  
ATOM    636  HA  VAL A  36      14.648 -11.087  20.899  1.00 93.61           H  
ATOM    637  C   VAL A  36      15.096 -13.208  20.046  1.00 93.61           C  
ATOM    638  CB  VAL A  36      15.782 -10.937  19.196  1.00 93.61           C  
ATOM    639  HB  VAL A  36      16.656 -11.361  18.701  1.00 93.61           H  
ATOM    640  O   VAL A  36      16.005 -13.977  19.723  1.00 93.61           O  
ATOM    641  CG1 VAL A  36      14.615 -10.958  18.166  1.00 93.61           C  
ATOM    642 HG11 VAL A  36      15.163 -10.972  17.224  1.00 93.61           H  
ATOM    643 HG12 VAL A  36      14.072 -10.043  18.402  1.00 93.61           H  
ATOM    644 HG13 VAL A  36      14.236 -11.973  18.047  1.00 93.61           H  
ATOM    645  CG2 VAL A  36      16.103  -9.461  19.610  1.00 93.61           C  
ATOM    646 HG21 VAL A  36      15.758  -8.712  20.322  1.00 93.61           H  
ATOM    647 HG22 VAL A  36      17.151  -9.517  19.904  1.00 93.61           H  
ATOM    648 HG23 VAL A  36      16.249  -8.937  18.666  1.00 93.61           H  
ATOM    649  N   CYS A  37      13.827 -13.604  20.145  1.00 94.71           N  
ATOM    650  H   CYS A  37      13.251 -12.838  20.465  1.00 94.71           H  
ATOM    651  CA  CYS A  37      13.389 -14.939  19.689  1.00 94.71           C  
ATOM    652  HA  CYS A  37      13.948 -15.557  20.392  1.00 94.71           H  
ATOM    653  C   CYS A  37      13.706 -15.145  18.200  1.00 94.71           C  
ATOM    654  CB  CYS A  37      11.861 -15.063  19.903  1.00 94.71           C  
ATOM    655  HB2 CYS A  37      11.751 -15.325  20.956  1.00 94.71           H  
ATOM    656  HB3 CYS A  37      11.249 -14.399  19.293  1.00 94.71           H  
ATOM    657  O   CYS A  37      13.478 -14.261  17.372  1.00 94.71           O  
ATOM    658  SG  CYS A  37      11.172 -16.541  19.151  1.00 94.71           S  
ATOM    659  HG  CYS A  37      10.178 -17.386  18.863  1.00 94.71           H  
ATOM    660  N   PRO A  38      14.193 -16.332  17.861  1.00 92.48           N  
ATOM    661  CA  PRO A  38      14.573 -16.585  16.460  1.00 92.48           C  
ATOM    662  HA  PRO A  38      15.176 -15.778  16.044  1.00 92.48           H  
ATOM    663  C   PRO A  38      13.345 -16.784  15.562  1.00 92.48           C  
ATOM    664  CB  PRO A  38      15.395 -17.907  16.547  1.00 92.48           C  
ATOM    665  HB2 PRO A  38      16.420 -17.642  16.806  1.00 92.48           H  
ATOM    666  HB3 PRO A  38      15.489 -18.448  15.606  1.00 92.48           H  
ATOM    667  O   PRO A  38      13.474 -16.747  14.336  1.00 92.48           O  
ATOM    668  CG  PRO A  38      14.894 -18.594  17.817  1.00 92.48           C  
ATOM    669  HG2 PRO A  38      14.591 -19.509  17.308  1.00 92.48           H  
ATOM    670  HG3 PRO A  38      15.738 -19.100  18.285  1.00 92.48           H  
ATOM    671  CD  PRO A  38      14.481 -17.493  18.812  1.00 92.48           C  
ATOM    672  HD2 PRO A  38      13.651 -17.864  19.414  1.00 92.48           H  
ATOM    673  HD3 PRO A  38      15.411 -17.073  19.197  1.00 92.48           H  
ATOM    674  N   PHE A  39      12.178 -16.938  16.177  1.00 94.17           N  
ATOM    675  H   PHE A  39      12.107 -17.014  17.182  1.00 94.17           H  
ATOM    676  CA  PHE A  39      10.998 -17.240  15.334  1.00 94.17           C  
ATOM    677  HA  PHE A  39      11.309 -17.342  14.294  1.00 94.17           H  
ATOM    678  C   PHE A  39      10.116 -15.999  15.197  1.00 94.17           C  
ATOM    679  CB  PHE A  39      10.161 -18.372  16.005  1.00 94.17           C  
ATOM    680  HB2 PHE A  39       9.205 -18.147  15.534  1.00 94.17           H  
ATOM    681  HB3 PHE A  39       9.605 -18.742  16.866  1.00 94.17           H  
ATOM    682  O   PHE A  39       9.343 -15.896  14.243  1.00 94.17           O  
ATOM    683  CG  PHE A  39      11.012 -19.590  16.318  1.00 94.17           C  
ATOM    684  CD1 PHE A  39      11.579 -20.341  15.280  1.00 94.17           C  
ATOM    685  HD1 PHE A  39      11.531 -19.791  14.352  1.00 94.17           H  
ATOM    686  CD2 PHE A  39      11.218 -19.966  17.656  1.00 94.17           C  
ATOM    687  HD2 PHE A  39      11.395 -19.453  18.590  1.00 94.17           H  
ATOM    688  CE1 PHE A  39      12.360 -21.487  15.583  1.00 94.17           C  
ATOM    689  HE1 PHE A  39      13.305 -21.817  15.177  1.00 94.17           H  
ATOM    690  CE2 PHE A  39      11.990 -21.108  17.957  1.00 94.17           C  
ATOM    691  HE2 PHE A  39      12.271 -21.394  18.960  1.00 94.17           H  
ATOM    692  CZ  PHE A  39      12.556 -21.871  16.918  1.00 94.17           C  
ATOM    693  HZ  PHE A  39      13.317 -22.604  17.141  1.00 94.17           H  
ATOM    694  N   ASN A  40      10.155 -15.123  16.126  1.00 94.17           N  
ATOM    695  H   ASN A  40      10.769 -15.060  16.925  1.00 94.17           H  
ATOM    696  CA  ASN A  40       9.327 -13.907  16.137  1.00 94.17           C  
ATOM    697  HA  ASN A  40       9.324 -13.815  15.051  1.00 94.17           H  
ATOM    698  C   ASN A  40      10.099 -12.760  16.801  1.00 94.17           C  
ATOM    699  CB  ASN A  40       8.016 -14.179  16.931  1.00 94.17           C  
ATOM    700  HB2 ASN A  40       8.185 -13.928  17.978  1.00 94.17           H  
ATOM    701  HB3 ASN A  40       7.782 -15.223  16.719  1.00 94.17           H  
ATOM    702  O   ASN A  40      10.384 -12.792  17.999  1.00 94.17           O  
ATOM    703  CG  ASN A  40       7.051 -12.999  16.797  1.00 94.17           C  
ATOM    704  ND2 ASN A  40       5.747 -13.302  16.500  1.00 94.17           N  
ATOM    705 HD21 ASN A  40       5.058 -12.611  16.241  1.00 94.17           H  
ATOM    706 HD22 ASN A  40       5.149 -13.976  16.957  1.00 94.17           H  
ATOM    707  OD1 ASN A  40       7.429 -11.838  16.976  1.00 94.17           O  
ATOM    708  N   SER A  41      10.316 -11.683  16.058  1.00 92.27           N  
ATOM    709  H   SER A  41      10.081 -11.439  15.107  1.00 92.27           H  
ATOM    710  CA  SER A  41      11.231 -10.617  16.508  1.00 92.27           C  
ATOM    711  HA  SER A  41      12.067 -11.046  17.060  1.00 92.27           H  
ATOM    712  C   SER A  41      10.584  -9.760  17.602  1.00 92.27           C  
ATOM    713  CB  SER A  41      11.594  -9.713  15.294  1.00 92.27           C  
ATOM    714  HB2 SER A  41      12.471 -10.232  14.906  1.00 92.27           H  
ATOM    715  HB3 SER A  41      12.095  -8.757  15.140  1.00 92.27           H  
ATOM    716  O   SER A  41      11.275  -8.988  18.268  1.00 92.27           O  
ATOM    717  OG  SER A  41      10.384  -9.170  14.695  1.00 92.27           O  
ATOM    718  HG  SER A  41      10.076  -8.261  14.652  1.00 92.27           H  
ATOM    719  N   SER A  42       9.289  -9.918  17.788  1.00 89.96           N  
ATOM    720  H   SER A  42       8.671 -10.492  17.233  1.00 89.96           H  
ATOM    721  CA  SER A  42       8.645  -9.112  18.849  1.00 89.96           C  
ATOM    722  HA  SER A  42       9.054  -8.114  19.008  1.00 89.96           H  
ATOM    723  C   SER A  42       8.787  -9.803  20.206  1.00 89.96           C  
ATOM    724  CB  SER A  42       7.138  -8.935  18.510  1.00 89.96           C  
ATOM    725  HB2 SER A  42       6.557  -8.423  19.277  1.00 89.96           H  
ATOM    726  HB3 SER A  42       7.216  -8.273  17.648  1.00 89.96           H  
ATOM    727  O   SER A  42       8.502  -9.194  21.239  1.00 89.96           O  
ATOM    728  OG  SER A  42       6.436 -10.204  18.709  1.00 89.96           O  
ATOM    729  HG  SER A  42       5.797 -10.723  19.202  1.00 89.96           H  
ATOM    730  N   HIS A  43       9.281 -11.098  20.115  1.00 93.83           N  
ATOM    731  H   HIS A  43      10.068 -11.398  19.557  1.00 93.83           H  
ATOM    732  CA  HIS A  43       9.480 -11.778  21.407  1.00 93.83           C  
ATOM    733  HA  HIS A  43       8.751 -11.588  22.195  1.00 93.83           H  
ATOM    734  C   HIS A  43      10.876 -11.444  21.948  1.00 93.83           C  
ATOM    735  CB  HIS A  43       9.375 -13.317  21.216  1.00 93.83           C  
ATOM    736  HB2 HIS A  43       9.357 -14.399  21.350  1.00 93.83           H  
ATOM    737  HB3 HIS A  43      10.080 -13.442  22.037  1.00 93.83           H  
ATOM    738  O   HIS A  43      11.892 -11.908  21.425  1.00 93.83           O  
ATOM    739  CG  HIS A  43       8.010 -13.725  20.737  1.00 93.83           C  
ATOM    740  CD2 HIS A  43       6.832 -13.030  20.662  1.00 93.83           C  
ATOM    741  HD2 HIS A  43       6.439 -12.241  21.286  1.00 93.83           H  
ATOM    742  ND1 HIS A  43       7.766 -15.032  20.299  1.00 93.83           N  
ATOM    743  HD1 HIS A  43       8.239 -15.917  20.415  1.00 93.83           H  
ATOM    744  CE1 HIS A  43       6.456 -15.107  19.953  1.00 93.83           C  
ATOM    745  HE1 HIS A  43       5.684 -15.821  20.199  1.00 93.83           H  
ATOM    746  NE2 HIS A  43       5.902 -13.915  20.153  1.00 93.83           N  
ATOM    747  N   LEU A  44      10.893 -10.629  22.936  1.00 94.72           N  
ATOM    748  H   LEU A  44      10.087 -10.135  23.292  1.00 94.72           H  
ATOM    749  CA  LEU A  44      12.158 -10.287  23.626  1.00 94.72           C  
ATOM    750  HA  LEU A  44      12.961 -10.605  22.961  1.00 94.72           H  
ATOM    751  C   LEU A  44      12.185 -10.944  25.009  1.00 94.72           C  
ATOM    752  CB  LEU A  44      12.239  -8.751  23.815  1.00 94.72           C  
ATOM    753  HB2 LEU A  44      13.029  -8.829  24.562  1.00 94.72           H  
ATOM    754  HB3 LEU A  44      11.534  -8.224  24.458  1.00 94.72           H  
ATOM    755  O   LEU A  44      11.369 -10.633  25.880  1.00 94.72           O  
ATOM    756  CG  LEU A  44      12.253  -7.953  22.478  1.00 94.72           C  
ATOM    757  HG  LEU A  44      11.406  -8.100  21.808  1.00 94.72           H  
ATOM    758  CD1 LEU A  44      12.192  -6.435  22.798  1.00 94.72           C  
ATOM    759 HD11 LEU A  44      13.220  -6.199  23.072  1.00 94.72           H  
ATOM    760 HD12 LEU A  44      11.926  -6.190  21.770  1.00 94.72           H  
ATOM    761 HD13 LEU A  44      11.605  -5.974  23.592  1.00 94.72           H  
ATOM    762  CD2 LEU A  44      13.552  -8.266  21.679  1.00 94.72           C  
ATOM    763 HD21 LEU A  44      13.089  -8.853  20.886  1.00 94.72           H  
ATOM    764 HD22 LEU A  44      14.331  -8.549  22.387  1.00 94.72           H  
ATOM    765 HD23 LEU A  44      13.860  -7.387  21.112  1.00 94.72           H  
ATOM    766  N   ILE A  45      13.253 -11.804  25.142  1.00 95.14           N  
ATOM    767  H   ILE A  45      14.130 -11.318  25.018  1.00 95.14           H  
ATOM    768  CA  ILE A  45      13.197 -12.732  26.289  1.00 95.14           C  
ATOM    769  HA  ILE A  45      12.285 -12.382  26.773  1.00 95.14           H  
ATOM    770  C   ILE A  45      14.490 -12.557  27.099  1.00 95.14           C  
ATOM    771  CB  ILE A  45      13.101 -14.209  25.803  1.00 95.14           C  
ATOM    772  HB  ILE A  45      14.029 -14.364  25.252  1.00 95.14           H  
ATOM    773  O   ILE A  45      15.586 -12.459  26.541  1.00 95.14           O  
ATOM    774  CG1 ILE A  45      11.907 -14.359  24.811  1.00 95.14           C  
ATOM    775 HG12 ILE A  45      11.891 -13.667  23.969  1.00 95.14           H  
ATOM    776 HG13 ILE A  45      11.992 -15.360  24.387  1.00 95.14           H  
ATOM    777  CG2 ILE A  45      12.915 -15.159  27.035  1.00 95.14           C  
ATOM    778 HG21 ILE A  45      12.787 -16.191  26.709  1.00 95.14           H  
ATOM    779 HG22 ILE A  45      13.790 -14.906  27.633  1.00 95.14           H  
ATOM    780 HG23 ILE A  45      12.044 -15.111  27.689  1.00 95.14           H  
ATOM    781  CD1 ILE A  45      10.514 -14.049  25.476  1.00 95.14           C  
ATOM    782 HD11 ILE A  45      10.174 -13.019  25.368  1.00 95.14           H  
ATOM    783 HD12 ILE A  45      10.272 -14.390  26.483  1.00 95.14           H  
ATOM    784 HD13 ILE A  45       9.606 -14.509  25.084  1.00 95.14           H  
ATOM    785  N   PRO A  46      14.245 -12.602  28.407  1.00 93.66           N  
ATOM    786  CA  PRO A  46      15.462 -12.611  29.236  1.00 93.66           C  
ATOM    787  HA  PRO A  46      16.070 -11.710  29.151  1.00 93.66           H  
ATOM    788  C   PRO A  46      16.283 -13.892  29.032  1.00 93.66           C  
ATOM    789  CB  PRO A  46      14.910 -12.570  30.695  1.00 93.66           C  
ATOM    790  HB2 PRO A  46      15.930 -12.398  31.037  1.00 93.66           H  
ATOM    791  HB3 PRO A  46      14.706 -12.682  31.760  1.00 93.66           H  
ATOM    792  O   PRO A  46      15.730 -14.965  28.774  1.00 93.66           O  
ATOM    793  CG  PRO A  46      13.501 -11.989  30.536  1.00 93.66           C  
ATOM    794  HG2 PRO A  46      12.708 -12.304  31.215  1.00 93.66           H  
ATOM    795  HG3 PRO A  46      13.468 -10.914  30.714  1.00 93.66           H  
ATOM    796  CD  PRO A  46      12.947 -12.420  29.177  1.00 93.66           C  
ATOM    797  HD2 PRO A  46      12.252 -13.219  29.437  1.00 93.66           H  
ATOM    798  HD3 PRO A  46      12.304 -11.578  28.921  1.00 93.66           H  
ATOM    799  N   GLU A  47      17.562 -13.790  29.271  1.00 92.61           N  
ATOM    800  H   GLU A  47      18.038 -12.960  29.595  1.00 92.61           H  
ATOM    801  CA  GLU A  47      18.518 -14.855  28.913  1.00 92.61           C  
ATOM    802  HA  GLU A  47      18.607 -14.256  28.007  1.00 92.61           H  
ATOM    803  C   GLU A  47      18.163 -16.178  29.626  1.00 92.61           C  
ATOM    804  CB  GLU A  47      19.945 -14.401  29.338  1.00 92.61           C  
ATOM    805  HB2 GLU A  47      20.331 -13.449  28.974  1.00 92.61           H  
ATOM    806  HB3 GLU A  47      20.312 -14.426  30.364  1.00 92.61           H  
ATOM    807  O   GLU A  47      18.129 -17.233  28.988  1.00 92.61           O  
ATOM    808  CG  GLU A  47      21.022 -15.420  28.857  1.00 92.61           C  
ATOM    809  HG2 GLU A  47      21.388 -15.518  27.835  1.00 92.61           H  
ATOM    810  HG3 GLU A  47      20.987 -16.339  29.442  1.00 92.61           H  
ATOM    811  CD  GLU A  47      22.420 -14.926  29.229  1.00 92.61           C  
ATOM    812  OE1 GLU A  47      23.396 -15.651  28.931  1.00 92.61           O  
ATOM    813  OE2 GLU A  47      22.544 -13.827  29.815  1.00 92.61           O  
ATOM    814  N   PRO A  48      17.773 -16.154  30.890  1.00 94.01           N  
ATOM    815  CA  PRO A  48      17.531 -17.429  31.589  1.00 94.01           C  
ATOM    816  HA  PRO A  48      18.414 -18.067  31.550  1.00 94.01           H  
ATOM    817  C   PRO A  48      16.294 -18.153  31.039  1.00 94.01           C  
ATOM    818  CB  PRO A  48      17.259 -16.992  33.059  1.00 94.01           C  
ATOM    819  HB2 PRO A  48      16.282 -16.829  33.514  1.00 94.01           H  
ATOM    820  HB3 PRO A  48      17.618 -17.878  33.582  1.00 94.01           H  
ATOM    821  O   PRO A  48      16.205 -19.378  31.157  1.00 94.01           O  
ATOM    822  CG  PRO A  48      17.991 -15.647  33.184  1.00 94.01           C  
ATOM    823  HG2 PRO A  48      18.803 -15.955  33.844  1.00 94.01           H  
ATOM    824  HG3 PRO A  48      17.585 -14.906  33.872  1.00 94.01           H  
ATOM    825  CD  PRO A  48      17.955 -14.956  31.816  1.00 94.01           C  
ATOM    826  HD2 PRO A  48      18.989 -14.654  31.985  1.00 94.01           H  
ATOM    827  HD3 PRO A  48      17.227 -14.154  31.935  1.00 94.01           H  
ATOM    828  N   GLN A  49      15.413 -17.380  30.480  1.00 94.61           N  
ATOM    829  H   GLN A  49      15.247 -16.427  30.769  1.00 94.61           H  
ATOM    830  CA  GLN A  49      14.170 -18.030  29.991  1.00 94.61           C  
ATOM    831  HA  GLN A  49      13.857 -18.967  30.452  1.00 94.61           H  
ATOM    832  C   GLN A  49      14.245 -18.275  28.481  1.00 94.61           C  
ATOM    833  CB  GLN A  49      12.967 -17.089  30.280  1.00 94.61           C  
ATOM    834  HB2 GLN A  49      12.741 -17.185  29.218  1.00 94.61           H  
ATOM    835  HB3 GLN A  49      12.396 -16.193  30.037  1.00 94.61           H  
ATOM    836  O   GLN A  49      13.317 -18.846  27.903  1.00 94.61           O  
ATOM    837  CG  GLN A  49      12.743 -16.927  31.815  1.00 94.61           C  
ATOM    838  HG2 GLN A  49      13.614 -16.467  32.280  1.00 94.61           H  
ATOM    839  HG3 GLN A  49      12.349 -17.841  32.261  1.00 94.61           H  
ATOM    840  CD  GLN A  49      11.761 -15.792  32.087  1.00 94.61           C  
ATOM    841  NE2 GLN A  49      11.787 -15.271  33.352  1.00 94.61           N  
ATOM    842 HE21 GLN A  49      12.210 -15.687  34.169  1.00 94.61           H  
ATOM    843 HE22 GLN A  49      11.269 -14.423  33.535  1.00 94.61           H  
ATOM    844  OE1 GLN A  49      10.986 -15.380  31.217  1.00 94.61           O  
ATOM    845  N   PHE A  50      15.379 -17.931  27.893  1.00 95.03           N  
ATOM    846  H   PHE A  50      16.175 -17.752  28.488  1.00 95.03           H  
ATOM    847  CA  PHE A  50      15.455 -17.906  26.409  1.00 95.03           C  
ATOM    848  HA  PHE A  50      14.732 -17.268  25.900  1.00 95.03           H  
ATOM    849  C   PHE A  50      15.347 -19.325  25.851  1.00 95.03           C  
ATOM    850  CB  PHE A  50      16.814 -17.288  26.013  1.00 95.03           C  
ATOM    851  HB2 PHE A  50      17.645 -17.870  26.411  1.00 95.03           H  
ATOM    852  HB3 PHE A  50      16.490 -16.305  26.353  1.00 95.03           H  
ATOM    853  O   PHE A  50      14.562 -19.562  24.931  1.00 95.03           O  
ATOM    854  CG  PHE A  50      16.968 -17.171  24.505  1.00 95.03           C  
ATOM    855  CD1 PHE A  50      17.777 -18.088  23.812  1.00 95.03           C  
ATOM    856  HD1 PHE A  50      18.519 -18.792  24.157  1.00 95.03           H  
ATOM    857  CD2 PHE A  50      16.315 -16.140  23.811  1.00 95.03           C  
ATOM    858  HD2 PHE A  50      15.606 -15.408  24.171  1.00 95.03           H  
ATOM    859  CE1 PHE A  50      17.936 -17.972  22.413  1.00 95.03           C  
ATOM    860  HE1 PHE A  50      18.806 -18.422  21.960  1.00 95.03           H  
ATOM    861  CE2 PHE A  50      16.475 -16.019  22.415  1.00 95.03           C  
ATOM    862  HE2 PHE A  50      16.136 -15.179  21.826  1.00 95.03           H  
ATOM    863  CZ  PHE A  50      17.287 -16.934  21.716  1.00 95.03           C  
ATOM    864  HZ  PHE A  50      17.843 -16.641  20.838  1.00 95.03           H  
ATOM    865  N   PHE A  51      16.065 -20.222  26.487  1.00 95.92           N  
ATOM    866  H   PHE A  51      16.717 -20.206  27.258  1.00 95.92           H  
ATOM    867  CA  PHE A  51      16.069 -21.593  25.937  1.00 95.92           C  
ATOM    868  HA  PHE A  51      16.561 -21.466  24.973  1.00 95.92           H  
ATOM    869  C   PHE A  51      14.678 -22.229  26.080  1.00 95.92           C  
ATOM    870  CB  PHE A  51      17.118 -22.428  26.740  1.00 95.92           C  
ATOM    871  HB2 PHE A  51      18.117 -22.039  26.542  1.00 95.92           H  
ATOM    872  HB3 PHE A  51      17.142 -22.540  27.824  1.00 95.92           H  
ATOM    873  O   PHE A  51      14.183 -22.839  25.130  1.00 95.92           O  
ATOM    874  CG  PHE A  51      17.194 -23.855  26.229  1.00 95.92           C  
ATOM    875  CD1 PHE A  51      16.587 -24.891  26.958  1.00 95.92           C  
ATOM    876  HD1 PHE A  51      16.364 -24.838  28.013  1.00 95.92           H  
ATOM    877  CD2 PHE A  51      17.909 -24.139  25.055  1.00 95.92           C  
ATOM    878  HD2 PHE A  51      18.724 -23.562  24.641  1.00 95.92           H  
ATOM    879  CE1 PHE A  51      16.691 -26.223  26.505  1.00 95.92           C  
ATOM    880  HE1 PHE A  51      16.848 -26.839  27.378  1.00 95.92           H  
ATOM    881  CE2 PHE A  51      18.006 -25.470  24.594  1.00 95.92           C  
ATOM    882  HE2 PHE A  51      18.762 -25.645  23.843  1.00 95.92           H  
ATOM    883  CZ  PHE A  51      17.401 -26.511  25.320  1.00 95.92           C  
ATOM    884  HZ  PHE A  51      17.859 -27.448  25.040  1.00 95.92           H  
ATOM    885  N   GLN A  52      14.072 -22.055  27.252  1.00 96.47           N  
ATOM    886  H   GLN A  52      14.557 -21.769  28.091  1.00 96.47           H  
ATOM    887  CA  GLN A  52      12.714 -22.613  27.440  1.00 96.47           C  
ATOM    888  HA  GLN A  52      12.806 -23.699  27.409  1.00 96.47           H  
ATOM    889  C   GLN A  52      11.713 -21.975  26.466  1.00 96.47           C  
ATOM    890  CB  GLN A  52      12.274 -22.328  28.905  1.00 96.47           C  
ATOM    891  HB2 GLN A  52      12.913 -22.868  29.604  1.00 96.47           H  
ATOM    892  HB3 GLN A  52      12.026 -21.305  29.186  1.00 96.47           H  
ATOM    893  O   GLN A  52      10.843 -22.671  25.939  1.00 96.47           O  
ATOM    894  CG  GLN A  52      10.899 -22.982  29.209  1.00 96.47           C  
ATOM    895  HG2 GLN A  52      10.615 -24.028  29.097  1.00 96.47           H  
ATOM    896  HG3 GLN A  52      10.254 -22.553  28.441  1.00 96.47           H  
ATOM    897  CD  GLN A  52      10.518 -22.737  30.671  1.00 96.47           C  
ATOM    898  NE2 GLN A  52       9.357 -23.325  31.094  1.00 96.47           N  
ATOM    899 HE21 GLN A  52       9.325 -23.194  32.095  1.00 96.47           H  
ATOM    900 HE22 GLN A  52       8.483 -23.673  30.726  1.00 96.47           H  
ATOM    901  OE1 GLN A  52      11.217 -22.049  31.422  1.00 96.47           O  
ATOM    902  N   HIS A  53      11.909 -20.734  26.234  1.00 96.37           N  
ATOM    903  H   HIS A  53      12.704 -20.289  26.670  1.00 96.37           H  
ATOM    904  CA  HIS A  53      10.975 -20.072  25.292  1.00 96.37           C  
ATOM    905  HA  HIS A  53       9.963 -20.055  25.697  1.00 96.37           H  
ATOM    906  C   HIS A  53      11.098 -20.674  23.887  1.00 96.37           C  
ATOM    907  CB  HIS A  53      11.326 -18.557  25.251  1.00 96.37           C  
ATOM    908  HB2 HIS A  53      12.210 -17.932  25.122  1.00 96.37           H  
ATOM    909  HB3 HIS A  53      11.001 -18.295  26.258  1.00 96.37           H  
ATOM    910  O   HIS A  53      10.079 -20.928  23.240  1.00 96.37           O  
ATOM    911  CG  HIS A  53      10.606 -17.848  24.135  1.00 96.37           C  
ATOM    912  CD2 HIS A  53      11.057 -17.443  22.907  1.00 96.37           C  
ATOM    913  HD2 HIS A  53      12.060 -17.457  22.506  1.00 96.37           H  
ATOM    914  ND1 HIS A  53       9.267 -17.453  24.260  1.00 96.37           N  
ATOM    915  HD1 HIS A  53       8.661 -17.463  25.068  1.00 96.37           H  
ATOM    916  CE1 HIS A  53       8.915 -16.823  23.118  1.00 96.37           C  
ATOM    917  HE1 HIS A  53       8.059 -16.180  23.259  1.00 96.37           H  
ATOM    918  NE2 HIS A  53       9.979 -16.815  22.302  1.00 96.37           N  
ATOM    919  N   THR A  54      12.328 -20.886  23.376  1.00 94.36           N  
ATOM    920  H   THR A  54      13.075 -20.653  24.015  1.00 94.36           H  
ATOM    921  CA  THR A  54      12.516 -21.378  21.992  1.00 94.36           C  
ATOM    922  HA  THR A  54      12.087 -20.597  21.363  1.00 94.36           H  
ATOM    923  C   THR A  54      11.922 -22.782  21.831  1.00 94.36           C  
ATOM    924  CB  THR A  54      14.034 -21.451  21.652  1.00 94.36           C  
ATOM    925  HB  THR A  54      14.235 -22.205  20.892  1.00 94.36           H  
ATOM    926  O   THR A  54      11.498 -23.146  20.732  1.00 94.36           O  
ATOM    927  CG2 THR A  54      14.641 -20.014  21.609  1.00 94.36           C  
ATOM    928 HG21 THR A  54      15.104 -20.098  22.592  1.00 94.36           H  
ATOM    929 HG22 THR A  54      15.076 -20.189  20.625  1.00 94.36           H  
ATOM    930 HG23 THR A  54      14.744 -18.929  21.649  1.00 94.36           H  
ATOM    931  OG1 THR A  54      14.749 -22.205  22.679  1.00 94.36           O  
ATOM    932  HG1 THR A  54      15.504 -22.768  22.867  1.00 94.36           H  
ATOM    933  N   GLN A  55      11.773 -23.547  22.991  1.00 94.66           N  
ATOM    934  H   GLN A  55      12.308 -23.410  23.837  1.00 94.66           H  
ATOM    935  CA  GLN A  55      11.207 -24.914  22.893  1.00 94.66           C  
ATOM    936  HA  GLN A  55      11.438 -25.471  21.985  1.00 94.66           H  
ATOM    937  C   GLN A  55       9.677 -24.872  22.864  1.00 94.66           C  
ATOM    938  CB  GLN A  55      11.654 -25.734  24.136  1.00 94.66           C  
ATOM    939  HB2 GLN A  55      10.664 -25.452  24.495  1.00 94.66           H  
ATOM    940  HB3 GLN A  55      11.502 -26.303  25.054  1.00 94.66           H  
ATOM    941  O   GLN A  55       9.051 -25.748  22.264  1.00 94.66           O  
ATOM    942  CG  GLN A  55      13.175 -26.074  24.055  1.00 94.66           C  
ATOM    943  HG2 GLN A  55      13.496 -26.426  23.074  1.00 94.66           H  
ATOM    944  HG3 GLN A  55      13.861 -25.343  24.482  1.00 94.66           H  
ATOM    945  CD  GLN A  55      13.534 -27.130  25.096  1.00 94.66           C  
ATOM    946  NE2 GLN A  55      14.820 -27.559  25.095  1.00 94.66           N  
ATOM    947 HE21 GLN A  55      15.065 -28.249  24.399  1.00 94.66           H  
ATOM    948 HE22 GLN A  55      14.798 -27.797  26.076  1.00 94.66           H  
ATOM    949  OE1 GLN A  55      12.696 -27.580  25.883  1.00 94.66           O  
ATOM    950  N   SER A  56       9.166 -23.773  23.425  1.00 94.45           N  
ATOM    951  H   SER A  56       9.557 -23.173  24.137  1.00 94.45           H  
ATOM    952  CA  SER A  56       7.689 -23.797  23.543  1.00 94.45           C  
ATOM    953  HA  SER A  56       7.075 -24.672  23.329  1.00 94.45           H  
ATOM    954  C   SER A  56       7.071 -22.662  22.723  1.00 94.45           C  
ATOM    955  CB  SER A  56       7.299 -23.631  25.039  1.00 94.45           C  
ATOM    956  HB2 SER A  56       7.693 -24.439  25.655  1.00 94.45           H  
ATOM    957  HB3 SER A  56       6.226 -23.508  25.185  1.00 94.45           H  
ATOM    958  O   SER A  56       5.855 -22.463  22.765  1.00 94.45           O  
ATOM    959  OG  SER A  56       7.833 -22.383  25.574  1.00 94.45           O  
ATOM    960  HG  SER A  56       7.907 -21.730  26.274  1.00 94.45           H  
ATOM    961  N   CYS A  57       7.857 -21.996  21.981  1.00 94.76           N  
ATOM    962  H   CYS A  57       8.674 -22.494  21.658  1.00 94.76           H  
ATOM    963  CA  CYS A  57       7.323 -20.825  21.252  1.00 94.76           C  
ATOM    964  HA  CYS A  57       7.009 -20.134  22.035  1.00 94.76           H  
ATOM    965  C   CYS A  57       6.283 -21.276  20.216  1.00 94.76           C  
ATOM    966  CB  CYS A  57       8.508 -20.126  20.524  1.00 94.76           C  
ATOM    967  HB2 CYS A  57       9.332 -19.479  20.223  1.00 94.76           H  
ATOM    968  HB3 CYS A  57       9.375 -20.604  20.980  1.00 94.76           H  
ATOM    969  O   CYS A  57       6.489 -22.244  19.482  1.00 94.76           O  
ATOM    970  SG  CYS A  57       7.969 -18.678  19.602  1.00 94.76           S  
ATOM    971  HG  CYS A  57       7.499 -17.441  19.412  1.00 94.76           H  
ATOM    972  N   GLU A  58       5.185 -20.601  20.173  1.00 91.49           N  
ATOM    973  H   GLU A  58       5.132 -19.797  20.782  1.00 91.49           H  
ATOM    974  CA  GLU A  58       4.101 -20.966  19.232  1.00 91.49           C  
ATOM    975  HA  GLU A  58       3.807 -21.982  19.497  1.00 91.49           H  
ATOM    976  C   GLU A  58       4.528 -20.712  17.778  1.00 91.49           C  
ATOM    977  CB  GLU A  58       2.858 -20.091  19.571  1.00 91.49           C  
ATOM    978  HB2 GLU A  58       2.805 -19.014  19.409  1.00 91.49           H  
ATOM    979  HB3 GLU A  58       2.675 -20.183  20.641  1.00 91.49           H  
ATOM    980  O   GLU A  58       4.088 -21.427  16.875  1.00 91.49           O  
ATOM    981  CG  GLU A  58       1.639 -20.479  18.684  1.00 91.49           C  
ATOM    982  HG2 GLU A  58       1.822 -20.485  17.609  1.00 91.49           H  
ATOM    983  HG3 GLU A  58       0.994 -21.350  18.803  1.00 91.49           H  
ATOM    984  CD  GLU A  58       0.420 -19.632  19.041  1.00 91.49           C  
ATOM    985  OE1 GLU A  58      -0.636 -19.820  18.396  1.00 91.49           O  
ATOM    986  OE2 GLU A  58       0.516 -18.785  19.957  1.00 91.49           O  
ATOM    987  N   ASP A  59       5.449 -19.790  17.590  1.00 93.18           N  
ATOM    988  H   ASP A  59       5.687 -19.084  18.272  1.00 93.18           H  
ATOM    989  CA  ASP A  59       5.830 -19.459  16.197  1.00 93.18           C  
ATOM    990  HA  ASP A  59       4.941 -19.528  15.568  1.00 93.18           H  
ATOM    991  C   ASP A  59       6.922 -20.408  15.686  1.00 93.18           C  
ATOM    992  CB  ASP A  59       6.379 -18.006  16.161  1.00 93.18           C  
ATOM    993  HB2 ASP A  59       7.132 -17.525  16.786  1.00 93.18           H  
ATOM    994  HB3 ASP A  59       6.974 -18.156  15.260  1.00 93.18           H  
ATOM    995  O   ASP A  59       7.312 -20.329  14.519  1.00 93.18           O  
ATOM    996  CG  ASP A  59       5.254 -16.994  16.398  1.00 93.18           C  
ATOM    997  OD1 ASP A  59       4.183 -17.094  15.761  1.00 93.18           O  
ATOM    998  OD2 ASP A  59       5.461 -16.079  17.225  1.00 93.18           O  
ATOM    999  N   ARG A  60       7.375 -21.247  16.632  1.00 93.10           N  
ATOM   1000  H   ARG A  60       7.646 -20.894  17.539  1.00 93.10           H  
ATOM   1001  CA  ARG A  60       8.300 -22.304  16.161  1.00 93.10           C  
ATOM   1002  HA  ARG A  60       9.078 -21.720  15.668  1.00 93.10           H  
ATOM   1003  C   ARG A  60       7.630 -23.213  15.127  1.00 93.10           C  
ATOM   1004  CB  ARG A  60       8.735 -23.147  17.393  1.00 93.10           C  
ATOM   1005  HB2 ARG A  60       7.908 -23.642  17.902  1.00 93.10           H  
ATOM   1006  HB3 ARG A  60       9.357 -22.508  18.020  1.00 93.10           H  
ATOM   1007  O   ARG A  60       8.320 -23.829  14.312  1.00 93.10           O  
ATOM   1008  CG  ARG A  60       9.749 -24.252  16.986  1.00 93.10           C  
ATOM   1009  HG2 ARG A  60      10.290 -23.597  16.302  1.00 93.10           H  
ATOM   1010  HG3 ARG A  60      10.159 -24.998  16.306  1.00 93.10           H  
ATOM   1011  CD  ARG A  60      10.114 -25.069  18.260  1.00 93.10           C  
ATOM   1012  HD2 ARG A  60      10.775 -24.467  18.885  1.00 93.10           H  
ATOM   1013  HD3 ARG A  60       9.231 -25.324  18.845  1.00 93.10           H  
ATOM   1014  NE  ARG A  60      11.154 -26.078  17.902  1.00 93.10           N  
ATOM   1015  HE  ARG A  60      12.134 -25.922  18.091  1.00 93.10           H  
ATOM   1016  NH1 ARG A  60       9.602 -27.885  17.929  1.00 93.10           N  
ATOM   1017 HH11 ARG A  60       8.893 -27.618  18.597  1.00 93.10           H  
ATOM   1018 HH12 ARG A  60       9.433 -28.878  17.857  1.00 93.10           H  
ATOM   1019  NH2 ARG A  60      11.880 -28.241  17.444  1.00 93.10           N  
ATOM   1020 HH21 ARG A  60      12.068 -29.023  18.056  1.00 93.10           H  
ATOM   1021 HH22 ARG A  60      12.544 -28.038  16.711  1.00 93.10           H  
ATOM   1022  CZ  ARG A  60      10.863 -27.383  17.752  1.00 93.10           C  
ATOM   1023  N   ASN A  61       6.302 -23.221  15.088  1.00 88.76           N  
ATOM   1024  H   ASN A  61       5.761 -23.129  15.936  1.00 88.76           H  
ATOM   1025  CA  ASN A  61       5.545 -24.092  14.162  1.00 88.76           C  
ATOM   1026  HA  ASN A  61       5.704 -25.129  14.457  1.00 88.76           H  
ATOM   1027  C   ASN A  61       5.779 -23.701  12.695  1.00 88.76           C  
ATOM   1028  CB  ASN A  61       4.028 -23.966  14.479  1.00 88.76           C  
ATOM   1029  HB2 ASN A  61       3.595 -22.989  14.695  1.00 88.76           H  
ATOM   1030  HB3 ASN A  61       3.364 -24.188  13.643  1.00 88.76           H  
ATOM   1031  O   ASN A  61       5.591 -24.528  11.802  1.00 88.76           O  
ATOM   1032  CG  ASN A  61       3.703 -24.678  15.793  1.00 88.76           C  
ATOM   1033  ND2 ASN A  61       2.558 -24.278  16.421  1.00 88.76           N  
ATOM   1034 HD21 ASN A  61       2.810 -23.676  17.192  1.00 88.76           H  
ATOM   1035 HD22 ASN A  61       1.627 -24.669  16.452  1.00 88.76           H  
ATOM   1036  OD1 ASN A  61       4.430 -25.563  16.252  1.00 88.76           O  
ATOM   1037  N   ILE A  62       6.234 -22.496  12.481  1.00 89.03           N  
ATOM   1038  H   ILE A  62       6.437 -21.856  13.236  1.00 89.03           H  
ATOM   1039  CA  ILE A  62       6.483 -22.067  11.084  1.00 89.03           C  
ATOM   1040  HA  ILE A  62       5.566 -22.226  10.517  1.00 89.03           H  
ATOM   1041  C   ILE A  62       7.591 -22.932  10.470  1.00 89.03           C  
ATOM   1042  CB  ILE A  62       6.941 -20.574  11.084  1.00 89.03           C  
ATOM   1043  HB  ILE A  62       7.815 -20.443  11.723  1.00 89.03           H  
ATOM   1044  O   ILE A  62       7.475 -23.346   9.315  1.00 89.03           O  
ATOM   1045  CG1 ILE A  62       5.776 -19.707  11.661  1.00 89.03           C  
ATOM   1046 HG12 ILE A  62       5.337 -19.958  12.627  1.00 89.03           H  
ATOM   1047 HG13 ILE A  62       4.869 -19.783  11.061  1.00 89.03           H  
ATOM   1048  CG2 ILE A  62       7.285 -20.134   9.622  1.00 89.03           C  
ATOM   1049 HG21 ILE A  62       6.491 -19.589   9.111  1.00 89.03           H  
ATOM   1050 HG22 ILE A  62       7.394 -21.006   8.977  1.00 89.03           H  
ATOM   1051 HG23 ILE A  62       8.299 -19.743   9.711  1.00 89.03           H  
ATOM   1052  CD1 ILE A  62       6.237 -18.235  11.924  1.00 89.03           C  
ATOM   1053 HD11 ILE A  62       5.286 -17.702  11.948  1.00 89.03           H  
ATOM   1054 HD12 ILE A  62       7.083 -17.966  11.292  1.00 89.03           H  
ATOM   1055 HD13 ILE A  62       6.582 -18.191  12.957  1.00 89.03           H  
ATOM   1056  N   ILE A  63       8.586 -23.235  11.321  1.00 88.78           N  
ATOM   1057  H   ILE A  63       8.776 -22.712  12.164  1.00 88.78           H  
ATOM   1058  CA  ILE A  63       9.734 -24.012  10.799  1.00 88.78           C  
ATOM   1059  HA  ILE A  63       9.879 -23.888   9.725  1.00 88.78           H  
ATOM   1060  C   ILE A  63       9.452 -25.510  10.958  1.00 88.78           C  
ATOM   1061  CB  ILE A  63      11.014 -23.639  11.616  1.00 88.78           C  
ATOM   1062  HB  ILE A  63      11.000 -23.710  12.703  1.00 88.78           H  
ATOM   1063  O   ILE A  63       9.780 -26.295  10.065  1.00 88.78           O  
ATOM   1064  CG1 ILE A  63      11.390 -22.166  11.282  1.00 88.78           C  
ATOM   1065 HG12 ILE A  63      11.391 -22.153  10.192  1.00 88.78           H  
ATOM   1066 HG13 ILE A  63      10.594 -21.481  11.576  1.00 88.78           H  
ATOM   1067  CG2 ILE A  63      12.184 -24.604  11.235  1.00 88.78           C  
ATOM   1068 HG21 ILE A  63      13.206 -24.233  11.319  1.00 88.78           H  
ATOM   1069 HG22 ILE A  63      12.126 -25.380  11.998  1.00 88.78           H  
ATOM   1070 HG23 ILE A  63      12.212 -24.725  10.153  1.00 88.78           H  
ATOM   1071  CD1 ILE A  63      12.668 -21.697  12.065  1.00 88.78           C  
ATOM   1072 HD11 ILE A  63      12.461 -21.028  12.900  1.00 88.78           H  
ATOM   1073 HD12 ILE A  63      13.442 -22.280  12.566  1.00 88.78           H  
ATOM   1074 HD13 ILE A  63      13.290 -21.234  11.298  1.00 88.78           H  
ATOM   1075  N   VAL A  64       8.831 -25.904  12.084  1.00 86.36           N  
ATOM   1076  H   VAL A  64       9.134 -25.377  12.891  1.00 86.36           H  
ATOM   1077  CA  VAL A  64       8.591 -27.346  12.333  1.00 86.36           C  
ATOM   1078  HA  VAL A  64       9.523 -27.911  12.317  1.00 86.36           H  
ATOM   1079  C   VAL A  64       7.699 -27.928  11.228  1.00 86.36           C  
ATOM   1080  CB  VAL A  64       7.873 -27.520  13.711  1.00 86.36           C  
ATOM   1081  HB  VAL A  64       6.918 -27.003  13.797  1.00 86.36           H  
ATOM   1082  O   VAL A  64       7.977 -29.020  10.729  1.00 86.36           O  
ATOM   1083  CG1 VAL A  64       7.419 -29.004  13.894  1.00 86.36           C  
ATOM   1084 HG11 VAL A  64       6.763 -28.934  14.761  1.00 86.36           H  
ATOM   1085 HG12 VAL A  64       8.299 -29.641  13.979  1.00 86.36           H  
ATOM   1086 HG13 VAL A  64       6.678 -29.478  13.250  1.00 86.36           H  
ATOM   1087  CG2 VAL A  64       8.861 -27.130  14.852  1.00 86.36           C  
ATOM   1088 HG21 VAL A  64       9.904 -27.159  14.537  1.00 86.36           H  
ATOM   1089 HG22 VAL A  64       8.427 -26.302  15.412  1.00 86.36           H  
ATOM   1090 HG23 VAL A  64       8.796 -27.984  15.526  1.00 86.36           H  
ATOM   1091  N   HIS A  65       6.751 -27.195  10.818  1.00 81.17           N  
ATOM   1092  H   HIS A  65       6.473 -26.374  11.337  1.00 81.17           H  
ATOM   1093  CA  HIS A  65       5.882 -27.694   9.733  1.00 81.17           C  
ATOM   1094  HA  HIS A  65       5.268 -28.415  10.273  1.00 81.17           H  
ATOM   1095  C   HIS A  65       6.670 -27.851   8.421  1.00 81.17           C  
ATOM   1096  CB  HIS A  65       4.726 -26.677   9.499  1.00 81.17           C  
ATOM   1097  HB2 HIS A  65       5.209 -25.710   9.357  1.00 81.17           H  
ATOM   1098  HB3 HIS A  65       3.985 -26.368   8.762  1.00 81.17           H  
ATOM   1099  O   HIS A  65       6.455 -28.818   7.688  1.00 81.17           O  
ATOM   1100  CG  HIS A  65       3.568 -26.960  10.419  1.00 81.17           C  
ATOM   1101  CD2 HIS A  65       3.056 -26.210  11.446  1.00 81.17           C  
ATOM   1102  HD2 HIS A  65       3.019 -25.139  11.579  1.00 81.17           H  
ATOM   1103  ND1 HIS A  65       2.778 -28.114  10.296  1.00 81.17           N  
ATOM   1104  HD1 HIS A  65       2.640 -28.769   9.540  1.00 81.17           H  
ATOM   1105  CE1 HIS A  65       1.819 -28.057  11.251  1.00 81.17           C  
ATOM   1106  HE1 HIS A  65       1.155 -28.799  11.670  1.00 81.17           H  
ATOM   1107  NE2 HIS A  65       1.982 -26.926  11.937  1.00 81.17           N  
ATOM   1108  N   TYR A  66       7.577 -26.963   8.247  1.00 80.85           N  
ATOM   1109  H   TYR A  66       7.675 -26.161   8.854  1.00 80.85           H  
ATOM   1110  CA  TYR A  66       8.388 -27.030   7.004  1.00 80.85           C  
ATOM   1111  HA  TYR A  66       7.906 -27.117   6.030  1.00 80.85           H  
ATOM   1112  C   TYR A  66       9.348 -28.220   7.045  1.00 80.85           C  
ATOM   1113  CB  TYR A  66       9.194 -25.706   6.894  1.00 80.85           C  
ATOM   1114  HB2 TYR A  66       9.928 -25.300   7.591  1.00 80.85           H  
ATOM   1115  HB3 TYR A  66       8.404 -24.968   7.034  1.00 80.85           H  
ATOM   1116  O   TYR A  66       9.504 -28.914   6.037  1.00 80.85           O  
ATOM   1117  CG  TYR A  66      10.131 -25.721   5.693  1.00 80.85           C  
ATOM   1118  CD1 TYR A  66      11.513 -25.918   5.883  1.00 80.85           C  
ATOM   1119  HD1 TYR A  66      12.080 -25.928   6.802  1.00 80.85           H  
ATOM   1120  CD2 TYR A  66       9.628 -25.522   4.397  1.00 80.85           C  
ATOM   1121  HD2 TYR A  66       8.592 -25.469   4.097  1.00 80.85           H  
ATOM   1122  CE1 TYR A  66      12.389 -25.902   4.776  1.00 80.85           C  
ATOM   1123  HE1 TYR A  66      13.468 -25.924   4.828  1.00 80.85           H  
ATOM   1124  CE2 TYR A  66      10.500 -25.504   3.286  1.00 80.85           C  
ATOM   1125  HE2 TYR A  66      10.275 -24.921   2.406  1.00 80.85           H  
ATOM   1126  OH  TYR A  66      12.731 -25.692   2.400  1.00 80.85           O  
ATOM   1127  HH  TYR A  66      13.444 -25.822   1.771  1.00 80.85           H  
ATOM   1128  CZ  TYR A  66      11.862 -25.704   3.504  1.00 80.85           C  
ATOM   1129  N   GLN A  67       9.858 -28.521   8.274  1.00 82.03           N  
ATOM   1130  H   GLN A  67       9.812 -28.094   9.188  1.00 82.03           H  
ATOM   1131  CA  GLN A  67      10.850 -29.611   8.378  1.00 82.03           C  
ATOM   1132  HA  GLN A  67      11.450 -29.756   7.479  1.00 82.03           H  
ATOM   1133  C   GLN A  67      10.170 -30.979   8.310  1.00 82.03           C  
ATOM   1134  CB  GLN A  67      11.585 -29.494   9.744  1.00 82.03           C  
ATOM   1135  HB2 GLN A  67      11.938 -30.524   9.795  1.00 82.03           H  
ATOM   1136  HB3 GLN A  67      10.982 -29.478  10.651  1.00 82.03           H  
ATOM   1137  O   GLN A  67      10.790 -31.951   7.873  1.00 82.03           O  
ATOM   1138  CG  GLN A  67      12.584 -28.300   9.736  1.00 82.03           C  
ATOM   1139  HG2 GLN A  67      12.381 -27.250   9.526  1.00 82.03           H  
ATOM   1140  HG3 GLN A  67      13.222 -28.654   8.926  1.00 82.03           H  
ATOM   1141  CD  GLN A  67      13.243 -28.152  11.108  1.00 82.03           C  
ATOM   1142  NE2 GLN A  67      14.387 -27.408  11.154  1.00 82.03           N  
ATOM   1143 HE21 GLN A  67      14.724 -26.480  10.946  1.00 82.03           H  
ATOM   1144 HE22 GLN A  67      14.983 -27.938  11.773  1.00 82.03           H  
ATOM   1145  OE1 GLN A  67      12.770 -28.683  12.118  1.00 82.03           O  
ATOM   1146  N   THR A  68       8.940 -30.979   8.719  1.00 79.24           N  
ATOM   1147  H   THR A  68       8.531 -30.253   9.290  1.00 79.24           H  
ATOM   1148  CA  THR A  68       8.267 -32.302   8.773  1.00 79.24           C  
ATOM   1149  HA  THR A  68       8.843 -33.219   8.894  1.00 79.24           H  
ATOM   1150  C   THR A  68       7.500 -32.561   7.473  1.00 79.24           C  
ATOM   1151  CB  THR A  68       7.259 -32.340   9.958  1.00 79.24           C  
ATOM   1152  HB  THR A  68       6.650 -33.242  10.009  1.00 79.24           H  
ATOM   1153  O   THR A  68       7.027 -33.677   7.252  1.00 79.24           O  
ATOM   1154  CG2 THR A  68       8.024 -32.209  11.312  1.00 79.24           C  
ATOM   1155 HG21 THR A  68       7.279 -31.907  12.047  1.00 79.24           H  
ATOM   1156 HG22 THR A  68       9.045 -31.826  11.306  1.00 79.24           H  
ATOM   1157 HG23 THR A  68       8.207 -33.227  11.654  1.00 79.24           H  
ATOM   1158  OG1 THR A  68       6.329 -31.214   9.857  1.00 79.24           O  
ATOM   1159  HG1 THR A  68       5.608 -30.824  10.356  1.00 79.24           H  
ATOM   1160  N   SER A  69       7.544 -31.532   6.640  1.00 76.58           N  
ATOM   1161  H   SER A  69       8.034 -30.649   6.609  1.00 76.58           H  
ATOM   1162  CA  SER A  69       6.808 -31.750   5.377  1.00 76.58           C  
ATOM   1163  HA  SER A  69       5.922 -32.378   5.471  1.00 76.58           H  
ATOM   1164  C   SER A  69       7.788 -32.140   4.263  1.00 76.58           C  
ATOM   1165  CB  SER A  69       6.097 -30.441   4.959  1.00 76.58           C  
ATOM   1166  HB2 SER A  69       5.702 -30.691   3.974  1.00 76.58           H  
ATOM   1167  HB3 SER A  69       6.844 -29.647   4.946  1.00 76.58           H  
ATOM   1168  O   SER A  69       8.962 -31.764   4.284  1.00 76.58           O  
ATOM   1169  OG  SER A  69       5.164 -30.078   6.024  1.00 76.58           O  
ATOM   1170  HG  SER A  69       4.531 -30.383   6.678  1.00 76.58           H  
ATOM   1171  N   ALA A  70       7.293 -33.052   3.441  1.00 71.35           N  
ATOM   1172  H   ALA A  70       6.349 -33.406   3.493  1.00 71.35           H  
ATOM   1173  CA  ALA A  70       8.153 -33.468   2.314  1.00 71.35           C  
ATOM   1174  HA  ALA A  70       8.791 -34.117   2.914  1.00 71.35           H  
ATOM   1175  C   ALA A  70       8.436 -32.273   1.379  1.00 71.35           C  
ATOM   1176  CB  ALA A  70       7.427 -34.590   1.511  1.00 71.35           C  
ATOM   1177  HB1 ALA A  70       8.085 -35.456   1.586  1.00 71.35           H  
ATOM   1178  HB2 ALA A  70       6.471 -34.854   1.962  1.00 71.35           H  
ATOM   1179  HB3 ALA A  70       7.244 -34.382   0.457  1.00 71.35           H  
ATOM   1180  O   ALA A  70       7.560 -31.444   1.120  1.00 71.35           O  
ATOM   1181  N   PRO A  71       9.740 -32.217   1.086  1.00 68.45           N  
ATOM   1182  CA  PRO A  71      10.056 -31.120   0.159  1.00 68.45           C  
ATOM   1183  HA  PRO A  71       9.837 -30.226   0.742  1.00 68.45           H  
ATOM   1184  C   PRO A  71       9.300 -31.263  -1.173  1.00 68.45           C  
ATOM   1185  CB  PRO A  71      11.587 -31.279  -0.087  1.00 68.45           C  
ATOM   1186  HB2 PRO A  71      11.983 -30.440   0.485  1.00 68.45           H  
ATOM   1187  HB3 PRO A  71      12.019 -31.271  -1.088  1.00 68.45           H  
ATOM   1188  O   PRO A  71       8.925 -32.368  -1.573  1.00 68.45           O  
ATOM   1189  CG  PRO A  71      11.935 -32.622   0.556  1.00 68.45           C  
ATOM   1190  HG2 PRO A  71      12.476 -33.265  -0.138  1.00 68.45           H  
ATOM   1191  HG3 PRO A  71      12.697 -32.412   1.307  1.00 68.45           H  
ATOM   1192  CD  PRO A  71      10.697 -33.152   1.286  1.00 68.45           C  
ATOM   1193  HD2 PRO A  71      10.633 -34.201   0.997  1.00 68.45           H  
ATOM   1194  HD3 PRO A  71      11.056 -33.060   2.311  1.00 68.45           H  
ATOM   1195  N   ALA A  72       9.087 -30.138  -1.738  1.00 71.76           N  
ATOM   1196  H   ALA A  72       9.317 -29.265  -1.284  1.00 71.76           H  
ATOM   1197  CA  ALA A  72       8.415 -30.187  -3.059  1.00 71.76           C  
ATOM   1198  HA  ALA A  72       7.428 -30.571  -2.798  1.00 71.76           H  
ATOM   1199  C   ALA A  72       9.295 -30.914  -4.089  1.00 71.76           C  
ATOM   1200  CB  ALA A  72       8.156 -28.739  -3.537  1.00 71.76           C  
ATOM   1201  HB1 ALA A  72       7.402 -28.396  -2.829  1.00 71.76           H  
ATOM   1202  HB2 ALA A  72       9.196 -28.412  -3.559  1.00 71.76           H  
ATOM   1203  HB3 ALA A  72       7.780 -28.933  -4.542  1.00 71.76           H  
ATOM   1204  O   ALA A  72      10.523 -30.807  -4.070  1.00 71.76           O  
ATOM   1205  N   VAL A  73       8.634 -31.752  -4.852  1.00 73.13           N  
ATOM   1206  H   VAL A  73       7.625 -31.795  -4.830  1.00 73.13           H  
ATOM   1207  CA  VAL A  73       9.372 -32.517  -5.883  1.00 73.13           C  
ATOM   1208  HA  VAL A  73      10.084 -33.092  -5.291  1.00 73.13           H  
ATOM   1209  C   VAL A  73       9.849 -31.553  -6.983  1.00 73.13           C  
ATOM   1210  CB  VAL A  73       8.422 -33.578  -6.521  1.00 73.13           C  
ATOM   1211  HB  VAL A  73       7.546 -33.186  -7.038  1.00 73.13           H  
ATOM   1212  O   VAL A  73       9.095 -30.700  -7.458  1.00 73.13           O  
ATOM   1213  CG1 VAL A  73       9.215 -34.442  -7.556  1.00 73.13           C  
ATOM   1214 HG11 VAL A  73      10.281 -34.216  -7.601  1.00 73.13           H  
ATOM   1215 HG12 VAL A  73       8.605 -34.434  -8.459  1.00 73.13           H  
ATOM   1216 HG13 VAL A  73       9.254 -35.511  -7.346  1.00 73.13           H  
ATOM   1217  CG2 VAL A  73       7.849 -34.502  -5.392  1.00 73.13           C  
ATOM   1218 HG21 VAL A  73       8.373 -35.452  -5.292  1.00 73.13           H  
ATOM   1219 HG22 VAL A  73       7.905 -34.146  -4.364  1.00 73.13           H  
ATOM   1220 HG23 VAL A  73       6.813 -34.785  -5.582  1.00 73.13           H  
ATOM   1221  N   LEU A  74      11.145 -31.659  -7.198  1.00 78.27           N  
ATOM   1222  H   LEU A  74      11.829 -32.171  -6.658  1.00 78.27           H  
ATOM   1223  CA  LEU A  74      11.680 -30.801  -8.280  1.00 78.27           C  
ATOM   1224  HA  LEU A  74      11.132 -29.861  -8.224  1.00 78.27           H  
ATOM   1225  C   LEU A  74      11.513 -31.495  -9.637  1.00 78.27           C  
ATOM   1226  CB  LEU A  74      13.196 -30.573  -8.041  1.00 78.27           C  
ATOM   1227  HB2 LEU A  74      13.595 -31.586  -8.009  1.00 78.27           H  
ATOM   1228  HB3 LEU A  74      13.535 -30.213  -9.013  1.00 78.27           H  
ATOM   1229  O   LEU A  74      11.877 -32.661  -9.808  1.00 78.27           O  
ATOM   1230  CG  LEU A  74      13.506 -29.767  -6.745  1.00 78.27           C  
ATOM   1231  HG  LEU A  74      13.060 -30.210  -5.854  1.00 78.27           H  
ATOM   1232  CD1 LEU A  74      15.048 -29.765  -6.517  1.00 78.27           C  
ATOM   1233 HD11 LEU A  74      15.291 -30.710  -6.029  1.00 78.27           H  
ATOM   1234 HD12 LEU A  74      15.629 -29.850  -7.435  1.00 78.27           H  
ATOM   1235 HD13 LEU A  74      15.330 -28.948  -5.853  1.00 78.27           H  
ATOM   1236  CD2 LEU A  74      12.980 -28.305  -6.885  1.00 78.27           C  
ATOM   1237 HD21 LEU A  74      13.204 -27.794  -5.948  1.00 78.27           H  
ATOM   1238 HD22 LEU A  74      11.902 -28.143  -6.882  1.00 78.27           H  
ATOM   1239 HD23 LEU A  74      13.363 -27.975  -7.850  1.00 78.27           H  
ATOM   1240  N   SER A  75      10.828 -30.763 -10.470  1.00 82.36           N  
ATOM   1241  H   SER A  75      10.685 -29.764 -10.463  1.00 82.36           H  
ATOM   1242  CA  SER A  75      10.633 -31.369 -11.808  1.00 82.36           C  
ATOM   1243  HA  SER A  75      10.514 -32.450 -11.882  1.00 82.36           H  
ATOM   1244  C   SER A  75      11.640 -30.770 -12.800  1.00 82.36           C  
ATOM   1245  CB  SER A  75       9.178 -31.062 -12.277  1.00 82.36           C  
ATOM   1246  HB2 SER A  75       8.697 -30.960 -11.304  1.00 82.36           H  
ATOM   1247  HB3 SER A  75       8.147 -30.833 -12.548  1.00 82.36           H  
ATOM   1248  O   SER A  75      11.889 -29.563 -12.809  1.00 82.36           O  
ATOM   1249  OG  SER A  75       9.062 -31.454 -13.673  1.00 82.36           O  
ATOM   1250  HG  SER A  75       8.849 -32.313 -14.047  1.00 82.36           H  
ATOM   1251  N   GLU A  76      12.179 -31.666 -13.627  1.00 86.22           N  
ATOM   1252  H   GLU A  76      12.277 -32.634 -13.358  1.00 86.22           H  
ATOM   1253  CA  GLU A  76      13.125 -31.184 -14.663  1.00 86.22           C  
ATOM   1254  HA  GLU A  76      13.888 -30.563 -14.192  1.00 86.22           H  
ATOM   1255  C   GLU A  76      12.393 -30.403 -15.761  1.00 86.22           C  
ATOM   1256  CB  GLU A  76      13.824 -32.415 -15.319  1.00 86.22           C  
ATOM   1257  HB2 GLU A  76      13.006 -32.756 -15.954  1.00 86.22           H  
ATOM   1258  HB3 GLU A  76      14.402 -32.689 -16.202  1.00 86.22           H  
ATOM   1259  O   GLU A  76      13.012 -29.601 -16.461  1.00 86.22           O  
ATOM   1260  CG  GLU A  76      14.925 -33.003 -14.386  1.00 86.22           C  
ATOM   1261  HG2 GLU A  76      14.719 -32.966 -13.317  1.00 86.22           H  
ATOM   1262  HG3 GLU A  76      14.909 -34.077 -14.571  1.00 86.22           H  
ATOM   1263  CD  GLU A  76      16.207 -32.162 -14.428  1.00 86.22           C  
ATOM   1264  OE1 GLU A  76      16.967 -32.194 -13.433  1.00 86.22           O  
ATOM   1265  OE2 GLU A  76      16.454 -31.483 -15.450  1.00 86.22           O  
ATOM   1266  N   ASP A  77      11.104 -30.565 -15.777  1.00 88.85           N  
ATOM   1267  H   ASP A  77      10.543 -30.909 -15.011  1.00 88.85           H  
ATOM   1268  CA  ASP A  77      10.333 -29.941 -16.874  1.00 88.85           C  
ATOM   1269  HA  ASP A  77      10.820 -30.010 -17.847  1.00 88.85           H  
ATOM   1270  C   ASP A  77      10.185 -28.435 -16.626  1.00 88.85           C  
ATOM   1271  CB  ASP A  77       8.915 -30.582 -16.925  1.00 88.85           C  
ATOM   1272  HB2 ASP A  77       8.463 -30.627 -15.934  1.00 88.85           H  
ATOM   1273  HB3 ASP A  77       8.463 -30.165 -17.824  1.00 88.85           H  
ATOM   1274  O   ASP A  77       9.787 -27.698 -17.531  1.00 88.85           O  
ATOM   1275  CG  ASP A  77       8.967 -31.979 -17.532  1.00 88.85           C  
ATOM   1276  OD1 ASP A  77      10.028 -32.401 -18.041  1.00 88.85           O  
ATOM   1277  OD2 ASP A  77       7.918 -32.660 -17.504  1.00 88.85           O  
ATOM   1278  N   THR A  78      10.580 -28.052 -15.426  1.00 91.43           N  
ATOM   1279  H   THR A  78      10.893 -28.466 -14.560  1.00 91.43           H  
ATOM   1280  CA  THR A  78      10.431 -26.601 -15.175  1.00 91.43           C  
ATOM   1281  HA  THR A  78       9.615 -26.037 -15.626  1.00 91.43           H  
ATOM   1282  C   THR A  78      11.691 -25.860 -15.636  1.00 91.43           C  
ATOM   1283  CB  THR A  78      10.234 -26.339 -13.658  1.00 91.43           C  
ATOM   1284  HB  THR A  78      10.278 -25.262 -13.491  1.00 91.43           H  
ATOM   1285  O   THR A  78      11.677 -24.632 -15.741  1.00 91.43           O  
ATOM   1286  CG2 THR A  78       8.914 -27.008 -13.161  1.00 91.43           C  
ATOM   1287 HG21 THR A  78       8.147 -26.318 -13.514  1.00 91.43           H  
ATOM   1288 HG22 THR A  78       9.106 -26.953 -12.090  1.00 91.43           H  
ATOM   1289 HG23 THR A  78       8.558 -28.034 -13.259  1.00 91.43           H  
ATOM   1290  OG1 THR A  78      11.359 -26.921 -12.910  1.00 91.43           O  
ATOM   1291  HG1 THR A  78      11.996 -27.188 -12.244  1.00 91.43           H  
ATOM   1292  N   ARG A  79      12.747 -26.594 -15.910  1.00 90.73           N  
ATOM   1293  H   ARG A  79      12.821 -27.586 -15.734  1.00 90.73           H  
ATOM   1294  CA  ARG A  79      14.000 -25.933 -16.329  1.00 90.73           C  
ATOM   1295  HA  ARG A  79      14.104 -25.068 -15.674  1.00 90.73           H  
ATOM   1296  C   ARG A  79      13.950 -25.557 -17.814  1.00 90.73           C  
ATOM   1297  CB  ARG A  79      15.188 -26.914 -16.118  1.00 90.73           C  
ATOM   1298  HB2 ARG A  79      15.203 -27.824 -16.718  1.00 90.73           H  
ATOM   1299  HB3 ARG A  79      16.020 -26.323 -16.501  1.00 90.73           H  
ATOM   1300  O   ARG A  79      13.208 -26.153 -18.598  1.00 90.73           O  
ATOM   1301  CG  ARG A  79      15.416 -27.184 -14.601  1.00 90.73           C  
ATOM   1302  HG2 ARG A  79      14.496 -27.421 -14.066  1.00 90.73           H  
ATOM   1303  HG3 ARG A  79      15.681 -26.337 -13.968  1.00 90.73           H  
ATOM   1304  CD  ARG A  79      16.737 -27.985 -14.439  1.00 90.73           C  
ATOM   1305  HD2 ARG A  79      17.539 -27.268 -14.612  1.00 90.73           H  
ATOM   1306  HD3 ARG A  79      16.901 -28.866 -15.060  1.00 90.73           H  
ATOM   1307  NE  ARG A  79      16.913 -28.300 -12.990  1.00 90.73           N  
ATOM   1308  HE  ARG A  79      16.608 -27.731 -12.214  1.00 90.73           H  
ATOM   1309  NH1 ARG A  79      18.951 -29.457 -13.389  1.00 90.73           N  
ATOM   1310 HH11 ARG A  79      19.758 -28.866 -13.250  1.00 90.73           H  
ATOM   1311 HH12 ARG A  79      19.098 -30.252 -13.994  1.00 90.73           H  
ATOM   1312  NH2 ARG A  79      18.068 -29.266 -11.213  1.00 90.73           N  
ATOM   1313 HH21 ARG A  79      18.964 -29.644 -10.940  1.00 90.73           H  
ATOM   1314 HH22 ARG A  79      17.403 -29.127 -10.466  1.00 90.73           H  
ATOM   1315  CZ  ARG A  79      17.965 -29.007 -12.550  1.00 90.73           C  
ATOM   1316  N   HIS A  80      14.676 -24.506 -18.124  1.00 89.33           N  
ATOM   1317  H   HIS A  80      15.121 -23.904 -17.446  1.00 89.33           H  
ATOM   1318  CA  HIS A  80      14.793 -24.050 -19.524  1.00 89.33           C  
ATOM   1319  HA  HIS A  80      14.769 -25.018 -20.025  1.00 89.33           H  
ATOM   1320  C   HIS A  80      16.221 -23.567 -19.788  1.00 89.33           C  
ATOM   1321  CB  HIS A  80      13.793 -22.886 -19.796  1.00 89.33           C  
ATOM   1322  HB2 HIS A  80      13.701 -23.366 -20.771  1.00 89.33           H  
ATOM   1323  HB3 HIS A  80      12.803 -22.534 -20.085  1.00 89.33           H  
ATOM   1324  O   HIS A  80      17.034 -23.463 -18.867  1.00 89.33           O  
ATOM   1325  CG  HIS A  80      13.964 -21.740 -18.819  1.00 89.33           C  
ATOM   1326  CD2 HIS A  80      13.222 -21.397 -17.720  1.00 89.33           C  
ATOM   1327  HD2 HIS A  80      12.569 -22.021 -17.128  1.00 89.33           H  
ATOM   1328  ND1 HIS A  80      14.988 -20.794 -18.954  1.00 89.33           N  
ATOM   1329  HD1 HIS A  80      15.752 -20.399 -19.484  1.00 89.33           H  
ATOM   1330  CE1 HIS A  80      14.860 -19.897 -17.955  1.00 89.33           C  
ATOM   1331  HE1 HIS A  80      15.504 -19.231 -17.400  1.00 89.33           H  
ATOM   1332  NE2 HIS A  80      13.806 -20.244 -17.220  1.00 89.33           N  
ATOM   1333  N   ALA A  81      16.447 -23.495 -21.100  1.00 86.98           N  
ATOM   1334  H   ALA A  81      15.919 -23.779 -21.913  1.00 86.98           H  
ATOM   1335  CA  ALA A  81      17.797 -22.976 -21.414  1.00 86.98           C  
ATOM   1336  HA  ALA A  81      18.436 -23.786 -21.064  1.00 86.98           H  
ATOM   1337  C   ALA A  81      17.987 -21.564 -20.834  1.00 86.98           C  
ATOM   1338  CB  ALA A  81      17.964 -22.924 -22.965  1.00 86.98           C  
ATOM   1339  HB1 ALA A  81      17.462 -23.696 -23.549  1.00 86.98           H  
ATOM   1340  HB2 ALA A  81      17.635 -21.955 -23.340  1.00 86.98           H  
ATOM   1341  HB3 ALA A  81      19.023 -23.170 -23.056  1.00 86.98           H  
ATOM   1342  O   ALA A  81      17.025 -20.815 -20.650  1.00 86.98           O  
ATOM   1343  N   LYS A  82      19.208 -21.338 -20.550  1.00 87.07           N  
ATOM   1344  H   LYS A  82      19.883 -22.089 -20.517  1.00 87.07           H  
ATOM   1345  CA  LYS A  82      19.500 -20.008 -19.963  1.00 87.07           C  
ATOM   1346  HA  LYS A  82      19.090 -20.162 -18.965  1.00 87.07           H  
ATOM   1347  C   LYS A  82      19.027 -18.879 -20.895  1.00 87.07           C  
ATOM   1348  CB  LYS A  82      21.030 -19.901 -19.759  1.00 87.07           C  
ATOM   1349  HB2 LYS A  82      21.178 -20.820 -19.191  1.00 87.07           H  
ATOM   1350  HB3 LYS A  82      21.443 -19.879 -20.767  1.00 87.07           H  
ATOM   1351  O   LYS A  82      19.254 -18.914 -22.106  1.00 87.07           O  
ATOM   1352  CG  LYS A  82      21.411 -18.590 -19.021  1.00 87.07           C  
ATOM   1353  HG2 LYS A  82      20.976 -18.907 -18.074  1.00 87.07           H  
ATOM   1354  HG3 LYS A  82      21.021 -17.762 -19.613  1.00 87.07           H  
ATOM   1355  CD  LYS A  82      22.946 -18.590 -18.779  1.00 87.07           C  
ATOM   1356  HD2 LYS A  82      23.046 -19.631 -18.472  1.00 87.07           H  
ATOM   1357  HD3 LYS A  82      23.706 -18.724 -19.548  1.00 87.07           H  
ATOM   1358  CE  LYS A  82      23.326 -17.255 -18.068  1.00 87.07           C  
ATOM   1359  HE2 LYS A  82      23.345 -16.284 -17.573  1.00 87.07           H  
ATOM   1360  HE3 LYS A  82      22.348 -16.964 -18.450  1.00 87.07           H  
ATOM   1361  NZ  LYS A  82      24.855 -17.253 -17.768  1.00 87.07           N  
ATOM   1362  HZ1 LYS A  82      24.919 -17.880 -16.978  1.00 87.07           H  
ATOM   1363  HZ2 LYS A  82      25.497 -17.583 -18.474  1.00 87.07           H  
ATOM   1364  HZ3 LYS A  82      25.392 -16.413 -17.609  1.00 87.07           H  
ATOM   1365  N   ILE A  83      18.312 -17.982 -20.299  1.00 89.33           N  
ATOM   1366  H   ILE A  83      18.358 -17.720 -19.324  1.00 89.33           H  
ATOM   1367  CA  ILE A  83      17.788 -16.858 -21.104  1.00 89.33           C  
ATOM   1368  HA  ILE A  83      17.502 -17.326 -22.046  1.00 89.33           H  
ATOM   1369  C   ILE A  83      18.894 -15.804 -21.253  1.00 89.33           C  
ATOM   1370  CB  ILE A  83      16.571 -16.218 -20.366  1.00 89.33           C  
ATOM   1371  HB  ILE A  83      16.880 -16.022 -19.339  1.00 89.33           H  
ATOM   1372  O   ILE A  83      19.373 -15.233 -20.271  1.00 89.33           O  
ATOM   1373  CG1 ILE A  83      15.446 -17.294 -20.249  1.00 89.33           C  
ATOM   1374 HG12 ILE A  83      15.045 -17.591 -21.218  1.00 89.33           H  
ATOM   1375 HG13 ILE A  83      15.702 -18.251 -19.793  1.00 89.33           H  
ATOM   1376  CG2 ILE A  83      16.068 -14.979 -21.170  1.00 89.33           C  
ATOM   1377 HG21 ILE A  83      16.625 -14.229 -20.608  1.00 89.33           H  
ATOM   1378 HG22 ILE A  83      15.022 -14.701 -21.039  1.00 89.33           H  
ATOM   1379 HG23 ILE A  83      16.362 -15.048 -22.217  1.00 89.33           H  
ATOM   1380  CD1 ILE A  83      14.297 -16.820 -19.319  1.00 89.33           C  
ATOM   1381 HD11 ILE A  83      14.242 -15.737 -19.429  1.00 89.33           H  
ATOM   1382 HD12 ILE A  83      14.757 -16.892 -18.333  1.00 89.33           H  
ATOM   1383 HD13 ILE A  83      13.506 -17.496 -19.643  1.00 89.33           H  
ATOM   1384  N   GLU A  84      19.230 -15.576 -22.557  1.00 85.02           N  
ATOM   1385  H   GLU A  84      18.827 -15.892 -23.428  1.00 85.02           H  
ATOM   1386  CA  GLU A  84      20.322 -14.610 -22.813  1.00 85.02           C  
ATOM   1387  HA  GLU A  84      21.064 -14.829 -22.045  1.00 85.02           H  
ATOM   1388  C   GLU A  84      19.786 -13.170 -22.781  1.00 85.02           C  
ATOM   1389  CB  GLU A  84      20.928 -14.876 -24.227  1.00 85.02           C  
ATOM   1390  HB2 GLU A  84      20.452 -14.722 -25.196  1.00 85.02           H  
ATOM   1391  HB3 GLU A  84      21.802 -14.239 -24.364  1.00 85.02           H  
ATOM   1392  O   GLU A  84      18.670 -12.894 -23.225  1.00 85.02           O  
ATOM   1393  CG  GLU A  84      21.562 -16.295 -24.319  1.00 85.02           C  
ATOM   1394  HG2 GLU A  84      21.032 -17.184 -23.978  1.00 85.02           H  
ATOM   1395  HG3 GLU A  84      21.607 -16.429 -25.400  1.00 85.02           H  
ATOM   1396  CD  GLU A  84      22.868 -16.380 -23.520  1.00 85.02           C  
ATOM   1397  OE1 GLU A  84      23.253 -17.509 -23.139  1.00 85.02           O  
ATOM   1398  OE2 GLU A  84      23.506 -15.329 -23.285  1.00 85.02           O  
ATOM   1399  N   SER A  85      20.621 -12.334 -22.166  1.00 89.21           N  
ATOM   1400  H   SER A  85      21.486 -12.551 -21.693  1.00 89.21           H  
ATOM   1401  CA  SER A  85      20.231 -10.909 -22.104  1.00 89.21           C  
ATOM   1402  HA  SER A  85      19.330 -10.837 -22.714  1.00 89.21           H  
ATOM   1403  C   SER A  85      21.208 -10.061 -22.922  1.00 89.21           C  
ATOM   1404  CB  SER A  85      20.274 -10.458 -20.619  1.00 89.21           C  
ATOM   1405  HB2 SER A  85      21.326 -10.570 -20.353  1.00 89.21           H  
ATOM   1406  HB3 SER A  85      19.648 -11.128 -20.030  1.00 89.21           H  
ATOM   1407  O   SER A  85      22.389 -10.391 -23.045  1.00 89.21           O  
ATOM   1408  OG  SER A  85      20.038  -9.017 -20.540  1.00 89.21           O  
ATOM   1409  HG  SER A  85      19.610  -8.242 -20.170  1.00 89.21           H  
ATOM   1410  N   GLU A  86      20.641  -9.014 -23.487  1.00 86.86           N  
ATOM   1411  H   GLU A  86      19.764  -8.604 -23.197  1.00 86.86           H  
ATOM   1412  CA  GLU A  86      21.519  -8.117 -24.274  1.00 86.86           C  
ATOM   1413  HA  GLU A  86      22.079  -8.639 -25.049  1.00 86.86           H  
ATOM   1414  C   GLU A  86      22.548  -7.437 -23.362  1.00 86.86           C  
ATOM   1415  CB  GLU A  86      20.648  -7.013 -24.942  1.00 86.86           C  
ATOM   1416  HB2 GLU A  86      19.999  -6.410 -24.306  1.00 86.86           H  
ATOM   1417  HB3 GLU A  86      21.307  -6.386 -25.544  1.00 86.86           H  
ATOM   1418  O   GLU A  86      23.662  -7.150 -23.805  1.00 86.86           O  
ATOM   1419  CG  GLU A  86      19.759  -7.616 -26.069  1.00 86.86           C  
ATOM   1420  HG2 GLU A  86      20.235  -7.835 -27.025  1.00 86.86           H  
ATOM   1421  HG3 GLU A  86      19.124  -8.460 -25.799  1.00 86.86           H  
ATOM   1422  CD  GLU A  86      18.891  -6.531 -26.709  1.00 86.86           C  
ATOM   1423  OE1 GLU A  86      18.100  -6.871 -27.617  1.00 86.86           O  
ATOM   1424  OE2 GLU A  86      19.004  -5.350 -26.311  1.00 86.86           O  
ATOM   1425  N   GLU A  87      22.176  -7.261 -22.146  1.00 89.74           N  
ATOM   1426  H   GLU A  87      21.222  -7.110 -21.852  1.00 89.74           H  
ATOM   1427  CA  GLU A  87      23.121  -6.684 -21.163  1.00 89.74           C  
ATOM   1428  HA  GLU A  87      24.042  -6.334 -21.629  1.00 89.74           H  
ATOM   1429  C   GLU A  87      23.574  -7.755 -20.163  1.00 89.74           C  
ATOM   1430  CB  GLU A  87      22.409  -5.546 -20.380  1.00 89.74           C  
ATOM   1431  HB2 GLU A  87      22.154  -6.146 -19.506  1.00 89.74           H  
ATOM   1432  HB3 GLU A  87      22.977  -4.849 -19.764  1.00 89.74           H  
ATOM   1433  O   GLU A  87      22.925  -8.790 -19.998  1.00 89.74           O  
ATOM   1434  CG  GLU A  87      22.000  -4.384 -21.336  1.00 89.74           C  
ATOM   1435  HG2 GLU A  87      22.227  -4.862 -22.288  1.00 89.74           H  
ATOM   1436  HG3 GLU A  87      22.298  -3.526 -21.939  1.00 89.74           H  
ATOM   1437  CD  GLU A  87      21.233  -3.303 -20.561  1.00 89.74           C  
ATOM   1438  OE1 GLU A  87      21.789  -2.196 -20.379  1.00 89.74           O  
ATOM   1439  OE2 GLU A  87      20.076  -3.557 -20.158  1.00 89.74           O  
ATOM   1440  N   ASN A  88      24.817  -7.534 -19.664  1.00 93.26           N  
ATOM   1441  H   ASN A  88      25.431  -6.788 -19.958  1.00 93.26           H  
ATOM   1442  CA  ASN A  88      25.300  -8.417 -18.576  1.00 93.26           C  
ATOM   1443  HA  ASN A  88      24.587  -9.219 -18.385  1.00 93.26           H  
ATOM   1444  C   ASN A  88      25.895  -7.563 -17.444  1.00 93.26           C  
ATOM   1445  CB  ASN A  88      26.388  -9.365 -19.147  1.00 93.26           C  
ATOM   1446  HB2 ASN A  88      26.449  -9.968 -20.053  1.00 93.26           H  
ATOM   1447  HB3 ASN A  88      27.167  -8.676 -19.473  1.00 93.26           H  
ATOM   1448  O   ASN A  88      27.030  -7.090 -17.533  1.00 93.26           O  
ATOM   1449  CG  ASN A  88      26.818 -10.380 -18.084  1.00 93.26           C  
ATOM   1450  ND2 ASN A  88      27.649 -11.379 -18.517  1.00 93.26           N  
ATOM   1451 HD21 ASN A  88      28.539 -11.211 -18.072  1.00 93.26           H  
ATOM   1452 HD22 ASN A  88      27.552 -12.258 -19.005  1.00 93.26           H  
ATOM   1453  OD1 ASN A  88      26.442 -10.296 -16.912  1.00 93.26           O  
ATOM   1454  N   TRP A  89      25.108  -7.536 -16.354  1.00 93.99           N  
ATOM   1455  H   TRP A  89      24.376  -8.216 -16.210  1.00 93.99           H  
ATOM   1456  CA  TRP A  89      25.519  -6.634 -15.252  1.00 93.99           C  
ATOM   1457  HA  TRP A  89      26.153  -5.840 -15.646  1.00 93.99           H  
ATOM   1458  C   TRP A  89      26.459  -7.372 -14.294  1.00 93.99           C  
ATOM   1459  CB  TRP A  89      24.261  -6.181 -14.449  1.00 93.99           C  
ATOM   1460  HB2 TRP A  89      23.467  -6.354 -13.723  1.00 93.99           H  
ATOM   1461  HB3 TRP A  89      24.837  -5.606 -13.724  1.00 93.99           H  
ATOM   1462  O   TRP A  89      27.088  -6.743 -13.440  1.00 93.99           O  
ATOM   1463  CG  TRP A  89      23.318  -5.363 -15.304  1.00 93.99           C  
ATOM   1464  CD1 TRP A  89      23.572  -4.824 -16.553  1.00 93.99           C  
ATOM   1465  HD1 TRP A  89      24.473  -4.432 -17.001  1.00 93.99           H  
ATOM   1466  CD2 TRP A  89      21.988  -4.976 -14.945  1.00 93.99           C  
ATOM   1467  CE2 TRP A  89      21.473  -4.209 -16.013  1.00 93.99           C  
ATOM   1468  CE3 TRP A  89      21.192  -5.202 -13.803  1.00 93.99           C  
ATOM   1469  HE3 TRP A  89      21.736  -4.869 -12.932  1.00 93.99           H  
ATOM   1470  NE1 TRP A  89      22.451  -4.106 -16.995  1.00 93.99           N  
ATOM   1471  HE1 TRP A  89      22.623  -3.305 -17.586  1.00 93.99           H  
ATOM   1472  CH2 TRP A  89      19.397  -3.896 -14.879  1.00 93.99           C  
ATOM   1473  HH2 TRP A  89      18.527  -3.276 -14.714  1.00 93.99           H  
ATOM   1474  CZ2 TRP A  89      20.186  -3.648 -16.006  1.00 93.99           C  
ATOM   1475  HZ2 TRP A  89      20.297  -2.719 -16.545  1.00 93.99           H  
ATOM   1476  CZ3 TRP A  89      19.892  -4.661 -13.783  1.00 93.99           C  
ATOM   1477  HZ3 TRP A  89      19.538  -4.530 -12.771  1.00 93.99           H  
ATOM   1478  N   ASP A  90      26.638  -8.716 -14.484  1.00 90.34           N  
ATOM   1479  H   ASP A  90      26.088  -9.332 -15.066  1.00 90.34           H  
ATOM   1480  CA  ASP A  90      27.494  -9.488 -13.557  1.00 90.34           C  
ATOM   1481  HA  ASP A  90      27.242  -9.312 -12.511  1.00 90.34           H  
ATOM   1482  C   ASP A  90      28.952  -9.023 -13.641  1.00 90.34           C  
ATOM   1483  CB  ASP A  90      27.431 -10.997 -13.944  1.00 90.34           C  
ATOM   1484  HB2 ASP A  90      27.832 -11.258 -14.924  1.00 90.34           H  
ATOM   1485  HB3 ASP A  90      27.945 -11.676 -13.264  1.00 90.34           H  
ATOM   1486  O   ASP A  90      29.660  -9.044 -12.632  1.00 90.34           O  
ATOM   1487  CG  ASP A  90      26.071 -11.593 -13.576  1.00 90.34           C  
ATOM   1488  OD1 ASP A  90      25.525 -11.276 -12.498  1.00 90.34           O  
ATOM   1489  OD2 ASP A  90      25.558 -12.406 -14.375  1.00 90.34           O  
ATOM   1490  N   ASP A  91      29.272  -8.491 -14.859  1.00 89.32           N  
ATOM   1491  H   ASP A  91      28.794  -8.094 -15.655  1.00 89.32           H  
ATOM   1492  CA  ASP A  91      30.709  -8.193 -15.053  1.00 89.32           C  
ATOM   1493  HA  ASP A  91      31.402  -8.607 -14.320  1.00 89.32           H  
ATOM   1494  C   ASP A  91      30.959  -6.690 -14.889  1.00 89.32           C  
ATOM   1495  CB  ASP A  91      31.129  -8.616 -16.493  1.00 89.32           C  
ATOM   1496  HB2 ASP A  91      30.807  -8.108 -17.402  1.00 89.32           H  
ATOM   1497  HB3 ASP A  91      32.216  -8.693 -16.533  1.00 89.32           H  
ATOM   1498  O   ASP A  91      32.099  -6.238 -15.011  1.00 89.32           O  
ATOM   1499  CG  ASP A  91      31.006 -10.129 -16.675  1.00 89.32           C  
ATOM   1500  OD1 ASP A  91      31.158 -10.890 -15.695  1.00 89.32           O  
ATOM   1501  OD2 ASP A  91      30.770 -10.554 -17.826  1.00 89.32           O  
ATOM   1502  N   ASP A  92      29.875  -5.952 -14.590  1.00 89.69           N  
ATOM   1503  H   ASP A  92      29.363  -6.286 -13.786  1.00 89.69           H  
ATOM   1504  CA  ASP A  92      30.093  -4.500 -14.443  1.00 89.69           C  
ATOM   1505  HA  ASP A  92      30.675  -4.248 -15.330  1.00 89.69           H  
ATOM   1506  C   ASP A  92      30.755  -4.207 -13.088  1.00 89.69           C  
ATOM   1507  CB  ASP A  92      28.731  -3.764 -14.490  1.00 89.69           C  
ATOM   1508  HB2 ASP A  92      29.181  -2.774 -14.570  1.00 89.69           H  
ATOM   1509  HB3 ASP A  92      28.172  -4.080 -13.609  1.00 89.69           H  
ATOM   1510  O   ASP A  92      30.572  -4.943 -12.116  1.00 89.69           O  
ATOM   1511  CG  ASP A  92      28.142  -3.790 -15.907  1.00 89.69           C  
ATOM   1512  OD1 ASP A  92      28.785  -4.320 -16.839  1.00 89.69           O  
ATOM   1513  OD2 ASP A  92      27.023  -3.260 -16.080  1.00 89.69           O  
ATOM   1514  N   GLU A  93      31.589  -3.161 -13.161  1.00 86.80           N  
ATOM   1515  H   GLU A  93      31.732  -2.784 -14.087  1.00 86.80           H  
ATOM   1516  CA  GLU A  93      32.199  -2.748 -11.875  1.00 86.80           C  
ATOM   1517  HA  GLU A  93      32.832  -3.622 -11.720  1.00 86.80           H  
ATOM   1518  C   GLU A  93      31.122  -2.269 -10.886  1.00 86.80           C  
ATOM   1519  CB  GLU A  93      33.184  -1.583 -12.164  1.00 86.80           C  
ATOM   1520  HB2 GLU A  93      32.721  -0.597 -12.123  1.00 86.80           H  
ATOM   1521  HB3 GLU A  93      33.351  -1.544 -13.240  1.00 86.80           H  
ATOM   1522  O   GLU A  93      30.170  -1.582 -11.261  1.00 86.80           O  
ATOM   1523  CG  GLU A  93      34.216  -1.432 -11.001  1.00 86.80           C  
ATOM   1524  HG2 GLU A  93      34.814  -2.261 -10.624  1.00 86.80           H  
ATOM   1525  HG3 GLU A  93      33.656  -0.989 -10.178  1.00 86.80           H  
ATOM   1526  CD  GLU A  93      35.300  -0.417 -11.374  1.00 86.80           C  
ATOM   1527  OE1 GLU A  93      36.227  -0.221 -10.556  1.00 86.80           O  
ATOM   1528  OE2 GLU A  93      35.223   0.181 -12.471  1.00 86.80           O  
ATOM   1529  N   SER A  94      31.348  -2.760  -9.686  1.00 86.79           N  
ATOM   1530  H   SER A  94      32.189  -3.174  -9.309  1.00 86.79           H  
ATOM   1531  CA  SER A  94      30.386  -2.355  -8.642  1.00 86.79           C  
ATOM   1532  HA  SER A  94      29.459  -2.774  -9.033  1.00 86.79           H  
ATOM   1533  C   SER A  94      30.521  -0.854  -8.335  1.00 86.79           C  
ATOM   1534  CB  SER A  94      30.703  -3.171  -7.355  1.00 86.79           C  
ATOM   1535  HB2 SER A  94      30.919  -4.200  -7.642  1.00 86.79           H  
ATOM   1536  HB3 SER A  94      31.615  -2.957  -6.797  1.00 86.79           H  
ATOM   1537  O   SER A  94      31.622  -0.301  -8.324  1.00 86.79           O  
ATOM   1538  OG  SER A  94      29.767  -2.797  -6.308  1.00 86.79           O  
ATOM   1539  HG  SER A  94      29.815  -2.584  -5.373  1.00 86.79           H  
ATOM   1540  N   VAL A  95      29.398  -0.229  -8.304  1.00 86.89           N  
ATOM   1541  H   VAL A  95      28.450  -0.555  -8.427  1.00 86.89           H  
ATOM   1542  CA  VAL A  95      29.403   1.203  -7.943  1.00 86.89           C  
ATOM   1543  HA  VAL A  95      30.462   1.369  -8.144  1.00 86.89           H  
ATOM   1544  C   VAL A  95      28.814   1.361  -6.531  1.00 86.89           C  
ATOM   1545  CB  VAL A  95      28.518   1.999  -8.953  1.00 86.89           C  
ATOM   1546  HB  VAL A  95      27.518   1.577  -9.056  1.00 86.89           H  
ATOM   1547  O   VAL A  95      27.914   0.621  -6.129  1.00 86.89           O  
ATOM   1548  CG1 VAL A  95      28.594   3.526  -8.647  1.00 86.89           C  
ATOM   1549 HG11 VAL A  95      29.651   3.732  -8.483  1.00 86.89           H  
ATOM   1550 HG12 VAL A  95      27.647   3.457  -9.184  1.00 86.89           H  
ATOM   1551 HG13 VAL A  95      28.968   3.948  -9.581  1.00 86.89           H  
ATOM   1552  CG2 VAL A  95      29.047   1.755 -10.409  1.00 86.89           C  
ATOM   1553 HG21 VAL A  95      29.307   0.748 -10.736  1.00 86.89           H  
ATOM   1554 HG22 VAL A  95      28.313   2.024 -11.168  1.00 86.89           H  
ATOM   1555 HG23 VAL A  95      29.997   2.247 -10.616  1.00 86.89           H  
ATOM   1556  N   PRO A  96      29.441   2.271  -5.813  1.00 84.56           N  
ATOM   1557  CA  PRO A  96      28.906   2.471  -4.458  1.00 84.56           C  
ATOM   1558  HA  PRO A  96      29.159   1.540  -3.952  1.00 84.56           H  
ATOM   1559  C   PRO A  96      27.421   2.870  -4.484  1.00 84.56           C  
ATOM   1560  CB  PRO A  96      29.739   3.667  -3.909  1.00 84.56           C  
ATOM   1561  HB2 PRO A  96      29.675   4.754  -3.878  1.00 84.56           H  
ATOM   1562  HB3 PRO A  96      29.170   3.608  -2.981  1.00 84.56           H  
ATOM   1563  O   PRO A  96      26.963   3.550  -5.407  1.00 84.56           O  
ATOM   1564  CG  PRO A  96      31.007   3.647  -4.787  1.00 84.56           C  
ATOM   1565  HG2 PRO A  96      31.556   2.803  -4.369  1.00 84.56           H  
ATOM   1566  HG3 PRO A  96      31.822   4.339  -4.999  1.00 84.56           H  
ATOM   1567  CD  PRO A  96      30.652   3.041  -6.137  1.00 84.56           C  
ATOM   1568  HD2 PRO A  96      31.350   2.208  -6.228  1.00 84.56           H  
ATOM   1569  HD3 PRO A  96      31.029   3.831  -6.786  1.00 84.56           H  
ATOM   1570  N   ASP A  97      26.765   2.351  -3.432  1.00 85.50           N  
ATOM   1571  H   ASP A  97      27.121   2.014  -2.549  1.00 85.50           H  
ATOM   1572  CA  ASP A  97      25.319   2.666  -3.392  1.00 85.50           C  
ATOM   1573  HA  ASP A  97      24.925   2.395  -4.371  1.00 85.50           H  
ATOM   1574  C   ASP A  97      25.105   4.115  -2.925  1.00 85.50           C  
ATOM   1575  CB  ASP A  97      24.624   1.716  -2.372  1.00 85.50           C  
ATOM   1576  HB2 ASP A  97      25.043   1.360  -1.431  1.00 85.50           H  
ATOM   1577  HB3 ASP A  97      23.866   2.303  -1.855  1.00 85.50           H  
ATOM   1578  O   ASP A  97      25.901   4.664  -2.160  1.00 85.50           O  
ATOM   1579  CG  ASP A  97      24.431   0.324  -2.994  1.00 85.50           C  
ATOM   1580  OD1 ASP A  97      23.853   0.206  -4.096  1.00 85.50           O  
ATOM   1581  OD2 ASP A  97      24.851  -0.660  -2.346  1.00 85.50           O  
ATOM   1582  N   TYR A  98      24.012   4.707  -3.390  1.00 88.88           N  
ATOM   1583  H   TYR A  98      23.430   4.060  -3.902  1.00 88.88           H  
ATOM   1584  CA  TYR A  98      23.706   6.122  -3.073  1.00 88.88           C  
ATOM   1585  HA  TYR A  98      24.601   6.642  -3.415  1.00 88.88           H  
ATOM   1586  C   TYR A  98      23.377   6.282  -1.584  1.00 88.88           C  
ATOM   1587  CB  TYR A  98      22.479   6.552  -3.934  1.00 88.88           C  
ATOM   1588  HB2 TYR A  98      21.535   6.492  -4.474  1.00 88.88           H  
ATOM   1589  HB3 TYR A  98      22.869   6.130  -4.860  1.00 88.88           H  
ATOM   1590  O   TYR A  98      22.648   5.478  -0.999  1.00 88.88           O  
ATOM   1591  CG  TYR A  98      22.005   7.954  -3.572  1.00 88.88           C  
ATOM   1592  CD1 TYR A  98      20.827   8.132  -2.832  1.00 88.88           C  
ATOM   1593  HD1 TYR A  98      20.890   7.399  -2.042  1.00 88.88           H  
ATOM   1594  CD2 TYR A  98      22.742   9.076  -3.987  1.00 88.88           C  
ATOM   1595  HD2 TYR A  98      23.802   9.108  -4.190  1.00 88.88           H  
ATOM   1596  CE1 TYR A  98      20.362   9.434  -2.526  1.00 88.88           C  
ATOM   1597  HE1 TYR A  98      19.553   9.807  -1.915  1.00 88.88           H  
ATOM   1598  CE2 TYR A  98      22.289  10.379  -3.681  1.00 88.88           C  
ATOM   1599  HE2 TYR A  98      22.858  11.277  -3.875  1.00 88.88           H  
ATOM   1600  OH  TYR A  98      20.660  11.822  -2.653  1.00 88.88           O  
ATOM   1601  HH  TYR A  98      20.265  12.689  -2.532  1.00 88.88           H  
ATOM   1602  CZ  TYR A  98      21.107  10.523  -2.957  1.00 88.88           C  
ATOM   1603  N   ASP A  99      24.067   7.239  -1.012  1.00 89.13           N  
ATOM   1604  H   ASP A  99      24.798   7.820  -1.396  1.00 89.13           H  
ATOM   1605  CA  ASP A  99      23.775   7.559   0.406  1.00 89.13           C  
ATOM   1606  HA  ASP A  99      23.518   6.557   0.750  1.00 89.13           H  
ATOM   1607  C   ASP A  99      23.141   8.963   0.494  1.00 89.13           C  
ATOM   1608  CB  ASP A  99      25.114   7.519   1.195  1.00 89.13           C  
ATOM   1609  HB2 ASP A  99      26.183   7.722   1.266  1.00 89.13           H  
ATOM   1610  HB3 ASP A  99      25.519   6.669   0.646  1.00 89.13           H  
ATOM   1611  O   ASP A  99      23.825   9.980   0.359  1.00 89.13           O  
ATOM   1612  CG  ASP A  99      24.850   7.772   2.695  1.00 89.13           C  
ATOM   1613  OD1 ASP A  99      23.703   8.064   3.098  1.00 89.13           O  
ATOM   1614  OD2 ASP A  99      25.827   7.664   3.467  1.00 89.13           O  
ATOM   1615  N   PRO A 100      21.872   8.974   0.825  1.00 90.72           N  
ATOM   1616  CA  PRO A 100      21.152  10.258   0.840  1.00 90.72           C  
ATOM   1617  HA  PRO A 100      21.252  10.786  -0.109  1.00 90.72           H  
ATOM   1618  C   PRO A 100      21.679  11.200   1.927  1.00 90.72           C  
ATOM   1619  CB  PRO A 100      19.694   9.844   1.179  1.00 90.72           C  
ATOM   1620  HB2 PRO A 100      19.608   9.781   2.264  1.00 90.72           H  
ATOM   1621  HB3 PRO A 100      19.138  10.574   0.591  1.00 90.72           H  
ATOM   1622  O   PRO A 100      21.575  12.420   1.779  1.00 90.72           O  
ATOM   1623  CG  PRO A 100      19.611   8.368   0.765  1.00 90.72           C  
ATOM   1624  HG2 PRO A 100      19.176   7.490   0.289  1.00 90.72           H  
ATOM   1625  HG3 PRO A 100      18.651   8.286   1.274  1.00 90.72           H  
ATOM   1626  CD  PRO A 100      21.017   7.769   0.880  1.00 90.72           C  
ATOM   1627  HD2 PRO A 100      21.578   7.548   1.788  1.00 90.72           H  
ATOM   1628  HD3 PRO A 100      20.714   6.747   1.108  1.00 90.72           H  
ATOM   1629  N   GLN A 101      22.296  10.649   2.960  1.00 87.67           N  
ATOM   1630  H   GLN A 101      22.175   9.684   3.235  1.00 87.67           H  
ATOM   1631  CA  GLN A 101      22.775  11.524   4.055  1.00 87.67           C  
ATOM   1632  HA  GLN A 101      22.007  12.157   4.499  1.00 87.67           H  
ATOM   1633  C   GLN A 101      23.950  12.395   3.594  1.00 87.67           C  
ATOM   1634  CB  GLN A 101      23.258  10.640   5.248  1.00 87.67           C  
ATOM   1635  HB2 GLN A 101      23.656  10.857   6.239  1.00 87.67           H  
ATOM   1636  HB3 GLN A 101      24.296  10.378   5.044  1.00 87.67           H  
ATOM   1637  O   GLN A 101      24.102  13.521   4.073  1.00 87.67           O  
ATOM   1638  CG  GLN A 101      22.076   9.895   5.940  1.00 87.67           C  
ATOM   1639  HG2 GLN A 101      22.040   9.456   6.937  1.00 87.67           H  
ATOM   1640  HG3 GLN A 101      22.075   8.888   5.524  1.00 87.67           H  
ATOM   1641  CD  GLN A 101      21.007  10.886   6.417  1.00 87.67           C  
ATOM   1642  NE2 GLN A 101      19.718  10.429   6.404  1.00 87.67           N  
ATOM   1643 HE21 GLN A 101      19.354  10.684   7.311  1.00 87.67           H  
ATOM   1644 HE22 GLN A 101      19.146   9.888   5.771  1.00 87.67           H  
ATOM   1645  OE1 GLN A 101      21.303  12.016   6.818  1.00 87.67           O  
ATOM   1646  N   VAL A 102      24.762  11.869   2.652  1.00 87.81           N  
ATOM   1647  H   VAL A 102      24.596  10.898   2.876  1.00 87.81           H  
ATOM   1648  CA  VAL A 102      25.869  12.703   2.109  1.00 87.81           C  
ATOM   1649  HA  VAL A 102      25.927  13.443   2.907  1.00 87.81           H  
ATOM   1650  C   VAL A 102      25.318  13.889   1.328  1.00 87.81           C  
ATOM   1651  CB  VAL A 102      26.761  11.824   1.128  1.00 87.81           C  
ATOM   1652  HB  VAL A 102      26.584  11.757   0.054  1.00 87.81           H  
ATOM   1653  O   VAL A 102      25.779  15.017   1.523  1.00 87.81           O  
ATOM   1654  CG1 VAL A 102      27.863  12.722   0.471  1.00 87.81           C  
ATOM   1655 HG11 VAL A 102      28.933  12.549   0.358  1.00 87.81           H  
ATOM   1656 HG12 VAL A 102      27.918  13.801   0.609  1.00 87.81           H  
ATOM   1657 HG13 VAL A 102      27.775  12.826  -0.611  1.00 87.81           H  
ATOM   1658  CG2 VAL A 102      27.420  10.657   1.978  1.00 87.81           C  
ATOM   1659 HG21 VAL A 102      27.496  10.747   3.061  1.00 87.81           H  
ATOM   1660 HG22 VAL A 102      28.273  10.533   1.311  1.00 87.81           H  
ATOM   1661 HG23 VAL A 102      27.072   9.761   2.491  1.00 87.81           H  
ATOM   1662  N   TYR A 103      24.260  13.631   0.540  1.00 88.19           N  
ATOM   1663  H   TYR A 103      23.754  12.863   0.122  1.00 88.19           H  
ATOM   1664  CA  TYR A 103      23.649  14.754  -0.201  1.00 88.19           C  
ATOM   1665  HA  TYR A 103      24.397  15.276  -0.798  1.00 88.19           H  
ATOM   1666  C   TYR A 103      23.002  15.750   0.767  1.00 88.19           C  
ATOM   1667  CB  TYR A 103      22.566  14.167  -1.153  1.00 88.19           C  
ATOM   1668  HB2 TYR A 103      23.107  13.967  -2.078  1.00 88.19           H  
ATOM   1669  HB3 TYR A 103      21.656  13.590  -0.985  1.00 88.19           H  
ATOM   1670  O   TYR A 103      23.212  16.957   0.631  1.00 88.19           O  
ATOM   1671  CG  TYR A 103      21.703  15.251  -1.768  1.00 88.19           C  
ATOM   1672  CD1 TYR A 103      20.393  15.460  -1.302  1.00 88.19           C  
ATOM   1673  HD1 TYR A 103      20.172  15.198  -0.278  1.00 88.19           H  
ATOM   1674  CD2 TYR A 103      22.208  16.041  -2.816  1.00 88.19           C  
ATOM   1675  HD2 TYR A 103      23.247  16.235  -3.037  1.00 88.19           H  
ATOM   1676  CE1 TYR A 103      19.585  16.463  -1.889  1.00 88.19           C  
ATOM   1677  HE1 TYR A 103      18.867  17.057  -1.343  1.00 88.19           H  
ATOM   1678  CE2 TYR A 103      21.401  17.034  -3.409  1.00 88.19           C  
ATOM   1679  HE2 TYR A 103      21.912  17.719  -4.070  1.00 88.19           H  
ATOM   1680  OH  TYR A 103      19.326  18.221  -3.503  1.00 88.19           O  
ATOM   1681  HH  TYR A 103      19.512  19.115  -3.205  1.00 88.19           H  
ATOM   1682  CZ  TYR A 103      20.101  17.217  -2.934  1.00 88.19           C  
ATOM   1683  N   CYS A 104      22.341  15.306   1.764  1.00 87.97           N  
ATOM   1684  H   CYS A 104      22.447  14.435   2.263  1.00 87.97           H  
ATOM   1685  CA  CYS A 104      21.580  16.199   2.655  1.00 87.97           C  
ATOM   1686  HA  CYS A 104      21.074  16.887   1.978  1.00 87.97           H  
ATOM   1687  C   CYS A 104      22.528  17.077   3.474  1.00 87.97           C  
ATOM   1688  CB  CYS A 104      20.740  15.328   3.641  1.00 87.97           C  
ATOM   1689  HB2 CYS A 104      20.227  15.995   4.334  1.00 87.97           H  
ATOM   1690  HB3 CYS A 104      20.870  14.429   4.244  1.00 87.97           H  
ATOM   1691  O   CYS A 104      22.162  18.194   3.846  1.00 87.97           O  
ATOM   1692  SG  CYS A 104      19.320  14.582   2.820  1.00 87.97           S  
ATOM   1693  HG  CYS A 104      18.008  14.809   2.930  1.00 87.97           H  
ATOM   1694  N   SER A 105      23.741  16.547   3.706  1.00 83.71           N  
ATOM   1695  H   SER A 105      24.239  15.692   3.503  1.00 83.71           H  
ATOM   1696  CA  SER A 105      24.670  17.331   4.548  1.00 83.71           C  
ATOM   1697  HA  SER A 105      24.269  17.791   5.451  1.00 83.71           H  
ATOM   1698  C   SER A 105      25.257  18.505   3.764  1.00 83.71           C  
ATOM   1699  CB  SER A 105      25.821  16.401   5.031  1.00 83.71           C  
ATOM   1700  HB2 SER A 105      26.512  17.011   5.613  1.00 83.71           H  
ATOM   1701  HB3 SER A 105      25.620  15.513   5.630  1.00 83.71           H  
ATOM   1702  O   SER A 105      25.741  19.464   4.367  1.00 83.71           O  
ATOM   1703  OG  SER A 105      26.671  16.019   3.910  1.00 83.71           O  
ATOM   1704  HG  SER A 105      27.610  15.942   3.726  1.00 83.71           H  
ATOM   1705  N   ARG A 106      25.107  18.503   2.403  1.00 85.07           N  
ATOM   1706  H   ARG A 106      25.123  17.679   1.820  1.00 85.07           H  
ATOM   1707  CA  ARG A 106      25.737  19.589   1.617  1.00 85.07           C  
ATOM   1708  HA  ARG A 106      26.309  20.386   2.092  1.00 85.07           H  
ATOM   1709  C   ARG A 106      24.670  20.454   0.949  1.00 85.07           C  
ATOM   1710  CB  ARG A 106      26.629  18.963   0.507  1.00 85.07           C  
ATOM   1711  HB2 ARG A 106      27.179  19.816   0.110  1.00 85.07           H  
ATOM   1712  HB3 ARG A 106      26.015  18.682  -0.349  1.00 85.07           H  
ATOM   1713  O   ARG A 106      24.912  21.635   0.692  1.00 85.07           O  
ATOM   1714  CG  ARG A 106      27.824  18.180   1.134  1.00 85.07           C  
ATOM   1715  HG2 ARG A 106      27.482  17.843   2.112  1.00 85.07           H  
ATOM   1716  HG3 ARG A 106      28.607  18.755   1.628  1.00 85.07           H  
ATOM   1717  CD  ARG A 106      28.643  17.540  -0.024  1.00 85.07           C  
ATOM   1718  HD2 ARG A 106      28.043  17.096  -0.818  1.00 85.07           H  
ATOM   1719  HD3 ARG A 106      29.349  18.285  -0.391  1.00 85.07           H  
ATOM   1720  NE  ARG A 106      29.698  16.677   0.581  1.00 85.07           N  
ATOM   1721  HE  ARG A 106      30.040  16.784   1.525  1.00 85.07           H  
ATOM   1722  NH1 ARG A 106      30.357  15.831  -1.538  1.00 85.07           N  
ATOM   1723 HH11 ARG A 106      31.158  16.371  -1.835  1.00 85.07           H  
ATOM   1724 HH12 ARG A 106      29.771  15.456  -2.270  1.00 85.07           H  
ATOM   1725  NH2 ARG A 106      31.426  15.120   0.441  1.00 85.07           N  
ATOM   1726 HH21 ARG A 106      31.925  15.468   1.248  1.00 85.07           H  
ATOM   1727 HH22 ARG A 106      31.916  14.333   0.041  1.00 85.07           H  
ATOM   1728  CZ  ARG A 106      30.471  15.880  -0.175  1.00 85.07           C  
ATOM   1729  N   ALA A 107      23.512  19.875   0.838  1.00 87.68           N  
ATOM   1730  H   ALA A 107      23.053  19.476   1.645  1.00 87.68           H  
ATOM   1731  CA  ALA A 107      22.494  20.598   0.052  1.00 87.68           C  
ATOM   1732  HA  ALA A 107      22.955  20.930  -0.878  1.00 87.68           H  
ATOM   1733  C   ALA A 107      21.827  21.664   0.936  1.00 87.68           C  
ATOM   1734  CB  ALA A 107      21.425  19.594  -0.447  1.00 87.68           C  
ATOM   1735  HB1 ALA A 107      21.175  19.027   0.450  1.00 87.68           H  
ATOM   1736  HB2 ALA A 107      20.867  20.311  -1.048  1.00 87.68           H  
ATOM   1737  HB3 ALA A 107      22.045  19.109  -1.201  1.00 87.68           H  
ATOM   1738  O   ALA A 107      21.768  21.534   2.161  1.00 87.68           O  
ATOM   1739  N   ASN A 108      21.455  22.772   0.269  1.00 87.09           N  
ATOM   1740  H   ASN A 108      22.004  23.070  -0.524  1.00 87.09           H  
ATOM   1741  CA  ASN A 108      20.718  23.828   1.007  1.00 87.09           C  
ATOM   1742  HA  ASN A 108      21.321  24.058   1.886  1.00 87.09           H  
ATOM   1743  C   ASN A 108      19.229  23.467   1.151  1.00 87.09           C  
ATOM   1744  CB  ASN A 108      20.867  25.159   0.218  1.00 87.09           C  
ATOM   1745  HB2 ASN A 108      20.437  25.323  -0.770  1.00 87.09           H  
ATOM   1746  HB3 ASN A 108      21.928  25.402   0.158  1.00 87.09           H  
ATOM   1747  O   ASN A 108      18.368  24.062   0.501  1.00 87.09           O  
ATOM   1748  CG  ASN A 108      20.388  26.336   1.070  1.00 87.09           C  
ATOM   1749  ND2 ASN A 108      20.123  27.490   0.392  1.00 87.09           N  
ATOM   1750 HD21 ASN A 108      19.251  27.799  -0.014  1.00 87.09           H  
ATOM   1751 HD22 ASN A 108      20.936  28.085   0.457  1.00 87.09           H  
ATOM   1752  OD1 ASN A 108      20.267  26.246   2.294  1.00 87.09           O  
ATOM   1753  N   ILE A 109      19.020  22.550   2.132  1.00 89.90           N  
ATOM   1754  H   ILE A 109      19.806  22.414   2.751  1.00 89.90           H  
ATOM   1755  CA  ILE A 109      17.631  22.063   2.314  1.00 89.90           C  
ATOM   1756  HA  ILE A 109      17.062  22.928   1.971  1.00 89.90           H  
ATOM   1757  C   ILE A 109      17.325  22.042   3.814  1.00 89.90           C  
ATOM   1758  CB  ILE A 109      17.453  20.618   1.740  1.00 89.90           C  
ATOM   1759  HB  ILE A 109      16.493  20.186   2.022  1.00 89.90           H  
ATOM   1760  O   ILE A 109      18.232  22.062   4.649  1.00 89.90           O  
ATOM   1761  CG1 ILE A 109      18.507  19.667   2.382  1.00 89.90           C  
ATOM   1762 HG12 ILE A 109      18.614  19.861   3.450  1.00 89.90           H  
ATOM   1763 HG13 ILE A 109      19.550  19.682   2.065  1.00 89.90           H  
ATOM   1764  CG2 ILE A 109      17.625  20.655   0.178  1.00 89.90           C  
ATOM   1765 HG21 ILE A 109      17.204  20.088  -0.652  1.00 89.90           H  
ATOM   1766 HG22 ILE A 109      18.640  20.274   0.069  1.00 89.90           H  
ATOM   1767 HG23 ILE A 109      17.369  21.674  -0.113  1.00 89.90           H  
ATOM   1768  CD1 ILE A 109      18.119  18.171   2.203  1.00 89.90           C  
ATOM   1769 HD11 ILE A 109      19.010  17.548   2.126  1.00 89.90           H  
ATOM   1770 HD12 ILE A 109      17.604  18.038   3.154  1.00 89.90           H  
ATOM   1771 HD13 ILE A 109      17.355  18.172   1.425  1.00 89.90           H  
ATOM   1772  N   VAL A 110      16.031  22.052   4.057  1.00 89.46           N  
ATOM   1773  H   VAL A 110      15.518  22.673   3.448  1.00 89.46           H  
ATOM   1774  CA  VAL A 110      15.625  21.918   5.473  1.00 89.46           C  
ATOM   1775  HA  VAL A 110      16.430  22.453   5.976  1.00 89.46           H  
ATOM   1776  C   VAL A 110      15.575  20.433   5.862  1.00 89.46           C  
ATOM   1777  CB  VAL A 110      14.204  22.537   5.661  1.00 89.46           C  
ATOM   1778  HB  VAL A 110      13.456  22.134   4.978  1.00 89.46           H  
ATOM   1779  O   VAL A 110      14.890  19.627   5.228  1.00 89.46           O  
ATOM   1780  CG1 VAL A 110      13.761  22.381   7.149  1.00 89.46           C  
ATOM   1781 HG11 VAL A 110      13.073  21.592   6.844  1.00 89.46           H  
ATOM   1782 HG12 VAL A 110      14.658  22.882   7.513  1.00 89.46           H  
ATOM   1783 HG13 VAL A 110      13.585  22.347   8.224  1.00 89.46           H  
ATOM   1784  CG2 VAL A 110      14.246  24.053   5.276  1.00 89.46           C  
ATOM   1785 HG21 VAL A 110      15.196  24.540   5.495  1.00 89.46           H  
ATOM   1786 HG22 VAL A 110      13.335  24.446   5.727  1.00 89.46           H  
ATOM   1787 HG23 VAL A 110      13.987  24.373   4.267  1.00 89.46           H  
ATOM   1788  N   ARG A 111      16.366  20.098   6.940  1.00 88.79           N  
ATOM   1789  H   ARG A 111      16.762  20.762   7.589  1.00 88.79           H  
ATOM   1790  CA  ARG A 111      16.401  18.676   7.364  1.00 88.79           C  
ATOM   1791  HA  ARG A 111      16.029  18.017   6.580  1.00 88.79           H  
ATOM   1792  C   ARG A 111      15.531  18.488   8.610  1.00 88.79           C  
ATOM   1793  CB  ARG A 111      17.861  18.286   7.728  1.00 88.79           C  
ATOM   1794  HB2 ARG A 111      17.561  18.604   8.726  1.00 88.79           H  
ATOM   1795  HB3 ARG A 111      18.655  17.887   8.360  1.00 88.79           H  
ATOM   1796  O   ARG A 111      15.402  19.388   9.442  1.00 88.79           O  
ATOM   1797  CG  ARG A 111      18.758  18.280   6.458  1.00 88.79           C  
ATOM   1798  HG2 ARG A 111      18.518  17.489   5.747  1.00 88.79           H  
ATOM   1799  HG3 ARG A 111      18.490  19.295   6.168  1.00 88.79           H  
ATOM   1800  CD  ARG A 111      20.221  17.913   6.848  1.00 88.79           C  
ATOM   1801  HD2 ARG A 111      21.247  17.733   6.530  1.00 88.79           H  
ATOM   1802  HD3 ARG A 111      20.521  18.960   6.797  1.00 88.79           H  
ATOM   1803  NE  ARG A 111      20.225  16.579   7.530  1.00 88.79           N  
ATOM   1804  HE  ARG A 111      19.451  15.931   7.570  1.00 88.79           H  
ATOM   1805  NH1 ARG A 111      22.571  16.661   7.889  1.00 88.79           N  
ATOM   1806 HH11 ARG A 111      23.405  16.211   7.537  1.00 88.79           H  
ATOM   1807 HH12 ARG A 111      22.749  17.259   8.683  1.00 88.79           H  
ATOM   1808  NH2 ARG A 111      21.300  14.828   8.624  1.00 88.79           N  
ATOM   1809 HH21 ARG A 111      22.171  14.372   8.853  1.00 88.79           H  
ATOM   1810 HH22 ARG A 111      20.495  14.431   9.088  1.00 88.79           H  
ATOM   1811  CZ  ARG A 111      21.360  16.041   7.999  1.00 88.79           C  
ATOM   1812  N   GLU A 112      14.918  17.285   8.710  1.00 83.24           N  
ATOM   1813  H   GLU A 112      15.108  16.521   8.076  1.00 83.24           H  
ATOM   1814  CA  GLU A 112      14.030  17.010   9.862  1.00 83.24           C  
ATOM   1815  HA  GLU A 112      13.851  17.951  10.383  1.00 83.24           H  
ATOM   1816  C   GLU A 112      14.763  16.137  10.888  1.00 83.24           C  
ATOM   1817  CB  GLU A 112      12.768  16.249   9.374  1.00 83.24           C  
ATOM   1818  HB2 GLU A 112      12.068  16.100  10.196  1.00 83.24           H  
ATOM   1819  HB3 GLU A 112      13.047  15.423   8.719  1.00 83.24           H  
ATOM   1820  O   GLU A 112      15.417  15.152  10.539  1.00 83.24           O  
ATOM   1821  CG  GLU A 112      11.837  17.181   8.545  1.00 83.24           C  
ATOM   1822  HG2 GLU A 112      11.591  17.604   7.571  1.00 83.24           H  
ATOM   1823  HG3 GLU A 112      12.286  18.166   8.676  1.00 83.24           H  
ATOM   1824  CD  GLU A 112      10.450  16.556   8.387  1.00 83.24           C  
ATOM   1825  OE1 GLU A 112       9.568  17.224   7.802  1.00 83.24           O  
ATOM   1826  OE2 GLU A 112      10.243  15.408   8.842  1.00 83.24           O  
ATOM   1827  N   PRO A 113      14.743  16.568  12.139  1.00 79.54           N  
ATOM   1828  CA  PRO A 113      15.391  15.785  13.207  1.00 79.54           C  
ATOM   1829  HA  PRO A 113      16.334  15.359  12.864  1.00 79.54           H  
ATOM   1830  C   PRO A 113      14.495  14.640  13.696  1.00 79.54           C  
ATOM   1831  CB  PRO A 113      15.592  16.827  14.338  1.00 79.54           C  
ATOM   1832  HB2 PRO A 113      16.585  17.219  14.120  1.00 79.54           H  
ATOM   1833  HB3 PRO A 113      15.415  16.322  15.288  1.00 79.54           H  
ATOM   1834  O   PRO A 113      14.130  14.588  14.874  1.00 79.54           O  
ATOM   1835  CG  PRO A 113      14.465  17.841  14.141  1.00 79.54           C  
ATOM   1836  HG2 PRO A 113      13.650  17.550  14.804  1.00 79.54           H  
ATOM   1837  HG3 PRO A 113      14.804  18.836  14.429  1.00 79.54           H  
ATOM   1838  CD  PRO A 113      14.115  17.864  12.652  1.00 79.54           C  
ATOM   1839  HD2 PRO A 113      13.038  17.695  12.647  1.00 79.54           H  
ATOM   1840  HD3 PRO A 113      14.834  18.568  12.233  1.00 79.54           H  
ATOM   1841  N   ASN A 114      14.333  13.628  12.947  1.00 72.11           N  
ATOM   1842  H   ASN A 114      14.960  13.211  12.274  1.00 72.11           H  
ATOM   1843  CA  ASN A 114      13.375  12.571  13.331  1.00 72.11           C  
ATOM   1844  HA  ASN A 114      12.389  12.965  13.577  1.00 72.11           H  
ATOM   1845  C   ASN A 114      14.003  11.638  14.376  1.00 72.11           C  
ATOM   1846  CB  ASN A 114      13.001  11.731  12.075  1.00 72.11           C  
ATOM   1847  HB2 ASN A 114      13.646  11.267  11.328  1.00 72.11           H  
ATOM   1848  HB3 ASN A 114      12.564  10.787  12.400  1.00 72.11           H  
ATOM   1849  O   ASN A 114      15.152  11.212  14.245  1.00 72.11           O  
ATOM   1850  CG  ASN A 114      12.193  12.584  11.094  1.00 72.11           C  
ATOM   1851  ND2 ASN A 114      12.434  12.349   9.766  1.00 72.11           N  
ATOM   1852 HD21 ASN A 114      12.012  11.640   9.184  1.00 72.11           H  
ATOM   1853 HD22 ASN A 114      13.213  12.885   9.411  1.00 72.11           H  
ATOM   1854  OD1 ASN A 114      11.368  13.415  11.484  1.00 72.11           O  
ATOM   1855  N   GLY A 115      13.298  11.468  15.413  1.00 68.72           N  
ATOM   1856  H   GLY A 115      12.561  12.015  15.833  1.00 68.72           H  
ATOM   1857  CA  GLY A 115      13.665  10.402  16.364  1.00 68.72           C  
ATOM   1858  HA2 GLY A 115      13.396   9.717  15.560  1.00 68.72           H  
ATOM   1859  HA3 GLY A 115      12.774  10.247  16.974  1.00 68.72           H  
ATOM   1860  C   GLY A 115      14.680  10.900  17.406  1.00 68.72           C  
ATOM   1861  O   GLY A 115      15.298  10.090  18.101  1.00 68.72           O  
ATOM   1862  N   LEU A 116      14.976  12.193  17.460  1.00 76.22           N  
ATOM   1863  H   LEU A 116      14.466  12.943  17.016  1.00 76.22           H  
ATOM   1864  CA  LEU A 116      15.983  12.668  18.430  1.00 76.22           C  
ATOM   1865  HA  LEU A 116      16.506  11.748  18.690  1.00 76.22           H  
ATOM   1866  C   LEU A 116      15.292  13.093  19.730  1.00 76.22           C  
ATOM   1867  CB  LEU A 116      16.714  13.907  17.844  1.00 76.22           C  
ATOM   1868  HB2 LEU A 116      17.425  14.603  18.289  1.00 76.22           H  
ATOM   1869  HB3 LEU A 116      15.908  14.592  18.105  1.00 76.22           H  
ATOM   1870  O   LEU A 116      14.125  13.492  19.729  1.00 76.22           O  
ATOM   1871  CG  LEU A 116      17.521  13.602  16.548  1.00 76.22           C  
ATOM   1872  HG  LEU A 116      16.927  13.069  15.805  1.00 76.22           H  
ATOM   1873  CD1 LEU A 116      18.186  14.920  16.040  1.00 76.22           C  
ATOM   1874 HD11 LEU A 116      19.161  14.849  16.523  1.00 76.22           H  
ATOM   1875 HD12 LEU A 116      17.982  14.668  14.999  1.00 76.22           H  
ATOM   1876 HD13 LEU A 116      18.590  15.901  15.793  1.00 76.22           H  
ATOM   1877  CD2 LEU A 116      18.628  12.531  16.831  1.00 76.22           C  
ATOM   1878 HD21 LEU A 116      18.697  12.011  17.786  1.00 76.22           H  
ATOM   1879 HD22 LEU A 116      19.691  12.618  16.605  1.00 76.22           H  
ATOM   1880 HD23 LEU A 116      18.537  11.738  16.089  1.00 76.22           H  
ATOM   1881  N   PHE A 117      16.081  12.821  20.866  1.00 75.71           N  
ATOM   1882  H   PHE A 117      16.967  12.336  20.850  1.00 75.71           H  
ATOM   1883  CA  PHE A 117      15.566  13.346  22.148  1.00 75.71           C  
ATOM   1884  HA  PHE A 117      14.593  12.863  22.059  1.00 75.71           H  
ATOM   1885  C   PHE A 117      15.591  14.880  22.155  1.00 75.71           C  
ATOM   1886  CB  PHE A 117      16.480  12.836  23.313  1.00 75.71           C  
ATOM   1887  HB2 PHE A 117      17.368  13.440  23.126  1.00 75.71           H  
ATOM   1888  HB3 PHE A 117      16.712  12.907  24.376  1.00 75.71           H  
ATOM   1889  O   PHE A 117      16.288  15.508  21.355  1.00 75.71           O  
ATOM   1890  CG  PHE A 117      16.315  11.343  23.522  1.00 75.71           C  
ATOM   1891  CD1 PHE A 117      15.201  10.847  24.221  1.00 75.71           C  
ATOM   1892  HD1 PHE A 117      14.465  11.330  24.845  1.00 75.71           H  
ATOM   1893  CD2 PHE A 117      17.305  10.465  23.058  1.00 75.71           C  
ATOM   1894  HD2 PHE A 117      18.357  10.707  23.053  1.00 75.71           H  
ATOM   1895  CE1 PHE A 117      15.066   9.458  24.439  1.00 75.71           C  
ATOM   1896  HE1 PHE A 117      14.485   9.234  25.321  1.00 75.71           H  
ATOM   1897  CE2 PHE A 117      17.173   9.076  23.266  1.00 75.71           C  
ATOM   1898  HE2 PHE A 117      18.096   8.515  23.255  1.00 75.71           H  
ATOM   1899  CZ  PHE A 117      16.056   8.574  23.963  1.00 75.71           C  
ATOM   1900  HZ  PHE A 117      16.127   7.662  24.536  1.00 75.71           H  
ATOM   1901  N   PRO A 118      14.885  15.477  22.974  1.00 80.60           N  
ATOM   1902  CA  PRO A 118      14.702  16.940  22.956  1.00 80.60           C  
ATOM   1903  HA  PRO A 118      13.918  17.249  22.264  1.00 80.60           H  
ATOM   1904  C   PRO A 118      16.049  17.680  22.964  1.00 80.60           C  
ATOM   1905  CB  PRO A 118      13.947  17.227  24.287  1.00 80.60           C  
ATOM   1906  HB2 PRO A 118      14.003  17.364  25.367  1.00 80.60           H  
ATOM   1907  HB3 PRO A 118      14.010  18.305  24.137  1.00 80.60           H  
ATOM   1908  O   PRO A 118      16.230  18.618  22.184  1.00 80.60           O  
ATOM   1909  CG  PRO A 118      13.078  15.978  24.484  1.00 80.60           C  
ATOM   1910  HG2 PRO A 118      12.237  15.317  24.692  1.00 80.60           H  
ATOM   1911  HG3 PRO A 118      12.319  16.760  24.452  1.00 80.60           H  
ATOM   1912  CD  PRO A 118      13.897  14.760  24.037  1.00 80.60           C  
ATOM   1913  HD2 PRO A 118      13.381  13.885  24.433  1.00 80.60           H  
ATOM   1914  HD3 PRO A 118      14.813  14.416  24.518  1.00 80.60           H  
ATOM   1915  N   ALA A 119      16.986  17.225  23.935  1.00 83.70           N  
ATOM   1916  H   ALA A 119      16.690  16.730  24.764  1.00 83.70           H  
ATOM   1917  CA  ALA A 119      18.286  17.937  23.980  1.00 83.70           C  
ATOM   1918  HA  ALA A 119      18.102  18.978  24.246  1.00 83.70           H  
ATOM   1919  C   ALA A 119      19.057  17.758  22.665  1.00 83.70           C  
ATOM   1920  CB  ALA A 119      19.130  17.362  25.163  1.00 83.70           C  
ATOM   1921  HB1 ALA A 119      20.050  16.867  24.855  1.00 83.70           H  
ATOM   1922  HB2 ALA A 119      18.660  16.715  25.904  1.00 83.70           H  
ATOM   1923  HB3 ALA A 119      19.499  18.222  25.723  1.00 83.70           H  
ATOM   1924  O   ALA A 119      19.694  18.704  22.194  1.00 83.70           O  
ATOM   1925  N   GLN A 120      18.911  16.576  22.075  1.00 85.07           N  
ATOM   1926  H   GLN A 120      18.917  15.779  22.696  1.00 85.07           H  
ATOM   1927  CA  GLN A 120      19.600  16.329  20.787  1.00 85.07           C  
ATOM   1928  HA  GLN A 120      20.604  16.753  20.773  1.00 85.07           H  
ATOM   1929  C   GLN A 120      18.940  17.109  19.645  1.00 85.07           C  
ATOM   1930  CB  GLN A 120      19.528  14.814  20.452  1.00 85.07           C  
ATOM   1931  HB2 GLN A 120      20.009  14.918  19.479  1.00 85.07           H  
ATOM   1932  HB3 GLN A 120      18.938  13.995  20.040  1.00 85.07           H  
ATOM   1933  O   GLN A 120      19.634  17.561  18.732  1.00 85.07           O  
ATOM   1934  CG  GLN A 120      20.371  13.978  21.469  1.00 85.07           C  
ATOM   1935  HG2 GLN A 120      20.730  13.663  22.448  1.00 85.07           H  
ATOM   1936  HG3 GLN A 120      21.162  14.714  21.610  1.00 85.07           H  
ATOM   1937  CD  GLN A 120      20.207  12.485  21.177  1.00 85.07           C  
ATOM   1938  NE2 GLN A 120      21.299  11.709  21.459  1.00 85.07           N  
ATOM   1939 HE21 GLN A 120      21.392  11.235  22.346  1.00 85.07           H  
ATOM   1940 HE22 GLN A 120      22.047  11.611  20.787  1.00 85.07           H  
ATOM   1941  OE1 GLN A 120      19.156  12.017  20.728  1.00 85.07           O  
ATOM   1942  N   ARG A 121      17.692  17.219  19.802  1.00 86.07           N  
ATOM   1943  H   ARG A 121      17.256  17.230  20.713  1.00 86.07           H  
ATOM   1944  CA  ARG A 121      16.974  17.969  18.749  1.00 86.07           C  
ATOM   1945  HA  ARG A 121      17.196  17.515  17.783  1.00 86.07           H  
ATOM   1946  C   ARG A 121      17.384  19.444  18.777  1.00 86.07           C  
ATOM   1947  CB  ARG A 121      15.449  17.847  19.025  1.00 86.07           C  
ATOM   1948  HB2 ARG A 121      15.087  18.468  19.844  1.00 86.07           H  
ATOM   1949  HB3 ARG A 121      15.194  16.821  19.292  1.00 86.07           H  
ATOM   1950  O   ARG A 121      17.620  20.034  17.720  1.00 86.07           O  
ATOM   1951  CG  ARG A 121      14.624  18.474  17.869  1.00 86.07           C  
ATOM   1952  HG2 ARG A 121      14.748  19.550  17.984  1.00 86.07           H  
ATOM   1953  HG3 ARG A 121      14.944  18.067  16.910  1.00 86.07           H  
ATOM   1954  CD  ARG A 121      13.107  18.394  18.215  1.00 86.07           C  
ATOM   1955  HD2 ARG A 121      12.594  19.123  17.589  1.00 86.07           H  
ATOM   1956  HD3 ARG A 121      12.469  18.663  19.057  1.00 86.07           H  
ATOM   1957  NE  ARG A 121      12.669  16.970  18.312  1.00 86.07           N  
ATOM   1958  HE  ARG A 121      12.691  16.470  19.189  1.00 86.07           H  
ATOM   1959  NH1 ARG A 121      11.326  17.120  16.360  1.00 86.07           N  
ATOM   1960 HH11 ARG A 121      10.401  17.440  16.609  1.00 86.07           H  
ATOM   1961 HH12 ARG A 121      11.415  17.285  15.367  1.00 86.07           H  
ATOM   1962  NH2 ARG A 121      11.471  15.112  17.591  1.00 86.07           N  
ATOM   1963 HH21 ARG A 121      12.157  14.511  18.025  1.00 86.07           H  
ATOM   1964 HH22 ARG A 121      10.505  14.823  17.529  1.00 86.07           H  
ATOM   1965  CZ  ARG A 121      11.839  16.414  17.417  1.00 86.07           C  
ATOM   1966  N   ARG A 122      17.532  20.024  20.014  1.00 83.85           N  
ATOM   1967  H   ARG A 122      17.610  19.616  20.935  1.00 83.85           H  
ATOM   1968  CA  ARG A 122      17.928  21.446  20.099  1.00 83.85           C  
ATOM   1969  HA  ARG A 122      17.269  22.177  19.630  1.00 83.85           H  
ATOM   1970  C   ARG A 122      19.342  21.640  19.544  1.00 83.85           C  
ATOM   1971  CB  ARG A 122      17.920  21.886  21.589  1.00 83.85           C  
ATOM   1972  HB2 ARG A 122      18.361  22.881  21.526  1.00 83.85           H  
ATOM   1973  HB3 ARG A 122      18.494  21.417  22.388  1.00 83.85           H  
ATOM   1974  O   ARG A 122      19.593  22.621  18.841  1.00 83.85           O  
ATOM   1975  CG  ARG A 122      16.457  22.116  22.085  1.00 83.85           C  
ATOM   1976  HG2 ARG A 122      15.958  21.365  21.471  1.00 83.85           H  
ATOM   1977  HG3 ARG A 122      15.471  22.562  21.952  1.00 83.85           H  
ATOM   1978  CD  ARG A 122      16.507  22.820  23.473  1.00 83.85           C  
ATOM   1979  HD2 ARG A 122      16.955  23.683  22.981  1.00 83.85           H  
ATOM   1980  HD3 ARG A 122      16.282  23.644  24.150  1.00 83.85           H  
ATOM   1981  NE  ARG A 122      16.886  21.825  24.529  1.00 83.85           N  
ATOM   1982  HE  ARG A 122      17.864  21.610  24.656  1.00 83.85           H  
ATOM   1983  NH1 ARG A 122      15.198  22.585  26.015  1.00 83.85           N  
ATOM   1984 HH11 ARG A 122      14.548  23.265  25.647  1.00 83.85           H  
ATOM   1985 HH12 ARG A 122      14.950  22.534  26.993  1.00 83.85           H  
ATOM   1986  NH2 ARG A 122      16.637  20.827  26.619  1.00 83.85           N  
ATOM   1987 HH21 ARG A 122      17.418  21.188  27.148  1.00 83.85           H  
ATOM   1988 HH22 ARG A 122      16.108  20.041  26.968  1.00 83.85           H  
ATOM   1989  CZ  ARG A 122      16.234  21.748  25.698  1.00 83.85           C  
ATOM   1990  N   ALA A 123      20.184  20.686  19.909  1.00 87.84           N  
ATOM   1991  H   ALA A 123      20.012  20.375  20.854  1.00 87.84           H  
ATOM   1992  CA  ALA A 123      21.558  20.789  19.369  1.00 87.84           C  
ATOM   1993  HA  ALA A 123      22.031  21.672  19.797  1.00 87.84           H  
ATOM   1994  C   ALA A 123      21.569  20.664  17.840  1.00 87.84           C  
ATOM   1995  CB  ALA A 123      22.437  19.654  19.995  1.00 87.84           C  
ATOM   1996  HB1 ALA A 123      23.069  18.814  20.285  1.00 87.84           H  
ATOM   1997  HB2 ALA A 123      23.227  19.826  19.264  1.00 87.84           H  
ATOM   1998  HB3 ALA A 123      22.229  19.763  21.060  1.00 87.84           H  
ATOM   1999  O   ALA A 123      22.328  21.372  17.174  1.00 87.84           O  
ATOM   2000  N   PHE A 124      20.691  19.791  17.345  1.00 88.56           N  
ATOM   2001  H   PHE A 124      20.164  19.253  18.018  1.00 88.56           H  
ATOM   2002  CA  PHE A 124      20.622  19.609  15.875  1.00 88.56           C  
ATOM   2003  HA  PHE A 124      21.592  19.267  15.515  1.00 88.56           H  
ATOM   2004  C   PHE A 124      20.146  20.896  15.192  1.00 88.56           C  
ATOM   2005  CB  PHE A 124      19.624  18.453  15.572  1.00 88.56           C  
ATOM   2006  HB2 PHE A 124      20.186  17.565  15.863  1.00 88.56           H  
ATOM   2007  HB3 PHE A 124      18.564  18.270  15.749  1.00 88.56           H  
ATOM   2008  O   PHE A 124      20.721  21.300  14.179  1.00 88.56           O  
ATOM   2009  CG  PHE A 124      19.377  18.292  14.088  1.00 88.56           C  
ATOM   2010  CD1 PHE A 124      18.240  18.863  13.500  1.00 88.56           C  
ATOM   2011  HD1 PHE A 124      17.640  19.598  14.018  1.00 88.56           H  
ATOM   2012  CD2 PHE A 124      20.282  17.551  13.310  1.00 88.56           C  
ATOM   2013  HD2 PHE A 124      21.160  17.039  13.674  1.00 88.56           H  
ATOM   2014  CE1 PHE A 124      17.997  18.697  12.116  1.00 88.56           C  
ATOM   2015  HE1 PHE A 124      17.346  19.465  11.726  1.00 88.56           H  
ATOM   2016  CE2 PHE A 124      20.047  17.380  11.931  1.00 88.56           C  
ATOM   2017  HE2 PHE A 124      20.900  16.876  11.502  1.00 88.56           H  
ATOM   2018  CZ  PHE A 124      18.908  17.949  11.335  1.00 88.56           C  
ATOM   2019  HZ  PHE A 124      19.323  18.081  10.347  1.00 88.56           H  
ATOM   2020  N   ILE A 125      19.214  21.492  15.744  1.00 85.59           N  
ATOM   2021  H   ILE A 125      19.024  21.439  16.735  1.00 85.59           H  
ATOM   2022  CA  ILE A 125      18.654  22.710  15.120  1.00 85.59           C  
ATOM   2023  HA  ILE A 125      18.350  22.539  14.087  1.00 85.59           H  
ATOM   2024  C   ILE A 125      19.714  23.818  15.145  1.00 85.59           C  
ATOM   2025  CB  ILE A 125      17.404  23.173  15.934  1.00 85.59           C  
ATOM   2026  HB  ILE A 125      17.544  23.263  17.011  1.00 85.59           H  
ATOM   2027  O   ILE A 125      19.844  24.565  14.172  1.00 85.59           O  
ATOM   2028  CG1 ILE A 125      16.245  22.156  15.673  1.00 85.59           C  
ATOM   2029 HG12 ILE A 125      16.369  21.131  16.023  1.00 85.59           H  
ATOM   2030 HG13 ILE A 125      15.882  22.196  14.646  1.00 85.59           H  
ATOM   2031  CG2 ILE A 125      16.984  24.609  15.486  1.00 85.59           C  
ATOM   2032 HG21 ILE A 125      16.016  24.710  14.996  1.00 85.59           H  
ATOM   2033 HG22 ILE A 125      17.667  25.055  14.763  1.00 85.59           H  
ATOM   2034 HG23 ILE A 125      16.914  25.122  16.445  1.00 85.59           H  
ATOM   2035  CD1 ILE A 125      14.984  22.486  16.536  1.00 85.59           C  
ATOM   2036 HD11 ILE A 125      14.082  22.091  16.069  1.00 85.59           H  
ATOM   2037 HD12 ILE A 125      14.778  23.546  16.684  1.00 85.59           H  
ATOM   2038 HD13 ILE A 125      15.126  22.146  17.562  1.00 85.59           H  
ATOM   2039  N   GLU A 126      20.463  23.875  16.257  1.00 85.99           N  
ATOM   2040  H   GLU A 126      20.014  23.916  17.160  1.00 85.99           H  
ATOM   2041  CA  GLU A 126      21.533  24.892  16.309  1.00 85.99           C  
ATOM   2042  HA  GLU A 126      20.985  25.834  16.295  1.00 85.99           H  
ATOM   2043  C   GLU A 126      22.607  24.627  15.243  1.00 85.99           C  
ATOM   2044  CB  GLU A 126      22.177  24.843  17.722  1.00 85.99           C  
ATOM   2045  HB2 GLU A 126      21.513  24.756  18.582  1.00 85.99           H  
ATOM   2046  HB3 GLU A 126      22.609  23.847  17.820  1.00 85.99           H  
ATOM   2047  O   GLU A 126      23.081  25.569  14.604  1.00 85.99           O  
ATOM   2048  CG  GLU A 126      23.075  26.088  17.972  1.00 85.99           C  
ATOM   2049  HG2 GLU A 126      24.148  25.940  18.092  1.00 85.99           H  
ATOM   2050  HG3 GLU A 126      23.120  26.732  17.094  1.00 85.99           H  
ATOM   2051  CD  GLU A 126      22.964  26.555  19.425  1.00 85.99           C  
ATOM   2052  OE1 GLU A 126      23.521  27.631  19.742  1.00 85.99           O  
ATOM   2053  OE2 GLU A 126      22.332  25.850  20.243  1.00 85.99           O  
ATOM   2054  N   GLN A 127      22.888  23.406  15.081  1.00 88.22           N  
ATOM   2055  H   GLN A 127      23.223  22.923  15.902  1.00 88.22           H  
ATOM   2056  CA  GLN A 127      23.872  23.068  14.037  1.00 88.22           C  
ATOM   2057  HA  GLN A 127      24.713  23.658  14.402  1.00 88.22           H  
ATOM   2058  C   GLN A 127      23.334  23.389  12.633  1.00 88.22           C  
ATOM   2059  CB  GLN A 127      24.192  21.550  14.143  1.00 88.22           C  
ATOM   2060  HB2 GLN A 127      24.741  21.286  15.047  1.00 88.22           H  
ATOM   2061  HB3 GLN A 127      23.333  20.896  14.290  1.00 88.22           H  
ATOM   2062  O   GLN A 127      24.097  23.831  11.771  1.00 88.22           O  
ATOM   2063  CG  GLN A 127      25.393  21.170  13.230  1.00 88.22           C  
ATOM   2064  HG2 GLN A 127      26.129  21.952  13.422  1.00 88.22           H  
ATOM   2065  HG3 GLN A 127      25.671  21.173  12.176  1.00 88.22           H  
ATOM   2066  CD  GLN A 127      25.723  19.688  13.393  1.00 88.22           C  
ATOM   2067  NE2 GLN A 127      26.869  19.265  12.779  1.00 88.22           N  
ATOM   2068 HE21 GLN A 127      27.655  19.679  13.258  1.00 88.22           H  
ATOM   2069 HE22 GLN A 127      27.085  18.491  12.167  1.00 88.22           H  
ATOM   2070  OE1 GLN A 127      25.002  18.925  14.045  1.00 88.22           O  
ATOM   2071  N   GLU A 128      22.037  23.119  12.459  1.00 86.80           N  
ATOM   2072  H   GLU A 128      21.555  22.680  13.230  1.00 86.80           H  
ATOM   2073  CA  GLU A 128      21.453  23.411  11.129  1.00 86.80           C  
ATOM   2074  HA  GLU A 128      22.084  22.831  10.456  1.00 86.80           H  
ATOM   2075  C   GLU A 128      21.433  24.923  10.863  1.00 86.80           C  
ATOM   2076  CB  GLU A 128      19.986  22.884  11.091  1.00 86.80           C  
ATOM   2077  HB2 GLU A 128      19.073  22.848  10.497  1.00 86.80           H  
ATOM   2078  HB3 GLU A 128      19.472  23.396  11.905  1.00 86.80           H  
ATOM   2079  O   GLU A 128      21.633  25.348   9.723  1.00 86.80           O  
ATOM   2080  CG  GLU A 128      19.937  21.352  10.837  1.00 86.80           C  
ATOM   2081  HG2 GLU A 128      19.251  20.505  10.806  1.00 86.80           H  
ATOM   2082  HG3 GLU A 128      20.622  20.939  11.577  1.00 86.80           H  
ATOM   2083  CD  GLU A 128      20.535  20.978   9.479  1.00 86.80           C  
ATOM   2084  OE1 GLU A 128      21.635  20.380   9.455  1.00 86.80           O  
ATOM   2085  OE2 GLU A 128      19.896  21.267   8.443  1.00 86.80           O  
ATOM   2086  N   LYS A 129      21.290  25.664  11.877  1.00 83.69           N  
ATOM   2087  H   LYS A 129      21.432  25.429  12.849  1.00 83.69           H  
ATOM   2088  CA  LYS A 129      21.335  27.132  11.679  1.00 83.69           C  
ATOM   2089  HA  LYS A 129      20.775  27.536  10.836  1.00 83.69           H  
ATOM   2090  C   LYS A 129      22.747  27.577  11.287  1.00 83.69           C  
ATOM   2091  CB  LYS A 129      20.955  27.829  13.015  1.00 83.69           C  
ATOM   2092  HB2 LYS A 129      21.382  28.830  12.941  1.00 83.69           H  
ATOM   2093  HB3 LYS A 129      21.432  27.292  13.835  1.00 83.69           H  
ATOM   2094  O   LYS A 129      22.897  28.419  10.400  1.00 83.69           O  
ATOM   2095  CG  LYS A 129      19.428  27.704  13.285  1.00 83.69           C  
ATOM   2096  HG2 LYS A 129      18.568  28.096  12.742  1.00 83.69           H  
ATOM   2097  HG3 LYS A 129      19.252  26.736  12.814  1.00 83.69           H  
ATOM   2098  CD  LYS A 129      19.117  28.435  14.627  1.00 83.69           C  
ATOM   2099  HD2 LYS A 129      20.054  28.386  15.180  1.00 83.69           H  
ATOM   2100  HD3 LYS A 129      19.026  29.521  14.662  1.00 83.69           H  
ATOM   2101  CE  LYS A 129      17.591  28.295  14.914  1.00 83.69           C  
ATOM   2102  HE2 LYS A 129      17.184  27.289  14.808  1.00 83.69           H  
ATOM   2103  HE3 LYS A 129      16.889  28.844  14.285  1.00 83.69           H  
ATOM   2104  NZ  LYS A 129      17.265  28.932  16.272  1.00 83.69           N  
ATOM   2105  HZ1 LYS A 129      16.992  28.076  16.734  1.00 83.69           H  
ATOM   2106  HZ2 LYS A 129      16.291  29.197  16.309  1.00 83.69           H  
ATOM   2107  HZ3 LYS A 129      18.091  28.790  16.835  1.00 83.69           H  
ATOM   2108  N   ARG A 130      23.657  26.934  11.903  1.00 85.95           N  
ATOM   2109  H   ARG A 130      23.647  26.823  12.907  1.00 85.95           H  
ATOM   2110  CA  ARG A 130      25.043  27.284  11.536  1.00 85.95           C  
ATOM   2111  HA  ARG A 130      25.192  28.363  11.523  1.00 85.95           H  
ATOM   2112  C   ARG A 130      25.371  26.828  10.111  1.00 85.95           C  
ATOM   2113  CB  ARG A 130      26.024  26.573  12.510  1.00 85.95           C  
ATOM   2114  HB2 ARG A 130      26.917  26.935  12.001  1.00 85.95           H  
ATOM   2115  HB3 ARG A 130      26.169  25.535  12.213  1.00 85.95           H  
ATOM   2116  O   ARG A 130      26.095  27.525   9.397  1.00 85.95           O  
ATOM   2117  CG  ARG A 130      25.958  27.217  13.929  1.00 85.95           C  
ATOM   2118  HG2 ARG A 130      26.235  28.270  13.871  1.00 85.95           H  
ATOM   2119  HG3 ARG A 130      25.052  27.201  14.535  1.00 85.95           H  
ATOM   2120  CD  ARG A 130      26.971  26.481  14.848  1.00 85.95           C  
ATOM   2121  HD2 ARG A 130      27.870  26.528  14.234  1.00 85.95           H  
ATOM   2122  HD3 ARG A 130      26.936  25.401  14.996  1.00 85.95           H  
ATOM   2123  NE  ARG A 130      26.777  26.987  16.240  1.00 85.95           N  
ATOM   2124  HE  ARG A 130      26.466  27.918  16.478  1.00 85.95           H  
ATOM   2125  NH1 ARG A 130      28.228  25.333  17.145  1.00 85.95           N  
ATOM   2126 HH11 ARG A 130      28.937  25.444  17.857  1.00 85.95           H  
ATOM   2127 HH12 ARG A 130      28.490  24.447  16.738  1.00 85.95           H  
ATOM   2128  NH2 ARG A 130      27.179  26.913  18.535  1.00 85.95           N  
ATOM   2129 HH21 ARG A 130      27.542  27.842  18.695  1.00 85.95           H  
ATOM   2130 HH22 ARG A 130      26.950  26.369  19.355  1.00 85.95           H  
ATOM   2131  CZ  ARG A 130      27.387  26.404  17.286  1.00 85.95           C  
ATOM   2132  N   ARG A 131      24.835  25.648   9.811  1.00 86.59           N  
ATOM   2133  H   ARG A 131      24.291  25.166  10.512  1.00 86.59           H  
ATOM   2134  CA  ARG A 131      25.098  25.132   8.447  1.00 86.59           C  
ATOM   2135  HA  ARG A 131      26.179  25.142   8.304  1.00 86.59           H  
ATOM   2136  C   ARG A 131      24.492  26.054   7.383  1.00 86.59           C  
ATOM   2137  CB  ARG A 131      24.464  23.718   8.336  1.00 86.59           C  
ATOM   2138  HB2 ARG A 131      23.404  23.594   8.559  1.00 86.59           H  
ATOM   2139  HB3 ARG A 131      25.185  23.077   8.843  1.00 86.59           H  
ATOM   2140  O   ARG A 131      25.125  26.297   6.353  1.00 86.59           O  
ATOM   2141  CG  ARG A 131      24.817  23.052   6.978  1.00 86.59           C  
ATOM   2142  HG2 ARG A 131      25.358  23.931   6.628  1.00 86.59           H  
ATOM   2143  HG3 ARG A 131      25.290  22.684   6.067  1.00 86.59           H  
ATOM   2144  CD  ARG A 131      24.192  21.621   6.936  1.00 86.59           C  
ATOM   2145  HD2 ARG A 131      23.877  20.585   7.061  1.00 86.59           H  
ATOM   2146  HD3 ARG A 131      25.116  21.162   7.288  1.00 86.59           H  
ATOM   2147  NE  ARG A 131      22.709  21.728   6.819  1.00 86.59           N  
ATOM   2148  HE  ARG A 131      22.150  21.914   7.640  1.00 86.59           H  
ATOM   2149  NH1 ARG A 131      22.771  21.721   4.454  1.00 86.59           N  
ATOM   2150 HH11 ARG A 131      23.111  21.213   3.650  1.00 86.59           H  
ATOM   2151 HH12 ARG A 131      23.569  22.337   4.523  1.00 86.59           H  
ATOM   2152  NH2 ARG A 131      20.724  21.786   5.623  1.00 86.59           N  
ATOM   2153 HH21 ARG A 131      20.149  21.262   6.268  1.00 86.59           H  
ATOM   2154 HH22 ARG A 131      20.657  22.370   4.802  1.00 86.59           H  
ATOM   2155  CZ  ARG A 131      22.074  21.745   5.631  1.00 86.59           C  
ATOM   2156  N   HIS A 132      23.281  26.697   7.637  1.00 82.47           N  
ATOM   2157  H   HIS A 132      22.943  26.697   8.588  1.00 82.47           H  
ATOM   2158  CA  HIS A 132      22.591  27.500   6.597  1.00 82.47           C  
ATOM   2159  HA  HIS A 132      22.831  27.185   5.581  1.00 82.47           H  
ATOM   2160  C   HIS A 132      23.064  28.954   6.650  1.00 82.47           C  
ATOM   2161  CB  HIS A 132      21.059  27.468   6.870  1.00 82.47           C  
ATOM   2162  HB2 HIS A 132      20.568  28.171   6.197  1.00 82.47           H  
ATOM   2163  HB3 HIS A 132      20.813  27.529   7.930  1.00 82.47           H  
ATOM   2164  O   HIS A 132      23.132  29.611   5.609  1.00 82.47           O  
ATOM   2165  CG  HIS A 132      20.426  26.226   6.291  1.00 82.47           C  
ATOM   2166  CD2 HIS A 132      20.208  24.996   6.850  1.00 82.47           C  
ATOM   2167  HD2 HIS A 132      20.443  24.682   7.857  1.00 82.47           H  
ATOM   2168  ND1 HIS A 132      19.922  26.181   5.009  1.00 82.47           N  
ATOM   2169  CE1 HIS A 132      19.398  24.983   4.766  1.00 82.47           C  
ATOM   2170  HE1 HIS A 132      18.771  25.073   3.892  1.00 82.47           H  
ATOM   2171  NE2 HIS A 132      19.546  24.231   5.890  1.00 82.47           N  
ATOM   2172  HE2 HIS A 132      18.913  23.707   6.477  1.00 82.47           H  
ATOM   2173  N   PHE A 133      23.509  29.393   7.822  1.00 81.31           N  
ATOM   2174  H   PHE A 133      23.790  28.850   8.626  1.00 81.31           H  
ATOM   2175  CA  PHE A 133      23.721  30.857   7.899  1.00 81.31           C  
ATOM   2176  HA  PHE A 133      23.666  31.439   6.979  1.00 81.31           H  
ATOM   2177  C   PHE A 133      25.182  31.140   8.238  1.00 81.31           C  
ATOM   2178  CB  PHE A 133      22.826  31.458   9.025  1.00 81.31           C  
ATOM   2179  HB2 PHE A 133      22.870  32.545   8.950  1.00 81.31           H  
ATOM   2180  HB3 PHE A 133      23.131  30.939   9.933  1.00 81.31           H  
ATOM   2181  O   PHE A 133      25.578  32.303   8.341  1.00 81.31           O  
ATOM   2182  CG  PHE A 133      21.351  31.195   8.775  1.00 81.31           C  
ATOM   2183  CD1 PHE A 133      20.733  31.704   7.621  1.00 81.31           C  
ATOM   2184  HD1 PHE A 133      21.076  32.576   7.085  1.00 81.31           H  
ATOM   2185  CD2 PHE A 133      20.606  30.479   9.719  1.00 81.31           C  
ATOM   2186  HD2 PHE A 133      20.966  30.616  10.727  1.00 81.31           H  
ATOM   2187  CE1 PHE A 133      19.357  31.478   7.398  1.00 81.31           C  
ATOM   2188  HE1 PHE A 133      19.013  32.141   6.618  1.00 81.31           H  
ATOM   2189  CE2 PHE A 133      19.234  30.253   9.509  1.00 81.31           C  
ATOM   2190  HE2 PHE A 133      18.995  30.036  10.539  1.00 81.31           H  
ATOM   2191  CZ  PHE A 133      18.605  30.755   8.343  1.00 81.31           C  
ATOM   2192  HZ  PHE A 133      17.581  30.973   8.080  1.00 81.31           H  
ATOM   2193  N   GLY A 134      25.963  30.128   8.429  1.00 82.02           N  
ATOM   2194  H   GLY A 134      25.847  29.359   9.074  1.00 82.02           H  
ATOM   2195  CA  GLY A 134      27.400  30.347   8.679  1.00 82.02           C  
ATOM   2196  HA2 GLY A 134      27.852  31.330   8.546  1.00 82.02           H  
ATOM   2197  HA3 GLY A 134      27.572  30.071   7.638  1.00 82.02           H  
ATOM   2198  C   GLY A 134      27.755  30.045  10.145  1.00 82.02           C  
ATOM   2199  O   GLY A 134      26.911  30.136  11.039  1.00 82.02           O  
ATOM   2200  N   GLU A 135      28.979  29.717  10.395  1.00 78.56           N  
ATOM   2201  H   GLU A 135      29.641  29.924   9.661  1.00 78.56           H  
ATOM   2202  CA  GLU A 135      29.470  29.260  11.723  1.00 78.56           C  
ATOM   2203  HA  GLU A 135      29.044  28.414  12.262  1.00 78.56           H  
ATOM   2204  C   GLU A 135      29.368  30.385  12.757  1.00 78.56           C  
ATOM   2205  CB  GLU A 135      30.960  28.844  11.588  1.00 78.56           C  
ATOM   2206  HB2 GLU A 135      31.628  29.557  11.105  1.00 78.56           H  
ATOM   2207  HB3 GLU A 135      31.346  28.683  12.595  1.00 78.56           H  
ATOM   2208  O   GLU A 135      29.222  30.109  13.949  1.00 78.56           O  
ATOM   2209  CG  GLU A 135      31.087  27.403  11.001  1.00 78.56           C  
ATOM   2210  HG2 GLU A 135      31.029  27.432   9.913  1.00 78.56           H  
ATOM   2211  HG3 GLU A 135      30.613  26.449  11.234  1.00 78.56           H  
ATOM   2212  CD  GLU A 135      32.452  26.805  11.326  1.00 78.56           C  
ATOM   2213  OE1 GLU A 135      32.663  25.613  11.006  1.00 78.56           O  
ATOM   2214  OE2 GLU A 135      33.310  27.519  11.893  1.00 78.56           O  
ATOM   2215  N   ASP A 136      29.321  31.663  12.282  1.00 77.29           N  
ATOM   2216  H   ASP A 136      29.597  32.009  11.374  1.00 77.29           H  
ATOM   2217  CA  ASP A 136      29.303  32.783  13.253  1.00 77.29           C  
ATOM   2218  HA  ASP A 136      29.730  32.631  14.244  1.00 77.29           H  
ATOM   2219  C   ASP A 136      27.863  33.216  13.548  1.00 77.29           C  
ATOM   2220  CB  ASP A 136      30.069  33.994  12.641  1.00 77.29           C  
ATOM   2221  HB2 ASP A 136      29.333  34.425  11.962  1.00 77.29           H  
ATOM   2222  HB3 ASP A 136      30.275  34.918  13.181  1.00 77.29           H  
ATOM   2223  O   ASP A 136      27.645  34.230  14.213  1.00 77.29           O  
ATOM   2224  CG  ASP A 136      31.554  33.660  12.462  1.00 77.29           C  
ATOM   2225  OD1 ASP A 136      32.100  32.818  13.206  1.00 77.29           O  
ATOM   2226  OD2 ASP A 136      32.177  34.272  11.567  1.00 77.29           O  
ATOM   2227  N   TYR A 137      26.982  32.327  13.127  1.00 74.23           N  
ATOM   2228  H   TYR A 137      27.051  31.398  12.736  1.00 74.23           H  
ATOM   2229  CA  TYR A 137      25.583  32.730  13.359  1.00 74.23           C  
ATOM   2230  HA  TYR A 137      25.439  33.718  12.921  1.00 74.23           H  
ATOM   2231  C   TYR A 137      25.241  32.580  14.847  1.00 74.23           C  
ATOM   2232  CB  TYR A 137      24.660  31.806  12.521  1.00 74.23           C  
ATOM   2233  HB2 TYR A 137      24.800  32.086  11.477  1.00 74.23           H  
ATOM   2234  HB3 TYR A 137      24.712  30.802  12.944  1.00 74.23           H  
ATOM   2235  O   TYR A 137      25.520  31.553  15.469  1.00 74.23           O  
ATOM   2236  CG  TYR A 137      23.189  32.127  12.732  1.00 74.23           C  
ATOM   2237  CD1 TYR A 137      22.413  31.340  13.603  1.00 74.23           C  
ATOM   2238  HD1 TYR A 137      22.847  30.809  14.438  1.00 74.23           H  
ATOM   2239  CD2 TYR A 137      22.600  33.207  12.056  1.00 74.23           C  
ATOM   2240  HD2 TYR A 137      23.237  34.002  11.697  1.00 74.23           H  
ATOM   2241  CE1 TYR A 137      21.046  31.624  13.789  1.00 74.23           C  
ATOM   2242  HE1 TYR A 137      20.628  31.337  14.743  1.00 74.23           H  
ATOM   2243  CE2 TYR A 137      21.233  33.490  12.221  1.00 74.23           C  
ATOM   2244  HE2 TYR A 137      21.086  34.233  11.451  1.00 74.23           H  
ATOM   2245  OH  TYR A 137      19.117  32.986  13.286  1.00 74.23           O  
ATOM   2246  HH  TYR A 137      18.282  33.260  13.674  1.00 74.23           H  
ATOM   2247  CZ  TYR A 137      20.479  32.691  13.092  1.00 74.23           C  
ATOM   2248  N   GLU A 138      25.047  33.641  15.596  1.00 66.82           N  
ATOM   2249  H   GLU A 138      25.252  34.574  15.267  1.00 66.82           H  
ATOM   2250  CA  GLU A 138      24.578  33.577  17.000  1.00 66.82           C  
ATOM   2251  HA  GLU A 138      24.389  32.562  17.350  1.00 66.82           H  
ATOM   2252  C   GLU A 138      23.169  34.168  17.110  1.00 66.82           C  
ATOM   2253  CB  GLU A 138      25.535  34.417  17.894  1.00 66.82           C  
ATOM   2254  HB2 GLU A 138      25.681  35.390  17.425  1.00 66.82           H  
ATOM   2255  HB3 GLU A 138      25.040  34.685  18.827  1.00 66.82           H  
ATOM   2256  O   GLU A 138      22.882  35.242  16.578  1.00 66.82           O  
ATOM   2257  CG  GLU A 138      26.688  33.522  18.451  1.00 66.82           C  
ATOM   2258  HG2 GLU A 138      27.651  33.175  18.077  1.00 66.82           H  
ATOM   2259  HG3 GLU A 138      26.294  32.523  18.266  1.00 66.82           H  
ATOM   2260  CD  GLU A 138      27.584  34.332  19.395  1.00 66.82           C  
ATOM   2261  OE1 GLU A 138      28.530  33.737  19.960  1.00 66.82           O  
ATOM   2262  OE2 GLU A 138      27.346  35.548  19.567  1.00 66.82           O  
ATOM   2263  N   GLU A 139      22.272  33.278  17.530  1.00 62.39           N  
ATOM   2264  H   GLU A 139      22.470  32.383  17.955  1.00 62.39           H  
ATOM   2265  CA  GLU A 139      20.891  33.781  17.691  1.00 62.39           C  
ATOM   2266  HA  GLU A 139      20.823  34.354  16.766  1.00 62.39           H  
ATOM   2267  C   GLU A 139      20.807  34.772  18.855  1.00 62.39           C  
ATOM   2268  CB  GLU A 139      19.960  32.563  18.001  1.00 62.39           C  
ATOM   2269  HB2 GLU A 139      19.259  32.511  18.835  1.00 62.39           H  
ATOM   2270  HB3 GLU A 139      20.532  31.744  18.437  1.00 62.39           H  
ATOM   2271  O   GLU A 139      21.573  34.692  19.817  1.00 62.39           O  
ATOM   2272  CG  GLU A 139      18.835  32.454  16.930  1.00 62.39           C  
ATOM   2273  HG2 GLU A 139      18.011  32.546  16.222  1.00 62.39           H  
ATOM   2274  HG3 GLU A 139      18.724  33.530  16.795  1.00 62.39           H  
ATOM   2275  CD  GLU A 139      17.969  31.216  17.192  1.00 62.39           C  
ATOM   2276  OE1 GLU A 139      17.032  30.976  16.397  1.00 62.39           O  
ATOM   2277  OE2 GLU A 139      18.218  30.498  18.187  1.00 62.39           O  
ATOM   2278  N   GLU A 140      20.206  35.944  18.719  1.00 59.27           N  
ATOM   2279  H   GLU A 140      20.245  36.451  17.846  1.00 59.27           H  
ATOM   2280  CA  GLU A 140      19.988  36.860  19.858  1.00 59.27           C  
ATOM   2281  HA  GLU A 140      20.921  37.406  19.995  1.00 59.27           H  
ATOM   2282  C   GLU A 140      19.538  36.101  21.116  1.00 59.27           C  
ATOM   2283  CB  GLU A 140      18.878  37.880  19.484  1.00 59.27           C  
ATOM   2284  HB2 GLU A 140      18.153  38.361  20.141  1.00 59.27           H  
ATOM   2285  HB3 GLU A 140      18.159  37.063  19.420  1.00 59.27           H  
ATOM   2286  O   GLU A 140      18.643  35.255  21.068  1.00 59.27           O  
ATOM   2287  CG  GLU A 140      19.509  39.241  19.049  1.00 59.27           C  
ATOM   2288  HG2 GLU A 140      19.921  39.856  19.850  1.00 59.27           H  
ATOM   2289  HG3 GLU A 140      20.190  39.159  18.201  1.00 59.27           H  
ATOM   2290  CD  GLU A 140      18.421  40.246  18.673  1.00 59.27           C  
ATOM   2291  OE1 GLU A 140      18.778  41.369  18.250  1.00 59.27           O  
ATOM   2292  OE2 GLU A 140      17.220  39.919  18.802  1.00 59.27           O  
ATOM   2293  N   LYS A 141      20.588  35.943  22.033  1.00 51.89           N  
ATOM   2294  H   LYS A 141      21.389  36.554  21.953  1.00 51.89           H  
ATOM   2295  CA  LYS A 141      20.369  35.174  23.283  1.00 51.89           C  
ATOM   2296  HA  LYS A 141      20.170  34.136  23.017  1.00 51.89           H  
ATOM   2297  C   LYS A 141      19.114  35.664  24.012  1.00 51.89           C  
ATOM   2298  CB  LYS A 141      21.592  35.383  24.217  1.00 51.89           C  
ATOM   2299  HB2 LYS A 141      21.777  36.456  24.258  1.00 51.89           H  
ATOM   2300  HB3 LYS A 141      21.300  35.042  25.210  1.00 51.89           H  
ATOM   2301  O   LYS A 141      18.783  36.851  23.988  1.00 51.89           O  
ATOM   2302  CG  LYS A 141      22.729  34.380  23.865  1.00 51.89           C  
ATOM   2303  HG2 LYS A 141      22.908  34.545  22.803  1.00 51.89           H  
ATOM   2304  HG3 LYS A 141      22.414  33.338  23.932  1.00 51.89           H  
ATOM   2305  CD  LYS A 141      23.870  34.565  24.907  1.00 51.89           C  
ATOM   2306  HD2 LYS A 141      23.612  34.425  25.957  1.00 51.89           H  
ATOM   2307  HD3 LYS A 141      24.131  35.607  24.721  1.00 51.89           H  
ATOM   2308  CE  LYS A 141      25.042  33.608  24.526  1.00 51.89           C  
ATOM   2309  HE2 LYS A 141      25.460  33.867  23.553  1.00 51.89           H  
ATOM   2310  HE3 LYS A 141      24.897  32.529  24.587  1.00 51.89           H  
ATOM   2311  NZ  LYS A 141      26.231  33.837  25.490  1.00 51.89           N  
ATOM   2312  HZ1 LYS A 141      26.028  33.328  26.339  1.00 51.89           H  
ATOM   2313  HZ2 LYS A 141      27.088  33.386  25.202  1.00 51.89           H  
ATOM   2314  HZ3 LYS A 141      26.428  34.826  25.532  1.00 51.89           H  
ATOM   2315  N   LYS A 142      18.148  34.832  24.375  1.00 55.28           N  
ATOM   2316  H   LYS A 142      18.276  33.847  24.196  1.00 55.28           H  
ATOM   2317  CA  LYS A 142      17.016  35.187  25.252  1.00 55.28           C  
ATOM   2318  HA  LYS A 142      16.596  35.880  24.523  1.00 55.28           H  
ATOM   2319  C   LYS A 142      17.510  35.831  26.557  1.00 55.28           C  
ATOM   2320  CB  LYS A 142      16.245  33.882  25.615  1.00 55.28           C  
ATOM   2321  HB2 LYS A 142      17.159  33.356  25.888  1.00 55.28           H  
ATOM   2322  HB3 LYS A 142      15.825  33.202  26.357  1.00 55.28           H  
ATOM   2323  O   LYS A 142      18.499  35.393  27.150  1.00 55.28           O  
ATOM   2324  CG  LYS A 142      14.908  33.807  24.828  1.00 55.28           C  
ATOM   2325  HG2 LYS A 142      14.159  34.398  25.356  1.00 55.28           H  
ATOM   2326  HG3 LYS A 142      15.185  34.104  23.817  1.00 55.28           H  
ATOM   2327  CD  LYS A 142      14.205  32.467  25.187  1.00 55.28           C  
ATOM   2328  HD2 LYS A 142      14.871  31.655  24.894  1.00 55.28           H  
ATOM   2329  HD3 LYS A 142      13.686  32.476  26.146  1.00 55.28           H  
ATOM   2330  CE  LYS A 142      12.987  32.286  24.252  1.00 55.28           C  
ATOM   2331  HE2 LYS A 142      13.247  32.599  23.241  1.00 55.28           H  
ATOM   2332  HE3 LYS A 142      12.215  32.883  24.738  1.00 55.28           H  
ATOM   2333  NZ  LYS A 142      12.397  30.855  24.453  1.00 55.28           N  
ATOM   2334  HZ1 LYS A 142      12.292  30.323  23.601  1.00 55.28           H  
ATOM   2335  HZ2 LYS A 142      13.012  30.171  24.870  1.00 55.28           H  
ATOM   2336  HZ3 LYS A 142      11.617  30.846  25.095  1.00 55.28           H  
ATOM   2337  N   PRO A 143      17.056  37.029  26.988  1.00 49.07           N  
ATOM   2338  CA  PRO A 143      17.508  37.539  28.293  1.00 49.07           C  
ATOM   2339  HA  PRO A 143      18.469  38.020  28.111  1.00 49.07           H  
ATOM   2340  C   PRO A 143      17.347  36.485  29.401  1.00 49.07           C  
ATOM   2341  CB  PRO A 143      16.554  38.737  28.573  1.00 49.07           C  
ATOM   2342  HB2 PRO A 143      16.323  38.579  29.626  1.00 49.07           H  
ATOM   2343  HB3 PRO A 143      16.815  39.774  28.783  1.00 49.07           H  
ATOM   2344  O   PRO A 143      16.432  35.659  29.363  1.00 49.07           O  
ATOM   2345  CG  PRO A 143      15.656  38.789  27.333  1.00 49.07           C  
ATOM   2346  HG2 PRO A 143      14.606  38.668  27.597  1.00 49.07           H  
ATOM   2347  HG3 PRO A 143      15.842  39.733  26.822  1.00 49.07           H  
ATOM   2348  CD  PRO A 143      16.017  37.624  26.409  1.00 49.07           C  
ATOM   2349  HD2 PRO A 143      16.241  38.150  25.481  1.00 49.07           H  
ATOM   2350  HD3 PRO A 143      15.112  37.021  26.346  1.00 49.07           H  
ATOM   2351  N   ARG A 144      18.467  36.185  30.070  1.00 45.23           N  
ATOM   2352  H   ARG A 144      19.196  36.872  29.941  1.00 45.23           H  
ATOM   2353  CA  ARG A 144      18.469  35.191  31.172  1.00 45.23           C  
ATOM   2354  HA  ARG A 144      18.402  34.172  30.792  1.00 45.23           H  
ATOM   2355  C   ARG A 144      17.276  35.415  32.111  1.00 45.23           C  
ATOM   2356  CB  ARG A 144      19.772  35.362  31.995  1.00 45.23           C  
ATOM   2357  HB2 ARG A 144      19.465  35.327  33.040  1.00 45.23           H  
ATOM   2358  HB3 ARG A 144      19.961  36.430  31.881  1.00 45.23           H  
ATOM   2359  O   ARG A 144      16.920  36.550  32.435  1.00 45.23           O  
ATOM   2360  CG  ARG A 144      20.934  34.541  31.359  1.00 45.23           C  
ATOM   2361  HG2 ARG A 144      21.326  35.095  30.506  1.00 45.23           H  
ATOM   2362  HG3 ARG A 144      20.745  33.481  31.189  1.00 45.23           H  
ATOM   2363  CD  ARG A 144      22.172  34.642  32.293  1.00 45.23           C  
ATOM   2364  HD2 ARG A 144      22.633  34.571  33.279  1.00 45.23           H  
ATOM   2365  HD3 ARG A 144      21.713  35.497  32.790  1.00 45.23           H  
ATOM   2366  NE  ARG A 144      23.255  33.792  31.704  1.00 45.23           N  
ATOM   2367  HE  ARG A 144      23.113  33.373  30.796  1.00 45.23           H  
ATOM   2368  NH1 ARG A 144      24.616  34.025  33.646  1.00 45.23           N  
ATOM   2369 HH11 ARG A 144      24.979  33.374  34.328  1.00 45.23           H  
ATOM   2370 HH12 ARG A 144      24.854  34.970  33.911  1.00 45.23           H  
ATOM   2371  NH2 ARG A 144      25.341  32.758  31.798  1.00 45.23           N  
ATOM   2372 HH21 ARG A 144      25.694  31.975  32.330  1.00 45.23           H  
ATOM   2373 HH22 ARG A 144      25.793  33.057  30.946  1.00 45.23           H  
ATOM   2374  CZ  ARG A 144      24.385  33.533  32.387  1.00 45.23           C  
ATOM   2375  N   LYS A 145      16.395  34.507  32.307  1.00 48.36           N  
ATOM   2376  H   LYS A 145      16.386  33.608  31.847  1.00 48.36           H  
ATOM   2377  CA  LYS A 145      15.290  34.624  33.283  1.00 48.36           C  
ATOM   2378  HA  LYS A 145      14.808  35.507  32.862  1.00 48.36           H  
ATOM   2379  C   LYS A 145      15.803  35.093  34.650  1.00 48.36           C  
ATOM   2380  CB  LYS A 145      14.640  33.218  33.457  1.00 48.36           C  
ATOM   2381  HB2 LYS A 145      14.753  33.021  34.523  1.00 48.36           H  
ATOM   2382  HB3 LYS A 145      14.971  32.215  33.191  1.00 48.36           H  
ATOM   2383  O   LYS A 145      16.787  34.570  35.178  1.00 48.36           O  
ATOM   2384  CG  LYS A 145      13.214  33.201  32.834  1.00 48.36           C  
ATOM   2385  HG2 LYS A 145      12.368  33.346  32.163  1.00 48.36           H  
ATOM   2386  HG3 LYS A 145      13.106  34.283  32.898  1.00 48.36           H  
ATOM   2387  CD  LYS A 145      12.653  31.752  32.960  1.00 48.36           C  
ATOM   2388  HD2 LYS A 145      13.176  31.031  32.332  1.00 48.36           H  
ATOM   2389  HD3 LYS A 145      12.451  31.604  34.020  1.00 48.36           H  
ATOM   2390  CE  LYS A 145      11.330  31.666  32.144  1.00 48.36           C  
ATOM   2391  HE2 LYS A 145      11.408  31.706  31.057  1.00 48.36           H  
ATOM   2392  HE3 LYS A 145      10.493  32.070  32.713  1.00 48.36           H  
ATOM   2393  NZ  LYS A 145      10.764  30.227  32.245  1.00 48.36           N  
ATOM   2394  HZ1 LYS A 145      11.269  29.590  31.646  1.00 48.36           H  
ATOM   2395  HZ2 LYS A 145      10.777  29.928  33.209  1.00 48.36           H  
ATOM   2396  HZ3 LYS A 145       9.798  30.208  31.951  1.00 48.36           H  
ATOM   2397  N   ALA A 146      15.539  36.354  35.024  1.00 44.75           N  
ATOM   2398  H   ALA A 146      15.362  37.165  34.449  1.00 44.75           H  
ATOM   2399  CA  ALA A 146      15.841  36.671  36.439  1.00 44.75           C  
ATOM   2400  HA  ALA A 146      16.909  36.884  36.489  1.00 44.75           H  
ATOM   2401  C   ALA A 146      15.319  35.571  37.378  1.00 44.75           C  
ATOM   2402  CB  ALA A 146      15.162  38.028  36.805  1.00 44.75           C  
ATOM   2403  HB1 ALA A 146      14.138  38.260  36.512  1.00 44.75           H  
ATOM   2404  HB2 ALA A 146      15.794  38.830  36.423  1.00 44.75           H  
ATOM   2405  HB3 ALA A 146      15.187  38.004  37.894  1.00 44.75           H  
ATOM   2406  O   ALA A 146      14.221  35.039  37.194  1.00 44.75           O  
ATOM   2407  N   LYS A 147      16.238  34.854  38.034  1.00 43.74           N  
ATOM   2408  H   LYS A 147      17.201  35.059  37.806  1.00 43.74           H  
ATOM   2409  CA  LYS A 147      15.844  33.823  39.027  1.00 43.74           C  
ATOM   2410  HA  LYS A 147      15.445  32.969  38.480  1.00 43.74           H  
ATOM   2411  C   LYS A 147      14.716  34.324  39.933  1.00 43.74           C  
ATOM   2412  CB  LYS A 147      17.083  33.503  39.913  1.00 43.74           C  
ATOM   2413  HB2 LYS A 147      16.739  33.387  40.941  1.00 43.74           H  
ATOM   2414  HB3 LYS A 147      17.727  34.382  39.910  1.00 43.74           H  
ATOM   2415  O   LYS A 147      14.838  35.354  40.599  1.00 43.74           O  
ATOM   2416  CG  LYS A 147      17.671  32.111  39.541  1.00 43.74           C  
ATOM   2417  HG2 LYS A 147      17.959  32.249  38.499  1.00 43.74           H  
ATOM   2418  HG3 LYS A 147      16.964  31.398  39.967  1.00 43.74           H  
ATOM   2419  CD  LYS A 147      18.949  31.883  40.405  1.00 43.74           C  
ATOM   2420  HD2 LYS A 147      18.750  31.830  41.475  1.00 43.74           H  
ATOM   2421  HD3 LYS A 147      19.512  32.806  40.263  1.00 43.74           H  
ATOM   2422  CE  LYS A 147      19.604  30.535  39.952  1.00 43.74           C  
ATOM   2423  HE2 LYS A 147      18.833  30.201  39.259  1.00 43.74           H  
ATOM   2424  HE3 LYS A 147      19.982  29.676  39.398  1.00 43.74           H  
ATOM   2425  NZ  LYS A 147      20.909  30.309  40.772  1.00 43.74           N  
ATOM   2426  HZ1 LYS A 147      21.636  30.590  40.131  1.00 43.74           H  
ATOM   2427  HZ2 LYS A 147      20.983  29.341  41.051  1.00 43.74           H  
ATOM   2428  HZ3 LYS A 147      21.198  30.763  41.627  1.00 43.74           H  
ATOM   2429  N   ALA A 148      13.462  34.270  39.521  1.00 44.22           N  
ATOM   2430  H   ALA A 148      13.144  33.700  38.751  1.00 44.22           H  
ATOM   2431  CA  ALA A 148      12.448  34.661  40.528  1.00 44.22           C  
ATOM   2432  HA  ALA A 148      12.259  35.734  40.535  1.00 44.22           H  
ATOM   2433  C   ALA A 148      12.733  33.981  41.876  1.00 44.22           C  
ATOM   2434  CB  ALA A 148      11.042  34.220  40.011  1.00 44.22           C  
ATOM   2435  HB1 ALA A 148      10.102  34.760  40.119  1.00 44.22           H  
ATOM   2436  HB2 ALA A 148      11.094  34.224  38.923  1.00 44.22           H  
ATOM   2437  HB3 ALA A 148      10.881  33.300  40.573  1.00 44.22           H  
ATOM   2438  O   ALA A 148      13.169  32.829  41.934  1.00 44.22           O  
ATOM   2439  N   ARG A 149      13.045  34.774  42.967  1.00 38.55           N  
ATOM   2440  H   ARG A 149      13.360  35.708  42.748  1.00 38.55           H  
ATOM   2441  CA  ARG A 149      13.204  34.328  44.369  1.00 38.55           C  
ATOM   2442  HA  ARG A 149      14.224  33.945  44.336  1.00 38.55           H  
ATOM   2443  C   ARG A 149      12.146  33.284  44.747  1.00 38.55           C  
ATOM   2444  CB  ARG A 149      13.034  35.555  45.304  1.00 38.55           C  
ATOM   2445  HB2 ARG A 149      12.392  36.282  44.807  1.00 38.55           H  
ATOM   2446  HB3 ARG A 149      12.538  35.105  46.163  1.00 38.55           H  
ATOM   2447  O   ARG A 149      10.950  33.474  44.517  1.00 38.55           O  
ATOM   2448  CG  ARG A 149      14.421  36.145  45.692  1.00 38.55           C  
ATOM   2449  HG2 ARG A 149      14.926  36.556  44.818  1.00 38.55           H  
ATOM   2450  HG3 ARG A 149      14.941  35.419  46.317  1.00 38.55           H  
ATOM   2451  CD  ARG A 149      14.192  37.392  46.588  1.00 38.55           C  
ATOM   2452  HD2 ARG A 149      13.819  38.172  45.924  1.00 38.55           H  
ATOM   2453  HD3 ARG A 149      13.482  37.146  47.378  1.00 38.55           H  
ATOM   2454  NE  ARG A 149      15.530  37.919  46.993  1.00 38.55           N  
ATOM   2455  HE  ARG A 149      16.382  37.545  46.600  1.00 38.55           H  
ATOM   2456  NH1 ARG A 149      14.558  39.558  48.425  1.00 38.55           N  
ATOM   2457 HH11 ARG A 149      14.708  40.538  48.614  1.00 38.55           H  
ATOM   2458 HH12 ARG A 149      13.672  39.316  48.845  1.00 38.55           H  
ATOM   2459  NH2 ARG A 149      16.897  39.380  48.188  1.00 38.55           N  
ATOM   2460 HH21 ARG A 149      17.053  39.963  48.998  1.00 38.55           H  
ATOM   2461 HH22 ARG A 149      17.782  39.202  47.735  1.00 38.55           H  
ATOM   2462  CZ  ARG A 149      15.645  38.941  47.860  1.00 38.55           C  
ATOM   2463  N   ALA A 150      12.496  32.013  44.765  1.00 39.18           N  
ATOM   2464  H   ALA A 150      13.483  31.838  44.636  1.00 39.18           H  
ATOM   2465  CA  ALA A 150      11.621  30.912  45.243  1.00 39.18           C  
ATOM   2466  HA  ALA A 150      10.884  30.611  44.498  1.00 39.18           H  
ATOM   2467  C   ALA A 150      11.007  31.259  46.605  1.00 39.18           C  
ATOM   2468  CB  ALA A 150      12.482  29.615  45.372  1.00 39.18           C  
ATOM   2469  HB1 ALA A 150      12.248  28.851  44.631  1.00 39.18           H  
ATOM   2470  HB2 ALA A 150      12.297  29.174  46.352  1.00 39.18           H  
ATOM   2471  HB3 ALA A 150      13.556  29.778  45.288  1.00 39.18           H  
ATOM   2472  O   ALA A 150      11.709  31.626  47.549  1.00 39.18           O  
ATOM   2473  N   ASP A 151       9.884  31.944  46.714  1.00 36.43           N  
ATOM   2474  H   ASP A 151       9.393  32.539  46.063  1.00 36.43           H  
ATOM   2475  CA  ASP A 151       9.203  32.154  48.009  1.00 36.43           C  
ATOM   2476  HA  ASP A 151       9.703  32.969  48.532  1.00 36.43           H  
ATOM   2477  C   ASP A 151       9.182  30.865  48.843  1.00 36.43           C  
ATOM   2478  CB  ASP A 151       7.731  32.588  47.734  1.00 36.43           C  
ATOM   2479  HB2 ASP A 151       7.137  32.069  48.486  1.00 36.43           H  
ATOM   2480  HB3 ASP A 151       7.140  32.385  46.840  1.00 36.43           H  
ATOM   2481  O   ASP A 151       8.857  29.785  48.347  1.00 36.43           O  
ATOM   2482  CG  ASP A 151       7.620  34.115  47.714  1.00 36.43           C  
ATOM   2483  OD1 ASP A 151       8.511  34.815  48.241  1.00 36.43           O  
ATOM   2484  OD2 ASP A 151       6.610  34.610  47.168  1.00 36.43           O  
ATOM   2485  N   LEU A 152      10.044  30.782  49.967  1.00 36.61           N  
ATOM   2486  H   LEU A 152      10.645  31.578  50.132  1.00 36.61           H  
ATOM   2487  CA  LEU A 152      10.126  29.678  50.952  1.00 36.61           C  
ATOM   2488  HA  LEU A 152      10.594  28.845  50.428  1.00 36.61           H  
ATOM   2489  C   LEU A 152       8.733  29.307  51.471  1.00 36.61           C  
ATOM   2490  CB  LEU A 152      10.982  30.156  52.159  1.00 36.61           C  
ATOM   2491  HB2 LEU A 152      10.767  29.854  53.183  1.00 36.61           H  
ATOM   2492  HB3 LEU A 152      10.400  31.060  52.338  1.00 36.61           H  
ATOM   2493  O   LEU A 152       8.013  30.142  52.022  1.00 36.61           O  
ATOM   2494  CG  LEU A 152      12.507  29.876  51.970  1.00 36.61           C  
ATOM   2495  HG  LEU A 152      12.932  29.905  50.966  1.00 36.61           H  
ATOM   2496  CD1 LEU A 152      13.315  31.003  52.693  1.00 36.61           C  
ATOM   2497 HD11 LEU A 152      13.075  31.236  53.730  1.00 36.61           H  
ATOM   2498 HD12 LEU A 152      13.187  31.922  52.122  1.00 36.61           H  
ATOM   2499 HD13 LEU A 152      14.379  30.764  52.668  1.00 36.61           H  
ATOM   2500  CD2 LEU A 152      12.868  28.485  52.578  1.00 36.61           C  
ATOM   2501 HD21 LEU A 152      13.781  28.215  52.048  1.00 36.61           H  
ATOM   2502 HD22 LEU A 152      12.229  27.609  52.469  1.00 36.61           H  
ATOM   2503 HD23 LEU A 152      13.039  28.588  53.650  1.00 36.61           H  
ATOM   2504  N   ARG A 153       8.024  28.440  50.848  1.00 33.27           N  
ATOM   2505  H   ARG A 153       8.405  27.904  50.081  1.00 33.27           H  
ATOM   2506  CA  ARG A 153       6.703  28.057  51.395  1.00 33.27           C  
ATOM   2507  HA  ARG A 153       6.129  28.856  50.926  1.00 33.27           H  
ATOM   2508  C   ARG A 153       6.847  27.544  52.838  1.00 33.27           C  
ATOM   2509  CB  ARG A 153       6.109  26.918  50.526  1.00 33.27           C  
ATOM   2510  HB2 ARG A 153       6.863  26.379  49.952  1.00 33.27           H  
ATOM   2511  HB3 ARG A 153       5.588  26.139  51.083  1.00 33.27           H  
ATOM   2512  O   ARG A 153       7.735  26.745  53.146  1.00 33.27           O  
ATOM   2513  CG  ARG A 153       5.070  27.485  49.520  1.00 33.27           C  
ATOM   2514  HG2 ARG A 153       4.192  27.918  49.999  1.00 33.27           H  
ATOM   2515  HG3 ARG A 153       5.548  28.071  48.735  1.00 33.27           H  
ATOM   2516  CD  ARG A 153       4.462  26.301  48.720  1.00 33.27           C  
ATOM   2517  HD2 ARG A 153       5.248  25.865  48.104  1.00 33.27           H  
ATOM   2518  HD3 ARG A 153       3.780  25.712  49.333  1.00 33.27           H  
ATOM   2519  NE  ARG A 153       3.567  26.865  47.667  1.00 33.27           N  
ATOM   2520  HE  ARG A 153       3.312  27.841  47.632  1.00 33.27           H  
ATOM   2521  NH1 ARG A 153       3.048  24.707  46.819  1.00 33.27           N  
ATOM   2522 HH11 ARG A 153       3.978  24.318  46.751  1.00 33.27           H  
ATOM   2523 HH12 ARG A 153       2.306  24.022  46.787  1.00 33.27           H  
ATOM   2524  NH2 ARG A 153       2.123  26.651  45.861  1.00 33.27           N  
ATOM   2525 HH21 ARG A 153       2.681  27.282  45.303  1.00 33.27           H  
ATOM   2526 HH22 ARG A 153       1.143  26.577  45.631  1.00 33.27           H  
ATOM   2527  CZ  ARG A 153       2.923  26.069  46.799  1.00 33.27           C  
ATOM   2528  N   PRO A 154       6.258  28.212  53.917  1.00 35.94           N  
ATOM   2529  CA  PRO A 154       6.364  27.872  55.345  1.00 35.94           C  
ATOM   2530  HA  PRO A 154       7.316  28.283  55.680  1.00 35.94           H  
ATOM   2531  C   PRO A 154       5.973  26.408  55.611  1.00 35.94           C  
ATOM   2532  CB  PRO A 154       5.336  28.822  56.026  1.00 35.94           C  
ATOM   2533  HB2 PRO A 154       5.100  28.184  56.878  1.00 35.94           H  
ATOM   2534  HB3 PRO A 154       5.410  29.638  56.744  1.00 35.94           H  
ATOM   2535  O   PRO A 154       5.094  25.854  54.945  1.00 35.94           O  
ATOM   2536  CG  PRO A 154       4.609  29.498  54.856  1.00 35.94           C  
ATOM   2537  HG2 PRO A 154       3.530  29.381  54.954  1.00 35.94           H  
ATOM   2538  HG3 PRO A 154       4.969  30.521  54.956  1.00 35.94           H  
ATOM   2539  CD  PRO A 154       5.232  29.003  53.547  1.00 35.94           C  
ATOM   2540  HD2 PRO A 154       4.889  29.929  53.085  1.00 35.94           H  
ATOM   2541  HD3 PRO A 154       4.538  28.565  52.829  1.00 35.94           H  
ATOM   2542  N   THR A 155       6.966  25.547  56.036  1.00 33.31           N  
ATOM   2543  H   THR A 155       7.813  26.085  56.151  1.00 33.31           H  
ATOM   2544  CA  THR A 155       6.693  24.132  56.393  1.00 33.31           C  
ATOM   2545  HA  THR A 155       6.577  23.730  55.386  1.00 33.31           H  
ATOM   2546  C   THR A 155       5.746  24.065  57.603  1.00 33.31           C  
ATOM   2547  CB  THR A 155       8.016  23.412  56.779  1.00 33.31           C  
ATOM   2548  HB  THR A 155       8.097  23.013  57.790  1.00 33.31           H  
ATOM   2549  O   THR A 155       5.965  24.722  58.623  1.00 33.31           O  
ATOM   2550  CG2 THR A 155       8.357  22.332  55.705  1.00 33.31           C  
ATOM   2551 HG21 THR A 155       8.685  21.490  56.315  1.00 33.31           H  
ATOM   2552 HG22 THR A 155       9.152  22.799  55.124  1.00 33.31           H  
ATOM   2553 HG23 THR A 155       7.749  21.860  54.933  1.00 33.31           H  
ATOM   2554  OG1 THR A 155       9.105  24.395  56.814  1.00 33.31           O  
ATOM   2555  HG1 THR A 155       9.867  24.920  57.070  1.00 33.31           H  
ATOM   2556  N   PRO A 156       4.436  23.686  57.562  1.00 28.03           N  
ATOM   2557  CA  PRO A 156       3.412  23.833  58.610  1.00 28.03           C  
ATOM   2558  HA  PRO A 156       3.216  24.874  58.866  1.00 28.03           H  
ATOM   2559  C   PRO A 156       3.798  23.090  59.895  1.00 28.03           C  
ATOM   2560  CB  PRO A 156       2.148  23.166  57.981  1.00 28.03           C  
ATOM   2561  HB2 PRO A 156       1.275  23.817  57.928  1.00 28.03           H  
ATOM   2562  HB3 PRO A 156       1.728  22.424  58.660  1.00 28.03           H  
ATOM   2563  O   PRO A 156       3.295  23.429  60.969  1.00 28.03           O  
ATOM   2564  CG  PRO A 156       2.608  22.727  56.583  1.00 28.03           C  
ATOM   2565  HG2 PRO A 156       1.681  22.950  56.054  1.00 28.03           H  
ATOM   2566  HG3 PRO A 156       2.512  21.840  55.958  1.00 28.03           H  
ATOM   2567  CD  PRO A 156       4.112  22.999  56.463  1.00 28.03           C  
ATOM   2568  HD2 PRO A 156       4.675  22.107  56.188  1.00 28.03           H  
ATOM   2569  HD3 PRO A 156       3.776  23.630  55.641  1.00 28.03           H  
ATOM   2570  N   TYR A 157       4.405  21.773  59.892  1.00 29.86           N  
ATOM   2571  H   TYR A 157       5.309  21.637  59.464  1.00 29.86           H  
ATOM   2572  CA  TYR A 157       4.036  20.882  61.023  1.00 29.86           C  
ATOM   2573  HA  TYR A 157       2.981  20.879  61.297  1.00 29.86           H  
ATOM   2574  C   TYR A 157       4.810  21.290  62.279  1.00 29.86           C  
ATOM   2575  CB  TYR A 157       4.424  19.415  60.659  1.00 29.86           C  
ATOM   2576  HB2 TYR A 157       5.249  18.973  60.100  1.00 29.86           H  
ATOM   2577  HB3 TYR A 157       4.565  18.868  61.591  1.00 29.86           H  
ATOM   2578  O   TYR A 157       6.042  21.253  62.315  1.00 29.86           O  
ATOM   2579  CG  TYR A 157       3.289  18.712  59.931  1.00 29.86           C  
ATOM   2580  CD1 TYR A 157       2.279  18.059  60.663  1.00 29.86           C  
ATOM   2581  HD1 TYR A 157       2.187  18.054  61.739  1.00 29.86           H  
ATOM   2582  CD2 TYR A 157       3.261  18.684  58.526  1.00 29.86           C  
ATOM   2583  HD2 TYR A 157       4.096  18.951  57.894  1.00 29.86           H  
ATOM   2584  CE1 TYR A 157       1.238  17.380  59.992  1.00 29.86           C  
ATOM   2585  HE1 TYR A 157       0.503  16.899  60.620  1.00 29.86           H  
ATOM   2586  CE2 TYR A 157       2.222  18.012  57.846  1.00 29.86           C  
ATOM   2587  HE2 TYR A 157       2.326  17.923  56.774  1.00 29.86           H  
ATOM   2588  OH  TYR A 157       0.195  16.694  57.937  1.00 29.86           O  
ATOM   2589  HH  TYR A 157      -0.610  16.299  57.594  1.00 29.86           H  
ATOM   2590  CZ  TYR A 157       1.235  17.374  58.596  1.00 29.86           C  
ATOM   2591  N   GLU A 158       4.429  22.375  62.924  1.00 29.94           N  
ATOM   2592  H   GLU A 158       3.680  23.045  62.824  1.00 29.94           H  
ATOM   2593  CA  GLU A 158       5.213  22.713  64.132  1.00 29.94           C  
ATOM   2594  HA  GLU A 158       6.281  22.662  63.923  1.00 29.94           H  
ATOM   2595  C   GLU A 158       4.912  21.723  65.264  1.00 29.94           C  
ATOM   2596  CB  GLU A 158       4.800  24.138  64.600  1.00 29.94           C  
ATOM   2597  HB2 GLU A 158       3.956  24.570  64.062  1.00 29.94           H  
ATOM   2598  HB3 GLU A 158       4.390  23.967  65.595  1.00 29.94           H  
ATOM   2599  O   GLU A 158       3.760  21.525  65.656  1.00 29.94           O  
ATOM   2600  CG  GLU A 158       5.991  25.130  64.435  1.00 29.94           C  
ATOM   2601  HG2 GLU A 158       6.689  24.746  65.180  1.00 29.94           H  
ATOM   2602  HG3 GLU A 158       6.610  25.389  63.576  1.00 29.94           H  
ATOM   2603  CD  GLU A 158       5.579  26.543  64.860  1.00 29.94           C  
ATOM   2604  OE1 GLU A 158       6.458  27.434  64.869  1.00 29.94           O  
ATOM   2605  OE2 GLU A 158       4.390  26.757  65.186  1.00 29.94           O  
ATOM   2606  N   HIS A 159       5.647  20.457  65.378  1.00 30.10           N  
ATOM   2607  H   HIS A 159       6.459  20.283  64.805  1.00 30.10           H  
ATOM   2608  CA  HIS A 159       5.461  19.622  66.584  1.00 30.10           C  
ATOM   2609  HA  HIS A 159       4.472  19.184  66.446  1.00 30.10           H  
ATOM   2610  C   HIS A 159       5.603  20.462  67.860  1.00 30.10           C  
ATOM   2611  CB  HIS A 159       6.566  18.518  66.598  1.00 30.10           C  
ATOM   2612  HB2 HIS A 159       7.275  19.151  67.131  1.00 30.10           H  
ATOM   2613  HB3 HIS A 159       7.458  17.900  66.691  1.00 30.10           H  
ATOM   2614  O   HIS A 159       6.353  21.440  67.899  1.00 30.10           O  
ATOM   2615  CG  HIS A 159       6.059  17.248  65.953  1.00 30.10           C  
ATOM   2616  CD2 HIS A 159       6.363  16.697  64.736  1.00 30.10           C  
ATOM   2617  HD2 HIS A 159       7.210  16.898  64.096  1.00 30.10           H  
ATOM   2618  ND1 HIS A 159       5.167  16.391  66.608  1.00 30.10           N  
ATOM   2619  HD1 HIS A 159       4.997  16.356  67.603  1.00 30.10           H  
ATOM   2620  CE1 HIS A 159       4.930  15.340  65.788  1.00 30.10           C  
ATOM   2621  HE1 HIS A 159       4.573  14.394  66.166  1.00 30.10           H  
ATOM   2622  NE2 HIS A 159       5.638  15.519  64.668  1.00 30.10           N  
ATOM   2623  N   ARG A 160       4.610  20.328  68.855  1.00 30.73           N  
ATOM   2624  H   ARG A 160       4.039  19.529  68.620  1.00 30.73           H  
ATOM   2625  CA  ARG A 160       4.369  21.084  70.106  1.00 30.73           C  
ATOM   2626  HA  ARG A 160       4.351  22.118  69.761  1.00 30.73           H  
ATOM   2627  C   ARG A 160       5.498  20.837  71.112  1.00 30.73           C  
ATOM   2628  CB  ARG A 160       3.035  20.585  70.741  1.00 30.73           C  
ATOM   2629  HB2 ARG A 160       3.329  19.536  70.787  1.00 30.73           H  
ATOM   2630  HB3 ARG A 160       2.771  20.515  71.796  1.00 30.73           H  
ATOM   2631  O   ARG A 160       5.958  19.708  71.294  1.00 30.73           O  
ATOM   2632  CG  ARG A 160       1.835  21.410  70.197  1.00 30.73           C  
ATOM   2633  HG2 ARG A 160       1.678  21.317  69.122  1.00 30.73           H  
ATOM   2634  HG3 ARG A 160       2.071  22.416  70.543  1.00 30.73           H  
ATOM   2635  CD  ARG A 160       0.559  21.000  70.981  1.00 30.73           C  
ATOM   2636  HD2 ARG A 160       0.273  19.957  70.850  1.00 30.73           H  
ATOM   2637  HD3 ARG A 160       0.565  21.530  71.934  1.00 30.73           H  
ATOM   2638  NE  ARG A 160      -0.576  21.830  70.490  1.00 30.73           N  
ATOM   2639  HE  ARG A 160      -0.497  22.581  69.819  1.00 30.73           H  
ATOM   2640  NH1 ARG A 160      -2.059  20.937  72.120  1.00 30.73           N  
ATOM   2641 HH11 ARG A 160      -1.493  21.065  72.947  1.00 30.73           H  
ATOM   2642 HH12 ARG A 160      -2.943  20.501  72.338  1.00 30.73           H  
ATOM   2643  NH2 ARG A 160      -2.788  22.549  70.567  1.00 30.73           N  
ATOM   2644 HH21 ARG A 160      -3.215  23.068  71.321  1.00 30.73           H  
ATOM   2645 HH22 ARG A 160      -3.072  22.739  69.616  1.00 30.73           H  
ATOM   2646  CZ  ARG A 160      -1.793  21.758  71.060  1.00 30.73           C  
ATOM   2647  N   ARG A 161       6.247  21.800  71.636  1.00 31.14           N  
ATOM   2648  H   ARG A 161       5.701  22.648  71.678  1.00 31.14           H  
ATOM   2649  CA  ARG A 161       7.556  21.805  72.335  1.00 31.14           C  
ATOM   2650  HA  ARG A 161       8.318  21.093  72.018  1.00 31.14           H  
ATOM   2651  C   ARG A 161       7.383  21.340  73.783  1.00 31.14           C  
ATOM   2652  CB  ARG A 161       8.110  23.258  72.349  1.00 31.14           C  
ATOM   2653  HB2 ARG A 161       8.802  23.415  73.177  1.00 31.14           H  
ATOM   2654  HB3 ARG A 161       7.286  23.817  72.791  1.00 31.14           H  
ATOM   2655  O   ARG A 161       6.589  21.896  74.544  1.00 31.14           O  
ATOM   2656  CG  ARG A 161       9.045  23.494  71.127  1.00 31.14           C  
ATOM   2657  HG2 ARG A 161       9.829  23.048  70.515  1.00 31.14           H  
ATOM   2658  HG3 ARG A 161       8.353  22.911  70.519  1.00 31.14           H  
ATOM   2659  CD  ARG A 161       9.710  24.893  71.286  1.00 31.14           C  
ATOM   2660  HD2 ARG A 161      10.451  24.843  72.083  1.00 31.14           H  
ATOM   2661  HD3 ARG A 161       8.908  25.628  71.207  1.00 31.14           H  
ATOM   2662  NE  ARG A 161      10.637  25.099  70.132  1.00 31.14           N  
ATOM   2663  HE  ARG A 161      11.021  24.491  69.423  1.00 31.14           H  
ATOM   2664  NH1 ARG A 161      11.432  27.154  71.015  1.00 31.14           N  
ATOM   2665 HH11 ARG A 161      10.672  27.809  71.130  1.00 31.14           H  
ATOM   2666 HH12 ARG A 161      12.306  27.322  71.494  1.00 31.14           H  
ATOM   2667  NH2 ARG A 161      12.250  26.316  68.978  1.00 31.14           N  
ATOM   2668 HH21 ARG A 161      11.981  26.713  68.089  1.00 31.14           H  
ATOM   2669 HH22 ARG A 161      13.223  26.244  69.238  1.00 31.14           H  
ATOM   2670  CZ  ARG A 161      11.423  26.183  70.055  1.00 31.14           C  
ATOM   2671  N   PRO A 162       7.410  20.004  74.172  1.00 33.88           N  
ATOM   2672  CA  PRO A 162       7.153  19.957  75.620  1.00 33.88           C  
ATOM   2673  HA  PRO A 162       6.096  20.170  75.774  1.00 33.88           H  
ATOM   2674  C   PRO A 162       8.064  20.925  76.392  1.00 33.88           C  
ATOM   2675  CB  PRO A 162       7.502  18.489  76.005  1.00 33.88           C  
ATOM   2676  HB2 PRO A 162       6.536  18.206  76.425  1.00 33.88           H  
ATOM   2677  HB3 PRO A 162       8.090  18.189  76.872  1.00 33.88           H  
ATOM   2678  O   PRO A 162       9.104  21.355  75.886  1.00 33.88           O  
ATOM   2679  CG  PRO A 162       8.230  17.930  74.773  1.00 33.88           C  
ATOM   2680  HG2 PRO A 162       8.553  17.266  73.971  1.00 33.88           H  
ATOM   2681  HG3 PRO A 162       8.618  17.095  75.357  1.00 33.88           H  
ATOM   2682  CD  PRO A 162       8.220  19.012  73.681  1.00 33.88           C  
ATOM   2683  HD2 PRO A 162       8.057  18.647  72.667  1.00 33.88           H  
ATOM   2684  HD3 PRO A 162       9.248  19.355  73.797  1.00 33.88           H  
ATOM   2685  N   TYR A 163       7.644  21.615  77.588  1.00 31.87           N  
ATOM   2686  H   TYR A 163       6.868  21.126  78.010  1.00 31.87           H  
ATOM   2687  CA  TYR A 163       8.299  22.712  78.346  1.00 31.87           C  
ATOM   2688  HA  TYR A 163       8.703  23.523  77.740  1.00 31.87           H  
ATOM   2689  C   TYR A 163       9.534  22.187  79.078  1.00 31.87           C  
ATOM   2690  CB  TYR A 163       7.288  23.254  79.411  1.00 31.87           C  
ATOM   2691  HB2 TYR A 163       7.554  22.505  80.157  1.00 31.87           H  
ATOM   2692  HB3 TYR A 163       6.727  23.556  80.295  1.00 31.87           H  
ATOM   2693  O   TYR A 163      10.000  22.805  80.038  1.00 31.87           O  
ATOM   2694  CG  TYR A 163       6.471  24.408  78.844  1.00 31.87           C  
ATOM   2695  CD1 TYR A 163       6.951  25.728  78.944  1.00 31.87           C  
ATOM   2696  HD1 TYR A 163       7.885  26.023  79.400  1.00 31.87           H  
ATOM   2697  CD2 TYR A 163       5.218  24.165  78.256  1.00 31.87           C  
ATOM   2698  HD2 TYR A 163       4.568  23.332  78.479  1.00 31.87           H  
ATOM   2699  CE1 TYR A 163       6.181  26.806  78.452  1.00 31.87           C  
ATOM   2700  HE1 TYR A 163       6.468  27.828  78.650  1.00 31.87           H  
ATOM   2701  CE2 TYR A 163       4.445  25.234  77.753  1.00 31.87           C  
ATOM   2702  HE2 TYR A 163       3.461  25.112  77.324  1.00 31.87           H  
ATOM   2703  OH  TYR A 163       4.185  27.611  77.382  1.00 31.87           O  
ATOM   2704  HH  TYR A 163       3.982  28.511  77.116  1.00 31.87           H  
ATOM   2705  CZ  TYR A 163       4.946  26.530  77.864  1.00 31.87           C  
ATOM   2706  N   SER A 164      10.177  21.062  78.897  1.00 28.45           N  
ATOM   2707  H   SER A 164      10.244  20.494  78.065  1.00 28.45           H  
ATOM   2708  CA  SER A 164      11.102  21.022  80.063  1.00 28.45           C  
ATOM   2709  HA  SER A 164      10.662  20.831  81.042  1.00 28.45           H  
ATOM   2710  C   SER A 164      12.025  22.247  80.060  1.00 28.45           C  
ATOM   2711  CB  SER A 164      11.947  19.721  79.967  1.00 28.45           C  
ATOM   2712  HB2 SER A 164      11.734  18.998  80.755  1.00 28.45           H  
ATOM   2713  HB3 SER A 164      11.735  19.099  79.098  1.00 28.45           H  
ATOM   2714  O   SER A 164      12.333  22.782  81.128  1.00 28.45           O  
ATOM   2715  OG  SER A 164      13.313  20.004  80.388  1.00 28.45           O  
ATOM   2716  HG  SER A 164      13.954  19.904  81.095  1.00 28.45           H  
ATOM   2717  N   ARG A 165      12.957  22.617  79.032  1.00 25.01           N  
ATOM   2718  H   ARG A 165      12.438  23.229  78.418  1.00 25.01           H  
ATOM   2719  CA  ARG A 165      14.435  22.587  79.192  1.00 25.01           C  
ATOM   2720  HA  ARG A 165      14.671  22.284  80.212  1.00 25.01           H  
ATOM   2721  C   ARG A 165      14.950  23.988  79.512  1.00 25.01           C  
ATOM   2722  CB  ARG A 165      15.080  22.113  77.851  1.00 25.01           C  
ATOM   2723  HB2 ARG A 165      14.508  22.408  76.971  1.00 25.01           H  
ATOM   2724  HB3 ARG A 165      16.102  22.473  77.735  1.00 25.01           H  
ATOM   2725  O   ARG A 165      15.762  24.146  80.427  1.00 25.01           O  
ATOM   2726  CG  ARG A 165      15.472  20.610  77.936  1.00 25.01           C  
ATOM   2727  HG2 ARG A 165      15.798  19.638  78.306  1.00 25.01           H  
ATOM   2728  HG3 ARG A 165      15.125  20.583  78.969  1.00 25.01           H  
ATOM   2729  CD  ARG A 165      16.222  20.230  76.629  1.00 25.01           C  
ATOM   2730  HD2 ARG A 165      15.622  20.468  75.751  1.00 25.01           H  
ATOM   2731  HD3 ARG A 165      17.221  20.635  76.795  1.00 25.01           H  
ATOM   2732  NE  ARG A 165      16.605  18.788  76.714  1.00 25.01           N  
ATOM   2733  HE  ARG A 165      16.658  18.017  77.364  1.00 25.01           H  
ATOM   2734  NH1 ARG A 165      17.792  18.881  74.664  1.00 25.01           N  
ATOM   2735 HH11 ARG A 165      17.432  18.923  73.722  1.00 25.01           H  
ATOM   2736 HH12 ARG A 165      18.699  19.270  74.879  1.00 25.01           H  
ATOM   2737  NH2 ARG A 165      17.655  16.882  75.900  1.00 25.01           N  
ATOM   2738 HH21 ARG A 165      17.148  16.076  76.237  1.00 25.01           H  
ATOM   2739 HH22 ARG A 165      18.626  16.739  75.661  1.00 25.01           H  
ATOM   2740  CZ  ARG A 165      17.337  18.202  75.759  1.00 25.01           C  
ATOM   2741  N   ARG A 166      15.683  24.991  78.460  1.00 22.92           N  
ATOM   2742  H   ARG A 166      15.122  24.987  77.621  1.00 22.92           H  
ATOM   2743  CA  ARG A 166      16.849  25.876  78.720  1.00 22.92           C  
ATOM   2744  HA  ARG A 166      17.311  25.710  79.693  1.00 22.92           H  
ATOM   2745  C   ARG A 166      16.370  27.249  79.188  1.00 22.92           C  
ATOM   2746  CB  ARG A 166      17.648  26.054  77.396  1.00 22.92           C  
ATOM   2747  HB2 ARG A 166      18.037  27.025  77.702  1.00 22.92           H  
ATOM   2748  HB3 ARG A 166      17.107  26.164  76.456  1.00 22.92           H  
ATOM   2749  O   ARG A 166      15.777  28.016  78.427  1.00 22.92           O  
ATOM   2750  CG  ARG A 166      18.895  25.127  77.383  1.00 22.92           C  
ATOM   2751  HG2 ARG A 166      18.842  24.969  78.460  1.00 22.92           H  
ATOM   2752  HG3 ARG A 166      19.367  24.147  77.453  1.00 22.92           H  
ATOM   2753  CD  ARG A 166      19.708  25.425  76.087  1.00 22.92           C  
ATOM   2754  HD2 ARG A 166      20.021  26.455  76.254  1.00 22.92           H  
ATOM   2755  HD3 ARG A 166      19.204  25.332  75.124  1.00 22.92           H  
ATOM   2756  NE  ARG A 166      20.899  24.525  76.077  1.00 22.92           N  
ATOM   2757  HE  ARG A 166      21.319  23.946  76.789  1.00 22.92           H  
ATOM   2758  NH1 ARG A 166      21.805  25.594  74.153  1.00 22.92           N  
ATOM   2759 HH11 ARG A 166      21.566  26.575  74.171  1.00 22.92           H  
ATOM   2760 HH12 ARG A 166      22.502  25.486  73.430  1.00 22.92           H  
ATOM   2761  NH2 ARG A 166      22.918  23.784  75.180  1.00 22.92           N  
ATOM   2762 HH21 ARG A 166      23.399  23.626  76.054  1.00 22.92           H  
ATOM   2763 HH22 ARG A 166      23.472  23.427  74.414  1.00 22.92           H  
ATOM   2764  CZ  ARG A 166      21.852  24.640  75.137  1.00 22.92           C  
ATOM   2765  N   GLN A 167      15.443  27.253  79.999  1.00 23.37           N  
ATOM   2766  H   GLN A 167      14.537  26.817  80.087  1.00 23.37           H  
ATOM   2767  CA  GLN A 167      15.760  28.321  80.975  1.00 23.37           C  
ATOM   2768  HA  GLN A 167      16.098  29.152  80.355  1.00 23.37           H  
ATOM   2769  C   GLN A 167      17.009  27.972  81.788  1.00 23.37           C  
ATOM   2770  CB  GLN A 167      14.560  28.472  81.954  1.00 23.37           C  
ATOM   2771  HB2 GLN A 167      14.981  28.873  82.876  1.00 23.37           H  
ATOM   2772  HB3 GLN A 167      13.985  27.578  82.197  1.00 23.37           H  
ATOM   2773  O   GLN A 167      17.182  26.839  82.241  1.00 23.37           O  
ATOM   2774  CG  GLN A 167      13.563  29.554  81.439  1.00 23.37           C  
ATOM   2775  HG2 GLN A 167      13.129  29.773  80.463  1.00 23.37           H  
ATOM   2776  HG3 GLN A 167      14.139  30.472  81.556  1.00 23.37           H  
ATOM   2777  CD  GLN A 167      12.413  29.721  82.433  1.00 23.37           C  
ATOM   2778  NE2 GLN A 167      11.320  30.403  81.974  1.00 23.37           N  
ATOM   2779 HE21 GLN A 167      10.973  30.753  81.092  1.00 23.37           H  
ATOM   2780 HE22 GLN A 167      10.828  30.787  82.768  1.00 23.37           H  
ATOM   2781  OE1 GLN A 167      12.480  29.282  83.586  1.00 23.37           O  
ATOM   2782  OXT GLN A 167      17.584  29.540  81.929  1.00 23.37           O  
TER    2783      GLN A 167                                                       
ATOM   2783  N   MET B   1     -54.834  30.760  36.187  1.00 22.83           N  
ATOM   2784  H   MET B   1     -54.036  30.794  35.568  1.00 22.83           H  
ATOM   2785  H2  MET B   1     -55.640  31.013  35.634  1.00 22.83           H  
ATOM   2786  H3  MET B   1     -54.937  29.772  36.367  1.00 22.83           H  
ATOM   2787  CA  MET B   1     -54.345  31.637  37.322  1.00 22.83           C  
ATOM   2788  HA  MET B   1     -53.459  32.232  37.099  1.00 22.83           H  
ATOM   2789  C   MET B   1     -53.788  30.774  38.456  1.00 22.83           C  
ATOM   2790  CB  MET B   1     -55.528  32.491  37.881  1.00 22.83           C  
ATOM   2791  HB2 MET B   1     -56.612  32.393  37.826  1.00 22.83           H  
ATOM   2792  HB3 MET B   1     -55.242  32.769  38.895  1.00 22.83           H  
ATOM   2793  O   MET B   1     -52.753  31.116  39.029  1.00 22.83           O  
ATOM   2794  CG  MET B   1     -55.531  33.902  37.237  1.00 22.83           C  
ATOM   2795  HG2 MET B   1     -55.371  33.756  36.169  1.00 22.83           H  
ATOM   2796  HG3 MET B   1     -54.718  34.598  37.442  1.00 22.83           H  
ATOM   2797  SD  MET B   1     -56.765  34.979  38.087  1.00 22.83           S  
ATOM   2798  CE  MET B   1     -55.961  36.608  37.858  1.00 22.83           C  
ATOM   2799  HE1 MET B   1     -56.891  37.130  38.082  1.00 22.83           H  
ATOM   2800  HE2 MET B   1     -55.341  36.548  38.753  1.00 22.83           H  
ATOM   2801  HE3 MET B   1     -55.640  36.893  36.856  1.00 22.83           H  
ATOM   2802  N   ALA B   2     -54.839  29.998  39.196  1.00 19.24           N  
ATOM   2803  H   ALA B   2     -54.959  29.071  38.814  1.00 19.24           H  
ATOM   2804  CA  ALA B   2     -55.312  30.032  40.600  1.00 19.24           C  
ATOM   2805  HA  ALA B   2     -55.006  30.932  41.134  1.00 19.24           H  
ATOM   2806  C   ALA B   2     -54.570  28.975  41.420  1.00 19.24           C  
ATOM   2807  CB  ALA B   2     -56.852  29.736  40.616  1.00 19.24           C  
ATOM   2808  HB1 ALA B   2     -57.265  30.365  39.827  1.00 19.24           H  
ATOM   2809  HB2 ALA B   2     -57.321  30.304  41.420  1.00 19.24           H  
ATOM   2810  HB3 ALA B   2     -57.102  28.736  40.261  1.00 19.24           H  
ATOM   2811  O   ALA B   2     -53.963  28.052  40.873  1.00 19.24           O  
ATOM   2812  N   ASP B   3     -55.389  28.590  42.564  1.00 21.03           N  
ATOM   2813  H   ASP B   3     -56.398  28.582  42.524  1.00 21.03           H  
ATOM   2814  CA  ASP B   3     -55.011  28.455  43.982  1.00 21.03           C  
ATOM   2815  HA  ASP B   3     -54.073  28.995  44.106  1.00 21.03           H  
ATOM   2816  C   ASP B   3     -54.586  27.013  44.279  1.00 21.03           C  
ATOM   2817  CB  ASP B   3     -56.252  28.802  44.867  1.00 21.03           C  
ATOM   2818  HB2 ASP B   3     -57.109  28.313  44.404  1.00 21.03           H  
ATOM   2819  HB3 ASP B   3     -56.465  28.402  45.858  1.00 21.03           H  
ATOM   2820  O   ASP B   3     -53.553  26.801  44.917  1.00 21.03           O  
ATOM   2821  CG  ASP B   3     -56.104  30.191  45.481  1.00 21.03           C  
ATOM   2822  OD1 ASP B   3     -55.008  30.789  45.423  1.00 21.03           O  
ATOM   2823  OD2 ASP B   3     -57.108  30.682  46.041  1.00 21.03           O  
ATOM   2824  N   ASP B   4     -55.640  26.105  44.850  1.00 19.90           N  
ATOM   2825  H   ASP B   4     -56.057  25.634  44.060  1.00 19.90           H  
ATOM   2826  CA  ASP B   4     -55.803  25.630  46.248  1.00 19.90           C  
ATOM   2827  HA  ASP B   4     -55.009  26.083  46.842  1.00 19.90           H  
ATOM   2828  C   ASP B   4     -55.404  24.156  46.347  1.00 19.90           C  
ATOM   2829  CB  ASP B   4     -57.310  25.779  46.642  1.00 19.90           C  
ATOM   2830  HB2 ASP B   4     -57.937  26.507  46.127  1.00 19.90           H  
ATOM   2831  HB3 ASP B   4     -57.798  24.971  46.097  1.00 19.90           H  
ATOM   2832  O   ASP B   4     -55.255  23.469  45.334  1.00 19.90           O  
ATOM   2833  CG  ASP B   4     -57.428  26.425  48.035  1.00 19.90           C  
ATOM   2834  OD1 ASP B   4     -56.401  26.727  48.680  1.00 19.90           O  
ATOM   2835  OD2 ASP B   4     -58.581  26.624  48.474  1.00 19.90           O  
ATOM   2836  N   GLN B   5     -56.296  23.260  47.225  1.00 19.40           N  
ATOM   2837  H   GLN B   5     -57.252  23.023  46.998  1.00 19.40           H  
ATOM   2838  CA  GLN B   5     -55.853  22.721  48.531  1.00 19.40           C  
ATOM   2839  HA  GLN B   5     -54.845  23.108  48.683  1.00 19.40           H  
ATOM   2840  C   GLN B   5     -55.574  21.220  48.414  1.00 19.40           C  
ATOM   2841  CB  GLN B   5     -56.983  22.932  49.582  1.00 19.40           C  
ATOM   2842  HB2 GLN B   5     -56.421  22.567  50.442  1.00 19.40           H  
ATOM   2843  HB3 GLN B   5     -58.039  22.751  49.385  1.00 19.40           H  
ATOM   2844  O   GLN B   5     -54.521  20.758  48.857  1.00 19.40           O  
ATOM   2845  CG  GLN B   5     -56.917  24.356  50.196  1.00 19.40           C  
ATOM   2846  HG2 GLN B   5     -55.966  24.524  50.702  1.00 19.40           H  
ATOM   2847  HG3 GLN B   5     -57.530  25.135  49.744  1.00 19.40           H  
ATOM   2848  CD  GLN B   5     -57.829  24.456  51.414  1.00 19.40           C  
ATOM   2849  NE2 GLN B   5     -58.177  25.719  51.804  1.00 19.40           N  
ATOM   2850 HE21 GLN B   5     -57.668  25.931  52.650  1.00 19.40           H  
ATOM   2851 HE22 GLN B   5     -58.868  26.380  51.479  1.00 19.40           H  
ATOM   2852  OE1 GLN B   5     -58.212  23.450  52.018  1.00 19.40           O  
ATOM   2853  N   GLY B   6     -56.826  20.286  48.669  1.00 17.52           N  
ATOM   2854  H   GLY B   6     -57.574  20.249  47.992  1.00 17.52           H  
ATOM   2855  CA  GLY B   6     -56.848  19.570  49.980  1.00 17.52           C  
ATOM   2856  HA2 GLY B   6     -57.783  20.011  50.327  1.00 17.52           H  
ATOM   2857  HA3 GLY B   6     -56.407  19.555  50.977  1.00 17.52           H  
ATOM   2858  C   GLY B   6     -56.273  18.158  49.848  1.00 17.52           C  
ATOM   2859  O   GLY B   6     -55.862  17.728  48.768  1.00 17.52           O  
ATOM   2860  N   ARG B   7     -57.280  17.030  50.052  1.00 16.20           N  
ATOM   2861  H   ARG B   7     -57.860  16.953  49.229  1.00 16.20           H  
ATOM   2862  CA  ARG B   7     -57.236  16.261  51.326  1.00 16.20           C  
ATOM   2863  HA  ARG B   7     -56.409  16.572  51.964  1.00 16.20           H  
ATOM   2864  C   ARG B   7     -56.640  14.876  51.084  1.00 16.20           C  
ATOM   2865  CB  ARG B   7     -58.693  16.091  51.856  1.00 16.20           C  
ATOM   2866  HB2 ARG B   7     -59.299  16.088  50.950  1.00 16.20           H  
ATOM   2867  HB3 ARG B   7     -59.115  15.320  52.500  1.00 16.20           H  
ATOM   2868  O   ARG B   7     -55.723  14.472  51.803  1.00 16.20           O  
ATOM   2869  CG  ARG B   7     -59.024  17.177  52.912  1.00 16.20           C  
ATOM   2870  HG2 ARG B   7     -58.793  18.129  52.435  1.00 16.20           H  
ATOM   2871  HG3 ARG B   7     -58.433  17.208  53.827  1.00 16.20           H  
ATOM   2872  CD  ARG B   7     -60.444  16.880  53.486  1.00 16.20           C  
ATOM   2873  HD2 ARG B   7     -60.406  16.063  54.206  1.00 16.20           H  
ATOM   2874  HD3 ARG B   7     -61.217  17.044  52.735  1.00 16.20           H  
ATOM   2875  NE  ARG B   7     -60.798  17.992  54.420  1.00 16.20           N  
ATOM   2876  HE  ARG B   7     -60.281  18.855  54.515  1.00 16.20           H  
ATOM   2877  NH1 ARG B   7     -62.449  16.672  55.514  1.00 16.20           N  
ATOM   2878 HH11 ARG B   7     -62.082  16.219  56.339  1.00 16.20           H  
ATOM   2879 HH12 ARG B   7     -63.314  16.360  55.098  1.00 16.20           H  
ATOM   2880  NH2 ARG B   7     -62.043  18.902  56.164  1.00 16.20           N  
ATOM   2881 HH21 ARG B   7     -61.933  19.854  55.844  1.00 16.20           H  
ATOM   2882 HH22 ARG B   7     -62.422  18.782  57.093  1.00 16.20           H  
ATOM   2883  CZ  ARG B   7     -61.757  17.843  55.349  1.00 16.20           C  
ATOM   2884  N   GLY B   8     -57.627  13.729  50.792  1.00 15.46           N  
ATOM   2885  H   GLY B   8     -57.679  13.570  49.796  1.00 15.46           H  
ATOM   2886  CA  GLY B   8     -57.943  12.901  52.000  1.00 15.46           C  
ATOM   2887  HA2 GLY B   8     -58.131  12.677  53.050  1.00 15.46           H  
ATOM   2888  HA3 GLY B   8     -58.946  13.317  52.092  1.00 15.46           H  
ATOM   2889  C   GLY B   8     -57.114  11.617  52.015  1.00 15.46           C  
ATOM   2890  O   GLY B   8     -56.489  11.302  53.030  1.00 15.46           O  
ATOM   2891  N   ARG B   9     -57.543  10.467  51.155  1.00 16.03           N  
ATOM   2892  H   ARG B   9     -57.147  10.569  50.232  1.00 16.03           H  
ATOM   2893  CA  ARG B   9     -58.306   9.433  51.916  1.00 16.03           C  
ATOM   2894  HA  ARG B   9     -58.560   9.801  52.910  1.00 16.03           H  
ATOM   2895  C   ARG B   9     -57.361   8.329  52.394  1.00 16.03           C  
ATOM   2896  CB  ARG B   9     -59.367   8.804  50.965  1.00 16.03           C  
ATOM   2897  HB2 ARG B   9     -59.149   9.358  50.052  1.00 16.03           H  
ATOM   2898  HB3 ARG B   9     -59.039   7.812  50.652  1.00 16.03           H  
ATOM   2899  O   ARG B   9     -56.270   8.144  51.851  1.00 16.03           O  
ATOM   2900  CG  ARG B   9     -60.789   9.335  51.313  1.00 16.03           C  
ATOM   2901  HG2 ARG B   9     -61.065  10.385  51.221  1.00 16.03           H  
ATOM   2902  HG3 ARG B   9     -60.927   9.130  52.375  1.00 16.03           H  
ATOM   2903  CD  ARG B   9     -61.820   8.610  50.401  1.00 16.03           C  
ATOM   2904  HD2 ARG B   9     -61.782   7.533  50.568  1.00 16.03           H  
ATOM   2905  HD3 ARG B   9     -61.671   8.899  49.361  1.00 16.03           H  
ATOM   2906  NE  ARG B   9     -63.178   9.123  50.739  1.00 16.03           N  
ATOM   2907  HE  ARG B   9     -63.475   9.997  51.149  1.00 16.03           H  
ATOM   2908  NH1 ARG B   9     -64.239   7.496  49.369  1.00 16.03           N  
ATOM   2909 HH11 ARG B   9     -63.834   6.571  49.386  1.00 16.03           H  
ATOM   2910 HH12 ARG B   9     -64.980   7.313  48.707  1.00 16.03           H  
ATOM   2911  NH2 ARG B   9     -65.495   9.078  50.581  1.00 16.03           N  
ATOM   2912 HH21 ARG B   9     -66.104   9.516  49.905  1.00 16.03           H  
ATOM   2913 HH22 ARG B   9     -65.686   9.116  51.572  1.00 16.03           H  
ATOM   2914  CZ  ARG B   9     -64.285   8.560  50.228  1.00 16.03           C  
ATOM   2915  N   ARG B  10     -57.929   7.318  53.100  1.00 16.73           N  
ATOM   2916  H   ARG B  10     -58.723   6.816  52.730  1.00 16.73           H  
ATOM   2917  CA  ARG B  10     -57.622   6.708  54.408  1.00 16.73           C  
ATOM   2918  HA  ARG B  10     -56.878   7.393  54.817  1.00 16.73           H  
ATOM   2919  C   ARG B  10     -56.769   5.452  54.216  1.00 16.73           C  
ATOM   2920  CB  ARG B  10     -58.956   6.301  55.096  1.00 16.73           C  
ATOM   2921  HB2 ARG B  10     -58.364   5.700  55.786  1.00 16.73           H  
ATOM   2922  HB3 ARG B  10     -59.810   6.169  54.432  1.00 16.73           H  
ATOM   2923  O   ARG B  10     -55.803   5.251  54.954  1.00 16.73           O  
ATOM   2924  CG  ARG B  10     -59.373   7.342  56.164  1.00 16.73           C  
ATOM   2925  HG2 ARG B  10     -58.562   7.562  56.858  1.00 16.73           H  
ATOM   2926  HG3 ARG B  10     -59.764   8.304  55.832  1.00 16.73           H  
ATOM   2927  CD  ARG B  10     -60.604   6.790  56.939  1.00 16.73           C  
ATOM   2928  HD2 ARG B  10     -61.582   6.675  56.473  1.00 16.73           H  
ATOM   2929  HD3 ARG B  10     -60.357   5.743  57.119  1.00 16.73           H  
ATOM   2930  NE  ARG B  10     -60.902   7.730  58.056  1.00 16.73           N  
ATOM   2931  HE  ARG B  10     -60.129   8.269  58.420  1.00 16.73           H  
ATOM   2932  NH1 ARG B  10     -62.887   6.554  58.648  1.00 16.73           N  
ATOM   2933 HH11 ARG B  10     -63.330   5.827  58.105  1.00 16.73           H  
ATOM   2934 HH12 ARG B  10     -63.296   6.383  59.556  1.00 16.73           H  
ATOM   2935  NH2 ARG B  10     -62.210   8.475  59.836  1.00 16.73           N  
ATOM   2936 HH21 ARG B  10     -61.748   9.373  59.833  1.00 16.73           H  
ATOM   2937 HH22 ARG B  10     -62.849   8.420  60.616  1.00 16.73           H  
ATOM   2938  CZ  ARG B  10     -61.995   7.577  58.827  1.00 16.73           C  
ATOM   2939  N   ARG B  11     -57.327   4.177  53.649  1.00 16.62           N  
ATOM   2940  H   ARG B  11     -57.041   4.101  52.683  1.00 16.62           H  
ATOM   2941  CA  ARG B  11     -57.789   3.272  54.745  1.00 16.62           C  
ATOM   2942  HA  ARG B  11     -57.517   3.579  55.755  1.00 16.62           H  
ATOM   2943  C   ARG B  11     -56.714   2.245  55.071  1.00 16.62           C  
ATOM   2944  CB  ARG B  11     -59.080   2.553  54.251  1.00 16.62           C  
ATOM   2945  HB2 ARG B  11     -59.281   2.186  53.245  1.00 16.62           H  
ATOM   2946  HB3 ARG B  11     -59.468   3.523  53.941  1.00 16.62           H  
ATOM   2947  O   ARG B  11     -55.786   2.026  54.289  1.00 16.62           O  
ATOM   2948  CG  ARG B  11     -60.143   2.491  55.391  1.00 16.62           C  
ATOM   2949  HG2 ARG B  11     -60.140   1.961  56.343  1.00 16.62           H  
ATOM   2950  HG3 ARG B  11     -60.131   3.446  55.917  1.00 16.62           H  
ATOM   2951  CD  ARG B  11     -61.425   1.809  54.819  1.00 16.62           C  
ATOM   2952  HD2 ARG B  11     -61.308   0.876  54.268  1.00 16.62           H  
ATOM   2953  HD3 ARG B  11     -61.904   2.442  54.072  1.00 16.62           H  
ATOM   2954  NE  ARG B  11     -62.529   2.024  55.800  1.00 16.62           N  
ATOM   2955  HE  ARG B  11     -62.399   2.550  56.653  1.00 16.62           H  
ATOM   2956  NH1 ARG B  11     -64.035   0.675  54.543  1.00 16.62           N  
ATOM   2957 HH11 ARG B  11     -64.433  -0.253  54.545  1.00 16.62           H  
ATOM   2958 HH12 ARG B  11     -64.234   1.053  53.627  1.00 16.62           H  
ATOM   2959  NH2 ARG B  11     -64.712   1.718  56.548  1.00 16.62           N  
ATOM   2960 HH21 ARG B  11     -65.610   1.279  56.691  1.00 16.62           H  
ATOM   2961 HH22 ARG B  11     -64.641   2.509  57.172  1.00 16.62           H  
ATOM   2962  CZ  ARG B  11     -63.739   1.470  55.619  1.00 16.62           C  
ATOM   2963  N   PRO B  12     -57.119   0.821  55.320  1.00 17.23           N  
ATOM   2964  CA  PRO B  12     -57.161   0.179  56.644  1.00 17.23           C  
ATOM   2965  HA  PRO B  12     -56.901   0.984  57.331  1.00 17.23           H  
ATOM   2966  C   PRO B  12     -56.025  -0.834  56.827  1.00 17.23           C  
ATOM   2967  CB  PRO B  12     -58.529  -0.555  56.644  1.00 17.23           C  
ATOM   2968  HB2 PRO B  12     -58.151  -0.851  57.623  1.00 17.23           H  
ATOM   2969  HB3 PRO B  12     -59.411  -0.223  57.192  1.00 17.23           H  
ATOM   2970  O   PRO B  12     -55.372  -0.827  57.874  1.00 17.23           O  
ATOM   2971  CG  PRO B  12     -59.060  -0.396  55.204  1.00 17.23           C  
ATOM   2972  HG2 PRO B  12     -59.158  -1.003  54.304  1.00 17.23           H  
ATOM   2973  HG3 PRO B  12     -60.108  -0.648  55.371  1.00 17.23           H  
ATOM   2974  CD  PRO B  12     -57.994   0.379  54.398  1.00 17.23           C  
ATOM   2975  HD2 PRO B  12     -57.686   0.694  53.401  1.00 17.23           H  
ATOM   2976  HD3 PRO B  12     -57.584  -0.595  54.134  1.00 17.23           H  
ATOM   2977  N   LEU B  13     -56.216  -2.304  56.521  1.00 16.13           N  
ATOM   2978  H   LEU B  13     -55.618  -2.439  55.718  1.00 16.13           H  
ATOM   2979  CA  LEU B  13     -56.718  -3.191  57.613  1.00 16.13           C  
ATOM   2980  HA  LEU B  13     -56.747  -2.766  58.616  1.00 16.13           H  
ATOM   2981  C   LEU B  13     -55.601  -4.122  58.072  1.00 16.13           C  
ATOM   2982  CB  LEU B  13     -57.897  -4.054  57.055  1.00 16.13           C  
ATOM   2983  HB2 LEU B  13     -57.697  -4.099  55.985  1.00 16.13           H  
ATOM   2984  HB3 LEU B  13     -58.388  -5.017  56.920  1.00 16.13           H  
ATOM   2985  O   LEU B  13     -54.482  -4.069  57.557  1.00 16.13           O  
ATOM   2986  CG  LEU B  13     -59.287  -3.591  57.576  1.00 16.13           C  
ATOM   2987  HG  LEU B  13     -59.286  -2.592  58.014  1.00 16.13           H  
ATOM   2988  CD1 LEU B  13     -60.321  -3.711  56.409  1.00 16.13           C  
ATOM   2989 HD11 LEU B  13     -60.913  -4.604  56.209  1.00 16.13           H  
ATOM   2990 HD12 LEU B  13     -59.886  -3.600  55.416  1.00 16.13           H  
ATOM   2991 HD13 LEU B  13     -61.117  -3.019  56.685  1.00 16.13           H  
ATOM   2992  CD2 LEU B  13     -59.737  -4.464  58.778  1.00 16.13           C  
ATOM   2993 HD21 LEU B  13     -59.194  -4.087  59.645  1.00 16.13           H  
ATOM   2994 HD22 LEU B  13     -60.585  -3.811  58.570  1.00 16.13           H  
ATOM   2995 HD23 LEU B  13     -60.473  -5.111  59.254  1.00 16.13           H  
ATOM   2996  N   ASN B  14     -55.704  -5.583  57.829  1.00 15.46           N  
ATOM   2997  H   ASN B  14     -55.278  -6.003  57.015  1.00 15.46           H  
ATOM   2998  CA  ASN B  14     -56.114  -6.549  58.875  1.00 15.46           C  
ATOM   2999  HA  ASN B  14     -56.248  -5.960  59.782  1.00 15.46           H  
ATOM   3000  C   ASN B  14     -54.919  -7.400  59.307  1.00 15.46           C  
ATOM   3001  CB  ASN B  14     -57.221  -7.478  58.302  1.00 15.46           C  
ATOM   3002  HB2 ASN B  14     -57.393  -8.234  59.068  1.00 15.46           H  
ATOM   3003  HB3 ASN B  14     -57.221  -7.476  57.212  1.00 15.46           H  
ATOM   3004  O   ASN B  14     -54.713  -7.596  60.505  1.00 15.46           O  
ATOM   3005  CG  ASN B  14     -58.604  -6.992  58.703  1.00 15.46           C  
ATOM   3006  ND2 ASN B  14     -59.660  -7.544  58.022  1.00 15.46           N  
ATOM   3007 HD21 ASN B  14     -59.621  -8.086  57.171  1.00 15.46           H  
ATOM   3008 HD22 ASN B  14     -60.621  -7.469  58.322  1.00 15.46           H  
ATOM   3009  OD1 ASN B  14     -58.757  -6.156  59.598  1.00 15.46           O  
ATOM   3010  N   GLU B  15     -54.595  -8.640  58.716  1.00 16.41           N  
ATOM   3011  H   GLU B  15     -53.823  -8.528  58.074  1.00 16.41           H  
ATOM   3012  CA  GLU B  15     -55.101  -9.892  59.358  1.00 16.41           C  
ATOM   3013  HA  GLU B  15     -55.676  -9.858  60.283  1.00 16.41           H  
ATOM   3014  C   GLU B  15     -53.980 -10.563  60.146  1.00 16.41           C  
ATOM   3015  CB  GLU B  15     -55.592 -10.860  58.235  1.00 16.41           C  
ATOM   3016  HB2 GLU B  15     -55.256 -11.881  58.055  1.00 16.41           H  
ATOM   3017  HB3 GLU B  15     -55.384 -10.509  57.224  1.00 16.41           H  
ATOM   3018  O   GLU B  15     -52.799 -10.269  59.953  1.00 16.41           O  
ATOM   3019  CG  GLU B  15     -57.128 -10.745  58.032  1.00 16.41           C  
ATOM   3020  HG2 GLU B  15     -57.646 -11.110  58.919  1.00 16.41           H  
ATOM   3021  HG3 GLU B  15     -57.707 -10.058  57.415  1.00 16.41           H  
ATOM   3022  CD  GLU B  15     -57.608 -11.720  56.964  1.00 16.41           C  
ATOM   3023  OE1 GLU B  15     -58.842 -11.842  56.790  1.00 16.41           O  
ATOM   3024  OE2 GLU B  15     -56.761 -12.363  56.304  1.00 16.41           O  
ATOM   3025  N   ASP B  16     -53.795 -11.924  60.006  1.00 16.93           N  
ATOM   3026  H   ASP B  16     -53.017 -12.233  59.441  1.00 16.93           H  
ATOM   3027  CA  ASP B  16     -54.096 -13.012  60.959  1.00 16.93           C  
ATOM   3028  HA  ASP B  16     -54.625 -12.596  61.816  1.00 16.93           H  
ATOM   3029  C   ASP B  16     -52.810 -13.448  61.668  1.00 16.93           C  
ATOM   3030  CB  ASP B  16     -54.675 -14.231  60.162  1.00 16.93           C  
ATOM   3031  HB2 ASP B  16     -54.701 -15.316  60.057  1.00 16.93           H  
ATOM   3032  HB3 ASP B  16     -54.145 -14.239  59.210  1.00 16.93           H  
ATOM   3033  O   ASP B  16     -51.704 -13.112  61.242  1.00 16.93           O  
ATOM   3034  CG  ASP B  16     -56.197 -14.259  60.263  1.00 16.93           C  
ATOM   3035  OD1 ASP B  16     -56.789 -13.544  61.100  1.00 16.93           O  
ATOM   3036  OD2 ASP B  16     -56.805 -15.023  59.483  1.00 16.93           O  
ATOM   3037  N   ASP B  17     -52.917 -14.717  62.121  1.00 16.80           N  
ATOM   3038  H   ASP B  17     -52.629 -15.369  61.405  1.00 16.80           H  
ATOM   3039  CA  ASP B  17     -52.658 -15.377  63.413  1.00 16.80           C  
ATOM   3040  HA  ASP B  17     -52.731 -14.573  64.146  1.00 16.80           H  
ATOM   3041  C   ASP B  17     -51.182 -15.784  63.499  1.00 16.80           C  
ATOM   3042  CB  ASP B  17     -53.541 -16.672  63.505  1.00 16.80           C  
ATOM   3043  HB2 ASP B  17     -53.503 -17.665  63.952  1.00 16.80           H  
ATOM   3044  HB3 ASP B  17     -53.684 -17.131  62.526  1.00 16.80           H  
ATOM   3045  O   ASP B  17     -50.467 -15.796  62.495  1.00 16.80           O  
ATOM   3046  CG  ASP B  17     -54.691 -16.456  64.490  1.00 16.80           C  
ATOM   3047  OD1 ASP B  17     -54.704 -15.456  65.240  1.00 16.80           O  
ATOM   3048  OD2 ASP B  17     -55.593 -17.320  64.508  1.00 16.80           O  
ATOM   3049  N   SER B  18     -51.000 -16.665  64.431  1.00 17.78           N  
ATOM   3050  H   SER B  18     -51.166 -17.623  64.154  1.00 17.78           H  
ATOM   3051  CA  SER B  18     -50.108 -16.510  65.600  1.00 17.78           C  
ATOM   3052  HA  SER B  18     -49.837 -15.464  65.741  1.00 17.78           H  
ATOM   3053  C   SER B  18     -48.761 -17.180  65.318  1.00 17.78           C  
ATOM   3054  CB  SER B  18     -50.767 -17.176  66.850  1.00 17.78           C  
ATOM   3055  HB2 SER B  18     -51.507 -16.445  67.174  1.00 17.78           H  
ATOM   3056  HB3 SER B  18     -50.389 -17.352  67.857  1.00 17.78           H  
ATOM   3057  O   SER B  18     -47.717 -16.546  65.488  1.00 17.78           O  
ATOM   3058  OG  SER B  18     -51.133 -18.562  66.550  1.00 17.78           O  
ATOM   3059  HG  SER B  18     -51.583 -19.406  66.627  1.00 17.78           H  
ATOM   3060  N   SER B  19     -48.760 -18.511  65.640  1.00 16.67           N  
ATOM   3061  H   SER B  19     -48.952 -19.113  64.851  1.00 16.67           H  
ATOM   3062  CA  SER B  19     -47.989 -18.798  66.882  1.00 16.67           C  
ATOM   3063  HA  SER B  19     -47.498 -17.918  67.297  1.00 16.67           H  
ATOM   3064  C   SER B  19     -46.619 -19.367  66.528  1.00 16.67           C  
ATOM   3065  CB  SER B  19     -48.777 -19.825  67.758  1.00 16.67           C  
ATOM   3066  HB2 SER B  19     -49.733 -20.126  68.186  1.00 16.67           H  
ATOM   3067  HB3 SER B  19     -48.580 -19.298  68.692  1.00 16.67           H  
ATOM   3068  O   SER B  19     -46.328 -19.642  65.362  1.00 16.67           O  
ATOM   3069  OG  SER B  19     -49.006 -21.043  66.981  1.00 16.67           O  
ATOM   3070  HG  SER B  19     -49.509 -21.572  66.357  1.00 16.67           H  
ATOM   3071  N   THR B  20     -46.618 -20.730  66.719  1.00 18.36           N  
ATOM   3072  H   THR B  20     -46.760 -21.347  65.932  1.00 18.36           H  
ATOM   3073  CA  THR B  20     -45.831 -21.433  67.756  1.00 18.36           C  
ATOM   3074  HA  THR B  20     -45.318 -20.638  68.297  1.00 18.36           H  
ATOM   3075  C   THR B  20     -44.621 -22.105  67.103  1.00 18.36           C  
ATOM   3076  CB  THR B  20     -46.697 -22.545  68.435  1.00 18.36           C  
ATOM   3077  HB  THR B  20     -46.255 -23.438  68.878  1.00 18.36           H  
ATOM   3078  O   THR B  20     -44.654 -22.481  65.929  1.00 18.36           O  
ATOM   3079  CG2 THR B  20     -47.464 -21.949  69.658  1.00 18.36           C  
ATOM   3080 HG21 THR B  20     -46.743 -21.373  70.239  1.00 18.36           H  
ATOM   3081 HG22 THR B  20     -47.696 -22.847  70.231  1.00 18.36           H  
ATOM   3082 HG23 THR B  20     -48.435 -21.504  69.877  1.00 18.36           H  
ATOM   3083  OG1 THR B  20     -47.665 -23.074  67.476  1.00 18.36           O  
ATOM   3084  HG1 THR B  20     -48.002 -23.953  67.291  1.00 18.36           H  
ATOM   3085  N   SER B  21     -43.627 -22.602  67.940  1.00 18.21           N  
ATOM   3086  H   SER B  21     -43.963 -23.161  68.711  1.00 18.21           H  
ATOM   3087  CA  SER B  21     -42.166 -22.406  68.048  1.00 18.21           C  
ATOM   3088  HA  SER B  21     -41.928 -21.674  67.276  1.00 18.21           H  
ATOM   3089  C   SER B  21     -41.420 -23.614  67.482  1.00 18.21           C  
ATOM   3090  CB  SER B  21     -41.791 -22.210  69.552  1.00 18.21           C  
ATOM   3091  HB2 SER B  21     -41.954 -21.750  70.526  1.00 18.21           H  
ATOM   3092  HB3 SER B  21     -41.156 -21.344  69.368  1.00 18.21           H  
ATOM   3093  O   SER B  21     -40.188 -23.647  67.502  1.00 18.21           O  
ATOM   3094  OG  SER B  21     -41.950 -23.471  70.280  1.00 18.21           O  
ATOM   3095  HG  SER B  21     -41.803 -23.987  71.076  1.00 18.21           H  
ATOM   3096  N   ARG B  22     -42.267 -24.610  67.037  1.00 16.74           N  
ATOM   3097  H   ARG B  22     -42.761 -24.496  66.163  1.00 16.74           H  
ATOM   3098  CA  ARG B  22     -41.756 -25.711  67.906  1.00 16.74           C  
ATOM   3099  HA  ARG B  22     -41.376 -25.469  68.899  1.00 16.74           H  
ATOM   3100  C   ARG B  22     -40.351 -26.122  67.467  1.00 16.74           C  
ATOM   3101  CB  ARG B  22     -42.707 -26.936  67.760  1.00 16.74           C  
ATOM   3102  HB2 ARG B  22     -42.445 -27.945  67.444  1.00 16.74           H  
ATOM   3103  HB3 ARG B  22     -43.270 -26.774  66.841  1.00 16.74           H  
ATOM   3104  O   ARG B  22     -39.954 -25.912  66.319  1.00 16.74           O  
ATOM   3105  CG  ARG B  22     -43.418 -27.234  69.114  1.00 16.74           C  
ATOM   3106  HG2 ARG B  22     -42.830 -27.614  69.949  1.00 16.74           H  
ATOM   3107  HG3 ARG B  22     -43.860 -26.321  69.514  1.00 16.74           H  
ATOM   3108  CD  ARG B  22     -44.392 -28.424  68.898  1.00 16.74           C  
ATOM   3109  HD2 ARG B  22     -45.035 -28.039  68.106  1.00 16.74           H  
ATOM   3110  HD3 ARG B  22     -43.899 -29.396  68.899  1.00 16.74           H  
ATOM   3111  NE  ARG B  22     -45.028 -28.739  70.210  1.00 16.74           N  
ATOM   3112  HE  ARG B  22     -44.900 -28.161  71.028  1.00 16.74           H  
ATOM   3113  NH1 ARG B  22     -46.505 -30.324  69.222  1.00 16.74           N  
ATOM   3114 HH11 ARG B  22     -46.684 -29.928  68.311  1.00 16.74           H  
ATOM   3115 HH12 ARG B  22     -46.964 -31.224  69.234  1.00 16.74           H  
ATOM   3116  NH2 ARG B  22     -46.554 -29.889  71.540  1.00 16.74           N  
ATOM   3117 HH21 ARG B  22     -46.374 -29.295  72.338  1.00 16.74           H  
ATOM   3118 HH22 ARG B  22     -47.156 -30.657  71.802  1.00 16.74           H  
ATOM   3119  CZ  ARG B  22     -46.018 -29.645  70.308  1.00 16.74           C  
ATOM   3120  N   GLY B  23     -39.889 -27.197  68.115  1.00 17.83           N  
ATOM   3121  H   GLY B  23     -40.507 -27.859  68.564  1.00 17.83           H  
ATOM   3122  CA  GLY B  23     -38.611 -27.648  68.690  1.00 17.83           C  
ATOM   3123  HA2 GLY B  23     -38.071 -26.709  68.807  1.00 17.83           H  
ATOM   3124  HA3 GLY B  23     -38.810 -28.146  69.640  1.00 17.83           H  
ATOM   3125  C   GLY B  23     -37.767 -28.400  67.648  1.00 17.83           C  
ATOM   3126  O   GLY B  23     -38.238 -28.736  66.559  1.00 17.83           O  
ATOM   3127  N   SER B  24     -36.877 -28.834  68.106  1.00 17.99           N  
ATOM   3128  H   SER B  24     -36.902 -29.299  69.002  1.00 17.99           H  
ATOM   3129  CA  SER B  24     -35.525 -28.983  67.532  1.00 17.99           C  
ATOM   3130  HA  SER B  24     -35.308 -28.147  66.867  1.00 17.99           H  
ATOM   3131  C   SER B  24     -35.417 -30.305  66.767  1.00 17.99           C  
ATOM   3132  CB  SER B  24     -34.473 -28.991  68.687  1.00 17.99           C  
ATOM   3133  HB2 SER B  24     -33.550 -28.651  68.217  1.00 17.99           H  
ATOM   3134  HB3 SER B  24     -34.280 -29.696  69.495  1.00 17.99           H  
ATOM   3135  O   SER B  24     -34.389 -30.574  66.142  1.00 17.99           O  
ATOM   3136  OG  SER B  24     -34.851 -28.025  69.704  1.00 17.99           O  
ATOM   3137  HG  SER B  24     -34.747 -27.410  70.434  1.00 17.99           H  
ATOM   3138  N   GLY B  25     -36.189 -31.181  67.053  1.00 16.60           N  
ATOM   3139  H   GLY B  25     -37.167 -31.406  66.943  1.00 16.60           H  
ATOM   3140  CA  GLY B  25     -35.134 -32.082  67.619  1.00 16.60           C  
ATOM   3141  HA2 GLY B  25     -35.419 -32.952  68.210  1.00 16.60           H  
ATOM   3142  HA3 GLY B  25     -34.458 -31.714  68.391  1.00 16.60           H  
ATOM   3143  C   GLY B  25     -34.410 -32.850  66.512  1.00 16.60           C  
ATOM   3144  O   GLY B  25     -33.463 -33.584  66.804  1.00 16.60           O  
ATOM   3145  N   ASP B  26     -35.172 -33.074  65.421  1.00 15.49           N  
ATOM   3146  H   ASP B  26     -35.334 -32.385  64.700  1.00 15.49           H  
ATOM   3147  CA  ASP B  26     -35.259 -34.562  65.337  1.00 15.49           C  
ATOM   3148  HA  ASP B  26     -35.474 -35.182  66.207  1.00 15.49           H  
ATOM   3149  C   ASP B  26     -33.910 -35.147  64.913  1.00 15.49           C  
ATOM   3150  CB  ASP B  26     -36.336 -34.927  64.265  1.00 15.49           C  
ATOM   3151  HB2 ASP B  26     -36.522 -35.693  63.511  1.00 15.49           H  
ATOM   3152  HB3 ASP B  26     -36.512 -34.085  63.596  1.00 15.49           H  
ATOM   3153  O   ASP B  26     -32.997 -34.422  64.515  1.00 15.49           O  
ATOM   3154  CG  ASP B  26     -37.631 -35.374  64.945  1.00 15.49           C  
ATOM   3155  OD1 ASP B  26     -37.667 -35.554  66.181  1.00 15.49           O  
ATOM   3156  OD2 ASP B  26     -38.629 -35.545  64.211  1.00 15.49           O  
ATOM   3157  N   GLY B  27     -33.782 -35.710  63.674  1.00 15.09           N  
ATOM   3158  H   GLY B  27     -33.710 -35.294  62.757  1.00 15.09           H  
ATOM   3159  CA  GLY B  27     -33.690 -37.197  63.617  1.00 15.09           C  
ATOM   3160  HA2 GLY B  27     -34.177 -38.071  63.184  1.00 15.09           H  
ATOM   3161  HA3 GLY B  27     -34.204 -37.446  64.546  1.00 15.09           H  
ATOM   3162  C   GLY B  27     -32.249 -37.638  63.341  1.00 15.09           C  
ATOM   3163  O   GLY B  27     -31.327 -36.823  63.263  1.00 15.09           O  
ATOM   3164  N   PRO B  28     -32.034 -38.183  62.111  1.00 17.23           N  
ATOM   3165  CA  PRO B  28     -31.718 -39.621  62.079  1.00 17.23           C  
ATOM   3166  HA  PRO B  28     -31.999 -40.138  62.996  1.00 17.23           H  
ATOM   3167  C   PRO B  28     -30.207 -39.874  62.027  1.00 17.23           C  
ATOM   3168  CB  PRO B  28     -32.385 -40.100  60.763  1.00 17.23           C  
ATOM   3169  HB2 PRO B  28     -33.332 -40.510  61.116  1.00 17.23           H  
ATOM   3170  HB3 PRO B  28     -31.551 -40.606  60.277  1.00 17.23           H  
ATOM   3171  O   PRO B  28     -29.707 -40.706  62.789  1.00 17.23           O  
ATOM   3172  CG  PRO B  28     -32.698 -38.808  59.985  1.00 17.23           C  
ATOM   3173  HG2 PRO B  28     -33.764 -38.861  59.767  1.00 17.23           H  
ATOM   3174  HG3 PRO B  28     -32.113 -38.641  59.080  1.00 17.23           H  
ATOM   3175  CD  PRO B  28     -32.238 -37.618  60.842  1.00 17.23           C  
ATOM   3176  HD2 PRO B  28     -32.885 -36.875  60.376  1.00 17.23           H  
ATOM   3177  HD3 PRO B  28     -31.286 -37.134  60.622  1.00 17.23           H  
ATOM   3178  N   ARG B  29     -29.339 -40.214  60.682  1.00 18.78           N  
ATOM   3179  H   ARG B  29     -28.769 -39.384  60.611  1.00 18.78           H  
ATOM   3180  CA  ARG B  29     -29.240 -41.605  60.150  1.00 18.78           C  
ATOM   3181  HA  ARG B  29     -29.253 -42.323  60.970  1.00 18.78           H  
ATOM   3182  C   ARG B  29     -27.774 -42.013  60.043  1.00 18.78           C  
ATOM   3183  CB  ARG B  29     -29.876 -41.650  58.726  1.00 18.78           C  
ATOM   3184  HB2 ARG B  29     -29.242 -42.104  57.964  1.00 18.78           H  
ATOM   3185  HB3 ARG B  29     -29.855 -40.621  58.368  1.00 18.78           H  
ATOM   3186  O   ARG B  29     -26.875 -41.172  60.095  1.00 18.78           O  
ATOM   3187  CG  ARG B  29     -31.387 -42.044  58.804  1.00 18.78           C  
ATOM   3188  HG2 ARG B  29     -32.312 -42.620  58.836  1.00 18.78           H  
ATOM   3189  HG3 ARG B  29     -30.970 -42.794  59.476  1.00 18.78           H  
ATOM   3190  CD  ARG B  29     -31.942 -42.148  57.361  1.00 18.78           C  
ATOM   3191  HD2 ARG B  29     -32.094 -41.517  56.485  1.00 18.78           H  
ATOM   3192  HD3 ARG B  29     -31.158 -42.702  56.845  1.00 18.78           H  
ATOM   3193  NE  ARG B  29     -33.344 -42.658  57.447  1.00 18.78           N  
ATOM   3194  HE  ARG B  29     -34.058 -42.800  58.147  1.00 18.78           H  
ATOM   3195  NH1 ARG B  29     -33.737 -42.241  55.142  1.00 18.78           N  
ATOM   3196 HH11 ARG B  29     -33.860 -41.248  55.002  1.00 18.78           H  
ATOM   3197 HH12 ARG B  29     -33.869 -42.651  54.229  1.00 18.78           H  
ATOM   3198  NH2 ARG B  29     -35.412 -43.158  56.518  1.00 18.78           N  
ATOM   3199 HH21 ARG B  29     -35.521 -44.143  56.714  1.00 18.78           H  
ATOM   3200 HH22 ARG B  29     -36.189 -42.513  56.495  1.00 18.78           H  
ATOM   3201  CZ  ARG B  29     -34.142 -42.682  56.371  1.00 18.78           C  
ATOM   3202  N   VAL B  30     -27.250 -42.869  58.891  1.00 15.39           N  
ATOM   3203  H   VAL B  30     -26.990 -42.355  58.061  1.00 15.39           H  
ATOM   3204  CA  VAL B  30     -26.490 -44.133  58.983  1.00 15.39           C  
ATOM   3205  HA  VAL B  30     -26.387 -44.331  60.050  1.00 15.39           H  
ATOM   3206  C   VAL B  30     -25.026 -43.840  58.637  1.00 15.39           C  
ATOM   3207  CB  VAL B  30     -27.058 -45.168  57.950  1.00 15.39           C  
ATOM   3208  HB  VAL B  30     -27.079 -44.843  56.910  1.00 15.39           H  
ATOM   3209  O   VAL B  30     -24.130 -44.535  59.121  1.00 15.39           O  
ATOM   3210  CG1 VAL B  30     -26.218 -46.485  58.011  1.00 15.39           C  
ATOM   3211 HG11 VAL B  30     -26.736 -47.385  57.680  1.00 15.39           H  
ATOM   3212 HG12 VAL B  30     -25.518 -46.503  57.175  1.00 15.39           H  
ATOM   3213 HG13 VAL B  30     -26.042 -46.656  59.073  1.00 15.39           H  
ATOM   3214  CG2 VAL B  30     -28.547 -45.481  58.302  1.00 15.39           C  
ATOM   3215 HG21 VAL B  30     -28.679 -45.290  59.367  1.00 15.39           H  
ATOM   3216 HG22 VAL B  30     -28.820 -46.536  58.282  1.00 15.39           H  
ATOM   3217 HG23 VAL B  30     -29.182 -45.093  57.505  1.00 15.39           H  
ATOM   3218  N   LYS B  31     -24.340 -43.298  57.829  1.00 19.13           N  
ATOM   3219  H   LYS B  31     -24.464 -42.345  57.517  1.00 19.13           H  
ATOM   3220  CA  LYS B  31     -23.187 -44.251  57.822  1.00 19.13           C  
ATOM   3221  HA  LYS B  31     -23.289 -45.316  57.614  1.00 19.13           H  
ATOM   3222  C   LYS B  31     -22.365 -44.093  59.106  1.00 19.13           C  
ATOM   3223  CB  LYS B  31     -22.282 -43.925  56.607  1.00 19.13           C  
ATOM   3224  HB2 LYS B  31     -22.365 -42.839  56.650  1.00 19.13           H  
ATOM   3225  HB3 LYS B  31     -21.192 -43.935  56.617  1.00 19.13           H  
ATOM   3226  O   LYS B  31     -22.385 -43.044  59.753  1.00 19.13           O  
ATOM   3227  CG  LYS B  31     -22.422 -45.027  55.510  1.00 19.13           C  
ATOM   3228  HG2 LYS B  31     -21.976 -45.993  55.746  1.00 19.13           H  
ATOM   3229  HG3 LYS B  31     -23.438 -44.876  55.145  1.00 19.13           H  
ATOM   3230  CD  LYS B  31     -21.429 -44.694  54.364  1.00 19.13           C  
ATOM   3231  HD2 LYS B  31     -20.374 -44.643  54.631  1.00 19.13           H  
ATOM   3232  HD3 LYS B  31     -21.784 -43.745  53.962  1.00 19.13           H  
ATOM   3233  CE  LYS B  31     -21.639 -45.728  53.218  1.00 19.13           C  
ATOM   3234  HE2 LYS B  31     -22.593 -45.821  52.700  1.00 19.13           H  
ATOM   3235  HE3 LYS B  31     -21.229 -46.726  53.377  1.00 19.13           H  
ATOM   3236  NZ  LYS B  31     -20.729 -45.364  52.020  1.00 19.13           N  
ATOM   3237  HZ1 LYS B  31     -19.758 -45.097  52.103  1.00 19.13           H  
ATOM   3238  HZ2 LYS B  31     -21.304 -44.724  51.492  1.00 19.13           H  
ATOM   3239  HZ3 LYS B  31     -20.574 -46.150  51.405  1.00 19.13           H  
ATOM   3240  N   VAL B  32     -21.589 -45.305  59.596  1.00 15.77           N  
ATOM   3241  H   VAL B  32     -21.976 -46.061  59.050  1.00 15.77           H  
ATOM   3242  CA  VAL B  32     -20.531 -45.481  60.613  1.00 15.77           C  
ATOM   3243  HA  VAL B  32     -21.075 -45.128  61.489  1.00 15.77           H  
ATOM   3244  C   VAL B  32     -19.383 -44.499  60.351  1.00 15.77           C  
ATOM   3245  CB  VAL B  32     -19.977 -46.939  60.524  1.00 15.77           C  
ATOM   3246  HB  VAL B  32     -19.731 -46.936  59.462  1.00 15.77           H  
ATOM   3247  O   VAL B  32     -18.928 -43.826  61.279  1.00 15.77           O  
ATOM   3248  CG1 VAL B  32     -18.856 -47.127  61.614  1.00 15.77           C  
ATOM   3249 HG11 VAL B  32     -18.585 -46.073  61.666  1.00 15.77           H  
ATOM   3250 HG12 VAL B  32     -19.006 -48.086  62.110  1.00 15.77           H  
ATOM   3251 HG13 VAL B  32     -18.646 -46.926  62.664  1.00 15.77           H  
ATOM   3252  CG2 VAL B  32     -21.141 -47.957  60.796  1.00 15.77           C  
ATOM   3253 HG21 VAL B  32     -21.575 -47.569  61.717  1.00 15.77           H  
ATOM   3254 HG22 VAL B  32     -20.961 -49.027  60.899  1.00 15.77           H  
ATOM   3255 HG23 VAL B  32     -21.936 -48.225  60.101  1.00 15.77           H  
ATOM   3256  N   PHE B  33     -17.777 -45.064  59.457  1.00 16.49           N  
ATOM   3257  H   PHE B  33     -18.019 -44.326  58.811  1.00 16.49           H  
ATOM   3258  CA  PHE B  33     -16.539 -45.804  59.828  1.00 16.49           C  
ATOM   3259  HA  PHE B  33     -16.318 -45.786  60.896  1.00 16.49           H  
ATOM   3260  C   PHE B  33     -15.318 -45.003  59.392  1.00 16.49           C  
ATOM   3261  CB  PHE B  33     -16.522 -47.188  59.090  1.00 16.49           C  
ATOM   3262  HB2 PHE B  33     -16.896 -46.914  58.103  1.00 16.49           H  
ATOM   3263  HB3 PHE B  33     -15.911 -47.913  58.552  1.00 16.49           H  
ATOM   3264  O   PHE B  33     -15.376 -44.215  58.445  1.00 16.49           O  
ATOM   3265  CG  PHE B  33     -16.729 -48.329  60.074  1.00 16.49           C  
ATOM   3266  CD1 PHE B  33     -15.623 -48.893  60.732  1.00 16.49           C  
ATOM   3267  HD1 PHE B  33     -14.584 -48.610  60.648  1.00 16.49           H  
ATOM   3268  CD2 PHE B  33     -18.007 -48.850  60.287  1.00 16.49           C  
ATOM   3269  HD2 PHE B  33     -18.421 -49.278  59.386  1.00 16.49           H  
ATOM   3270  CE1 PHE B  33     -15.810 -49.975  61.626  1.00 16.49           C  
ATOM   3271  HE1 PHE B  33     -14.968 -50.317  62.208  1.00 16.49           H  
ATOM   3272  CE2 PHE B  33     -18.208 -49.920  61.191  1.00 16.49           C  
ATOM   3273  HE2 PHE B  33     -18.954 -50.550  61.653  1.00 16.49           H  
ATOM   3274  CZ  PHE B  33     -17.103 -50.485  61.851  1.00 16.49           C  
ATOM   3275  HZ  PHE B  33     -17.152 -51.106  62.733  1.00 16.49           H  
ATOM   3276  N   ARG B  34     -13.453 -45.181  59.827  1.00 22.05           N  
ATOM   3277  H   ARG B  34     -12.970 -45.596  59.043  1.00 22.05           H  
ATOM   3278  CA  ARG B  34     -13.404 -44.356  61.076  1.00 22.05           C  
ATOM   3279  HA  ARG B  34     -14.343 -44.461  61.621  1.00 22.05           H  
ATOM   3280  C   ARG B  34     -13.413 -42.866  60.731  1.00 22.05           C  
ATOM   3281  CB  ARG B  34     -12.091 -44.703  61.841  1.00 22.05           C  
ATOM   3282  HB2 ARG B  34     -11.674 -45.534  61.271  1.00 22.05           H  
ATOM   3283  HB3 ARG B  34     -11.219 -44.069  62.005  1.00 22.05           H  
ATOM   3284  O   ARG B  34     -13.702 -42.037  61.596  1.00 22.05           O  
ATOM   3285  CG  ARG B  34     -12.402 -45.096  63.307  1.00 22.05           C  
ATOM   3286  HG2 ARG B  34     -13.099 -45.901  63.538  1.00 22.05           H  
ATOM   3287  HG3 ARG B  34     -12.770 -44.163  63.734  1.00 22.05           H  
ATOM   3288  CD  ARG B  34     -11.063 -45.419  64.021  1.00 22.05           C  
ATOM   3289  HD2 ARG B  34     -10.624 -46.306  63.563  1.00 22.05           H  
ATOM   3290  HD3 ARG B  34     -10.570 -44.488  64.299  1.00 22.05           H  
ATOM   3291  NE  ARG B  34     -11.367 -45.795  65.431  1.00 22.05           N  
ATOM   3292  HE  ARG B  34     -12.061 -45.293  65.967  1.00 22.05           H  
ATOM   3293  NH1 ARG B  34      -9.118 -46.437  65.854  1.00 22.05           N  
ATOM   3294 HH11 ARG B  34      -8.609 -47.160  66.342  1.00 22.05           H  
ATOM   3295 HH12 ARG B  34      -8.531 -45.823  65.309  1.00 22.05           H  
ATOM   3296  NH2 ARG B  34     -10.760 -46.604  67.531  1.00 22.05           N  
ATOM   3297 HH21 ARG B  34     -10.127 -46.133  68.161  1.00 22.05           H  
ATOM   3298 HH22 ARG B  34     -11.482 -47.171  67.953  1.00 22.05           H  
ATOM   3299  CZ  ARG B  34     -10.418 -46.279  66.251  1.00 22.05           C  
ATOM   3300  N   GLY B  35     -12.801 -42.104  59.722  1.00 14.38           N  
ATOM   3301  H   GLY B  35     -13.499 -41.569  59.224  1.00 14.38           H  
ATOM   3302  CA  GLY B  35     -11.323 -42.364  59.755  1.00 14.38           C  
ATOM   3303  HA2 GLY B  35     -10.459 -43.008  59.593  1.00 14.38           H  
ATOM   3304  HA3 GLY B  35     -11.364 -42.744  60.776  1.00 14.38           H  
ATOM   3305  C   GLY B  35     -10.547 -41.148  59.263  1.00 14.38           C  
ATOM   3306  O   GLY B  35      -9.317 -41.135  59.350  1.00 14.38           O  
ATOM   3307  N   SER B  36     -11.056 -40.427  58.438  1.00 15.64           N  
ATOM   3308  H   SER B  36     -11.646 -39.739  58.885  1.00 15.64           H  
ATOM   3309  CA  SER B  36     -10.255 -40.059  57.245  1.00 15.64           C  
ATOM   3310  HA  SER B  36      -9.628 -40.885  56.911  1.00 15.64           H  
ATOM   3311  C   SER B  36      -9.233 -38.981  57.614  1.00 15.64           C  
ATOM   3312  CB  SER B  36     -11.198 -39.515  56.125  1.00 15.64           C  
ATOM   3313  HB2 SER B  36     -10.554 -39.842  55.309  1.00 15.64           H  
ATOM   3314  HB3 SER B  36     -11.916 -39.485  55.305  1.00 15.64           H  
ATOM   3315  O   SER B  36      -9.272 -38.417  58.709  1.00 15.64           O  
ATOM   3316  OG  SER B  36     -12.445 -39.042  56.729  1.00 15.64           O  
ATOM   3317  HG  SER B  36     -13.020 -38.390  57.136  1.00 15.64           H  
ATOM   3318  N   SER B  37      -9.231 -37.855  56.649  1.00 16.67           N  
ATOM   3319  H   SER B  37      -9.920 -37.158  56.895  1.00 16.67           H  
ATOM   3320  CA  SER B  37      -8.102 -37.373  55.823  1.00 16.67           C  
ATOM   3321  HA  SER B  37      -7.455 -38.246  55.744  1.00 16.67           H  
ATOM   3322  C   SER B  37      -7.319 -36.301  56.587  1.00 16.67           C  
ATOM   3323  CB  SER B  37      -8.649 -36.742  54.501  1.00 16.67           C  
ATOM   3324  HB2 SER B  37      -7.930 -37.071  53.751  1.00 16.67           H  
ATOM   3325  HB3 SER B  37      -8.901 -35.784  54.048  1.00 16.67           H  
ATOM   3326  O   SER B  37      -7.779 -35.781  57.605  1.00 16.67           O  
ATOM   3327  OG  SER B  37     -10.037 -37.127  54.309  1.00 16.67           O  
ATOM   3328  HG  SER B  37     -10.947 -36.905  54.100  1.00 16.67           H  
ATOM   3329  N   SER B  38      -6.553 -35.597  55.909  1.00 17.69           N  
ATOM   3330  H   SER B  38      -7.068 -34.773  55.633  1.00 17.69           H  
ATOM   3331  CA  SER B  38      -5.116 -35.256  55.898  1.00 17.69           C  
ATOM   3332  HA  SER B  38      -4.586 -35.905  56.595  1.00 17.69           H  
ATOM   3333  C   SER B  38      -4.934 -33.815  56.391  1.00 17.69           C  
ATOM   3334  CB  SER B  38      -4.544 -35.375  54.454  1.00 17.69           C  
ATOM   3335  HB2 SER B  38      -3.847 -34.830  53.816  1.00 17.69           H  
ATOM   3336  HB3 SER B  38      -3.947 -36.287  54.465  1.00 17.69           H  
ATOM   3337  O   SER B  38      -5.316 -32.855  55.719  1.00 17.69           O  
ATOM   3338  OG  SER B  38      -5.569 -35.011  53.480  1.00 17.69           O  
ATOM   3339  HG  SER B  38      -6.098 -34.560  52.817  1.00 17.69           H  
ATOM   3340  N   GLY B  39      -4.807 -33.747  57.798  1.00 16.47           N  
ATOM   3341  H   GLY B  39      -4.508 -34.394  58.513  1.00 16.47           H  
ATOM   3342  CA  GLY B  39      -5.123 -32.409  58.356  1.00 16.47           C  
ATOM   3343  HA2 GLY B  39      -6.208 -32.347  58.270  1.00 16.47           H  
ATOM   3344  HA3 GLY B  39      -4.961 -32.501  59.430  1.00 16.47           H  
ATOM   3345  C   GLY B  39      -4.185 -31.327  57.798  1.00 16.47           C  
ATOM   3346  O   GLY B  39      -3.375 -31.577  56.903  1.00 16.47           O  
ATOM   3347  N   ASP B  40      -3.310 -30.840  58.759  1.00 16.80           N  
ATOM   3348  H   ASP B  40      -2.518 -31.429  58.971  1.00 16.80           H  
ATOM   3349  CA  ASP B  40      -3.332 -29.489  59.356  1.00 16.80           C  
ATOM   3350  HA  ASP B  40      -4.193 -29.283  58.720  1.00 16.80           H  
ATOM   3351  C   ASP B  40      -2.041 -28.739  58.998  1.00 16.80           C  
ATOM   3352  CB  ASP B  40      -3.420 -29.628  60.913  1.00 16.80           C  
ATOM   3353  HB2 ASP B  40      -2.496 -29.463  61.467  1.00 16.80           H  
ATOM   3354  HB3 ASP B  40      -3.752 -30.573  61.343  1.00 16.80           H  
ATOM   3355  O   ASP B  40      -0.959 -29.327  58.936  1.00 16.80           O  
ATOM   3356  CG  ASP B  40      -4.433 -28.625  61.479  1.00 16.80           C  
ATOM   3357  OD1 ASP B  40      -4.992 -27.798  60.727  1.00 16.80           O  
ATOM   3358  OD2 ASP B  40      -4.659 -28.677  62.708  1.00 16.80           O  
ATOM   3359  N   PRO B  41      -2.210 -27.473  58.913  1.00 17.73           N  
ATOM   3360  CA  PRO B  41      -1.335 -26.335  58.575  1.00 17.73           C  
ATOM   3361  HA  PRO B  41      -0.844 -26.460  57.610  1.00 17.73           H  
ATOM   3362  C   PRO B  41      -0.327 -26.042  59.694  1.00 17.73           C  
ATOM   3363  CB  PRO B  41      -2.330 -25.146  58.434  1.00 17.73           C  
ATOM   3364  HB2 PRO B  41      -2.439 -24.946  57.368  1.00 17.73           H  
ATOM   3365  HB3 PRO B  41      -1.917 -24.249  58.894  1.00 17.73           H  
ATOM   3366  O   PRO B  41      -0.696 -25.595  60.783  1.00 17.73           O  
ATOM   3367  CG  PRO B  41      -3.574 -25.585  59.205  1.00 17.73           C  
ATOM   3368  HG2 PRO B  41      -3.750 -24.834  59.976  1.00 17.73           H  
ATOM   3369  HG3 PRO B  41      -4.293 -25.252  58.456  1.00 17.73           H  
ATOM   3370  CD  PRO B  41      -3.334 -27.008  59.719  1.00 17.73           C  
ATOM   3371  HD2 PRO B  41      -2.627 -27.012  60.548  1.00 17.73           H  
ATOM   3372  HD3 PRO B  41      -3.920 -26.527  60.502  1.00 17.73           H  
ATOM   3373  N   ARG B  42       0.529 -26.791  59.911  1.00 16.49           N  
ATOM   3374  H   ARG B  42       1.077 -27.402  59.322  1.00 16.49           H  
ATOM   3375  CA  ARG B  42       0.928 -26.198  61.224  1.00 16.49           C  
ATOM   3376  HA  ARG B  42       0.368 -26.344  62.148  1.00 16.49           H  
ATOM   3377  C   ARG B  42       1.086 -24.680  61.098  1.00 16.49           C  
ATOM   3378  CB  ARG B  42       2.288 -26.813  61.644  1.00 16.49           C  
ATOM   3379  HB2 ARG B  42       2.882 -26.265  62.377  1.00 16.49           H  
ATOM   3380  HB3 ARG B  42       2.894 -26.944  60.747  1.00 16.49           H  
ATOM   3381  O   ARG B  42       1.139 -24.131  59.996  1.00 16.49           O  
ATOM   3382  CG  ARG B  42       2.069 -28.040  62.571  1.00 16.49           C  
ATOM   3383  HG2 ARG B  42       1.403 -28.778  62.123  1.00 16.49           H  
ATOM   3384  HG3 ARG B  42       1.662 -27.686  63.518  1.00 16.49           H  
ATOM   3385  CD  ARG B  42       3.459 -28.594  62.985  1.00 16.49           C  
ATOM   3386  HD2 ARG B  42       3.916 -27.978  63.759  1.00 16.49           H  
ATOM   3387  HD3 ARG B  42       4.091 -28.781  62.116  1.00 16.49           H  
ATOM   3388  NE  ARG B  42       3.240 -29.775  63.874  1.00 16.49           N  
ATOM   3389  HE  ARG B  42       2.372 -30.092  64.283  1.00 16.49           H  
ATOM   3390  NH1 ARG B  42       5.572 -30.065  64.223  1.00 16.49           N  
ATOM   3391 HH11 ARG B  42       6.097 -29.838  65.055  1.00 16.49           H  
ATOM   3392 HH12 ARG B  42       6.105 -29.997  63.368  1.00 16.49           H  
ATOM   3393  NH2 ARG B  42       4.006 -31.503  65.233  1.00 16.49           N  
ATOM   3394 HH21 ARG B  42       3.366 -32.281  65.296  1.00 16.49           H  
ATOM   3395 HH22 ARG B  42       4.631 -31.527  66.026  1.00 16.49           H  
ATOM   3396  CZ  ARG B  42       4.271 -30.434  64.426  1.00 16.49           C  
ATOM   3397  N   ALA B  43       1.899 -24.222  62.050  1.00 17.22           N  
ATOM   3398  H   ALA B  43       2.857 -24.194  61.731  1.00 17.22           H  
ATOM   3399  CA  ALA B  43       1.722 -23.126  63.026  1.00 17.22           C  
ATOM   3400  HA  ALA B  43       0.673 -22.896  63.208  1.00 17.22           H  
ATOM   3401  C   ALA B  43       2.338 -21.839  62.463  1.00 17.22           C  
ATOM   3402  CB  ALA B  43       2.438 -23.513  64.362  1.00 17.22           C  
ATOM   3403  HB1 ALA B  43       3.469 -23.204  64.538  1.00 17.22           H  
ATOM   3404  HB2 ALA B  43       1.709 -23.287  65.140  1.00 17.22           H  
ATOM   3405  HB3 ALA B  43       2.547 -24.576  64.576  1.00 17.22           H  
ATOM   3406  O   ALA B  43       1.689 -20.790  62.487  1.00 17.22           O  
ATOM   3407  N   ASP B  44       3.595 -21.591  62.842  1.00 16.65           N  
ATOM   3408  H   ASP B  44       4.240 -21.868  62.116  1.00 16.65           H  
ATOM   3409  CA  ASP B  44       3.901 -20.613  63.914  1.00 16.65           C  
ATOM   3410  HA  ASP B  44       2.902 -20.326  64.243  1.00 16.65           H  
ATOM   3411  C   ASP B  44       4.522 -19.351  63.304  1.00 16.65           C  
ATOM   3412  CB  ASP B  44       4.928 -21.263  64.898  1.00 16.65           C  
ATOM   3413  HB2 ASP B  44       5.090 -22.125  64.251  1.00 16.65           H  
ATOM   3414  HB3 ASP B  44       6.003 -21.365  65.044  1.00 16.65           H  
ATOM   3415  O   ASP B  44       5.219 -19.410  62.288  1.00 16.65           O  
ATOM   3416  CG  ASP B  44       4.683 -20.760  66.329  1.00 16.65           C  
ATOM   3417  OD1 ASP B  44       3.810 -19.894  66.553  1.00 16.65           O  
ATOM   3418  OD2 ASP B  44       5.393 -21.249  67.234  1.00 16.65           O  
ATOM   3419  N   PRO B  45       4.509 -18.250  64.109  1.00 17.51           N  
ATOM   3420  CA  PRO B  45       4.383 -16.795  63.923  1.00 17.51           C  
ATOM   3421  HA  PRO B  45       3.656 -16.577  63.140  1.00 17.51           H  
ATOM   3422  C   PRO B  45       5.723 -16.145  63.562  1.00 17.51           C  
ATOM   3423  CB  PRO B  45       3.904 -16.291  65.322  1.00 17.51           C  
ATOM   3424  HB2 PRO B  45       4.065 -15.228  65.148  1.00 17.51           H  
ATOM   3425  HB3 PRO B  45       2.845 -16.049  65.405  1.00 17.51           H  
ATOM   3426  O   PRO B  45       5.744 -15.203  62.765  1.00 17.51           O  
ATOM   3427  CG  PRO B  45       4.227 -17.455  66.274  1.00 17.51           C  
ATOM   3428  HG2 PRO B  45       3.343 -17.519  66.909  1.00 17.51           H  
ATOM   3429  HG3 PRO B  45       4.822 -17.572  67.180  1.00 17.51           H  
ATOM   3430  CD  PRO B  45       4.839 -18.590  65.439  1.00 17.51           C  
ATOM   3431  HD2 PRO B  45       5.752 -19.169  65.582  1.00 17.51           H  
ATOM   3432  HD3 PRO B  45       5.622 -17.846  65.292  1.00 17.51           H  
ATOM   3433  N   ARG B  46       6.792 -16.287  64.487  1.00 16.88           N  
ATOM   3434  H   ARG B  46       7.463 -17.003  64.248  1.00 16.88           H  
ATOM   3435  CA  ARG B  46       6.969 -15.008  65.237  1.00 16.88           C  
ATOM   3436  HA  ARG B  46       6.318 -14.135  65.197  1.00 16.88           H  
ATOM   3437  C   ARG B  46       7.730 -14.000  64.384  1.00 16.88           C  
ATOM   3438  CB  ARG B  46       7.789 -15.303  66.520  1.00 16.88           C  
ATOM   3439  HB2 ARG B  46       8.370 -16.202  66.316  1.00 16.88           H  
ATOM   3440  HB3 ARG B  46       8.390 -14.393  66.543  1.00 16.88           H  
ATOM   3441  O   ARG B  46       8.124 -14.294  63.253  1.00 16.88           O  
ATOM   3442  CG  ARG B  46       6.858 -15.659  67.714  1.00 16.88           C  
ATOM   3443  HG2 ARG B  46       6.130 -15.221  68.397  1.00 16.88           H  
ATOM   3444  HG3 ARG B  46       6.052 -15.443  67.012  1.00 16.88           H  
ATOM   3445  CD  ARG B  46       7.723 -15.865  68.989  1.00 16.88           C  
ATOM   3446  HD2 ARG B  46       7.926 -14.950  69.545  1.00 16.88           H  
ATOM   3447  HD3 ARG B  46       8.290 -16.778  68.805  1.00 16.88           H  
ATOM   3448  NE  ARG B  46       6.824 -16.197  70.119  1.00 16.88           N  
ATOM   3449  HE  ARG B  46       5.853 -16.472  70.134  1.00 16.88           H  
ATOM   3450  NH1 ARG B  46       8.593 -16.078  71.706  1.00 16.88           N  
ATOM   3451 HH11 ARG B  46       9.364 -16.711  71.550  1.00 16.88           H  
ATOM   3452 HH12 ARG B  46       8.694 -15.424  72.469  1.00 16.88           H  
ATOM   3453  NH2 ARG B  46       6.406 -16.614  72.373  1.00 16.88           N  
ATOM   3454 HH21 ARG B  46       5.411 -16.782  72.430  1.00 16.88           H  
ATOM   3455 HH22 ARG B  46       6.797 -16.641  73.303  1.00 16.88           H  
ATOM   3456  CZ  ARG B  46       7.284 -16.295  71.376  1.00 16.88           C  
ATOM   3457  N   ILE B  47       9.091 -13.576  64.859  1.00 16.90           N  
ATOM   3458  H   ILE B  47       9.761 -14.209  64.446  1.00 16.90           H  
ATOM   3459  CA  ILE B  47       9.545 -12.389  65.618  1.00 16.90           C  
ATOM   3460  HA  ILE B  47       8.760 -11.644  65.485  1.00 16.90           H  
ATOM   3461  C   ILE B  47      10.435 -11.540  64.711  1.00 16.90           C  
ATOM   3462  CB  ILE B  47      10.376 -12.855  66.864  1.00 16.90           C  
ATOM   3463  HB  ILE B  47      11.186 -13.519  66.562  1.00 16.90           H  
ATOM   3464  O   ILE B  47      11.011 -12.035  63.739  1.00 16.90           O  
ATOM   3465  CG1 ILE B  47       9.437 -13.646  67.822  1.00 16.90           C  
ATOM   3466 HG12 ILE B  47       8.882 -13.436  68.736  1.00 16.90           H  
ATOM   3467 HG13 ILE B  47       8.745 -12.840  67.582  1.00 16.90           H  
ATOM   3468  CG2 ILE B  47      10.939 -11.602  67.622  1.00 16.90           C  
ATOM   3469 HG21 ILE B  47      10.421 -11.440  68.568  1.00 16.90           H  
ATOM   3470 HG22 ILE B  47      10.368 -10.710  67.365  1.00 16.90           H  
ATOM   3471 HG23 ILE B  47      11.955 -11.847  67.932  1.00 16.90           H  
ATOM   3472  CD1 ILE B  47      10.228 -14.238  69.041  1.00 16.90           C  
ATOM   3473 HD11 ILE B  47      10.082 -14.468  70.096  1.00 16.90           H  
ATOM   3474 HD12 ILE B  47      10.853 -15.032  68.634  1.00 16.90           H  
ATOM   3475 HD13 ILE B  47      10.932 -13.524  69.469  1.00 16.90           H  
ATOM   3476  N   GLU B  48      11.295 -10.664  65.347  1.00 17.42           N  
ATOM   3477  H   GLU B  48      12.107 -11.258  65.263  1.00 17.42           H  
ATOM   3478  CA  GLU B  48      11.554  -9.212  65.398  1.00 17.42           C  
ATOM   3479  HA  GLU B  48      10.772  -8.818  64.750  1.00 17.42           H  
ATOM   3480  C   GLU B  48      12.863  -8.898  64.670  1.00 17.42           C  
ATOM   3481  CB  GLU B  48      11.699  -8.757  66.888  1.00 17.42           C  
ATOM   3482  HB2 GLU B  48      12.542  -9.445  66.815  1.00 17.42           H  
ATOM   3483  HB3 GLU B  48      12.298  -8.471  67.753  1.00 17.42           H  
ATOM   3484  O   GLU B  48      12.938  -7.904  63.946  1.00 17.42           O  
ATOM   3485  CG  GLU B  48      10.773  -7.535  67.176  1.00 17.42           C  
ATOM   3486  HG2 GLU B  48      11.253  -6.727  66.623  1.00 17.42           H  
ATOM   3487  HG3 GLU B  48       9.714  -7.340  67.010  1.00 17.42           H  
ATOM   3488  CD  GLU B  48      10.839  -7.159  68.661  1.00 17.42           C  
ATOM   3489  OE1 GLU B  48      10.194  -6.154  69.039  1.00 17.42           O  
ATOM   3490  OE2 GLU B  48      11.527  -7.857  69.439  1.00 17.42           O  
ATOM   3491  N   ALA B  49      14.092  -9.427  65.116  1.00 17.32           N  
ATOM   3492  H   ALA B  49      14.462 -10.350  64.938  1.00 17.32           H  
ATOM   3493  CA  ALA B  49      14.949  -8.420  65.802  1.00 17.32           C  
ATOM   3494  HA  ALA B  49      14.392  -7.586  66.228  1.00 17.32           H  
ATOM   3495  C   ALA B  49      15.830  -7.699  64.783  1.00 17.32           C  
ATOM   3496  CB  ALA B  49      15.847  -9.167  66.848  1.00 17.32           C  
ATOM   3497  HB1 ALA B  49      16.603  -9.821  66.415  1.00 17.32           H  
ATOM   3498  HB2 ALA B  49      16.194  -8.483  67.624  1.00 17.32           H  
ATOM   3499  HB3 ALA B  49      15.274  -9.830  67.497  1.00 17.32           H  
ATOM   3500  O   ALA B  49      16.033  -8.173  63.663  1.00 17.32           O  
ATOM   3501  N   SER B  50      16.608  -6.672  65.254  1.00 17.63           N  
ATOM   3502  H   SER B  50      17.313  -7.102  65.835  1.00 17.63           H  
ATOM   3503  CA  SER B  50      17.114  -5.305  65.046  1.00 17.63           C  
ATOM   3504  HA  SER B  50      16.352  -4.872  64.398  1.00 17.63           H  
ATOM   3505  C   SER B  50      18.491  -5.355  64.375  1.00 17.63           C  
ATOM   3506  CB  SER B  50      17.252  -4.571  66.419  1.00 17.63           C  
ATOM   3507  HB2 SER B  50      17.333  -3.823  67.207  1.00 17.63           H  
ATOM   3508  HB3 SER B  50      17.319  -3.648  65.842  1.00 17.63           H  
ATOM   3509  O   SER B  50      18.768  -4.548  63.485  1.00 17.63           O  
ATOM   3510  OG  SER B  50      16.806  -5.453  67.499  1.00 17.63           O  
ATOM   3511  HG  SER B  50      16.703  -5.742  68.408  1.00 17.63           H  
ATOM   3512  N   ARG B  51      19.535  -5.936  65.035  1.00 15.81           N  
ATOM   3513  H   ARG B  51      19.676  -6.930  64.923  1.00 15.81           H  
ATOM   3514  CA  ARG B  51      20.428  -4.877  65.591  1.00 15.81           C  
ATOM   3515  HA  ARG B  51      20.019  -3.873  65.703  1.00 15.81           H  
ATOM   3516  C   ARG B  51      21.442  -4.434  64.541  1.00 15.81           C  
ATOM   3517  CB  ARG B  51      21.195  -5.467  66.810  1.00 15.81           C  
ATOM   3518  HB2 ARG B  51      22.140  -4.936  66.922  1.00 15.81           H  
ATOM   3519  HB3 ARG B  51      21.284  -6.541  66.644  1.00 15.81           H  
ATOM   3520  O   ARG B  51      21.637  -3.232  64.348  1.00 15.81           O  
ATOM   3521  CG  ARG B  51      20.501  -5.075  68.143  1.00 15.81           C  
ATOM   3522  HG2 ARG B  51      20.474  -3.991  68.254  1.00 15.81           H  
ATOM   3523  HG3 ARG B  51      19.562  -5.567  68.397  1.00 15.81           H  
ATOM   3524  CD  ARG B  51      21.363  -5.597  69.325  1.00 15.81           C  
ATOM   3525  HD2 ARG B  51      22.193  -4.897  69.420  1.00 15.81           H  
ATOM   3526  HD3 ARG B  51      21.409  -6.686  69.297  1.00 15.81           H  
ATOM   3527  NE  ARG B  51      20.758  -5.112  70.596  1.00 15.81           N  
ATOM   3528  HE  ARG B  51      20.129  -4.326  70.678  1.00 15.81           H  
ATOM   3529  NH1 ARG B  51      22.480  -6.094  71.913  1.00 15.81           N  
ATOM   3530 HH11 ARG B  51      22.572  -7.019  72.309  1.00 15.81           H  
ATOM   3531 HH12 ARG B  51      23.265  -5.459  71.930  1.00 15.81           H  
ATOM   3532  NH2 ARG B  51      20.713  -4.908  72.915  1.00 15.81           N  
ATOM   3533 HH21 ARG B  51      19.861  -4.392  73.079  1.00 15.81           H  
ATOM   3534 HH22 ARG B  51      21.266  -5.066  73.745  1.00 15.81           H  
ATOM   3535  CZ  ARG B  51      21.319  -5.379  71.785  1.00 15.81           C  
ATOM   3536  N   GLU B  52      22.734  -4.829  64.606  1.00 15.67           N  
ATOM   3537  H   GLU B  52      22.797  -5.697  64.092  1.00 15.67           H  
ATOM   3538  CA  GLU B  52      23.837  -4.037  65.217  1.00 15.67           C  
ATOM   3539  HA  GLU B  52      23.574  -3.028  65.534  1.00 15.67           H  
ATOM   3540  C   GLU B  52      24.790  -3.546  64.128  1.00 15.67           C  
ATOM   3541  CB  GLU B  52      24.625  -4.952  66.200  1.00 15.67           C  
ATOM   3542  HB2 GLU B  52      25.708  -4.891  66.311  1.00 15.67           H  
ATOM   3543  HB3 GLU B  52      24.577  -5.939  65.740  1.00 15.67           H  
ATOM   3544  O   GLU B  52      25.166  -2.372  64.129  1.00 15.67           O  
ATOM   3545  CG  GLU B  52      24.347  -4.533  67.677  1.00 15.67           C  
ATOM   3546  HG2 GLU B  52      24.973  -3.710  68.022  1.00 15.67           H  
ATOM   3547  HG3 GLU B  52      23.594  -3.750  67.767  1.00 15.67           H  
ATOM   3548  CD  GLU B  52      25.096  -5.456  68.645  1.00 15.67           C  
ATOM   3549  OE1 GLU B  52      25.028  -5.201  69.869  1.00 15.67           O  
ATOM   3550  OE2 GLU B  52      25.757  -6.415  68.186  1.00 15.67           O  
ATOM   3551  N   ARG B  53      25.913  -4.246  63.823  1.00 17.28           N  
ATOM   3552  H   ARG B  53      25.783  -4.937  63.098  1.00 17.28           H  
ATOM   3553  CA  ARG B  53      27.247  -3.781  64.295  1.00 17.28           C  
ATOM   3554  HA  ARG B  53      27.157  -2.851  64.855  1.00 17.28           H  
ATOM   3555  C   ARG B  53      27.960  -3.026  63.177  1.00 17.28           C  
ATOM   3556  CB  ARG B  53      28.097  -5.029  64.675  1.00 17.28           C  
ATOM   3557  HB2 ARG B  53      28.799  -5.131  63.847  1.00 17.28           H  
ATOM   3558  HB3 ARG B  53      27.485  -5.889  64.403  1.00 17.28           H  
ATOM   3559  O   ARG B  53      27.708  -3.252  61.991  1.00 17.28           O  
ATOM   3560  CG  ARG B  53      28.364  -5.057  66.214  1.00 17.28           C  
ATOM   3561  HG2 ARG B  53      27.628  -4.365  66.623  1.00 17.28           H  
ATOM   3562  HG3 ARG B  53      29.118  -4.412  66.663  1.00 17.28           H  
ATOM   3563  CD  ARG B  53      29.185  -6.341  66.537  1.00 17.28           C  
ATOM   3564  HD2 ARG B  53      29.537  -6.360  65.506  1.00 17.28           H  
ATOM   3565  HD3 ARG B  53      29.427  -7.403  66.489  1.00 17.28           H  
ATOM   3566  NE  ARG B  53      29.335  -6.420  68.027  1.00 17.28           N  
ATOM   3567  HE  ARG B  53      28.847  -5.926  68.760  1.00 17.28           H  
ATOM   3568  NH1 ARG B  53      31.372  -7.633  67.852  1.00 17.28           N  
ATOM   3569 HH11 ARG B  53      31.524  -8.410  67.224  1.00 17.28           H  
ATOM   3570 HH12 ARG B  53      32.272  -7.327  68.195  1.00 17.28           H  
ATOM   3571  NH2 ARG B  53      30.450  -7.100  69.951  1.00 17.28           N  
ATOM   3572 HH21 ARG B  53      31.210  -6.558  70.336  1.00 17.28           H  
ATOM   3573 HH22 ARG B  53      29.831  -7.615  70.562  1.00 17.28           H  
ATOM   3574  CZ  ARG B  53      30.378  -7.051  68.588  1.00 17.28           C  
ATOM   3575  N   ARG B  54      29.188  -2.477  63.363  1.00 17.88           N  
ATOM   3576  H   ARG B  54      29.867  -3.222  63.422  1.00 17.88           H  
ATOM   3577  CA  ARG B  54      29.785  -1.130  63.488  1.00 17.88           C  
ATOM   3578  HA  ARG B  54      29.003  -0.374  63.419  1.00 17.88           H  
ATOM   3579  C   ARG B  54      30.484  -0.745  62.186  1.00 17.88           C  
ATOM   3580  CB  ARG B  54      30.844  -1.158  64.637  1.00 17.88           C  
ATOM   3581  HB2 ARG B  54      31.609  -0.388  64.540  1.00 17.88           H  
ATOM   3582  HB3 ARG B  54      31.280  -2.118  64.911  1.00 17.88           H  
ATOM   3583  O   ARG B  54      30.566  -1.544  61.251  1.00 17.88           O  
ATOM   3584  CG  ARG B  54      30.283  -0.484  65.914  1.00 17.88           C  
ATOM   3585  HG2 ARG B  54      30.032   0.552  65.689  1.00 17.88           H  
ATOM   3586  HG3 ARG B  54      29.347  -0.908  66.277  1.00 17.88           H  
ATOM   3587  CD  ARG B  54      31.408  -0.457  66.988  1.00 17.88           C  
ATOM   3588  HD2 ARG B  54      31.842  -1.443  67.154  1.00 17.88           H  
ATOM   3589  HD3 ARG B  54      31.985   0.447  66.793  1.00 17.88           H  
ATOM   3590  NE  ARG B  54      30.800  -0.046  68.286  1.00 17.88           N  
ATOM   3591  HE  ARG B  54      29.826   0.183  68.422  1.00 17.88           H  
ATOM   3592  NH1 ARG B  54      32.928   0.329  69.277  1.00 17.88           N  
ATOM   3593 HH11 ARG B  54      33.276   1.133  69.780  1.00 17.88           H  
ATOM   3594 HH12 ARG B  54      33.639  -0.341  69.020  1.00 17.88           H  
ATOM   3595  NH2 ARG B  54      30.946   0.670  70.495  1.00 17.88           N  
ATOM   3596 HH21 ARG B  54      31.001   0.079  71.312  1.00 17.88           H  
ATOM   3597 HH22 ARG B  54      30.600   1.617  70.542  1.00 17.88           H  
ATOM   3598  CZ  ARG B  54      31.562   0.308  69.334  1.00 17.88           C  
ATOM   3599  N   ALA B  55      31.866  -0.523  62.218  1.00 19.69           N  
ATOM   3600  H   ALA B  55      32.393  -1.385  62.246  1.00 19.69           H  
ATOM   3601  CA  ALA B  55      32.695   0.699  62.122  1.00 19.69           C  
ATOM   3602  HA  ALA B  55      32.063   1.586  62.165  1.00 19.69           H  
ATOM   3603  C   ALA B  55      33.462   0.699  60.795  1.00 19.69           C  
ATOM   3604  CB  ALA B  55      33.719   0.722  63.310  1.00 19.69           C  
ATOM   3605  HB1 ALA B  55      33.273   0.733  64.304  1.00 19.69           H  
ATOM   3606  HB2 ALA B  55      34.506   0.074  62.923  1.00 19.69           H  
ATOM   3607  HB3 ALA B  55      34.289   1.606  63.594  1.00 19.69           H  
ATOM   3608  O   ALA B  55      33.907  -0.345  60.311  1.00 19.69           O  
ATOM   3609  N   LEU B  56      33.687   1.899  60.126  1.00 22.05           N  
ATOM   3610  H   LEU B  56      34.198   2.431  60.816  1.00 22.05           H  
ATOM   3611  CA  LEU B  56      33.624   2.476  58.764  1.00 22.05           C  
ATOM   3612  HA  LEU B  56      33.076   1.825  58.084  1.00 22.05           H  
ATOM   3613  C   LEU B  56      35.028   2.511  58.157  1.00 22.05           C  
ATOM   3614  CB  LEU B  56      33.095   3.940  58.870  1.00 22.05           C  
ATOM   3615  HB2 LEU B  56      33.316   4.251  59.891  1.00 22.05           H  
ATOM   3616  HB3 LEU B  56      33.771   4.721  58.522  1.00 22.05           H  
ATOM   3617  O   LEU B  56      35.465   3.539  57.635  1.00 22.05           O  
ATOM   3618  CG  LEU B  56      31.586   4.065  58.511  1.00 22.05           C  
ATOM   3619  HG  LEU B  56      30.955   3.190  58.668  1.00 22.05           H  
ATOM   3620  CD1 LEU B  56      30.934   5.126  59.455  1.00 22.05           C  
ATOM   3621 HD11 LEU B  56      31.082   6.119  59.031  1.00 22.05           H  
ATOM   3622 HD12 LEU B  56      31.284   5.098  60.487  1.00 22.05           H  
ATOM   3623 HD13 LEU B  56      29.868   4.981  59.633  1.00 22.05           H  
ATOM   3624  CD2 LEU B  56      31.435   4.509  57.018  1.00 22.05           C  
ATOM   3625 HD21 LEU B  56      32.441   4.604  56.608  1.00 22.05           H  
ATOM   3626 HD22 LEU B  56      30.397   4.827  57.112  1.00 22.05           H  
ATOM   3627 HD23 LEU B  56      31.175   4.324  55.976  1.00 22.05           H  
ATOM   3628  N   GLU B  57      35.775   1.529  58.454  1.00 16.48           N  
ATOM   3629  H   GLU B  57      35.537   0.548  58.489  1.00 16.48           H  
ATOM   3630  CA  GLU B  57      37.199   1.891  58.670  1.00 16.48           C  
ATOM   3631  HA  GLU B  57      37.204   2.818  59.243  1.00 16.48           H  
ATOM   3632  C   GLU B  57      37.783   2.576  57.432  1.00 16.48           C  
ATOM   3633  CB  GLU B  57      38.003   0.584  58.941  1.00 16.48           C  
ATOM   3634  HB2 GLU B  57      39.007   0.829  58.594  1.00 16.48           H  
ATOM   3635  HB3 GLU B  57      37.547  -0.201  58.338  1.00 16.48           H  
ATOM   3636  O   GLU B  57      38.583   3.504  57.568  1.00 16.48           O  
ATOM   3637  CG  GLU B  57      38.394   0.483  60.445  1.00 16.48           C  
ATOM   3638  HG2 GLU B  57      37.863   1.397  60.711  1.00 16.48           H  
ATOM   3639  HG3 GLU B  57      38.552   0.600  61.517  1.00 16.48           H  
ATOM   3640  CD  GLU B  57      39.239  -0.771  60.695  1.00 16.48           C  
ATOM   3641  OE1 GLU B  57      39.754  -0.915  61.827  1.00 16.48           O  
ATOM   3642  OE2 GLU B  57      39.385  -1.603  59.771  1.00 16.48           O  
ATOM   3643  N   GLU B  58      37.593   2.132  56.156  1.00 16.36           N  
ATOM   3644  H   GLU B  58      36.698   2.167  55.691  1.00 16.36           H  
ATOM   3645  CA  GLU B  58      38.815   1.764  55.391  1.00 16.36           C  
ATOM   3646  HA  GLU B  58      39.604   1.429  56.064  1.00 16.36           H  
ATOM   3647  C   GLU B  58      39.334   2.978  54.615  1.00 16.36           C  
ATOM   3648  CB  GLU B  58      38.450   0.642  54.373  1.00 16.36           C  
ATOM   3649  HB2 GLU B  58      37.433   0.511  54.004  1.00 16.36           H  
ATOM   3650  HB3 GLU B  58      39.110   0.612  53.506  1.00 16.36           H  
ATOM   3651  O   GLU B  58      38.611   3.596  53.831  1.00 16.36           O  
ATOM   3652  CG  GLU B  58      38.966  -0.740  54.872  1.00 16.36           C  
ATOM   3653  HG2 GLU B  58      40.042  -0.912  54.824  1.00 16.36           H  
ATOM   3654  HG3 GLU B  58      38.418  -1.135  55.727  1.00 16.36           H  
ATOM   3655  CD  GLU B  58      38.638  -1.837  53.862  1.00 16.36           C  
ATOM   3656  OE1 GLU B  58      39.106  -2.980  54.061  1.00 16.36           O  
ATOM   3657  OE2 GLU B  58      37.919  -1.558  52.876  1.00 16.36           O  
ATOM   3658  N   ALA B  59      40.404   3.616  54.920  1.00 16.85           N  
ATOM   3659  H   ALA B  59      41.151   3.022  55.250  1.00 16.85           H  
ATOM   3660  CA  ALA B  59      40.868   5.020  54.834  1.00 16.85           C  
ATOM   3661  HA  ALA B  59      40.061   5.724  55.037  1.00 16.85           H  
ATOM   3662  C   ALA B  59      41.397   5.320  53.428  1.00 16.85           C  
ATOM   3663  CB  ALA B  59      42.015   5.230  55.879  1.00 16.85           C  
ATOM   3664  HB1 ALA B  59      41.588   5.104  56.874  1.00 16.85           H  
ATOM   3665  HB2 ALA B  59      42.920   4.633  55.768  1.00 16.85           H  
ATOM   3666  HB3 ALA B  59      42.239   6.290  55.759  1.00 16.85           H  
ATOM   3667  O   ALA B  59      41.495   6.488  53.044  1.00 16.85           O  
ATOM   3668  N   PRO B  60      41.766   4.325  52.504  1.00 17.26           N  
ATOM   3669  CA  PRO B  60      43.147   4.555  52.043  1.00 17.26           C  
ATOM   3670  HA  PRO B  60      43.873   4.736  52.836  1.00 17.26           H  
ATOM   3671  C   PRO B  60      43.236   5.743  51.077  1.00 17.26           C  
ATOM   3672  CB  PRO B  60      43.504   3.228  51.294  1.00 17.26           C  
ATOM   3673  HB2 PRO B  60      44.065   2.529  51.914  1.00 17.26           H  
ATOM   3674  HB3 PRO B  60      44.156   3.157  50.424  1.00 17.26           H  
ATOM   3675  O   PRO B  60      42.224   6.199  50.539  1.00 17.26           O  
ATOM   3676  CG  PRO B  60      42.149   2.534  51.098  1.00 17.26           C  
ATOM   3677  HG2 PRO B  60      41.902   2.429  50.042  1.00 17.26           H  
ATOM   3678  HG3 PRO B  60      42.195   1.544  51.552  1.00 17.26           H  
ATOM   3679  CD  PRO B  60      41.060   3.383  51.758  1.00 17.26           C  
ATOM   3680  HD2 PRO B  60      40.692   2.586  52.405  1.00 17.26           H  
ATOM   3681  HD3 PRO B  60      40.371   3.706  50.978  1.00 17.26           H  
ATOM   3682  N   ARG B  61      44.385   5.833  50.216  1.00 17.37           N  
ATOM   3683  H   ARG B  61      44.537   5.196  49.447  1.00 17.37           H  
ATOM   3684  CA  ARG B  61      45.341   6.944  50.033  1.00 17.37           C  
ATOM   3685  HA  ARG B  61      45.084   7.795  50.663  1.00 17.37           H  
ATOM   3686  C   ARG B  61      45.094   7.627  48.689  1.00 17.37           C  
ATOM   3687  CB  ARG B  61      46.792   6.369  50.029  1.00 17.37           C  
ATOM   3688  HB2 ARG B  61      47.313   7.126  49.444  1.00 17.37           H  
ATOM   3689  HB3 ARG B  61      46.931   5.432  49.489  1.00 17.37           H  
ATOM   3690  O   ARG B  61      45.965   8.334  48.177  1.00 17.37           O  
ATOM   3691  CG  ARG B  61      47.452   6.555  51.423  1.00 17.37           C  
ATOM   3692  HG2 ARG B  61      47.565   7.597  51.723  1.00 17.37           H  
ATOM   3693  HG3 ARG B  61      46.738   6.198  52.166  1.00 17.37           H  
ATOM   3694  CD  ARG B  61      48.917   6.033  51.341  1.00 17.37           C  
ATOM   3695  HD2 ARG B  61      48.912   5.001  50.988  1.00 17.37           H  
ATOM   3696  HD3 ARG B  61      49.401   6.781  50.714  1.00 17.37           H  
ATOM   3697  NE  ARG B  61      49.546   6.199  52.684  1.00 17.37           N  
ATOM   3698  HE  ARG B  61      48.951   6.378  53.480  1.00 17.37           H  
ATOM   3699  NH1 ARG B  61      51.724   5.771  51.829  1.00 17.37           N  
ATOM   3700 HH11 ARG B  61      52.446   6.476  51.858  1.00 17.37           H  
ATOM   3701 HH12 ARG B  61      51.914   5.091  51.106  1.00 17.37           H  
ATOM   3702  NH2 ARG B  61      51.384   6.230  54.115  1.00 17.37           N  
ATOM   3703 HH21 ARG B  61      52.377   6.247  54.297  1.00 17.37           H  
ATOM   3704 HH22 ARG B  61      50.880   6.385  54.976  1.00 17.37           H  
ATOM   3705  CZ  ARG B  61      50.871   6.062  52.859  1.00 17.37           C  
ATOM   3706  N   ARG B  62      43.928   7.896  48.117  1.00 19.33           N  
ATOM   3707  H   ARG B  62      43.325   8.499  48.659  1.00 19.33           H  
ATOM   3708  CA  ARG B  62      43.971   7.825  46.630  1.00 19.33           C  
ATOM   3709  HA  ARG B  62      44.518   6.951  46.277  1.00 19.33           H  
ATOM   3710  C   ARG B  62      44.785   8.992  46.068  1.00 19.33           C  
ATOM   3711  CB  ARG B  62      42.512   7.930  46.094  1.00 19.33           C  
ATOM   3712  HB2 ARG B  62      42.546   8.781  45.414  1.00 19.33           H  
ATOM   3713  HB3 ARG B  62      41.629   8.293  46.619  1.00 19.33           H  
ATOM   3714  O   ARG B  62      45.555   8.802  45.124  1.00 19.33           O  
ATOM   3715  CG  ARG B  62      41.937   6.514  45.799  1.00 19.33           C  
ATOM   3716  HG2 ARG B  62      41.816   6.025  46.766  1.00 19.33           H  
ATOM   3717  HG3 ARG B  62      42.422   5.810  45.123  1.00 19.33           H  
ATOM   3718  CD  ARG B  62      40.528   6.674  45.169  1.00 19.33           C  
ATOM   3719  HD2 ARG B  62      39.695   6.812  45.860  1.00 19.33           H  
ATOM   3720  HD3 ARG B  62      40.583   7.192  44.212  1.00 19.33           H  
ATOM   3721  NE  ARG B  62      40.018   5.323  44.813  1.00 19.33           N  
ATOM   3722  HE  ARG B  62      40.254   4.505  45.357  1.00 19.33           H  
ATOM   3723  NH1 ARG B  62      38.143   6.225  43.662  1.00 19.33           N  
ATOM   3724 HH11 ARG B  62      37.411   6.536  44.285  1.00 19.33           H  
ATOM   3725 HH12 ARG B  62      38.301   6.629  42.750  1.00 19.33           H  
ATOM   3726  NH2 ARG B  62      38.482   3.896  43.805  1.00 19.33           N  
ATOM   3727 HH21 ARG B  62      37.759   3.758  43.113  1.00 19.33           H  
ATOM   3728 HH22 ARG B  62      38.847   3.097  44.303  1.00 19.33           H  
ATOM   3729  CZ  ARG B  62      38.893   5.165  44.096  1.00 19.33           C  
ATOM   3730  N   GLU B  63      44.579  10.438  46.217  1.00 20.75           N  
ATOM   3731  H   GLU B  63      44.799  10.889  47.094  1.00 20.75           H  
ATOM   3732  CA  GLU B  63      44.251  11.045  44.891  1.00 20.75           C  
ATOM   3733  HA  GLU B  63      44.003  10.448  44.013  1.00 20.75           H  
ATOM   3734  C   GLU B  63      45.526  11.553  44.216  1.00 20.75           C  
ATOM   3735  CB  GLU B  63      43.291  12.250  45.120  1.00 20.75           C  
ATOM   3736  HB2 GLU B  63      42.995  13.291  45.258  1.00 20.75           H  
ATOM   3737  HB3 GLU B  63      44.141  12.721  45.614  1.00 20.75           H  
ATOM   3738  O   GLU B  63      45.454  12.211  43.176  1.00 20.75           O  
ATOM   3739  CG  GLU B  63      41.803  11.787  45.046  1.00 20.75           C  
ATOM   3740  HG2 GLU B  63      41.446  11.524  46.042  1.00 20.75           H  
ATOM   3741  HG3 GLU B  63      41.462  11.307  44.129  1.00 20.75           H  
ATOM   3742  CD  GLU B  63      40.860  12.986  45.059  1.00 20.75           C  
ATOM   3743  OE1 GLU B  63      39.641  12.783  44.854  1.00 20.75           O  
ATOM   3744  OE2 GLU B  63      41.332  14.124  45.277  1.00 20.75           O  
ATOM   3745  N   GLY B  64      46.791  11.651  44.448  1.00 20.20           N  
ATOM   3746  H   GLY B  64      47.562  11.124  44.833  1.00 20.20           H  
ATOM   3747  CA  GLY B  64      46.930  13.138  44.375  1.00 20.20           C  
ATOM   3748  HA2 GLY B  64      47.982  13.423  44.338  1.00 20.20           H  
ATOM   3749  HA3 GLY B  64      46.564  13.657  45.261  1.00 20.20           H  
ATOM   3750  C   GLY B  64      46.297  13.707  43.097  1.00 20.20           C  
ATOM   3751  O   GLY B  64      45.431  13.090  42.476  1.00 20.20           O  
ATOM   3752  N   GLY B  65      47.164  14.008  41.950  1.00 18.77           N  
ATOM   3753  H   GLY B  65      47.803  13.267  41.702  1.00 18.77           H  
ATOM   3754  CA  GLY B  65      47.476  15.268  41.238  1.00 18.77           C  
ATOM   3755  HA2 GLY B  65      46.943  16.109  41.681  1.00 18.77           H  
ATOM   3756  HA3 GLY B  65      48.544  15.337  41.446  1.00 18.77           H  
ATOM   3757  C   GLY B  65      46.748  15.343  39.888  1.00 18.77           C  
ATOM   3758  O   GLY B  65      46.002  14.438  39.510  1.00 18.77           O  
ATOM   3759  N   PRO B  66      47.430  15.956  38.661  1.00 21.17           N  
ATOM   3760  CA  PRO B  66      46.854  16.883  37.673  1.00 21.17           C  
ATOM   3761  HA  PRO B  66      46.241  17.621  38.192  1.00 21.17           H  
ATOM   3762  C   PRO B  66      46.146  16.135  36.534  1.00 21.17           C  
ATOM   3763  CB  PRO B  66      48.095  17.636  37.116  1.00 21.17           C  
ATOM   3764  HB2 PRO B  66      47.991  18.677  37.422  1.00 21.17           H  
ATOM   3765  HB3 PRO B  66      47.979  17.773  36.041  1.00 21.17           H  
ATOM   3766  O   PRO B  66      45.900  16.716  35.473  1.00 21.17           O  
ATOM   3767  CG  PRO B  66      49.292  16.931  37.758  1.00 21.17           C  
ATOM   3768  HG2 PRO B  66      49.887  17.655  38.314  1.00 21.17           H  
ATOM   3769  HG3 PRO B  66      49.888  16.510  36.948  1.00 21.17           H  
ATOM   3770  CD  PRO B  66      48.766  15.793  38.648  1.00 21.17           C  
ATOM   3771  HD2 PRO B  66      48.812  14.709  38.543  1.00 21.17           H  
ATOM   3772  HD3 PRO B  66      49.572  15.866  39.378  1.00 21.17           H  
ATOM   3773  N   THR B  67      45.065  15.438  36.685  1.00 21.45           N  
ATOM   3774  H   THR B  67      44.405  15.928  37.271  1.00 21.45           H  
ATOM   3775  CA  THR B  67      44.887  14.205  35.877  1.00 21.45           C  
ATOM   3776  HA  THR B  67      45.864  13.723  35.837  1.00 21.45           H  
ATOM   3777  C   THR B  67      44.312  14.565  34.501  1.00 21.45           C  
ATOM   3778  CB  THR B  67      43.879  13.249  36.584  1.00 21.45           C  
ATOM   3779  HB  THR B  67      42.853  13.199  36.217  1.00 21.45           H  
ATOM   3780  O   THR B  67      43.236  15.157  34.391  1.00 21.45           O  
ATOM   3781  CG2 THR B  67      44.551  11.855  36.808  1.00 21.45           C  
ATOM   3782 HG21 THR B  67      43.751  11.313  36.304  1.00 21.45           H  
ATOM   3783 HG22 THR B  67      45.465  11.304  36.588  1.00 21.45           H  
ATOM   3784 HG23 THR B  67      44.730  11.850  37.883  1.00 21.45           H  
ATOM   3785  OG1 THR B  67      43.544  13.804  37.903  1.00 21.45           O  
ATOM   3786  HG1 THR B  67      43.176  14.058  38.752  1.00 21.45           H  
ATOM   3787  N   GLU B  68      45.048  14.551  33.383  1.00 19.84           N  
ATOM   3788  H   GLU B  68      45.876  13.979  33.467  1.00 19.84           H  
ATOM   3789  CA  GLU B  68      44.846  15.326  32.138  1.00 19.84           C  
ATOM   3790  HA  GLU B  68      44.722  16.356  32.475  1.00 19.84           H  
ATOM   3791  C   GLU B  68      43.626  14.812  31.362  1.00 19.84           C  
ATOM   3792  CB  GLU B  68      46.106  15.152  31.244  1.00 19.84           C  
ATOM   3793  HB2 GLU B  68      45.599  14.225  30.978  1.00 19.84           H  
ATOM   3794  HB3 GLU B  68      46.965  14.493  31.111  1.00 19.84           H  
ATOM   3795  O   GLU B  68      43.434  13.605  31.201  1.00 19.84           O  
ATOM   3796  CG  GLU B  68      47.020  16.418  31.340  1.00 19.84           C  
ATOM   3797  HG2 GLU B  68      47.480  16.405  32.328  1.00 19.84           H  
ATOM   3798  HG3 GLU B  68      46.680  17.413  31.053  1.00 19.84           H  
ATOM   3799  CD  GLU B  68      48.208  16.300  30.384  1.00 19.84           C  
ATOM   3800  OE1 GLU B  68      48.981  17.279  30.282  1.00 19.84           O  
ATOM   3801  OE2 GLU B  68      48.368  15.237  29.743  1.00 19.84           O  
ATOM   3802  N   ARG B  69      42.556  15.657  31.062  1.00 21.50           N  
ATOM   3803  H   ARG B  69      43.066  16.529  31.030  1.00 21.50           H  
ATOM   3804  CA  ARG B  69      41.099  15.519  30.817  1.00 21.50           C  
ATOM   3805  HA  ARG B  69      40.763  14.748  31.511  1.00 21.50           H  
ATOM   3806  C   ARG B  69      40.841  14.923  29.431  1.00 21.50           C  
ATOM   3807  CB  ARG B  69      40.453  16.934  30.874  1.00 21.50           C  
ATOM   3808  HB2 ARG B  69      39.705  16.972  30.083  1.00 21.50           H  
ATOM   3809  HB3 ARG B  69      41.240  17.674  30.725  1.00 21.50           H  
ATOM   3810  O   ARG B  69      40.169  15.530  28.594  1.00 21.50           O  
ATOM   3811  CG  ARG B  69      39.858  17.208  32.282  1.00 21.50           C  
ATOM   3812  HG2 ARG B  69      39.183  16.432  32.645  1.00 21.50           H  
ATOM   3813  HG3 ARG B  69      40.695  17.406  32.950  1.00 21.50           H  
ATOM   3814  CD  ARG B  69      39.188  18.610  32.265  1.00 21.50           C  
ATOM   3815  HD2 ARG B  69      39.580  18.754  31.258  1.00 21.50           H  
ATOM   3816  HD3 ARG B  69      39.216  19.692  32.142  1.00 21.50           H  
ATOM   3817  NE  ARG B  69      38.545  18.827  33.599  1.00 21.50           N  
ATOM   3818  HE  ARG B  69      38.857  18.345  34.429  1.00 21.50           H  
ATOM   3819  NH1 ARG B  69      37.767  20.988  32.980  1.00 21.50           N  
ATOM   3820 HH11 ARG B  69      38.405  21.636  32.540  1.00 21.50           H  
ATOM   3821 HH12 ARG B  69      36.964  21.584  33.119  1.00 21.50           H  
ATOM   3822  NH2 ARG B  69      37.322  20.102  35.114  1.00 21.50           N  
ATOM   3823 HH21 ARG B  69      38.040  20.475  35.718  1.00 21.50           H  
ATOM   3824 HH22 ARG B  69      36.383  20.054  35.484  1.00 21.50           H  
ATOM   3825  CZ  ARG B  69      37.882  19.961  33.878  1.00 21.50           C  
ATOM   3826  N   LYS B  70      41.324  13.684  29.149  1.00 18.77           N  
ATOM   3827  H   LYS B  70      41.370  12.950  29.841  1.00 18.77           H  
ATOM   3828  CA  LYS B  70      41.412  13.493  27.681  1.00 18.77           C  
ATOM   3829  HA  LYS B  70      41.884  14.452  27.466  1.00 18.77           H  
ATOM   3830  C   LYS B  70      40.006  13.419  27.064  1.00 18.77           C  
ATOM   3831  CB  LYS B  70      42.141  12.150  27.394  1.00 18.77           C  
ATOM   3832  HB2 LYS B  70      41.500  11.468  26.836  1.00 18.77           H  
ATOM   3833  HB3 LYS B  70      42.122  11.578  28.322  1.00 18.77           H  
ATOM   3834  O   LYS B  70      39.055  12.958  27.700  1.00 18.77           O  
ATOM   3835  CG  LYS B  70      43.676  12.383  27.253  1.00 18.77           C  
ATOM   3836  HG2 LYS B  70      43.854  13.296  26.685  1.00 18.77           H  
ATOM   3837  HG3 LYS B  70      44.351  12.676  28.057  1.00 18.77           H  
ATOM   3838  CD  LYS B  70      44.329  11.027  26.847  1.00 18.77           C  
ATOM   3839  HD2 LYS B  70      43.930  10.600  25.927  1.00 18.77           H  
ATOM   3840  HD3 LYS B  70      44.319  10.358  27.707  1.00 18.77           H  
ATOM   3841  CE  LYS B  70      45.864  11.257  26.706  1.00 18.77           C  
ATOM   3842  HE2 LYS B  70      46.368  11.520  27.636  1.00 18.77           H  
ATOM   3843  HE3 LYS B  70      46.112  11.897  25.859  1.00 18.77           H  
ATOM   3844  NZ  LYS B  70      46.556   9.912  26.358  1.00 18.77           N  
ATOM   3845  HZ1 LYS B  70      46.868   9.938  25.398  1.00 18.77           H  
ATOM   3846  HZ2 LYS B  70      46.041   9.053  26.485  1.00 18.77           H  
ATOM   3847  HZ3 LYS B  70      47.378   9.870  26.944  1.00 18.77           H  
ATOM   3848  N   PRO B  71      39.776  13.893  25.745  1.00 19.02           N  
ATOM   3849  CA  PRO B  71      38.639  14.336  24.919  1.00 19.02           C  
ATOM   3850  HA  PRO B  71      38.015  15.056  25.448  1.00 19.02           H  
ATOM   3851  C   PRO B  71      37.794  13.151  24.430  1.00 19.02           C  
ATOM   3852  CB  PRO B  71      39.322  15.031  23.708  1.00 19.02           C  
ATOM   3853  HB2 PRO B  71      39.026  16.054  23.939  1.00 19.02           H  
ATOM   3854  HB3 PRO B  71      38.745  14.838  22.803  1.00 19.02           H  
ATOM   3855  O   PRO B  71      38.296  12.245  23.760  1.00 19.02           O  
ATOM   3856  CG  PRO B  71      40.822  14.840  23.946  1.00 19.02           C  
ATOM   3857  HG2 PRO B  71      41.281  15.775  23.626  1.00 19.02           H  
ATOM   3858  HG3 PRO B  71      41.128  14.169  23.142  1.00 19.02           H  
ATOM   3859  CD  PRO B  71      41.000  14.066  25.251  1.00 19.02           C  
ATOM   3860  HD2 PRO B  71      41.395  13.155  24.803  1.00 19.02           H  
ATOM   3861  HD3 PRO B  71      41.797  14.766  25.499  1.00 19.02           H  
ATOM   3862  N   TRP B  72      37.124  12.446  25.290  1.00 19.96           N  
ATOM   3863  H   TRP B  72      36.780  12.827  26.160  1.00 19.96           H  
ATOM   3864  CA  TRP B  72      36.696  11.126  24.744  1.00 19.96           C  
ATOM   3865  HA  TRP B  72      37.410  10.348  24.473  1.00 19.96           H  
ATOM   3866  C   TRP B  72      35.693  11.331  23.604  1.00 19.96           C  
ATOM   3867  CB  TRP B  72      36.008  10.327  25.884  1.00 19.96           C  
ATOM   3868  HB2 TRP B  72      34.965  10.563  25.675  1.00 19.96           H  
ATOM   3869  HB3 TRP B  72      35.899  10.706  26.901  1.00 19.96           H  
ATOM   3870  O   TRP B  72      34.693  12.038  23.747  1.00 19.96           O  
ATOM   3871  CG  TRP B  72      36.893   9.200  26.376  1.00 19.96           C  
ATOM   3872  CD1 TRP B  72      38.275   9.205  26.477  1.00 19.96           C  
ATOM   3873  HD1 TRP B  72      39.104   9.895  26.414  1.00 19.96           H  
ATOM   3874  CD2 TRP B  72      36.445   7.927  26.850  1.00 19.96           C  
ATOM   3875  CE2 TRP B  72      37.593   7.192  27.222  1.00 19.96           C  
ATOM   3876  CE3 TRP B  72      35.162   7.346  26.997  1.00 19.96           C  
ATOM   3877  HE3 TRP B  72      34.245   7.905  26.881  1.00 19.96           H  
ATOM   3878  NE1 TRP B  72      38.718   7.976  26.992  1.00 19.96           N  
ATOM   3879  HE1 TRP B  72      39.667   7.795  27.288  1.00 19.96           H  
ATOM   3880  CH2 TRP B  72      36.268   5.319  27.882  1.00 19.96           C  
ATOM   3881  HH2 TRP B  72      36.217   4.440  28.507  1.00 19.96           H  
ATOM   3882  CZ2 TRP B  72      37.535   5.885  27.745  1.00 19.96           C  
ATOM   3883  HZ2 TRP B  72      38.371   5.567  28.351  1.00 19.96           H  
ATOM   3884  CZ3 TRP B  72      35.087   6.033  27.512  1.00 19.96           C  
ATOM   3885  HZ3 TRP B  72      34.113   5.689  27.829  1.00 19.96           H  
ATOM   3886  N   GLY B  73      36.075  11.034  22.308  1.00 19.22           N  
ATOM   3887  H   GLY B  73      36.914  10.490  22.164  1.00 19.22           H  
ATOM   3888  CA  GLY B  73      35.500  11.257  20.956  1.00 19.22           C  
ATOM   3889  HA2 GLY B  73      35.123  11.495  19.961  1.00 19.22           H  
ATOM   3890  HA3 GLY B  73      36.375  11.814  20.620  1.00 19.22           H  
ATOM   3891  C   GLY B  73      34.190  10.486  20.765  1.00 19.22           C  
ATOM   3892  O   GLY B  73      34.068   9.325  21.160  1.00 19.22           O  
ATOM   3893  N   ASP B  74      32.992  11.152  20.932  1.00 21.41           N  
ATOM   3894  H   ASP B  74      33.189  12.128  21.098  1.00 21.41           H  
ATOM   3895  CA  ASP B  74      31.550  10.818  20.937  1.00 21.41           C  
ATOM   3896  HA  ASP B  74      31.385  10.134  21.769  1.00 21.41           H  
ATOM   3897  C   ASP B  74      31.131  10.162  19.615  1.00 21.41           C  
ATOM   3898  CB  ASP B  74      30.742  12.139  21.117  1.00 21.41           C  
ATOM   3899  HB2 ASP B  74      31.229  13.105  20.983  1.00 21.41           H  
ATOM   3900  HB3 ASP B  74      29.923  12.165  20.398  1.00 21.41           H  
ATOM   3901  O   ASP B  74      31.088  10.807  18.565  1.00 21.41           O  
ATOM   3902  CG  ASP B  74      30.430  12.379  22.596  1.00 21.41           C  
ATOM   3903  OD1 ASP B  74      30.584  11.459  23.428  1.00 21.41           O  
ATOM   3904  OD2 ASP B  74      30.015  13.514  22.917  1.00 21.41           O  
ATOM   3905  N   GLN B  75      31.514   8.855  19.324  1.00 20.03           N  
ATOM   3906  H   GLN B  75      31.804   8.435  20.196  1.00 20.03           H  
ATOM   3907  CA  GLN B  75      31.421   8.308  17.947  1.00 20.03           C  
ATOM   3908  HA  GLN B  75      31.904   9.065  17.327  1.00 20.03           H  
ATOM   3909  C   GLN B  75      29.954   8.125  17.541  1.00 20.03           C  
ATOM   3910  CB  GLN B  75      32.126   6.919  17.927  1.00 20.03           C  
ATOM   3911  HB2 GLN B  75      32.497   6.647  18.915  1.00 20.03           H  
ATOM   3912  HB3 GLN B  75      31.572   6.018  17.665  1.00 20.03           H  
ATOM   3913  O   GLN B  75      29.188   7.420  18.201  1.00 20.03           O  
ATOM   3914  CG  GLN B  75      33.413   6.977  17.056  1.00 20.03           C  
ATOM   3915  HG2 GLN B  75      33.193   7.333  16.049  1.00 20.03           H  
ATOM   3916  HG3 GLN B  75      34.135   7.662  17.502  1.00 20.03           H  
ATOM   3917  CD  GLN B  75      34.167   5.649  17.145  1.00 20.03           C  
ATOM   3918  NE2 GLN B  75      35.422   5.638  16.601  1.00 20.03           N  
ATOM   3919 HE21 GLN B  75      36.172   6.191  16.992  1.00 20.03           H  
ATOM   3920 HE22 GLN B  75      35.794   4.938  15.976  1.00 20.03           H  
ATOM   3921  OE1 GLN B  75      33.669   4.653  17.679  1.00 20.03           O  
ATOM   3922  N   TYR B  76      29.203   9.159  17.095  1.00 22.91           N  
ATOM   3923  H   TYR B  76      29.460  10.120  17.267  1.00 22.91           H  
ATOM   3924  CA  TYR B  76      27.920   9.049  16.372  1.00 22.91           C  
ATOM   3925  HA  TYR B  76      27.166   8.903  17.146  1.00 22.91           H  
ATOM   3926  C   TYR B  76      28.004   7.990  15.266  1.00 22.91           C  
ATOM   3927  CB  TYR B  76      27.599  10.421  15.711  1.00 22.91           C  
ATOM   3928  HB2 TYR B  76      27.056  10.982  14.951  1.00 22.91           H  
ATOM   3929  HB3 TYR B  76      28.606  10.547  15.313  1.00 22.91           H  
ATOM   3930  O   TYR B  76      28.972   7.935  14.504  1.00 22.91           O  
ATOM   3931  CG  TYR B  76      27.147  11.443  16.744  1.00 22.91           C  
ATOM   3932  CD1 TYR B  76      25.818  11.443  17.217  1.00 22.91           C  
ATOM   3933  HD1 TYR B  76      25.081  10.654  17.179  1.00 22.91           H  
ATOM   3934  CD2 TYR B  76      28.056  12.411  17.215  1.00 22.91           C  
ATOM   3935  HD2 TYR B  76      29.044  12.688  16.878  1.00 22.91           H  
ATOM   3936  CE1 TYR B  76      25.399  12.409  18.155  1.00 22.91           C  
ATOM   3937  HE1 TYR B  76      24.495  12.321  18.739  1.00 22.91           H  
ATOM   3938  CE2 TYR B  76      27.642  13.376  18.160  1.00 22.91           C  
ATOM   3939  HE2 TYR B  76      28.213  14.222  18.512  1.00 22.91           H  
ATOM   3940  OH  TYR B  76      25.918  14.324  19.540  1.00 22.91           O  
ATOM   3941  HH  TYR B  76      25.844  15.038  20.176  1.00 22.91           H  
ATOM   3942  CZ  TYR B  76      26.321  13.352  18.606  1.00 22.91           C  
ATOM   3943  N   ASP B  77      27.561   6.815  15.526  1.00 22.25           N  
ATOM   3944  H   ASP B  77      26.920   6.596  16.275  1.00 22.25           H  
ATOM   3945  CA  ASP B  77      27.909   5.666  14.650  1.00 22.25           C  
ATOM   3946  HA  ASP B  77      28.972   5.429  14.620  1.00 22.25           H  
ATOM   3947  C   ASP B  77      27.492   5.941  13.201  1.00 22.25           C  
ATOM   3948  CB  ASP B  77      27.142   4.409  15.165  1.00 22.25           C  
ATOM   3949  HB2 ASP B  77      26.328   4.538  15.879  1.00 22.25           H  
ATOM   3950  HB3 ASP B  77      26.541   3.922  14.397  1.00 22.25           H  
ATOM   3951  O   ASP B  77      26.308   5.914  12.858  1.00 22.25           O  
ATOM   3952  CG  ASP B  77      27.990   3.649  16.187  1.00 22.25           C  
ATOM   3953  OD1 ASP B  77      29.221   3.851  16.260  1.00 22.25           O  
ATOM   3954  OD2 ASP B  77      27.398   2.829  16.922  1.00 22.25           O  
ATOM   3955  N   TYR B  78      27.870   7.114  12.733  1.00 24.50           N  
ATOM   3956  H   TYR B  78      27.784   8.092  12.969  1.00 24.50           H  
ATOM   3957  CA  TYR B  78      27.860   7.350  11.281  1.00 24.50           C  
ATOM   3958  HA  TYR B  78      26.873   7.261  10.826  1.00 24.50           H  
ATOM   3959  C   TYR B  78      28.744   6.340  10.548  1.00 24.50           C  
ATOM   3960  CB  TYR B  78      28.415   8.780  10.999  1.00 24.50           C  
ATOM   3961  HB2 TYR B  78      28.872   9.516  10.337  1.00 24.50           H  
ATOM   3962  HB3 TYR B  78      29.453   8.467  11.109  1.00 24.50           H  
ATOM   3963  O   TYR B  78      29.911   6.138  10.892  1.00 24.50           O  
ATOM   3964  CG  TYR B  78      27.392   9.849  11.376  1.00 24.50           C  
ATOM   3965  CD1 TYR B  78      26.388  10.223  10.462  1.00 24.50           C  
ATOM   3966  HD1 TYR B  78      26.453  10.103   9.390  1.00 24.50           H  
ATOM   3967  CD2 TYR B  78      27.478  10.500  12.610  1.00 24.50           C  
ATOM   3968  HD2 TYR B  78      28.507  10.773  12.795  1.00 24.50           H  
ATOM   3969  CE1 TYR B  78      25.458  11.232  10.800  1.00 24.50           C  
ATOM   3970  HE1 TYR B  78      24.746  11.628  10.090  1.00 24.50           H  
ATOM   3971  CE2 TYR B  78      26.547  11.507  12.961  1.00 24.50           C  
ATOM   3972  HE2 TYR B  78      26.664  12.506  13.354  1.00 24.50           H  
ATOM   3973  OH  TYR B  78      24.650  12.863  12.384  1.00 24.50           O  
ATOM   3974  HH  TYR B  78      24.163  13.626  12.705  1.00 24.50           H  
ATOM   3975  CZ  TYR B  78      25.558  11.844  12.046  1.00 24.50           C  
ATOM   3976  N   LEU B  79      28.313   5.088  10.397  1.00 25.73           N  
ATOM   3977  H   LEU B  79      27.661   4.516  10.913  1.00 25.73           H  
ATOM   3978  CA  LEU B  79      29.303   4.364   9.558  1.00 25.73           C  
ATOM   3979  HA  LEU B  79      30.228   4.131  10.084  1.00 25.73           H  
ATOM   3980  C   LEU B  79      29.513   5.093   8.223  1.00 25.73           C  
ATOM   3981  CB  LEU B  79      28.749   2.943   9.255  1.00 25.73           C  
ATOM   3982  HB2 LEU B  79      28.241   3.294   8.357  1.00 25.73           H  
ATOM   3983  HB3 LEU B  79      28.149   2.120   8.866  1.00 25.73           H  
ATOM   3984  O   LEU B  79      28.562   5.376   7.491  1.00 25.73           O  
ATOM   3985  CG  LEU B  79      29.223   1.881  10.294  1.00 25.73           C  
ATOM   3986  HG  LEU B  79      29.414   2.161  11.331  1.00 25.73           H  
ATOM   3987  CD1 LEU B  79      28.092   0.822  10.478  1.00 25.73           C  
ATOM   3988 HD11 LEU B  79      28.574  -0.086  10.839  1.00 25.73           H  
ATOM   3989 HD12 LEU B  79      27.399   0.392   9.756  1.00 25.73           H  
ATOM   3990 HD13 LEU B  79      27.482   1.270  11.262  1.00 25.73           H  
ATOM   3991  CD2 LEU B  79      30.526   1.190   9.785  1.00 25.73           C  
ATOM   3992 HD21 LEU B  79      31.327   1.929   9.770  1.00 25.73           H  
ATOM   3993 HD22 LEU B  79      30.864   0.488  10.548  1.00 25.73           H  
ATOM   3994 HD23 LEU B  79      30.490   0.580   8.882  1.00 25.73           H  
ATOM   3995  N   ASN B  80      30.537   5.882   8.258  1.00 30.00           N  
ATOM   3996  H   ASN B  80      31.199   5.946   9.018  1.00 30.00           H  
ATOM   3997  CA  ASN B  80      30.993   6.674   7.097  1.00 30.00           C  
ATOM   3998  HA  ASN B  80      30.103   7.179   6.721  1.00 30.00           H  
ATOM   3999  C   ASN B  80      31.495   5.765   5.969  1.00 30.00           C  
ATOM   4000  CB  ASN B  80      32.165   7.597   7.559  1.00 30.00           C  
ATOM   4001  HB2 ASN B  80      33.017   7.815   6.915  1.00 30.00           H  
ATOM   4002  HB3 ASN B  80      32.795   6.906   8.119  1.00 30.00           H  
ATOM   4003  O   ASN B  80      32.656   5.351   5.951  1.00 30.00           O  
ATOM   4004  CG  ASN B  80      31.670   9.036   7.707  1.00 30.00           C  
ATOM   4005  ND2 ASN B  80      32.490   9.876   8.408  1.00 30.00           N  
ATOM   4006 HD21 ASN B  80      32.044  10.671   8.844  1.00 30.00           H  
ATOM   4007 HD22 ASN B  80      33.492   9.846   8.534  1.00 30.00           H  
ATOM   4008  OD1 ASN B  80      30.602   9.411   7.215  1.00 30.00           O  
ATOM   4009  N   THR B  81      30.865   4.666   5.635  1.00 31.80           N  
ATOM   4010  H   THR B  81      29.893   4.400   5.701  1.00 31.80           H  
ATOM   4011  CA  THR B  81      31.685   3.999   4.581  1.00 31.80           C  
ATOM   4012  HA  THR B  81      32.748   3.875   4.374  1.00 31.80           H  
ATOM   4013  C   THR B  81      31.505   4.733   3.253  1.00 31.80           C  
ATOM   4014  CB  THR B  81      31.226   2.524   4.401  1.00 31.80           C  
ATOM   4015  HB  THR B  81      31.555   1.993   3.508  1.00 31.80           H  
ATOM   4016  O   THR B  81      31.046   4.149   2.269  1.00 31.80           O  
ATOM   4017  CG2 THR B  81      31.785   1.648   5.565  1.00 31.80           C  
ATOM   4018 HG21 THR B  81      30.934   1.303   6.153  1.00 31.80           H  
ATOM   4019 HG22 THR B  81      32.618   2.069   6.128  1.00 31.80           H  
ATOM   4020 HG23 THR B  81      32.180   0.730   5.129  1.00 31.80           H  
ATOM   4021  OG1 THR B  81      29.758   2.469   4.452  1.00 31.80           O  
ATOM   4022  HG1 THR B  81      28.803   2.560   4.413  1.00 31.80           H  
ATOM   4023  N   ARG B  82      31.441   6.088   3.267  1.00 36.16           N  
ATOM   4024  H   ARG B  82      32.257   6.573   3.613  1.00 36.16           H  
ATOM   4025  CA  ARG B  82      30.720   6.774   2.176  1.00 36.16           C  
ATOM   4026  HA  ARG B  82      29.731   6.342   2.330  1.00 36.16           H  
ATOM   4027  C   ARG B  82      31.594   6.790   0.909  1.00 36.16           C  
ATOM   4028  CB  ARG B  82      30.441   8.233   2.616  1.00 36.16           C  
ATOM   4029  HB2 ARG B  82      31.362   8.774   2.399  1.00 36.16           H  
ATOM   4030  HB3 ARG B  82      30.264   8.222   3.691  1.00 36.16           H  
ATOM   4031  O   ARG B  82      32.691   7.352   0.896  1.00 36.16           O  
ATOM   4032  CG  ARG B  82      29.105   8.734   2.010  1.00 36.16           C  
ATOM   4033  HG2 ARG B  82      29.368   8.862   0.960  1.00 36.16           H  
ATOM   4034  HG3 ARG B  82      28.342   7.956   2.039  1.00 36.16           H  
ATOM   4035  CD  ARG B  82      28.853  10.175   2.530  1.00 36.16           C  
ATOM   4036  HD2 ARG B  82      29.698  10.670   2.051  1.00 36.16           H  
ATOM   4037  HD3 ARG B  82      29.208  10.107   3.558  1.00 36.16           H  
ATOM   4038  NE  ARG B  82      27.517  10.603   2.007  1.00 36.16           N  
ATOM   4039  HE  ARG B  82      27.067  10.050   1.292  1.00 36.16           H  
ATOM   4040  NH1 ARG B  82      27.754  12.761   3.024  1.00 36.16           N  
ATOM   4041 HH11 ARG B  82      27.723  12.926   4.020  1.00 36.16           H  
ATOM   4042 HH12 ARG B  82      28.709  13.080   2.949  1.00 36.16           H  
ATOM   4043  NH2 ARG B  82      25.799  12.149   1.755  1.00 36.16           N  
ATOM   4044 HH21 ARG B  82      25.698  12.430   0.790  1.00 36.16           H  
ATOM   4045 HH22 ARG B  82      25.250  11.426   1.311  1.00 36.16           H  
ATOM   4046  CZ  ARG B  82      27.028  11.850   2.286  1.00 36.16           C  
ATOM   4047  N   PRO B  83      31.558   5.781   0.034  1.00 39.15           N  
ATOM   4048  CA  PRO B  83      32.402   6.119  -1.125  1.00 39.15           C  
ATOM   4049  HA  PRO B  83      33.439   5.955  -0.834  1.00 39.15           H  
ATOM   4050  C   PRO B  83      31.963   7.440  -1.779  1.00 39.15           C  
ATOM   4051  CB  PRO B  83      32.165   4.944  -2.106  1.00 39.15           C  
ATOM   4052  HB2 PRO B  83      32.914   4.179  -2.308  1.00 39.15           H  
ATOM   4053  HB3 PRO B  83      32.583   5.434  -2.985  1.00 39.15           H  
ATOM   4054  O   PRO B  83      30.774   7.765  -1.820  1.00 39.15           O  
ATOM   4055  CG  PRO B  83      31.212   4.007  -1.347  1.00 39.15           C  
ATOM   4056  HG2 PRO B  83      30.508   3.204  -1.569  1.00 39.15           H  
ATOM   4057  HG3 PRO B  83      31.974   3.328  -0.965  1.00 39.15           H  
ATOM   4058  CD  PRO B  83      30.804   4.680  -0.040  1.00 39.15           C  
ATOM   4059  HD2 PRO B  83      30.627   3.735   0.474  1.00 39.15           H  
ATOM   4060  HD3 PRO B  83      29.740   4.869  -0.181  1.00 39.15           H  
ATOM   4061  N   ALA B  84      32.888   8.424  -1.858  1.00 40.77           N  
ATOM   4062  H   ALA B  84      33.695   8.257  -1.274  1.00 40.77           H  
ATOM   4063  CA  ALA B  84      32.736   9.764  -2.475  1.00 40.77           C  
ATOM   4064  HA  ALA B  84      32.202  10.418  -1.786  1.00 40.77           H  
ATOM   4065  C   ALA B  84      31.985   9.680  -3.810  1.00 40.77           C  
ATOM   4066  CB  ALA B  84      34.160  10.368  -2.715  1.00 40.77           C  
ATOM   4067  HB1 ALA B  84      34.654  10.086  -3.644  1.00 40.77           H  
ATOM   4068  HB2 ALA B  84      33.992  11.444  -2.764  1.00 40.77           H  
ATOM   4069  HB3 ALA B  84      34.853  10.229  -1.885  1.00 40.77           H  
ATOM   4070  O   ALA B  84      31.328  10.646  -4.205  1.00 40.77           O  
ATOM   4071  N   GLU B  85      31.937   8.455  -4.519  1.00 44.40           N  
ATOM   4072  H   GLU B  85      32.342   7.573  -4.239  1.00 44.40           H  
ATOM   4073  CA  GLU B  85      31.674   8.598  -5.971  1.00 44.40           C  
ATOM   4074  HA  GLU B  85      32.046   9.514  -6.428  1.00 44.40           H  
ATOM   4075  C   GLU B  85      30.169   8.550  -6.263  1.00 44.40           C  
ATOM   4076  CB  GLU B  85      32.365   7.425  -6.723  1.00 44.40           C  
ATOM   4077  HB2 GLU B  85      32.496   6.523  -6.125  1.00 44.40           H  
ATOM   4078  HB3 GLU B  85      31.998   7.378  -7.748  1.00 44.40           H  
ATOM   4079  O   GLU B  85      29.730   9.047  -7.303  1.00 44.40           O  
ATOM   4080  CG  GLU B  85      33.902   7.641  -6.804  1.00 44.40           C  
ATOM   4081  HG2 GLU B  85      34.571   7.530  -5.951  1.00 44.40           H  
ATOM   4082  HG3 GLU B  85      34.115   8.505  -7.434  1.00 44.40           H  
ATOM   4083  CD  GLU B  85      34.565   6.515  -7.596  1.00 44.40           C  
ATOM   4084  OE1 GLU B  85      35.804   6.566  -7.764  1.00 44.40           O  
ATOM   4085  OE2 GLU B  85      33.855   5.590  -8.049  1.00 44.40           O  
ATOM   4086  N   LEU B  86      29.445   7.577  -5.789  1.00 54.06           N  
ATOM   4087  H   LEU B  86      29.713   7.112  -4.933  1.00 54.06           H  
ATOM   4088  CA  LEU B  86      28.088   7.677  -6.392  1.00 54.06           C  
ATOM   4089  HA  LEU B  86      27.927   7.866  -7.454  1.00 54.06           H  
ATOM   4090  C   LEU B  86      27.346   8.880  -5.806  1.00 54.06           C  
ATOM   4091  CB  LEU B  86      27.297   6.391  -6.043  1.00 54.06           C  
ATOM   4092  HB2 LEU B  86      26.303   6.689  -5.708  1.00 54.06           H  
ATOM   4093  HB3 LEU B  86      27.731   6.068  -5.097  1.00 54.06           H  
ATOM   4094  O   LEU B  86      26.995   8.900  -4.624  1.00 54.06           O  
ATOM   4095  CG  LEU B  86      27.190   5.404  -7.240  1.00 54.06           C  
ATOM   4096  HG  LEU B  86      27.788   5.767  -8.076  1.00 54.06           H  
ATOM   4097  CD1 LEU B  86      27.284   3.949  -6.704  1.00 54.06           C  
ATOM   4098 HD11 LEU B  86      28.265   4.057  -6.242  1.00 54.06           H  
ATOM   4099 HD12 LEU B  86      27.660   2.953  -6.940  1.00 54.06           H  
ATOM   4100 HD13 LEU B  86      26.295   3.701  -7.091  1.00 54.06           H  
ATOM   4101  CD2 LEU B  86      25.839   5.623  -7.979  1.00 54.06           C  
ATOM   4102 HD21 LEU B  86      25.636   6.689  -8.080  1.00 54.06           H  
ATOM   4103 HD22 LEU B  86      25.197   5.229  -7.191  1.00 54.06           H  
ATOM   4104 HD23 LEU B  86      25.986   5.481  -9.050  1.00 54.06           H  
ATOM   4105  N   VAL B  87      27.358  10.081  -6.554  1.00 65.16           N  
ATOM   4106  H   VAL B  87      27.651  10.180  -7.515  1.00 65.16           H  
ATOM   4107  CA  VAL B  87      26.899  11.377  -6.004  1.00 65.16           C  
ATOM   4108  HA  VAL B  87      26.890  11.312  -4.916  1.00 65.16           H  
ATOM   4109  C   VAL B  87      25.455  11.619  -6.461  1.00 65.16           C  
ATOM   4110  CB  VAL B  87      27.803  12.527  -6.557  1.00 65.16           C  
ATOM   4111  HB  VAL B  87      27.693  12.821  -7.601  1.00 65.16           H  
ATOM   4112  O   VAL B  87      24.742  12.417  -5.848  1.00 65.16           O  
ATOM   4113  CG1 VAL B  87      27.467  13.858  -5.813  1.00 65.16           C  
ATOM   4114 HG11 VAL B  87      26.591  14.359  -6.225  1.00 65.16           H  
ATOM   4115 HG12 VAL B  87      27.372  13.710  -4.738  1.00 65.16           H  
ATOM   4116 HG13 VAL B  87      28.145  14.670  -6.074  1.00 65.16           H  
ATOM   4117  CG2 VAL B  87      29.307  12.164  -6.328  1.00 65.16           C  
ATOM   4118 HG21 VAL B  87      29.427  11.366  -5.595  1.00 65.16           H  
ATOM   4119 HG22 VAL B  87      29.847  12.985  -5.855  1.00 65.16           H  
ATOM   4120 HG23 VAL B  87      29.819  12.115  -7.289  1.00 65.16           H  
ATOM   4121  N   SER B  88      24.775  10.542  -7.050  1.00 89.26           N  
ATOM   4122  H   SER B  88      24.992   9.655  -7.480  1.00 89.26           H  
ATOM   4123  CA  SER B  88      23.443  11.036  -7.472  1.00 89.26           C  
ATOM   4124  HA  SER B  88      22.982  11.832  -6.887  1.00 89.26           H  
ATOM   4125  C   SER B  88      22.470   9.853  -7.552  1.00 89.26           C  
ATOM   4126  CB  SER B  88      23.568  11.706  -8.872  1.00 89.26           C  
ATOM   4127  HB2 SER B  88      23.983  12.712  -8.811  1.00 89.26           H  
ATOM   4128  HB3 SER B  88      23.997  11.208  -9.741  1.00 89.26           H  
ATOM   4129  O   SER B  88      22.849   8.734  -7.901  1.00 89.26           O  
ATOM   4130  OG  SER B  88      22.247  12.064  -9.333  1.00 89.26           O  
ATOM   4131  HG  SER B  88      21.894  12.924  -9.094  1.00 89.26           H  
ATOM   4132  N   LYS B  89      21.259  10.057  -7.188  1.00 95.37           N  
ATOM   4133  H   LYS B  89      21.027  10.898  -6.678  1.00 95.37           H  
ATOM   4134  CA  LYS B  89      20.240   8.984  -7.309  1.00 95.37           C  
ATOM   4135  HA  LYS B  89      20.907   8.170  -7.025  1.00 95.37           H  
ATOM   4136  C   LYS B  89      19.537   9.060  -8.672  1.00 95.37           C  
ATOM   4137  CB  LYS B  89      19.200   9.139  -6.176  1.00 95.37           C  
ATOM   4138  HB2 LYS B  89      19.354   9.062  -5.100  1.00 95.37           H  
ATOM   4139  HB3 LYS B  89      18.923   8.091  -6.290  1.00 95.37           H  
ATOM   4140  O   LYS B  89      18.580   8.323  -8.918  1.00 95.37           O  
ATOM   4141  CG  LYS B  89      18.443  10.496  -6.251  1.00 95.37           C  
ATOM   4142  HG2 LYS B  89      19.217  11.250  -6.108  1.00 95.37           H  
ATOM   4143  HG3 LYS B  89      18.044  10.574  -7.262  1.00 95.37           H  
ATOM   4144  CD  LYS B  89      17.481  10.593  -5.039  1.00 95.37           C  
ATOM   4145  HD2 LYS B  89      16.596   9.983  -5.221  1.00 95.37           H  
ATOM   4146  HD3 LYS B  89      18.117  10.788  -4.175  1.00 95.37           H  
ATOM   4147  CE  LYS B  89      16.895  12.019  -4.988  1.00 95.37           C  
ATOM   4148  HE2 LYS B  89      17.881  12.481  -5.011  1.00 95.37           H  
ATOM   4149  HE3 LYS B  89      16.518  12.142  -6.003  1.00 95.37           H  
ATOM   4150  NZ  LYS B  89      16.061  12.179  -3.678  1.00 95.37           N  
ATOM   4151  HZ1 LYS B  89      15.077  12.299  -3.488  1.00 95.37           H  
ATOM   4152  HZ2 LYS B  89      16.361  11.372  -3.149  1.00 95.37           H  
ATOM   4153  HZ3 LYS B  89      16.471  12.846  -3.040  1.00 95.37           H  
ATOM   4154  N   LYS B  90      20.059   9.865  -9.598  1.00 96.78           N  
ATOM   4155  H   LYS B  90      20.820  10.509  -9.436  1.00 96.78           H  
ATOM   4156  CA  LYS B  90      19.429  10.017 -10.925  1.00 96.78           C  
ATOM   4157  HA  LYS B  90      18.387   9.904 -10.626  1.00 96.78           H  
ATOM   4158  C   LYS B  90      19.989   8.973 -11.901  1.00 96.78           C  
ATOM   4159  CB  LYS B  90      19.751  11.426 -11.488  1.00 96.78           C  
ATOM   4160  HB2 LYS B  90      20.840  11.369 -11.490  1.00 96.78           H  
ATOM   4161  HB3 LYS B  90      19.649  11.517 -12.569  1.00 96.78           H  
ATOM   4162  O   LYS B  90      21.198   8.742 -11.965  1.00 96.78           O  
ATOM   4163  CG  LYS B  90      19.092  12.538 -10.605  1.00 96.78           C  
ATOM   4164  HG2 LYS B  90      18.109  12.071 -10.667  1.00 96.78           H  
ATOM   4165  HG3 LYS B  90      18.819  12.913  -9.619  1.00 96.78           H  
ATOM   4166  CD  LYS B  90      19.577  13.933 -11.107  1.00 96.78           C  
ATOM   4167  HD2 LYS B  90      20.016  14.092 -10.122  1.00 96.78           H  
ATOM   4168  HD3 LYS B  90      20.380  14.579 -11.459  1.00 96.78           H  
ATOM   4169  CE  LYS B  90      18.992  14.201 -12.534  1.00 96.78           C  
ATOM   4170  HE2 LYS B  90      17.910  14.304 -12.453  1.00 96.78           H  
ATOM   4171  HE3 LYS B  90      19.154  13.817 -13.541  1.00 96.78           H  
ATOM   4172  NZ  LYS B  90      19.463  15.595 -13.022  1.00 96.78           N  
ATOM   4173  HZ1 LYS B  90      18.758  15.968 -13.642  1.00 96.78           H  
ATOM   4174  HZ2 LYS B  90      20.266  15.448 -13.616  1.00 96.78           H  
ATOM   4175  HZ3 LYS B  90      19.553  16.440 -12.475  1.00 96.78           H  
ATOM   4176  N   GLY B  91      19.092   8.389 -12.651  1.00 95.81           N  
ATOM   4177  H   GLY B  91      18.295   9.007 -12.693  1.00 95.81           H  
ATOM   4178  CA  GLY B  91      19.509   7.434 -13.696  1.00 95.81           C  
ATOM   4179  HA2 GLY B  91      20.550   7.186 -13.491  1.00 95.81           H  
ATOM   4180  HA3 GLY B  91      18.894   6.552 -13.517  1.00 95.81           H  
ATOM   4181  C   GLY B  91      19.708   8.152 -15.038  1.00 95.81           C  
ATOM   4182  O   GLY B  91      19.271   9.289 -15.226  1.00 95.81           O  
ATOM   4183  N   THR B  92      20.347   7.388 -15.971  1.00 95.14           N  
ATOM   4184  H   THR B  92      21.202   7.043 -15.559  1.00 95.14           H  
ATOM   4185  CA  THR B  92      20.607   8.034 -17.280  1.00 95.14           C  
ATOM   4186  HA  THR B  92      20.278   9.049 -17.503  1.00 95.14           H  
ATOM   4187  C   THR B  92      19.974   7.217 -18.408  1.00 95.14           C  
ATOM   4188  CB  THR B  92      22.137   8.124 -17.532  1.00 95.14           C  
ATOM   4189  HB  THR B  92      22.434   8.454 -18.528  1.00 95.14           H  
ATOM   4190  O   THR B  92      19.837   7.719 -19.525  1.00 95.14           O  
ATOM   4191  CG2 THR B  92      22.800   9.072 -16.479  1.00 95.14           C  
ATOM   4192 HG21 THR B  92      23.829   9.141 -16.834  1.00 95.14           H  
ATOM   4193 HG22 THR B  92      22.435  10.093 -16.590  1.00 95.14           H  
ATOM   4194 HG23 THR B  92      22.919   8.737 -15.449  1.00 95.14           H  
ATOM   4195  OG1 THR B  92      22.753   6.805 -17.381  1.00 95.14           O  
ATOM   4196  HG1 THR B  92      23.573   6.416 -17.068  1.00 95.14           H  
ATOM   4197  N   ASP B  93      19.519   6.042 -18.135  1.00 93.95           N  
ATOM   4198  H   ASP B  93      19.800   5.500 -17.331  1.00 93.95           H  
ATOM   4199  CA  ASP B  93      18.965   5.179 -19.201  1.00 93.95           C  
ATOM   4200  HA  ASP B  93      19.724   5.101 -19.980  1.00 93.95           H  
ATOM   4201  C   ASP B  93      17.535   5.611 -19.562  1.00 93.95           C  
ATOM   4202  CB  ASP B  93      18.955   3.712 -18.678  1.00 93.95           C  
ATOM   4203  HB2 ASP B  93      19.711   2.970 -18.422  1.00 93.95           H  
ATOM   4204  HB3 ASP B  93      18.418   3.698 -17.730  1.00 93.95           H  
ATOM   4205  O   ASP B  93      16.744   5.992 -18.697  1.00 93.95           O  
ATOM   4206  CG  ASP B  93      18.582   2.739 -19.795  1.00 93.95           C  
ATOM   4207  OD1 ASP B  93      18.807   3.040 -20.987  1.00 93.95           O  
ATOM   4208  OD2 ASP B  93      18.064   1.652 -19.461  1.00 93.95           O  
ATOM   4209  N   GLY B  94      17.228   5.557 -20.900  1.00 97.04           N  
ATOM   4210  H   GLY B  94      17.825   5.537 -21.715  1.00 97.04           H  
ATOM   4211  CA  GLY B  94      15.861   5.882 -21.355  1.00 97.04           C  
ATOM   4212  HA2 GLY B  94      15.254   6.072 -20.470  1.00 97.04           H  
ATOM   4213  HA3 GLY B  94      15.778   5.128 -22.138  1.00 97.04           H  
ATOM   4214  C   GLY B  94      15.833   7.210 -22.113  1.00 97.04           C  
ATOM   4215  O   GLY B  94      16.833   7.929 -22.177  1.00 97.04           O  
ATOM   4216  N   VAL B  95      14.684   7.473 -22.726  1.00 98.11           N  
ATOM   4217  H   VAL B  95      13.863   6.885 -22.751  1.00 98.11           H  
ATOM   4218  CA  VAL B  95      14.522   8.722 -23.494  1.00 98.11           C  
ATOM   4219  HA  VAL B  95      15.505   8.687 -23.965  1.00 98.11           H  
ATOM   4220  C   VAL B  95      14.023   9.832 -22.551  1.00 98.11           C  
ATOM   4221  CB  VAL B  95      13.468   8.509 -24.627  1.00 98.11           C  
ATOM   4222  HB  VAL B  95      12.457   8.163 -24.413  1.00 98.11           H  
ATOM   4223  O   VAL B  95      12.990   9.693 -21.891  1.00 98.11           O  
ATOM   4224  CG1 VAL B  95      13.245   9.844 -25.404  1.00 98.11           C  
ATOM   4225 HG11 VAL B  95      12.452  10.426 -24.934  1.00 98.11           H  
ATOM   4226 HG12 VAL B  95      14.136  10.327 -25.807  1.00 98.11           H  
ATOM   4227 HG13 VAL B  95      12.752   9.656 -26.358  1.00 98.11           H  
ATOM   4228  CG2 VAL B  95      13.988   7.405 -25.608  1.00 98.11           C  
ATOM   4229 HG21 VAL B  95      14.343   6.505 -25.105  1.00 98.11           H  
ATOM   4230 HG22 VAL B  95      13.295   6.966 -26.325  1.00 98.11           H  
ATOM   4231 HG23 VAL B  95      14.734   7.894 -26.234  1.00 98.11           H  
ATOM   4232  N   PRO B  96      14.787  10.915 -22.498  1.00 98.32           N  
ATOM   4233  CA  PRO B  96      14.370  12.017 -21.620  1.00 98.32           C  
ATOM   4234  HA  PRO B  96      14.710  11.671 -20.643  1.00 98.32           H  
ATOM   4235  C   PRO B  96      13.063  12.670 -22.104  1.00 98.32           C  
ATOM   4236  CB  PRO B  96      15.543  13.034 -21.723  1.00 98.32           C  
ATOM   4237  HB2 PRO B  96      16.432  12.868 -21.116  1.00 98.32           H  
ATOM   4238  HB3 PRO B  96      15.110  14.008 -21.492  1.00 98.32           H  
ATOM   4239  O   PRO B  96      12.845  12.829 -23.308  1.00 98.32           O  
ATOM   4240  CG  PRO B  96      16.218  12.699 -23.059  1.00 98.32           C  
ATOM   4241  HG2 PRO B  96      16.560  12.765 -24.092  1.00 98.32           H  
ATOM   4242  HG3 PRO B  96      16.434  13.763 -23.158  1.00 98.32           H  
ATOM   4243  CD  PRO B  96      15.983  11.211 -23.355  1.00 98.32           C  
ATOM   4244  HD2 PRO B  96      16.006  11.023 -24.428  1.00 98.32           H  
ATOM   4245  HD3 PRO B  96      16.898  10.787 -22.941  1.00 98.32           H  
ATOM   4246  N   VAL B  97      12.250  13.002 -21.160  1.00 98.57           N  
ATOM   4247  H   VAL B  97      12.674  13.285 -20.288  1.00 98.57           H  
ATOM   4248  CA  VAL B  97      10.976  13.678 -21.485  1.00 98.57           C  
ATOM   4249  HA  VAL B  97      11.211  14.280 -22.363  1.00 98.57           H  
ATOM   4250  C   VAL B  97      10.696  14.713 -20.390  1.00 98.57           C  
ATOM   4251  CB  VAL B  97       9.778  12.677 -21.552  1.00 98.57           C  
ATOM   4252  HB  VAL B  97       8.872  13.209 -21.841  1.00 98.57           H  
ATOM   4253  O   VAL B  97      11.138  14.569 -19.247  1.00 98.57           O  
ATOM   4254  CG1 VAL B  97       9.973  11.713 -22.767  1.00 98.57           C  
ATOM   4255 HG11 VAL B  97      10.848  12.028 -23.335  1.00 98.57           H  
ATOM   4256 HG12 VAL B  97       9.236  11.949 -23.534  1.00 98.57           H  
ATOM   4257 HG13 VAL B  97       9.998  10.650 -22.523  1.00 98.57           H  
ATOM   4258  CG2 VAL B  97       9.679  11.857 -20.224  1.00 98.57           C  
ATOM   4259 HG21 VAL B  97       8.648  11.529 -20.095  1.00 98.57           H  
ATOM   4260 HG22 VAL B  97      10.316  10.973 -20.213  1.00 98.57           H  
ATOM   4261 HG23 VAL B  97       9.970  12.546 -19.431  1.00 98.57           H  
ATOM   4262  N   MET B  98      10.008  15.744 -20.802  1.00 98.70           N  
ATOM   4263  H   MET B  98       9.976  15.964 -21.787  1.00 98.70           H  
ATOM   4264  CA  MET B  98       9.605  16.753 -19.794  1.00 98.70           C  
ATOM   4265  HA  MET B  98      10.473  16.875 -19.146  1.00 98.70           H  
ATOM   4266  C   MET B  98       8.172  16.474 -19.311  1.00 98.70           C  
ATOM   4267  CB  MET B  98       9.667  18.152 -20.464  1.00 98.70           C  
ATOM   4268  HB2 MET B  98      10.556  18.523 -20.973  1.00 98.70           H  
ATOM   4269  HB3 MET B  98       9.090  18.144 -21.389  1.00 98.70           H  
ATOM   4270  O   MET B  98       7.215  16.535 -20.086  1.00 98.70           O  
ATOM   4271  CG  MET B  98       9.422  19.299 -19.441  1.00 98.70           C  
ATOM   4272  HG2 MET B  98       8.343  19.276 -19.289  1.00 98.70           H  
ATOM   4273  HG3 MET B  98       9.609  20.347 -19.676  1.00 98.70           H  
ATOM   4274  SD  MET B  98      10.690  19.281 -18.095  1.00 98.70           S  
ATOM   4275  CE  MET B  98      12.194  19.750 -19.043  1.00 98.70           C  
ATOM   4276  HE1 MET B  98      12.908  19.363 -18.316  1.00 98.70           H  
ATOM   4277  HE2 MET B  98      12.040  20.816 -18.881  1.00 98.70           H  
ATOM   4278  HE3 MET B  98      12.501  19.503 -20.060  1.00 98.70           H  
ATOM   4279  N   LEU B  99       8.070  16.257 -18.032  1.00 98.79           N  
ATOM   4280  H   LEU B  99       8.679  16.917 -17.570  1.00 98.79           H  
ATOM   4281  CA  LEU B  99       6.749  15.925 -17.446  1.00 98.79           C  
ATOM   4282  HA  LEU B  99       6.041  16.052 -18.265  1.00 98.79           H  
ATOM   4283  C   LEU B  99       6.252  17.106 -16.612  1.00 98.79           C  
ATOM   4284  CB  LEU B  99       6.886  14.690 -16.510  1.00 98.79           C  
ATOM   4285  HB2 LEU B  99       7.713  15.125 -15.950  1.00 98.79           H  
ATOM   4286  HB3 LEU B  99       5.999  14.502 -15.904  1.00 98.79           H  
ATOM   4287  O   LEU B  99       7.033  17.966 -16.199  1.00 98.79           O  
ATOM   4288  CG  LEU B  99       7.393  13.411 -17.225  1.00 98.79           C  
ATOM   4289  HG  LEU B  99       8.250  13.578 -17.878  1.00 98.79           H  
ATOM   4290  CD1 LEU B  99       7.797  12.364 -16.149  1.00 98.79           C  
ATOM   4291 HD11 LEU B  99       8.680  12.825 -15.706  1.00 98.79           H  
ATOM   4292 HD12 LEU B  99       8.333  11.539 -16.621  1.00 98.79           H  
ATOM   4293 HD13 LEU B  99       6.910  12.121 -15.565  1.00 98.79           H  
ATOM   4294  CD2 LEU B  99       6.279  12.830 -18.139  1.00 98.79           C  
ATOM   4295 HD21 LEU B  99       6.713  12.465 -19.070  1.00 98.79           H  
ATOM   4296 HD22 LEU B  99       5.462  13.545 -18.046  1.00 98.79           H  
ATOM   4297 HD23 LEU B  99       5.998  11.918 -17.611  1.00 98.79           H  
ATOM   4298  N   GLN B 100       4.952  17.169 -16.476  1.00 98.55           N  
ATOM   4299  H   GLN B 100       4.321  17.153 -17.265  1.00 98.55           H  
ATOM   4300  CA  GLN B 100       4.364  18.051 -15.447  1.00 98.55           C  
ATOM   4301  HA  GLN B 100       5.207  18.629 -15.070  1.00 98.55           H  
ATOM   4302  C   GLN B 100       3.881  17.234 -14.244  1.00 98.55           C  
ATOM   4303  CB  GLN B 100       3.145  18.802 -16.055  1.00 98.55           C  
ATOM   4304  HB2 GLN B 100       3.035  19.462 -15.195  1.00 98.55           H  
ATOM   4305  HB3 GLN B 100       2.139  18.456 -16.294  1.00 98.55           H  
ATOM   4306  O   GLN B 100       3.627  16.032 -14.351  1.00 98.55           O  
ATOM   4307  CG  GLN B 100       3.596  19.774 -17.186  1.00 98.55           C  
ATOM   4308  HG2 GLN B 100       4.135  20.629 -16.776  1.00 98.55           H  
ATOM   4309  HG3 GLN B 100       4.019  19.492 -18.150  1.00 98.55           H  
ATOM   4310  CD  GLN B 100       2.379  20.428 -17.834  1.00 98.55           C  
ATOM   4311  NE2 GLN B 100       2.530  21.741 -18.192  1.00 98.55           N  
ATOM   4312 HE21 GLN B 100       2.091  22.520 -17.722  1.00 98.55           H  
ATOM   4313 HE22 GLN B 100       3.090  21.974 -18.999  1.00 98.55           H  
ATOM   4314  OE1 GLN B 100       1.336  19.798 -18.035  1.00 98.55           O  
ATOM   4315  N   THR B 101       3.860  17.930 -13.100  1.00 98.66           N  
ATOM   4316  H   THR B 101       4.088  18.873 -12.819  1.00 98.66           H  
ATOM   4317  CA  THR B 101       3.392  17.222 -11.890  1.00 98.66           C  
ATOM   4318  HA  THR B 101       2.891  16.302 -12.191  1.00 98.66           H  
ATOM   4319  C   THR B 101       2.417  18.123 -11.126  1.00 98.66           C  
ATOM   4320  CB  THR B 101       4.588  16.872 -10.952  1.00 98.66           C  
ATOM   4321  HB  THR B 101       4.386  16.086 -10.224  1.00 98.66           H  
ATOM   4322  O   THR B 101       2.319  19.322 -11.393  1.00 98.66           O  
ATOM   4323  CG2 THR B 101       5.782  16.321 -11.778  1.00 98.66           C  
ATOM   4324 HG21 THR B 101       6.440  15.675 -12.359  1.00 98.66           H  
ATOM   4325 HG22 THR B 101       6.483  16.413 -10.948  1.00 98.66           H  
ATOM   4326 HG23 THR B 101       5.901  17.186 -12.430  1.00 98.66           H  
ATOM   4327  OG1 THR B 101       5.059  18.087 -10.274  1.00 98.66           O  
ATOM   4328  HG1 THR B 101       5.538  18.734  -9.751  1.00 98.66           H  
ATOM   4329  N   ASN B 102       1.699  17.541 -10.224  1.00 98.56           N  
ATOM   4330  H   ASN B 102       1.823  16.546 -10.096  1.00 98.56           H  
ATOM   4331  CA  ASN B 102       0.682  18.331  -9.482  1.00 98.56           C  
ATOM   4332  HA  ASN B 102       0.261  19.167 -10.039  1.00 98.56           H  
ATOM   4333  C   ASN B 102       1.316  19.080  -8.310  1.00 98.56           C  
ATOM   4334  CB  ASN B 102      -0.423  17.367  -8.958  1.00 98.56           C  
ATOM   4335  HB2 ASN B 102      -0.957  18.045  -8.292  1.00 98.56           H  
ATOM   4336  HB3 ASN B 102      -0.928  16.771  -9.719  1.00 98.56           H  
ATOM   4337  O   ASN B 102       0.747  19.138  -7.219  1.00 98.56           O  
ATOM   4338  CG  ASN B 102       0.154  16.278  -8.055  1.00 98.56           C  
ATOM   4339  ND2 ASN B 102      -0.656  15.815  -7.067  1.00 98.56           N  
ATOM   4340 HD21 ASN B 102      -0.885  16.462  -6.326  1.00 98.56           H  
ATOM   4341 HD22 ASN B 102      -0.295  15.130  -6.419  1.00 98.56           H  
ATOM   4342  OD1 ASN B 102       1.304  15.856  -8.204  1.00 98.56           O  
ATOM   4343  N   PHE B 103       2.537  19.690  -8.531  1.00 98.60           N  
ATOM   4344  H   PHE B 103       3.021  19.792  -9.412  1.00 98.60           H  
ATOM   4345  CA  PHE B 103       3.206  20.513  -7.507  1.00 98.60           C  
ATOM   4346  HA  PHE B 103       2.627  20.475  -6.584  1.00 98.60           H  
ATOM   4347  C   PHE B 103       3.390  21.937  -8.040  1.00 98.60           C  
ATOM   4348  CB  PHE B 103       4.614  19.923  -7.195  1.00 98.60           C  
ATOM   4349  HB2 PHE B 103       5.115  20.558  -7.926  1.00 98.60           H  
ATOM   4350  HB3 PHE B 103       5.589  20.028  -6.718  1.00 98.60           H  
ATOM   4351  O   PHE B 103       3.464  22.161  -9.250  1.00 98.60           O  
ATOM   4352  CG  PHE B 103       4.507  18.631  -6.399  1.00 98.60           C  
ATOM   4353  CD1 PHE B 103       4.729  18.649  -5.011  1.00 98.60           C  
ATOM   4354  HD1 PHE B 103       4.781  19.498  -4.345  1.00 98.60           H  
ATOM   4355  CD2 PHE B 103       4.213  17.426  -7.049  1.00 98.60           C  
ATOM   4356  HD2 PHE B 103       4.329  17.334  -8.119  1.00 98.60           H  
ATOM   4357  CE1 PHE B 103       4.656  17.448  -4.268  1.00 98.60           C  
ATOM   4358  HE1 PHE B 103       4.728  17.443  -3.190  1.00 98.60           H  
ATOM   4359  CE2 PHE B 103       4.134  16.225  -6.309  1.00 98.60           C  
ATOM   4360  HE2 PHE B 103       4.039  15.252  -6.767  1.00 98.60           H  
ATOM   4361  CZ  PHE B 103       4.361  16.237  -4.918  1.00 98.60           C  
ATOM   4362  HZ  PHE B 103       4.362  15.431  -4.198  1.00 98.60           H  
ATOM   4363  N   PHE B 104       3.392  22.877  -7.104  1.00 98.17           N  
ATOM   4364  H   PHE B 104       3.286  22.835  -6.100  1.00 98.17           H  
ATOM   4365  CA  PHE B 104       3.730  24.276  -7.426  1.00 98.17           C  
ATOM   4366  HA  PHE B 104       3.888  24.453  -8.490  1.00 98.17           H  
ATOM   4367  C   PHE B 104       4.927  24.710  -6.572  1.00 98.17           C  
ATOM   4368  CB  PHE B 104       2.527  25.212  -7.098  1.00 98.17           C  
ATOM   4369  HB2 PHE B 104       2.138  26.230  -7.139  1.00 98.17           H  
ATOM   4370  HB3 PHE B 104       2.634  25.370  -6.024  1.00 98.17           H  
ATOM   4371  O   PHE B 104       4.947  24.515  -5.354  1.00 98.17           O  
ATOM   4372  CG  PHE B 104       1.315  24.872  -7.949  1.00 98.17           C  
ATOM   4373  CD1 PHE B 104       1.165  25.458  -9.211  1.00 98.17           C  
ATOM   4374  HD1 PHE B 104       1.899  26.184  -9.530  1.00 98.17           H  
ATOM   4375  CD2 PHE B 104       0.339  23.996  -7.453  1.00 98.17           C  
ATOM   4376  HD2 PHE B 104       0.342  23.750  -6.402  1.00 98.17           H  
ATOM   4377  CE1 PHE B 104       0.021  25.167  -9.997  1.00 98.17           C  
ATOM   4378  HE1 PHE B 104      -0.152  25.637 -10.954  1.00 98.17           H  
ATOM   4379  CE2 PHE B 104      -0.801  23.697  -8.232  1.00 98.17           C  
ATOM   4380  HE2 PHE B 104      -1.483  22.971  -7.814  1.00 98.17           H  
ATOM   4381  CZ  PHE B 104      -0.960  24.284  -9.502  1.00 98.17           C  
ATOM   4382  HZ  PHE B 104      -1.830  23.980 -10.066  1.00 98.17           H  
ATOM   4383  N   ARG B 105       5.847  25.358  -7.245  1.00 96.96           N  
ATOM   4384  H   ARG B 105       5.795  25.653  -8.210  1.00 96.96           H  
ATOM   4385  CA  ARG B 105       7.078  25.761  -6.525  1.00 96.96           C  
ATOM   4386  HA  ARG B 105       7.408  25.024  -5.793  1.00 96.96           H  
ATOM   4387  C   ARG B 105       6.833  27.034  -5.710  1.00 96.96           C  
ATOM   4388  CB  ARG B 105       8.184  26.032  -7.585  1.00 96.96           C  
ATOM   4389  HB2 ARG B 105       8.221  25.336  -8.422  1.00 96.96           H  
ATOM   4390  HB3 ARG B 105       7.956  27.037  -7.940  1.00 96.96           H  
ATOM   4391  O   ARG B 105       6.150  27.958  -6.157  1.00 96.96           O  
ATOM   4392  CG  ARG B 105       9.565  26.259  -6.903  1.00 96.96           C  
ATOM   4393  HG2 ARG B 105       9.767  27.131  -6.281  1.00 96.96           H  
ATOM   4394  HG3 ARG B 105       9.831  25.421  -6.258  1.00 96.96           H  
ATOM   4395  CD  ARG B 105      10.662  26.417  -7.995  1.00 96.96           C  
ATOM   4396  HD2 ARG B 105      11.736  26.577  -7.897  1.00 96.96           H  
ATOM   4397  HD3 ARG B 105      10.528  27.391  -8.464  1.00 96.96           H  
ATOM   4398  NE  ARG B 105      10.946  25.083  -8.606  1.00 96.96           N  
ATOM   4399  HE  ARG B 105      11.222  24.310  -8.018  1.00 96.96           H  
ATOM   4400  NH1 ARG B 105      11.080  26.005 -10.795  1.00 96.96           N  
ATOM   4401 HH11 ARG B 105      11.874  26.618 -10.679  1.00 96.96           H  
ATOM   4402 HH12 ARG B 105      10.566  26.172 -11.648  1.00 96.96           H  
ATOM   4403  NH2 ARG B 105      11.420  23.705 -10.422  1.00 96.96           N  
ATOM   4404 HH21 ARG B 105      12.108  23.203  -9.880  1.00 96.96           H  
ATOM   4405 HH22 ARG B 105      11.331  23.489 -11.405  1.00 96.96           H  
ATOM   4406  CZ  ARG B 105      11.134  24.943  -9.931  1.00 96.96           C  
ATOM   4407  N   LEU B 106       7.362  26.977  -4.487  1.00 93.38           N  
ATOM   4408  H   LEU B 106       7.989  26.339  -4.017  1.00 93.38           H  
ATOM   4409  CA  LEU B 106       7.322  28.214  -3.687  1.00 93.38           C  
ATOM   4410  HA  LEU B 106       6.442  28.846  -3.803  1.00 93.38           H  
ATOM   4411  C   LEU B 106       8.485  29.131  -4.083  1.00 93.38           C  
ATOM   4412  CB  LEU B 106       7.459  27.829  -2.193  1.00 93.38           C  
ATOM   4413  HB2 LEU B 106       8.535  27.672  -2.265  1.00 93.38           H  
ATOM   4414  HB3 LEU B 106       6.741  27.050  -1.937  1.00 93.38           H  
ATOM   4415  O   LEU B 106       9.656  28.786  -3.909  1.00 93.38           O  
ATOM   4416  CG  LEU B 106       7.327  29.025  -1.219  1.00 93.38           C  
ATOM   4417  HG  LEU B 106       8.197  29.548  -1.615  1.00 93.38           H  
ATOM   4418  CD1 LEU B 106       5.876  29.583  -1.247  1.00 93.38           C  
ATOM   4419 HD11 LEU B 106       5.669  29.323  -0.209  1.00 93.38           H  
ATOM   4420 HD12 LEU B 106       6.190  30.619  -1.378  1.00 93.38           H  
ATOM   4421 HD13 LEU B 106       5.195  29.656  -2.095  1.00 93.38           H  
ATOM   4422  CD2 LEU B 106       7.688  28.558   0.224  1.00 93.38           C  
ATOM   4423 HD21 LEU B 106       8.087  29.441   0.721  1.00 93.38           H  
ATOM   4424 HD22 LEU B 106       8.578  27.939   0.115  1.00 93.38           H  
ATOM   4425 HD23 LEU B 106       6.986  28.105   0.925  1.00 93.38           H  
ATOM   4426  N   LYS B 107       8.189  30.342  -4.649  1.00 89.80           N  
ATOM   4427  H   LYS B 107       7.331  30.816  -4.891  1.00 89.80           H  
ATOM   4428  CA  LYS B 107       9.233  31.238  -5.206  1.00 89.80           C  
ATOM   4429  HA  LYS B 107      10.056  30.667  -5.635  1.00 89.80           H  
ATOM   4430  C   LYS B 107       9.870  32.078  -4.096  1.00 89.80           C  
ATOM   4431  CB  LYS B 107       8.580  32.200  -6.235  1.00 89.80           C  
ATOM   4432  HB2 LYS B 107       9.461  32.784  -6.499  1.00 89.80           H  
ATOM   4433  HB3 LYS B 107       7.911  32.948  -5.810  1.00 89.80           H  
ATOM   4434  O   LYS B 107      11.062  32.384  -4.169  1.00 89.80           O  
ATOM   4435  CG  LYS B 107       8.197  31.444  -7.537  1.00 89.80           C  
ATOM   4436  HG2 LYS B 107       7.653  30.514  -7.371  1.00 89.80           H  
ATOM   4437  HG3 LYS B 107       9.208  31.228  -7.885  1.00 89.80           H  
ATOM   4438  CD  LYS B 107       7.767  32.500  -8.600  1.00 89.80           C  
ATOM   4439  HD2 LYS B 107       6.984  33.043  -8.070  1.00 89.80           H  
ATOM   4440  HD3 LYS B 107       8.439  33.313  -8.877  1.00 89.80           H  
ATOM   4441  CE  LYS B 107       7.471  31.749  -9.932  1.00 89.80           C  
ATOM   4442  HE2 LYS B 107       7.075  30.977 -10.592  1.00 89.80           H  
ATOM   4443  HE3 LYS B 107       8.437  31.271 -10.099  1.00 89.80           H  
ATOM   4444  NZ  LYS B 107       7.045  32.775 -11.023  1.00 89.80           N  
ATOM   4445  HZ1 LYS B 107       6.191  33.313 -10.987  1.00 89.80           H  
ATOM   4446  HZ2 LYS B 107       7.119  32.390 -11.954  1.00 89.80           H  
ATOM   4447  HZ3 LYS B 107       7.808  33.317 -11.400  1.00 89.80           H  
ATOM   4448  N   THR B 108       8.936  32.538  -3.310  1.00 77.30           N  
ATOM   4449  H   THR B 108       7.955  32.517  -3.070  1.00 77.30           H  
ATOM   4450  CA  THR B 108       9.513  33.417  -2.271  1.00 77.30           C  
ATOM   4451  HA  THR B 108      10.588  33.536  -2.400  1.00 77.30           H  
ATOM   4452  C   THR B 108       9.259  32.801  -0.889  1.00 77.30           C  
ATOM   4453  CB  THR B 108       8.843  34.822  -2.310  1.00 77.30           C  
ATOM   4454  HB  THR B 108       9.138  35.467  -1.482  1.00 77.30           H  
ATOM   4455  O   THR B 108       8.357  31.980  -0.711  1.00 77.30           O  
ATOM   4456  CG2 THR B 108       9.316  35.602  -3.579  1.00 77.30           C  
ATOM   4457 HG21 THR B 108       9.086  36.645  -3.359  1.00 77.30           H  
ATOM   4458 HG22 THR B 108       8.924  35.477  -4.588  1.00 77.30           H  
ATOM   4459 HG23 THR B 108      10.400  35.552  -3.685  1.00 77.30           H  
ATOM   4460  OG1 THR B 108       7.395  34.691  -2.366  1.00 77.30           O  
ATOM   4461  HG1 THR B 108       6.898  35.323  -1.842  1.00 77.30           H  
ATOM   4462  N   LYS B 109      10.348  33.236  -0.100  1.00 62.23           N  
ATOM   4463  H   LYS B 109      11.094  33.900  -0.251  1.00 62.23           H  
ATOM   4464  CA  LYS B 109      10.180  32.736   1.283  1.00 62.23           C  
ATOM   4465  HA  LYS B 109       9.201  32.270   1.175  1.00 62.23           H  
ATOM   4466  C   LYS B 109       9.821  33.899   2.218  1.00 62.23           C  
ATOM   4467  CB  LYS B 109      11.518  32.113   1.772  1.00 62.23           C  
ATOM   4468  HB2 LYS B 109      12.314  32.788   1.455  1.00 62.23           H  
ATOM   4469  HB3 LYS B 109      11.563  32.034   2.858  1.00 62.23           H  
ATOM   4470  O   LYS B 109      10.243  35.038   2.008  1.00 62.23           O  
ATOM   4471  CG  LYS B 109      11.861  30.831   0.963  1.00 62.23           C  
ATOM   4472  HG2 LYS B 109      12.134  31.010  -0.077  1.00 62.23           H  
ATOM   4473  HG3 LYS B 109      10.986  30.190   1.065  1.00 62.23           H  
ATOM   4474  CD  LYS B 109      13.174  30.231   1.537  1.00 62.23           C  
ATOM   4475  HD2 LYS B 109      13.940  30.943   1.232  1.00 62.23           H  
ATOM   4476  HD3 LYS B 109      13.079  29.952   2.587  1.00 62.23           H  
ATOM   4477  CE  LYS B 109      13.567  28.993   0.676  1.00 62.23           C  
ATOM   4478  HE2 LYS B 109      13.882  29.247  -0.337  1.00 62.23           H  
ATOM   4479  HE3 LYS B 109      12.752  28.296   0.481  1.00 62.23           H  
ATOM   4480  NZ  LYS B 109      14.923  28.431   1.179  1.00 62.23           N  
ATOM   4481  HZ1 LYS B 109      15.398  29.080   1.791  1.00 62.23           H  
ATOM   4482  HZ2 LYS B 109      15.606  28.232   0.463  1.00 62.23           H  
ATOM   4483  HZ3 LYS B 109      14.749  27.558   1.657  1.00 62.23           H  
ATOM   4484  N   PRO B 110       8.729  33.865   3.143  1.00 55.52           N  
ATOM   4485  CA  PRO B 110       8.372  34.912   4.113  1.00 55.52           C  
ATOM   4486  HA  PRO B 110       7.782  35.676   3.607  1.00 55.52           H  
ATOM   4487  C   PRO B 110       9.611  35.599   4.699  1.00 55.52           C  
ATOM   4488  CB  PRO B 110       7.629  34.128   5.238  1.00 55.52           C  
ATOM   4489  HB2 PRO B 110       6.589  34.249   5.540  1.00 55.52           H  
ATOM   4490  HB3 PRO B 110       8.124  34.495   6.138  1.00 55.52           H  
ATOM   4491  O   PRO B 110      10.734  35.112   4.545  1.00 55.52           O  
ATOM   4492  CG  PRO B 110       7.563  32.695   4.709  1.00 55.52           C  
ATOM   4493  HG2 PRO B 110       7.908  32.182   5.607  1.00 55.52           H  
ATOM   4494  HG3 PRO B 110       6.667  32.153   4.407  1.00 55.52           H  
ATOM   4495  CD  PRO B 110       8.453  32.591   3.474  1.00 55.52           C  
ATOM   4496  HD2 PRO B 110       9.320  32.436   4.115  1.00 55.52           H  
ATOM   4497  HD3 PRO B 110       8.139  31.691   2.944  1.00 55.52           H  
ATOM   4498  N   GLU B 111       9.456  36.866   5.232  1.00 60.16           N  
ATOM   4499  H   GLU B 111       8.599  37.392   5.327  1.00 60.16           H  
ATOM   4500  CA  GLU B 111      10.647  37.468   5.883  1.00 60.16           C  
ATOM   4501  HA  GLU B 111      11.395  37.719   5.130  1.00 60.16           H  
ATOM   4502  C   GLU B 111      11.351  36.455   6.792  1.00 60.16           C  
ATOM   4503  CB  GLU B 111      10.190  38.675   6.750  1.00 60.16           C  
ATOM   4504  HB2 GLU B 111      11.087  39.007   7.272  1.00 60.16           H  
ATOM   4505  HB3 GLU B 111       9.382  38.391   7.425  1.00 60.16           H  
ATOM   4506  O   GLU B 111      10.740  35.853   7.678  1.00 60.16           O  
ATOM   4507  CG  GLU B 111       9.849  39.903   5.850  1.00 60.16           C  
ATOM   4508  HG2 GLU B 111      10.792  40.044   5.321  1.00 60.16           H  
ATOM   4509  HG3 GLU B 111       9.304  40.241   4.968  1.00 60.16           H  
ATOM   4510  CD  GLU B 111       9.426  41.096   6.714  1.00 60.16           C  
ATOM   4511  OE1 GLU B 111       9.134  42.165   6.132  1.00 60.16           O  
ATOM   4512  OE2 GLU B 111       9.393  40.969   7.958  1.00 60.16           O  
ATOM   4513  N   TRP B 112      12.446  35.700   6.370  1.00 61.33           N  
ATOM   4514  H   TRP B 112      13.117  36.450   6.277  1.00 61.33           H  
ATOM   4515  CA  TRP B 112      13.167  34.476   6.784  1.00 61.33           C  
ATOM   4516  HA  TRP B 112      12.700  33.545   6.462  1.00 61.33           H  
ATOM   4517  C   TRP B 112      13.252  34.407   8.312  1.00 61.33           C  
ATOM   4518  CB  TRP B 112      14.615  34.518   6.210  1.00 61.33           C  
ATOM   4519  HB2 TRP B 112      15.152  35.283   6.772  1.00 61.33           H  
ATOM   4520  HB3 TRP B 112      15.168  33.589   6.068  1.00 61.33           H  
ATOM   4521  O   TRP B 112      13.453  33.325   8.868  1.00 61.33           O  
ATOM   4522  CG  TRP B 112      14.672  35.173   4.851  1.00 61.33           C  
ATOM   4523  CD1 TRP B 112      13.619  35.414   3.987  1.00 61.33           C  
ATOM   4524  HD1 TRP B 112      12.631  34.999   3.851  1.00 61.33           H  
ATOM   4525  CD2 TRP B 112      15.856  35.651   4.204  1.00 61.33           C  
ATOM   4526  CE2 TRP B 112      15.464  36.180   2.954  1.00 61.33           C  
ATOM   4527  CE3 TRP B 112      17.220  35.681   4.583  1.00 61.33           C  
ATOM   4528  HE3 TRP B 112      17.627  35.715   5.583  1.00 61.33           H  
ATOM   4529  NE1 TRP B 112      14.092  36.048   2.824  1.00 61.33           N  
ATOM   4530  HE1 TRP B 112      13.600  36.722   2.255  1.00 61.33           H  
ATOM   4531  CH2 TRP B 112      17.718  36.770   2.419  1.00 61.33           C  
ATOM   4532  HH2 TRP B 112      18.435  37.375   1.885  1.00 61.33           H  
ATOM   4533  CZ2 TRP B 112      16.375  36.753   2.041  1.00 61.33           C  
ATOM   4534  HZ2 TRP B 112      16.116  37.447   1.255  1.00 61.33           H  
ATOM   4535  CZ3 TRP B 112      18.145  36.241   3.674  1.00 61.33           C  
ATOM   4536  HZ3 TRP B 112      19.178  36.421   3.933  1.00 61.33           H  
ATOM   4537  N   ARG B 113      12.658  35.408   9.019  1.00 72.52           N  
ATOM   4538  H   ARG B 113      12.697  36.414   8.946  1.00 72.52           H  
ATOM   4539  CA  ARG B 113      12.633  35.037  10.455  1.00 72.52           C  
ATOM   4540  HA  ARG B 113      12.956  34.058  10.809  1.00 72.52           H  
ATOM   4541  C   ARG B 113      11.227  35.244  11.023  1.00 72.52           C  
ATOM   4542  CB  ARG B 113      13.617  35.954  11.226  1.00 72.52           C  
ATOM   4543  HB2 ARG B 113      13.419  36.983  10.925  1.00 72.52           H  
ATOM   4544  HB3 ARG B 113      13.447  35.751  12.283  1.00 72.52           H  
ATOM   4545  O   ARG B 113      10.674  36.345  10.983  1.00 72.52           O  
ATOM   4546  CG  ARG B 113      15.083  35.479  11.029  1.00 72.52           C  
ATOM   4547  HG2 ARG B 113      15.189  34.489  11.472  1.00 72.52           H  
ATOM   4548  HG3 ARG B 113      15.374  35.512   9.979  1.00 72.52           H  
ATOM   4549  CD  ARG B 113      16.013  36.377  11.886  1.00 72.52           C  
ATOM   4550  HD2 ARG B 113      15.912  37.358  11.421  1.00 72.52           H  
ATOM   4551  HD3 ARG B 113      15.743  36.301  12.939  1.00 72.52           H  
ATOM   4552  NE  ARG B 113      17.389  35.799  11.843  1.00 72.52           N  
ATOM   4553  HE  ARG B 113      17.611  35.125  11.125  1.00 72.52           H  
ATOM   4554  NH1 ARG B 113      18.260  37.519  13.241  1.00 72.52           N  
ATOM   4555 HH11 ARG B 113      19.115  37.974  13.526  1.00 72.52           H  
ATOM   4556 HH12 ARG B 113      17.539  38.174  13.509  1.00 72.52           H  
ATOM   4557  NH2 ARG B 113      19.638  35.824  12.434  1.00 72.52           N  
ATOM   4558 HH21 ARG B 113      20.237  36.488  11.966  1.00 72.52           H  
ATOM   4559 HH22 ARG B 113      19.793  35.538  13.390  1.00 72.52           H  
ATOM   4560  CZ  ARG B 113      18.410  36.372  12.502  1.00 72.52           C  
ATOM   4561  N   ILE B 114      10.494  34.286  11.290  1.00 85.97           N  
ATOM   4562  H   ILE B 114      10.909  33.374  11.159  1.00 85.97           H  
ATOM   4563  CA  ILE B 114       9.140  34.316  11.879  1.00 85.97           C  
ATOM   4564  HA  ILE B 114       8.730  35.247  11.489  1.00 85.97           H  
ATOM   4565  C   ILE B 114       9.268  34.387  13.408  1.00 85.97           C  
ATOM   4566  CB  ILE B 114       8.377  33.011  11.487  1.00 85.97           C  
ATOM   4567  HB  ILE B 114       9.033  32.140  11.510  1.00 85.97           H  
ATOM   4568  O   ILE B 114      10.048  33.653  14.021  1.00 85.97           O  
ATOM   4569  CG1 ILE B 114       8.154  33.017   9.943  1.00 85.97           C  
ATOM   4570 HG12 ILE B 114       8.198  33.277   8.886  1.00 85.97           H  
ATOM   4571 HG13 ILE B 114       8.194  34.099   9.818  1.00 85.97           H  
ATOM   4572  CG2 ILE B 114       7.011  32.961  12.243  1.00 85.97           C  
ATOM   4573 HG21 ILE B 114       7.040  31.979  12.714  1.00 85.97           H  
ATOM   4574 HG22 ILE B 114       6.937  33.824  12.905  1.00 85.97           H  
ATOM   4575 HG23 ILE B 114       6.218  33.087  11.505  1.00 85.97           H  
ATOM   4576  CD1 ILE B 114       7.562  31.665   9.441  1.00 85.97           C  
ATOM   4577 HD11 ILE B 114       7.518  30.697   9.939  1.00 85.97           H  
ATOM   4578 HD12 ILE B 114       8.473  31.343   8.937  1.00 85.97           H  
ATOM   4579 HD13 ILE B 114       6.695  32.162   9.005  1.00 85.97           H  
ATOM   4580  N   VAL B 115       8.545  35.434  13.910  1.00 90.03           N  
ATOM   4581  H   VAL B 115       8.302  36.252  13.369  1.00 90.03           H  
ATOM   4582  CA  VAL B 115       8.619  35.591  15.380  1.00 90.03           C  
ATOM   4583  HA  VAL B 115       9.671  35.326  15.491  1.00 90.03           H  
ATOM   4584  C   VAL B 115       7.518  34.744  16.039  1.00 90.03           C  
ATOM   4585  CB  VAL B 115       8.399  37.085  15.757  1.00 90.03           C  
ATOM   4586  HB  VAL B 115       7.428  37.396  15.370  1.00 90.03           H  
ATOM   4587  O   VAL B 115       6.358  34.764  15.619  1.00 90.03           O  
ATOM   4588  CG1 VAL B 115       8.712  37.292  17.271  1.00 90.03           C  
ATOM   4589 HG11 VAL B 115       9.445  36.513  17.482  1.00 90.03           H  
ATOM   4590 HG12 VAL B 115       9.329  38.163  17.492  1.00 90.03           H  
ATOM   4591 HG13 VAL B 115       7.947  36.896  17.939  1.00 90.03           H  
ATOM   4592  CG2 VAL B 115       9.347  37.982  14.891  1.00 90.03           C  
ATOM   4593 HG21 VAL B 115      10.264  38.204  15.437  1.00 90.03           H  
ATOM   4594 HG22 VAL B 115       8.829  38.743  14.308  1.00 90.03           H  
ATOM   4595 HG23 VAL B 115       9.931  37.601  14.053  1.00 90.03           H  
ATOM   4596  N   HIS B 116       7.911  34.068  17.030  1.00 92.95           N  
ATOM   4597  H   HIS B 116       8.566  34.424  17.712  1.00 92.95           H  
ATOM   4598  CA  HIS B 116       7.006  33.117  17.704  1.00 92.95           C  
ATOM   4599  HA  HIS B 116       6.067  33.194  17.156  1.00 92.95           H  
ATOM   4600  C   HIS B 116       6.721  33.602  19.129  1.00 92.95           C  
ATOM   4601  CB  HIS B 116       7.700  31.718  17.752  1.00 92.95           C  
ATOM   4602  HB2 HIS B 116       8.377  30.866  17.808  1.00 92.95           H  
ATOM   4603  HB3 HIS B 116       8.600  32.049  17.233  1.00 92.95           H  
ATOM   4604  O   HIS B 116       7.638  33.917  19.891  1.00 92.95           O  
ATOM   4605  CG  HIS B 116       6.872  30.727  18.537  1.00 92.95           C  
ATOM   4606  CD2 HIS B 116       5.531  30.674  18.804  1.00 92.95           C  
ATOM   4607  HD2 HIS B 116       4.866  31.466  18.493  1.00 92.95           H  
ATOM   4608  ND1 HIS B 116       7.445  29.624  19.133  1.00 92.95           N  
ATOM   4609  CE1 HIS B 116       6.509  28.904  19.757  1.00 92.95           C  
ATOM   4610  HE1 HIS B 116       6.766  28.071  20.394  1.00 92.95           H  
ATOM   4611  NE2 HIS B 116       5.339  29.548  19.596  1.00 92.95           N  
ATOM   4612  HE2 HIS B 116       4.957  30.065  20.375  1.00 92.95           H  
ATOM   4613  N   TYR B 117       5.420  33.678  19.488  1.00 95.13           N  
ATOM   4614  H   TYR B 117       4.544  33.956  19.071  1.00 95.13           H  
ATOM   4615  CA  TYR B 117       5.028  34.110  20.838  1.00 95.13           C  
ATOM   4616  HA  TYR B 117       5.969  34.187  21.382  1.00 95.13           H  
ATOM   4617  C   TYR B 117       4.107  33.061  21.467  1.00 95.13           C  
ATOM   4618  CB  TYR B 117       4.250  35.457  20.756  1.00 95.13           C  
ATOM   4619  HB2 TYR B 117       3.281  35.742  20.347  1.00 95.13           H  
ATOM   4620  HB3 TYR B 117       4.134  35.621  21.827  1.00 95.13           H  
ATOM   4621  O   TYR B 117       3.489  32.253  20.768  1.00 95.13           O  
ATOM   4622  CG  TYR B 117       5.111  36.563  20.159  1.00 95.13           C  
ATOM   4623  CD1 TYR B 117       5.808  37.444  21.006  1.00 95.13           C  
ATOM   4624  HD1 TYR B 117       5.521  37.717  22.011  1.00 95.13           H  
ATOM   4625  CD2 TYR B 117       5.188  36.731  18.765  1.00 95.13           C  
ATOM   4626  HD2 TYR B 117       4.745  36.236  17.913  1.00 95.13           H  
ATOM   4627  CE1 TYR B 117       6.591  38.485  20.466  1.00 95.13           C  
ATOM   4628  HE1 TYR B 117       6.938  39.294  21.092  1.00 95.13           H  
ATOM   4629  CE2 TYR B 117       5.958  37.781  18.223  1.00 95.13           C  
ATOM   4630  HE2 TYR B 117       5.899  38.248  17.251  1.00 95.13           H  
ATOM   4631  OH  TYR B 117       7.441  39.645  18.566  1.00 95.13           O  
ATOM   4632  HH  TYR B 117       8.161  39.410  19.156  1.00 95.13           H  
ATOM   4633  CZ  TYR B 117       6.653  38.624  19.080  1.00 95.13           C  
ATOM   4634  N   HIS B 118       4.117  32.971  22.743  1.00 96.49           N  
ATOM   4635  H   HIS B 118       4.651  33.186  23.574  1.00 96.49           H  
ATOM   4636  CA  HIS B 118       3.091  32.228  23.486  1.00 96.49           C  
ATOM   4637  HA  HIS B 118       2.804  31.349  22.909  1.00 96.49           H  
ATOM   4638  C   HIS B 118       2.094  33.212  24.120  1.00 96.49           C  
ATOM   4639  CB  HIS B 118       3.790  31.405  24.607  1.00 96.49           C  
ATOM   4640  HB2 HIS B 118       4.055  32.084  25.417  1.00 96.49           H  
ATOM   4641  HB3 HIS B 118       4.561  30.635  24.585  1.00 96.49           H  
ATOM   4642  O   HIS B 118       2.484  34.198  24.751  1.00 96.49           O  
ATOM   4643  CG  HIS B 118       2.798  30.642  25.435  1.00 96.49           C  
ATOM   4644  CD2 HIS B 118       2.322  30.898  26.693  1.00 96.49           C  
ATOM   4645  HD2 HIS B 118       2.730  31.447  27.529  1.00 96.49           H  
ATOM   4646  ND1 HIS B 118       2.236  29.449  24.999  1.00 96.49           N  
ATOM   4647  HD1 HIS B 118       2.964  28.951  24.507  1.00 96.49           H  
ATOM   4648  CE1 HIS B 118       1.408  28.992  25.978  1.00 96.49           C  
ATOM   4649  HE1 HIS B 118       1.144  28.028  26.385  1.00 96.49           H  
ATOM   4650  NE2 HIS B 118       1.453  29.858  26.984  1.00 96.49           N  
ATOM   4651  N   VAL B 119       0.777  32.881  23.917  1.00 96.42           N  
ATOM   4652  H   VAL B 119       0.663  31.887  23.777  1.00 96.42           H  
ATOM   4653  CA  VAL B 119      -0.231  33.869  24.374  1.00 96.42           C  
ATOM   4654  HA  VAL B 119       0.285  34.716  24.826  1.00 96.42           H  
ATOM   4655  C   VAL B 119      -1.024  33.246  25.529  1.00 96.42           C  
ATOM   4656  CB  VAL B 119      -1.212  34.213  23.216  1.00 96.42           C  
ATOM   4657  HB  VAL B 119      -1.616  33.209  23.088  1.00 96.42           H  
ATOM   4658  O   VAL B 119      -1.445  32.089  25.467  1.00 96.42           O  
ATOM   4659  CG1 VAL B 119      -2.219  35.307  23.686  1.00 96.42           C  
ATOM   4660 HG11 VAL B 119      -2.473  35.948  22.842  1.00 96.42           H  
ATOM   4661 HG12 VAL B 119      -2.094  35.884  24.602  1.00 96.42           H  
ATOM   4662 HG13 VAL B 119      -2.946  34.540  23.956  1.00 96.42           H  
ATOM   4663  CG2 VAL B 119      -0.398  34.738  21.992  1.00 96.42           C  
ATOM   4664 HG21 VAL B 119      -1.008  35.095  21.162  1.00 96.42           H  
ATOM   4665 HG22 VAL B 119       0.414  34.057  21.734  1.00 96.42           H  
ATOM   4666 HG23 VAL B 119       0.089  35.616  22.414  1.00 96.42           H  
ATOM   4667  N   GLU B 120      -1.200  34.033  26.542  1.00 94.85           N  
ATOM   4668  H   GLU B 120      -0.737  34.836  26.943  1.00 94.85           H  
ATOM   4669  CA  GLU B 120      -2.007  33.575  27.692  1.00 94.85           C  
ATOM   4670  HA  GLU B 120      -2.564  32.640  27.628  1.00 94.85           H  
ATOM   4671  C   GLU B 120      -3.111  34.591  27.993  1.00 94.85           C  
ATOM   4672  CB  GLU B 120      -1.089  33.456  28.943  1.00 94.85           C  
ATOM   4673  HB2 GLU B 120      -1.678  34.229  29.435  1.00 94.85           H  
ATOM   4674  HB3 GLU B 120      -0.337  33.959  29.551  1.00 94.85           H  
ATOM   4675  O   GLU B 120      -2.936  35.799  27.815  1.00 94.85           O  
ATOM   4676  CG  GLU B 120      -0.197  32.178  28.847  1.00 94.85           C  
ATOM   4677  HG2 GLU B 120       0.256  32.285  27.861  1.00 94.85           H  
ATOM   4678  HG3 GLU B 120      -0.479  31.125  28.845  1.00 94.85           H  
ATOM   4679  CD  GLU B 120       0.672  32.040  30.102  1.00 94.85           C  
ATOM   4680  OE1 GLU B 120       1.405  31.030  30.200  1.00 94.85           O  
ATOM   4681  OE2 GLU B 120       0.622  32.931  30.979  1.00 94.85           O  
ATOM   4682  N   PHE B 121      -4.188  34.101  28.463  1.00 92.31           N  
ATOM   4683  H   PHE B 121      -4.203  33.250  29.008  1.00 92.31           H  
ATOM   4684  CA  PHE B 121      -5.327  34.987  28.784  1.00 92.31           C  
ATOM   4685  HA  PHE B 121      -5.088  36.037  28.612  1.00 92.31           H  
ATOM   4686  C   PHE B 121      -5.650  34.863  30.275  1.00 92.31           C  
ATOM   4687  CB  PHE B 121      -6.579  34.558  27.972  1.00 92.31           C  
ATOM   4688  HB2 PHE B 121      -6.705  33.509  28.240  1.00 92.31           H  
ATOM   4689  HB3 PHE B 121      -7.481  35.124  28.200  1.00 92.31           H  
ATOM   4690  O   PHE B 121      -5.608  33.774  30.850  1.00 92.31           O  
ATOM   4691  CG  PHE B 121      -6.397  34.807  26.483  1.00 92.31           C  
ATOM   4692  CD1 PHE B 121      -6.924  35.968  25.903  1.00 92.31           C  
ATOM   4693  HD1 PHE B 121      -7.261  36.757  26.559  1.00 92.31           H  
ATOM   4694  CD2 PHE B 121      -5.715  33.867  25.698  1.00 92.31           C  
ATOM   4695  HD2 PHE B 121      -5.284  32.996  26.169  1.00 92.31           H  
ATOM   4696  CE1 PHE B 121      -6.771  36.195  24.513  1.00 92.31           C  
ATOM   4697  HE1 PHE B 121      -6.940  37.203  24.164  1.00 92.31           H  
ATOM   4698  CE2 PHE B 121      -5.557  34.086  24.315  1.00 92.31           C  
ATOM   4699  HE2 PHE B 121      -4.828  33.327  24.072  1.00 92.31           H  
ATOM   4700  CZ  PHE B 121      -6.086  35.255  23.720  1.00 92.31           C  
ATOM   4701  HZ  PHE B 121      -5.569  35.677  22.871  1.00 92.31           H  
ATOM   4702  N   GLU B 122      -5.884  35.960  30.895  1.00 90.04           N  
ATOM   4703  H   GLU B 122      -5.808  36.942  30.672  1.00 90.04           H  
ATOM   4704  CA  GLU B 122      -6.350  35.965  32.293  1.00 90.04           C  
ATOM   4705  HA  GLU B 122      -6.268  34.929  32.623  1.00 90.04           H  
ATOM   4706  C   GLU B 122      -7.626  36.817  32.418  1.00 90.04           C  
ATOM   4707  CB  GLU B 122      -5.234  36.570  33.185  1.00 90.04           C  
ATOM   4708  HB2 GLU B 122      -4.273  36.251  32.782  1.00 90.04           H  
ATOM   4709  HB3 GLU B 122      -5.236  37.655  33.296  1.00 90.04           H  
ATOM   4710  O   GLU B 122      -7.618  38.021  32.152  1.00 90.04           O  
ATOM   4711  CG  GLU B 122      -5.444  36.197  34.678  1.00 90.04           C  
ATOM   4712  HG2 GLU B 122      -6.182  36.830  35.171  1.00 90.04           H  
ATOM   4713  HG3 GLU B 122      -5.429  35.154  34.995  1.00 90.04           H  
ATOM   4714  CD  GLU B 122      -4.265  36.671  35.525  1.00 90.04           C  
ATOM   4715  OE1 GLU B 122      -4.283  36.418  36.751  1.00 90.04           O  
ATOM   4716  OE2 GLU B 122      -3.330  37.293  34.973  1.00 90.04           O  
ATOM   4717  N   PRO B 123      -8.797  36.297  32.949  1.00 87.54           N  
ATOM   4718  CA  PRO B 123      -8.901  34.884  33.352  1.00 87.54           C  
ATOM   4719  HA  PRO B 123      -8.329  34.764  34.272  1.00 87.54           H  
ATOM   4720  C   PRO B 123      -8.787  33.940  32.143  1.00 87.54           C  
ATOM   4721  CB  PRO B 123     -10.325  34.783  33.976  1.00 87.54           C  
ATOM   4722  HB2 PRO B 123     -10.289  33.736  34.277  1.00 87.54           H  
ATOM   4723  HB3 PRO B 123     -10.772  34.808  34.970  1.00 87.54           H  
ATOM   4724  O   PRO B 123      -8.938  34.362  30.993  1.00 87.54           O  
ATOM   4725  CG  PRO B 123     -11.084  35.972  33.381  1.00 87.54           C  
ATOM   4726  HG2 PRO B 123     -11.880  35.390  32.917  1.00 87.54           H  
ATOM   4727  HG3 PRO B 123     -11.589  36.390  34.252  1.00 87.54           H  
ATOM   4728  CD  PRO B 123     -10.063  37.046  32.966  1.00 87.54           C  
ATOM   4729  HD2 PRO B 123     -10.940  37.693  32.937  1.00 87.54           H  
ATOM   4730  HD3 PRO B 123      -9.530  37.992  33.065  1.00 87.54           H  
ATOM   4731  N   SER B 124      -8.446  32.661  32.403  1.00 86.27           N  
ATOM   4732  H   SER B 124      -8.273  32.353  33.349  1.00 86.27           H  
ATOM   4733  CA  SER B 124      -8.176  31.684  31.323  1.00 86.27           C  
ATOM   4734  HA  SER B 124      -7.255  31.985  30.822  1.00 86.27           H  
ATOM   4735  C   SER B 124      -9.441  31.406  30.502  1.00 86.27           C  
ATOM   4736  CB  SER B 124      -7.659  30.357  31.961  1.00 86.27           C  
ATOM   4737  HB2 SER B 124      -7.217  29.451  31.547  1.00 86.27           H  
ATOM   4738  HB3 SER B 124      -6.880  30.587  32.687  1.00 86.27           H  
ATOM   4739  O   SER B 124     -10.555  31.393  31.031  1.00 86.27           O  
ATOM   4740  OG  SER B 124      -8.772  29.656  32.598  1.00 86.27           O  
ATOM   4741  HG  SER B 124      -9.218  29.186  33.307  1.00 86.27           H  
ATOM   4742  N   ILE B 125      -9.208  31.364  29.130  1.00 85.45           N  
ATOM   4743  H   ILE B 125      -8.261  31.327  28.780  1.00 85.45           H  
ATOM   4744  CA  ILE B 125     -10.318  31.022  28.208  1.00 85.45           C  
ATOM   4745  HA  ILE B 125     -11.306  31.050  28.666  1.00 85.45           H  
ATOM   4746  C   ILE B 125     -10.096  29.595  27.695  1.00 85.45           C  
ATOM   4747  CB  ILE B 125     -10.319  32.008  27.002  1.00 85.45           C  
ATOM   4748  HB  ILE B 125      -9.252  31.985  26.780  1.00 85.45           H  
ATOM   4749  O   ILE B 125      -9.050  29.274  27.126  1.00 85.45           O  
ATOM   4750  CG1 ILE B 125     -10.472  33.461  27.547  1.00 85.45           C  
ATOM   4751 HG12 ILE B 125      -9.979  33.485  28.519  1.00 85.45           H  
ATOM   4752 HG13 ILE B 125     -11.385  33.861  27.989  1.00 85.45           H  
ATOM   4753  CG2 ILE B 125     -11.512  31.659  26.052  1.00 85.45           C  
ATOM   4754 HG21 ILE B 125     -12.208  30.822  26.116  1.00 85.45           H  
ATOM   4755 HG22 ILE B 125     -12.238  32.238  26.624  1.00 85.45           H  
ATOM   4756 HG23 ILE B 125     -10.866  31.774  25.182  1.00 85.45           H  
ATOM   4757  CD1 ILE B 125     -10.287  34.525  26.414  1.00 85.45           C  
ATOM   4758 HD11 ILE B 125      -9.492  35.080  26.912  1.00 85.45           H  
ATOM   4759 HD12 ILE B 125     -11.206  35.101  26.306  1.00 85.45           H  
ATOM   4760 HD13 ILE B 125      -9.964  34.212  25.421  1.00 85.45           H  
ATOM   4761  N   GLU B 126     -11.093  28.754  27.777  1.00 71.62           N  
ATOM   4762  H   GLU B 126     -11.885  28.885  28.390  1.00 71.62           H  
ATOM   4763  CA  GLU B 126     -10.912  27.343  27.350  1.00 71.62           C  
ATOM   4764  HA  GLU B 126      -9.952  26.873  27.563  1.00 71.62           H  
ATOM   4765  C   GLU B 126     -11.158  27.194  25.846  1.00 71.62           C  
ATOM   4766  CB  GLU B 126     -11.941  26.456  28.111  1.00 71.62           C  
ATOM   4767  HB2 GLU B 126     -12.175  25.654  27.410  1.00 71.62           H  
ATOM   4768  HB3 GLU B 126     -12.983  26.721  28.288  1.00 71.62           H  
ATOM   4769  O   GLU B 126     -10.470  26.408  25.190  1.00 71.62           O  
ATOM   4770  CG  GLU B 126     -11.530  26.291  29.605  1.00 71.62           C  
ATOM   4771  HG2 GLU B 126     -11.826  27.112  30.258  1.00 71.62           H  
ATOM   4772  HG3 GLU B 126     -10.555  25.830  29.761  1.00 71.62           H  
ATOM   4773  CD  GLU B 126     -12.388  25.223  30.284  1.00 71.62           C  
ATOM   4774  OE1 GLU B 126     -12.131  24.931  31.474  1.00 71.62           O  
ATOM   4775  OE2 GLU B 126     -13.310  24.680  29.634  1.00 71.62           O  
ATOM   4776  N   ASN B 127     -12.012  28.138  25.290  1.00 73.95           N  
ATOM   4777  H   ASN B 127     -12.369  28.729  26.027  1.00 73.95           H  
ATOM   4778  CA  ASN B 127     -12.371  28.004  23.858  1.00 73.95           C  
ATOM   4779  HA  ASN B 127     -12.836  27.020  23.793  1.00 73.95           H  
ATOM   4780  C   ASN B 127     -11.374  28.764  22.964  1.00 73.95           C  
ATOM   4781  CB  ASN B 127     -13.803  28.570  23.661  1.00 73.95           C  
ATOM   4782  HB2 ASN B 127     -14.330  28.361  24.592  1.00 73.95           H  
ATOM   4783  HB3 ASN B 127     -14.499  29.405  23.585  1.00 73.95           H  
ATOM   4784  O   ASN B 127     -11.276  29.991  23.021  1.00 73.95           O  
ATOM   4785  CG  ASN B 127     -14.291  28.304  22.237  1.00 73.95           C  
ATOM   4786  ND2 ASN B 127     -15.653  28.253  22.081  1.00 73.95           N  
ATOM   4787 HD21 ASN B 127     -16.170  27.850  22.849  1.00 73.95           H  
ATOM   4788 HD22 ASN B 127     -16.240  28.440  21.281  1.00 73.95           H  
ATOM   4789  OD1 ASN B 127     -13.507  28.146  21.297  1.00 73.95           O  
ATOM   4790  N   PRO B 128     -10.701  28.095  22.116  1.00 80.02           N  
ATOM   4791  CA  PRO B 128      -9.697  28.730  21.244  1.00 80.02           C  
ATOM   4792  HA  PRO B 128      -8.899  29.184  21.832  1.00 80.02           H  
ATOM   4793  C   PRO B 128     -10.327  29.775  20.315  1.00 80.02           C  
ATOM   4794  CB  PRO B 128      -9.148  27.539  20.394  1.00 80.02           C  
ATOM   4795  HB2 PRO B 128      -9.010  26.853  19.558  1.00 80.02           H  
ATOM   4796  HB3 PRO B 128      -8.491  28.135  19.760  1.00 80.02           H  
ATOM   4797  O   PRO B 128      -9.674  30.770  19.989  1.00 80.02           O  
ATOM   4798  CG  PRO B 128      -9.447  26.307  21.252  1.00 80.02           C  
ATOM   4799  HG2 PRO B 128      -9.537  25.274  20.914  1.00 80.02           H  
ATOM   4800  HG3 PRO B 128      -8.410  26.159  21.554  1.00 80.02           H  
ATOM   4801  CD  PRO B 128     -10.654  26.618  22.145  1.00 80.02           C  
ATOM   4802  HD2 PRO B 128     -11.469  25.949  21.869  1.00 80.02           H  
ATOM   4803  HD3 PRO B 128     -10.080  26.340  23.029  1.00 80.02           H  
ATOM   4804  N   ARG B 129     -11.580  29.537  19.923  1.00 79.17           N  
ATOM   4805  H   ARG B 129     -11.930  28.596  20.036  1.00 79.17           H  
ATOM   4806  CA  ARG B 129     -12.220  30.534  19.027  1.00 79.17           C  
ATOM   4807  HA  ARG B 129     -11.641  30.818  18.148  1.00 79.17           H  
ATOM   4808  C   ARG B 129     -12.402  31.877  19.733  1.00 79.17           C  
ATOM   4809  CB  ARG B 129     -13.619  30.004  18.601  1.00 79.17           C  
ATOM   4810  HB2 ARG B 129     -14.343  30.678  18.143  1.00 79.17           H  
ATOM   4811  HB3 ARG B 129     -14.210  29.785  19.490  1.00 79.17           H  
ATOM   4812  O   ARG B 129     -12.255  32.925  19.100  1.00 79.17           O  
ATOM   4813  CG  ARG B 129     -13.499  29.029  17.397  1.00 79.17           C  
ATOM   4814  HG2 ARG B 129     -13.173  29.625  16.544  1.00 79.17           H  
ATOM   4815  HG3 ARG B 129     -12.982  28.088  17.584  1.00 79.17           H  
ATOM   4816  CD  ARG B 129     -14.930  28.668  16.910  1.00 79.17           C  
ATOM   4817  HD2 ARG B 129     -15.543  28.278  17.722  1.00 79.17           H  
ATOM   4818  HD3 ARG B 129     -15.355  29.348  16.171  1.00 79.17           H  
ATOM   4819  NE  ARG B 129     -14.827  27.499  15.997  1.00 79.17           N  
ATOM   4820  HE  ARG B 129     -14.016  27.431  15.399  1.00 79.17           H  
ATOM   4821  NH1 ARG B 129     -17.042  26.807  16.496  1.00 79.17           N  
ATOM   4822 HH11 ARG B 129     -17.227  26.475  17.432  1.00 79.17           H  
ATOM   4823 HH12 ARG B 129     -17.715  27.456  16.115  1.00 79.17           H  
ATOM   4824  NH2 ARG B 129     -15.689  25.620  14.957  1.00 79.17           N  
ATOM   4825 HH21 ARG B 129     -14.902  25.771  14.342  1.00 79.17           H  
ATOM   4826 HH22 ARG B 129     -16.416  25.517  14.264  1.00 79.17           H  
ATOM   4827  CZ  ARG B 129     -15.855  26.643  15.834  1.00 79.17           C  
ATOM   4828  N   VAL B 130     -12.753  31.721  20.998  1.00 83.45           N  
ATOM   4829  H   VAL B 130     -12.906  30.923  21.598  1.00 83.45           H  
ATOM   4830  CA  VAL B 130     -12.898  32.990  21.746  1.00 83.45           C  
ATOM   4831  HA  VAL B 130     -13.623  33.593  21.199  1.00 83.45           H  
ATOM   4832  C   VAL B 130     -11.521  33.648  21.916  1.00 83.45           C  
ATOM   4833  CB  VAL B 130     -13.497  32.690  23.156  1.00 83.45           C  
ATOM   4834  HB  VAL B 130     -12.722  32.132  23.681  1.00 83.45           H  
ATOM   4835  O   VAL B 130     -11.410  34.872  21.820  1.00 83.45           O  
ATOM   4836  CG1 VAL B 130     -13.617  34.018  23.971  1.00 83.45           C  
ATOM   4837 HG11 VAL B 130     -14.624  34.432  23.919  1.00 83.45           H  
ATOM   4838 HG12 VAL B 130     -12.965  34.819  23.623  1.00 83.45           H  
ATOM   4839 HG13 VAL B 130     -13.601  33.835  25.045  1.00 83.45           H  
ATOM   4840  CG2 VAL B 130     -14.918  32.053  22.992  1.00 83.45           C  
ATOM   4841 HG21 VAL B 130     -15.699  32.807  22.897  1.00 83.45           H  
ATOM   4842 HG22 VAL B 130     -15.032  31.661  24.003  1.00 83.45           H  
ATOM   4843 HG23 VAL B 130     -15.310  31.545  22.111  1.00 83.45           H  
ATOM   4844  N   ARG B 131     -10.512  32.780  22.152  1.00 89.84           N  
ATOM   4845  H   ARG B 131     -10.493  31.816  22.454  1.00 89.84           H  
ATOM   4846  CA  ARG B 131      -9.154  33.365  22.250  1.00 89.84           C  
ATOM   4847  HA  ARG B 131      -9.091  34.269  22.857  1.00 89.84           H  
ATOM   4848  C   ARG B 131      -8.778  34.097  20.959  1.00 89.84           C  
ATOM   4849  CB  ARG B 131      -8.126  32.225  22.483  1.00 89.84           C  
ATOM   4850  HB2 ARG B 131      -7.209  32.808  22.579  1.00 89.84           H  
ATOM   4851  HB3 ARG B 131      -7.930  31.493  21.700  1.00 89.84           H  
ATOM   4852  O   ARG B 131      -8.269  35.218  21.019  1.00 89.84           O  
ATOM   4853  CG  ARG B 131      -8.246  31.659  23.927  1.00 89.84           C  
ATOM   4854  HG2 ARG B 131      -8.665  31.173  24.808  1.00 89.84           H  
ATOM   4855  HG3 ARG B 131      -8.816  32.537  24.230  1.00 89.84           H  
ATOM   4856  CD  ARG B 131      -7.066  30.683  24.199  1.00 89.84           C  
ATOM   4857  HD2 ARG B 131      -6.412  31.540  24.360  1.00 89.84           H  
ATOM   4858  HD3 ARG B 131      -6.411  30.325  24.994  1.00 89.84           H  
ATOM   4859  NE  ARG B 131      -7.522  29.282  23.952  1.00 89.84           N  
ATOM   4860  HE  ARG B 131      -8.397  28.937  24.320  1.00 89.84           H  
ATOM   4861  NH1 ARG B 131      -5.321  28.441  24.036  1.00 89.84           N  
ATOM   4862 HH11 ARG B 131      -4.473  28.570  23.502  1.00 89.84           H  
ATOM   4863 HH12 ARG B 131      -5.334  28.312  25.037  1.00 89.84           H  
ATOM   4864  NH2 ARG B 131      -7.123  27.001  23.649  1.00 89.84           N  
ATOM   4865 HH21 ARG B 131      -6.372  26.327  23.611  1.00 89.84           H  
ATOM   4866 HH22 ARG B 131      -7.882  26.476  24.060  1.00 89.84           H  
ATOM   4867  CZ  ARG B 131      -6.656  28.262  23.865  1.00 89.84           C  
ATOM   4868  N   MET B 132      -9.076  33.500  19.883  1.00 88.31           N  
ATOM   4869  H   MET B 132      -9.456  32.566  19.826  1.00 88.31           H  
ATOM   4870  CA  MET B 132      -8.719  34.124  18.587  1.00 88.31           C  
ATOM   4871  HA  MET B 132      -7.736  34.584  18.488  1.00 88.31           H  
ATOM   4872  C   MET B 132      -9.538  35.396  18.367  1.00 88.31           C  
ATOM   4873  CB  MET B 132      -9.038  33.124  17.437  1.00 88.31           C  
ATOM   4874  HB2 MET B 132      -8.796  33.585  16.479  1.00 88.31           H  
ATOM   4875  HB3 MET B 132     -10.066  32.844  17.210  1.00 88.31           H  
ATOM   4876  O   MET B 132      -9.006  36.384  17.858  1.00 88.31           O  
ATOM   4877  CG  MET B 132      -8.013  31.956  17.410  1.00 88.31           C  
ATOM   4878  HG2 MET B 132      -7.131  32.284  16.860  1.00 88.31           H  
ATOM   4879  HG3 MET B 132      -7.759  31.243  18.194  1.00 88.31           H  
ATOM   4880  SD  MET B 132      -8.303  30.884  15.948  1.00 88.31           S  
ATOM   4881  CE  MET B 132      -9.603  29.780  16.583  1.00 88.31           C  
ATOM   4882  HE1 MET B 132      -9.430  28.839  16.062  1.00 88.31           H  
ATOM   4883  HE2 MET B 132      -9.055  29.640  17.514  1.00 88.31           H  
ATOM   4884  HE3 MET B 132     -10.273  30.266  15.873  1.00 88.31           H  
ATOM   4885  N   GLY B 133     -10.796  35.323  18.784  1.00 88.12           N  
ATOM   4886  H   GLY B 133     -11.250  34.770  19.498  1.00 88.12           H  
ATOM   4887  CA  GLY B 133     -11.664  36.504  18.612  1.00 88.12           C  
ATOM   4888  HA2 GLY B 133     -12.201  35.691  18.124  1.00 88.12           H  
ATOM   4889  HA3 GLY B 133     -12.471  37.090  18.172  1.00 88.12           H  
ATOM   4890  C   GLY B 133     -11.168  37.691  19.456  1.00 88.12           C  
ATOM   4891  O   GLY B 133     -11.123  38.820  18.961  1.00 88.12           O  
ATOM   4892  N   VAL B 134     -10.811  37.363  20.708  1.00 91.23           N  
ATOM   4893  H   VAL B 134     -10.625  36.459  21.117  1.00 91.23           H  
ATOM   4894  CA  VAL B 134     -10.396  38.460  21.608  1.00 91.23           C  
ATOM   4895  HA  VAL B 134     -11.182  39.215  21.579  1.00 91.23           H  
ATOM   4896  C   VAL B 134      -9.095  39.082  21.081  1.00 91.23           C  
ATOM   4897  CB  VAL B 134     -10.145  37.884  23.040  1.00 91.23           C  
ATOM   4898  HB  VAL B 134      -9.466  37.039  23.155  1.00 91.23           H  
ATOM   4899  O   VAL B 134      -8.968  40.308  21.058  1.00 91.23           O  
ATOM   4900  CG1 VAL B 134      -9.508  38.985  23.939  1.00 91.23           C  
ATOM   4901 HG11 VAL B 134     -10.211  39.799  24.114  1.00 91.23           H  
ATOM   4902 HG12 VAL B 134      -8.735  39.338  23.256  1.00 91.23           H  
ATOM   4903 HG13 VAL B 134      -9.266  38.538  24.903  1.00 91.23           H  
ATOM   4904  CG2 VAL B 134     -11.502  37.424  23.649  1.00 91.23           C  
ATOM   4905 HG21 VAL B 134     -11.960  38.362  23.963  1.00 91.23           H  
ATOM   4906 HG22 VAL B 134     -12.334  37.121  23.013  1.00 91.23           H  
ATOM   4907 HG23 VAL B 134     -11.129  36.797  24.458  1.00 91.23           H  
ATOM   4908  N   LEU B 135      -8.208  38.263  20.660  1.00 92.76           N  
ATOM   4909  H   LEU B 135      -8.398  37.343  21.031  1.00 92.76           H  
ATOM   4910  CA  LEU B 135      -6.920  38.820  20.179  1.00 92.76           C  
ATOM   4911  HA  LEU B 135      -6.688  39.620  20.881  1.00 92.76           H  
ATOM   4912  C   LEU B 135      -7.105  39.568  18.857  1.00 92.76           C  
ATOM   4913  CB  LEU B 135      -5.939  37.630  19.971  1.00 92.76           C  
ATOM   4914  HB2 LEU B 135      -6.039  36.639  19.529  1.00 92.76           H  
ATOM   4915  HB3 LEU B 135      -6.111  37.297  20.995  1.00 92.76           H  
ATOM   4916  O   LEU B 135      -6.358  40.508  18.575  1.00 92.76           O  
ATOM   4917  CG  LEU B 135      -4.494  38.067  19.629  1.00 92.76           C  
ATOM   4918  HG  LEU B 135      -4.644  38.729  18.777  1.00 92.76           H  
ATOM   4919  CD1 LEU B 135      -3.852  38.792  20.852  1.00 92.76           C  
ATOM   4920 HD11 LEU B 135      -3.529  38.051  21.583  1.00 92.76           H  
ATOM   4921 HD12 LEU B 135      -2.981  39.301  20.441  1.00 92.76           H  
ATOM   4922 HD13 LEU B 135      -4.439  39.634  21.219  1.00 92.76           H  
ATOM   4923  CD2 LEU B 135      -3.652  36.813  19.261  1.00 92.76           C  
ATOM   4924 HD21 LEU B 135      -4.008  36.143  18.479  1.00 92.76           H  
ATOM   4925 HD22 LEU B 135      -3.447  36.333  20.218  1.00 92.76           H  
ATOM   4926 HD23 LEU B 135      -2.778  37.352  18.895  1.00 92.76           H  
ATOM   4927  N   SER B 136      -8.065  39.166  18.043  1.00 89.73           N  
ATOM   4928  H   SER B 136      -8.806  38.488  18.151  1.00 89.73           H  
ATOM   4929  CA  SER B 136      -8.245  39.791  16.715  1.00 89.73           C  
ATOM   4930  HA  SER B 136      -7.249  39.880  16.282  1.00 89.73           H  
ATOM   4931  C   SER B 136      -8.613  41.268  16.843  1.00 89.73           C  
ATOM   4932  CB  SER B 136      -9.384  39.038  15.956  1.00 89.73           C  
ATOM   4933  HB2 SER B 136      -9.746  39.383  14.987  1.00 89.73           H  
ATOM   4934  HB3 SER B 136      -9.147  37.981  15.831  1.00 89.73           H  
ATOM   4935  O   SER B 136      -8.438  42.030  15.890  1.00 89.73           O  
ATOM   4936  OG  SER B 136     -10.662  39.311  16.600  1.00 89.73           O  
ATOM   4937  HG  SER B 136     -11.509  39.754  16.682  1.00 89.73           H
[truncated: 937,341 more chars]
