# Supplementary material for: In silico screening by AlphaFold2 program revealed the potential binding partners of nuage-localizing proteins and piRNA-related proteins
Source: eLife. 2025 Apr 22;13:RP101967. doi: 10.7554/eLife.101967 (PMC12014135; doi:10.7554/eLife.101967)
Supplement: Figure 5—source data 1. [file elife-101967-fig5-data1.zip › Figure 5-Source Data 1/ii_Hen1_piwi_relaxed_model_3_multimer_v2_pred_0.pdb]

ATOM      1  N   MET A   1       3.714  52.051  30.060  1.00 74.08           N  
ATOM      2  H   MET A   1       3.897  51.293  30.703  1.00 74.08           H  
ATOM      3  H2  MET A   1       2.828  52.482  30.281  1.00 74.08           H  
ATOM      4  H3  MET A   1       4.454  52.730  30.160  1.00 74.08           H  
ATOM      5  CA  MET A   1       3.717  51.552  28.668  1.00 74.08           C  
ATOM      6  HA  MET A   1       2.980  50.755  28.574  1.00 74.08           H  
ATOM      7  C   MET A   1       5.103  50.999  28.361  1.00 74.08           C  
ATOM      8  CB  MET A   1       3.337  52.690  27.709  1.00 74.08           C  
ATOM      9  HB2 MET A   1       4.203  53.330  27.538  1.00 74.08           H  
ATOM     10  HB3 MET A   1       2.562  53.296  28.178  1.00 74.08           H  
ATOM     11  O   MET A   1       6.061  51.559  28.879  1.00 74.08           O  
ATOM     12  CG  MET A   1       2.781  52.217  26.367  1.00 74.08           C  
ATOM     13  HG2 MET A   1       3.527  51.617  25.846  1.00 74.08           H  
ATOM     14  HG3 MET A   1       1.898  51.604  26.547  1.00 74.08           H  
ATOM     15  SD  MET A   1       2.307  53.619  25.323  1.00 74.08           S  
ATOM     16  CE  MET A   1       1.421  52.736  24.020  1.00 74.08           C  
ATOM     17  HE1 MET A   1       2.086  52.013  23.547  1.00 74.08           H  
ATOM     18  HE2 MET A   1       0.567  52.219  24.458  1.00 74.08           H  
ATOM     19  HE3 MET A   1       1.074  53.447  23.271  1.00 74.08           H  
ATOM     20  N   PHE A   2       5.230  49.924  27.585  1.00 70.41           N  
ATOM     21  H   PHE A   2       4.400  49.511  27.184  1.00 70.41           H  
ATOM     22  CA  PHE A   2       6.521  49.421  27.085  1.00 70.41           C  
ATOM     23  HA  PHE A   2       7.310  50.112  27.379  1.00 70.41           H  
ATOM     24  C   PHE A   2       6.519  49.389  25.548  1.00 70.41           C  
ATOM     25  CB  PHE A   2       6.859  48.061  27.723  1.00 70.41           C  
ATOM     26  HB2 PHE A   2       6.740  48.137  28.803  1.00 70.41           H  
ATOM     27  HB3 PHE A   2       7.912  47.846  27.542  1.00 70.41           H  
ATOM     28  O   PHE A   2       5.477  49.615  24.931  1.00 70.41           O  
ATOM     29  CG  PHE A   2       6.046  46.884  27.216  1.00 70.41           C  
ATOM     30  CD1 PHE A   2       4.793  46.587  27.783  1.00 70.41           C  
ATOM     31  HD1 PHE A   2       4.409  47.183  28.597  1.00 70.41           H  
ATOM     32  CD2 PHE A   2       6.551  46.072  26.182  1.00 70.41           C  
ATOM     33  HD2 PHE A   2       7.524  46.277  25.761  1.00 70.41           H  
ATOM     34  CE1 PHE A   2       4.043  45.500  27.302  1.00 70.41           C  
ATOM     35  HE1 PHE A   2       3.090  45.253  27.745  1.00 70.41           H  
ATOM     36  CE2 PHE A   2       5.793  44.996  25.690  1.00 70.41           C  
ATOM     37  HE2 PHE A   2       6.170  44.381  24.887  1.00 70.41           H  
ATOM     38  CZ  PHE A   2       4.534  44.719  26.243  1.00 70.41           C  
ATOM     39  HZ  PHE A   2       3.947  43.897  25.862  1.00 70.41           H  
ATOM     40  N   SER A   3       7.669  49.138  24.915  1.00 64.46           N  
ATOM     41  H   SER A   3       8.479  48.876  25.459  1.00 64.46           H  
ATOM     42  CA  SER A   3       7.773  49.053  23.450  1.00 64.46           C  
ATOM     43  HA  SER A   3       6.848  49.425  23.010  1.00 64.46           H  
ATOM     44  C   SER A   3       7.932  47.609  22.968  1.00 64.46           C  
ATOM     45  CB  SER A   3       8.877  49.968  22.904  1.00 64.46           C  
ATOM     46  HB2 SER A   3       8.760  50.969  23.319  1.00 64.46           H  
ATOM     47  HB3 SER A   3       8.765  50.033  21.822  1.00 64.46           H  
ATOM     48  O   SER A   3       8.617  46.800  23.596  1.00 64.46           O  
ATOM     49  OG  SER A   3      10.175  49.483  23.183  1.00 64.46           O  
ATOM     50  HG  SER A   3      10.389  49.621  24.109  1.00 64.46           H  
ATOM     51  N   HIS A   4       7.305  47.288  21.839  1.00 66.31           N  
ATOM     52  H   HIS A   4       6.691  47.961  21.404  1.00 66.31           H  
ATOM     53  CA  HIS A   4       7.496  46.036  21.117  1.00 66.31           C  
ATOM     54  HA  HIS A   4       8.445  45.591  21.415  1.00 66.31           H  
ATOM     55  C   HIS A   4       7.555  46.339  19.618  1.00 66.31           C  
ATOM     56  CB  HIS A   4       6.367  45.060  21.470  1.00 66.31           C  
ATOM     57  HB2 HIS A   4       5.422  45.459  21.102  1.00 66.31           H  
ATOM     58  HB3 HIS A   4       6.294  44.978  22.554  1.00 66.31           H  
ATOM     59  O   HIS A   4       6.775  47.149  19.118  1.00 66.31           O  
ATOM     60  CG  HIS A   4       6.573  43.673  20.912  1.00 66.31           C  
ATOM     61  CD2 HIS A   4       5.703  42.991  20.105  1.00 66.31           C  
ATOM     62  HD2 HIS A   4       4.764  43.361  19.720  1.00 66.31           H  
ATOM     63  ND1 HIS A   4       7.657  42.841  21.120  1.00 66.31           N  
ATOM     64  HD1 HIS A   4       8.488  43.011  21.667  1.00 66.31           H  
ATOM     65  CE1 HIS A   4       7.425  41.683  20.478  1.00 66.31           C  
ATOM     66  HE1 HIS A   4       8.084  40.828  20.472  1.00 66.31           H  
ATOM     67  NE2 HIS A   4       6.245  41.734  19.846  1.00 66.31           N  
ATOM     68  N   LYS A   5       8.503  45.728  18.905  1.00 61.26           N  
ATOM     69  H   LYS A   5       9.051  45.005  19.348  1.00 61.26           H  
ATOM     70  CA  LYS A   5       8.673  45.902  17.459  1.00 61.26           C  
ATOM     71  HA  LYS A   5       7.892  46.554  17.068  1.00 61.26           H  
ATOM     72  C   LYS A   5       8.516  44.554  16.775  1.00 61.26           C  
ATOM     73  CB  LYS A   5      10.038  46.525  17.125  1.00 61.26           C  
ATOM     74  HB2 LYS A   5      10.224  46.384  16.060  1.00 61.26           H  
ATOM     75  HB3 LYS A   5      10.822  46.004  17.675  1.00 61.26           H  
ATOM     76  O   LYS A   5       9.183  43.597  17.155  1.00 61.26           O  
ATOM     77  CG  LYS A   5      10.096  48.029  17.427  1.00 61.26           C  
ATOM     78  HG2 LYS A   5       9.988  48.191  18.500  1.00 61.26           H  
ATOM     79  HG3 LYS A   5       9.279  48.531  16.909  1.00 61.26           H  
ATOM     80  CD  LYS A   5      11.432  48.617  16.950  1.00 61.26           C  
ATOM     81  HD2 LYS A   5      11.549  48.413  15.886  1.00 61.26           H  
ATOM     82  HD3 LYS A   5      12.245  48.137  17.494  1.00 61.26           H  
ATOM     83  CE  LYS A   5      11.472  50.131  17.186  1.00 61.26           C  
ATOM     84  HE2 LYS A   5      10.634  50.586  16.657  1.00 61.26           H  
ATOM     85  HE3 LYS A   5      11.334  50.320  18.251  1.00 61.26           H  
ATOM     86  NZ  LYS A   5      12.752  50.724  16.721  1.00 61.26           N  
ATOM     87  HZ1 LYS A   5      12.760  51.721  16.880  1.00 61.26           H  
ATOM     88  HZ2 LYS A   5      13.532  50.316  17.215  1.00 61.26           H  
ATOM     89  HZ3 LYS A   5      12.878  50.559  15.732  1.00 61.26           H  
ATOM     90  N   PHE A   6       7.669  44.510  15.753  1.00 64.52           N  
ATOM     91  H   PHE A   6       7.161  45.344  15.495  1.00 64.52           H  
ATOM     92  CA  PHE A   6       7.547  43.341  14.891  1.00 64.52           C  
ATOM     93  HA  PHE A   6       7.585  42.444  15.510  1.00 64.52           H  
ATOM     94  C   PHE A   6       8.706  43.268  13.905  1.00 64.52           C  
ATOM     95  CB  PHE A   6       6.208  43.361  14.154  1.00 64.52           C  
ATOM     96  HB2 PHE A   6       6.164  42.507  13.479  1.00 64.52           H  
ATOM     97  HB3 PHE A   6       6.149  44.265  13.546  1.00 64.52           H  
ATOM     98  O   PHE A   6       9.215  44.290  13.447  1.00 64.52           O  
ATOM     99  CG  PHE A   6       5.017  43.283  15.078  1.00 64.52           C  
ATOM    100  CD1 PHE A   6       4.864  42.171  15.926  1.00 64.52           C  
ATOM    101  HD1 PHE A   6       5.593  41.374  15.928  1.00 64.52           H  
ATOM    102  CD2 PHE A   6       4.041  44.295  15.067  1.00 64.52           C  
ATOM    103  HD2 PHE A   6       4.123  45.129  14.386  1.00 64.52           H  
ATOM    104  CE1 PHE A   6       3.750  42.088  16.771  1.00 64.52           C  
ATOM    105  HE1 PHE A   6       3.625  41.218  17.398  1.00 64.52           H  
ATOM    106  CE2 PHE A   6       2.912  44.187  15.891  1.00 64.52           C  
ATOM    107  HE2 PHE A   6       2.126  44.923  15.810  1.00 64.52           H  
ATOM    108  CZ  PHE A   6       2.776  43.098  16.767  1.00 64.52           C  
ATOM    109  HZ  PHE A   6       1.899  43.009  17.390  1.00 64.52           H  
ATOM    110  N   ILE A   7       9.095  42.042  13.567  1.00 55.10           N  
ATOM    111  H   ILE A   7       8.611  41.258  13.980  1.00 55.10           H  
ATOM    112  CA  ILE A   7      10.191  41.774  12.632  1.00 55.10           C  
ATOM    113  HA  ILE A   7      10.899  42.603  12.664  1.00 55.10           H  
ATOM    114  C   ILE A   7       9.661  41.694  11.194  1.00 55.10           C  
ATOM    115  CB  ILE A   7      10.942  40.491  13.061  1.00 55.10           C  
ATOM    116  HB  ILE A   7      10.241  39.657  13.021  1.00 55.10           H  
ATOM    117  O   ILE A   7      10.347  42.092  10.256  1.00 55.10           O  
ATOM    118  CG1 ILE A   7      11.473  40.614  14.512  1.00 55.10           C  
ATOM    119 HG12 ILE A   7      12.236  41.391  14.556  1.00 55.10           H  
ATOM    120 HG13 ILE A   7      10.662  40.905  15.180  1.00 55.10           H  
ATOM    121  CG2 ILE A   7      12.103  40.195  12.092  1.00 55.10           C  
ATOM    122 HG21 ILE A   7      11.732  40.042  11.079  1.00 55.10           H  
ATOM    123 HG22 ILE A   7      12.624  39.282  12.383  1.00 55.10           H  
ATOM    124 HG23 ILE A   7      12.809  41.026  12.089  1.00 55.10           H  
ATOM    125  CD1 ILE A   7      12.050  39.312  15.081  1.00 55.10           C  
ATOM    126 HD11 ILE A   7      12.976  39.044  14.573  1.00 55.10           H  
ATOM    127 HD12 ILE A   7      11.324  38.505  14.974  1.00 55.10           H  
ATOM    128 HD13 ILE A   7      12.268  39.451  16.140  1.00 55.10           H  
ATOM    129  N   CYS A   8       8.438  41.190  10.994  1.00 56.90           N  
ATOM    130  H   CYS A   8       7.879  40.951  11.801  1.00 56.90           H  
ATOM    131  CA  CYS A   8       7.883  41.037   9.647  1.00 56.90           C  
ATOM    132  HA  CYS A   8       8.680  40.686   8.992  1.00 56.90           H  
ATOM    133  C   CYS A   8       7.395  42.372   9.072  1.00 56.90           C  
ATOM    134  CB  CYS A   8       6.768  39.985   9.611  1.00 56.90           C  
ATOM    135  HB2 CYS A   8       6.074  40.143  10.436  1.00 56.90           H  
ATOM    136  HB3 CYS A   8       6.208  40.096   8.683  1.00 56.90           H  
ATOM    137  O   CYS A   8       6.539  43.035   9.656  1.00 56.90           O  
ATOM    138  SG  CYS A   8       7.492  38.317   9.643  1.00 56.90           S  
ATOM    139  HG  CYS A   8       8.068  38.357   8.438  1.00 56.90           H  
ATOM    140  N   GLY A   9       7.898  42.716   7.884  1.00 59.21           N  
ATOM    141  H   GLY A   9       8.608  42.127   7.473  1.00 59.21           H  
ATOM    142  CA  GLY A   9       7.354  43.794   7.063  1.00 59.21           C  
ATOM    143  HA2 GLY A   9       7.160  44.662   7.693  1.00 59.21           H  
ATOM    144  HA3 GLY A   9       8.076  44.077   6.298  1.00 59.21           H  
ATOM    145  C   GLY A   9       6.055  43.375   6.372  1.00 59.21           C  
ATOM    146  O   GLY A   9       5.865  42.208   6.035  1.00 59.21           O  
ATOM    147  N   SER A  10       5.167  44.338   6.145  1.00 69.49           N  
ATOM    148  H   SER A  10       5.380  45.280   6.440  1.00 69.49           H  
ATOM    149  CA  SER A  10       4.001  44.189   5.275  1.00 69.49           C  
ATOM    150  HA  SER A  10       4.012  43.203   4.812  1.00 69.49           H  
ATOM    151  C   SER A  10       4.064  45.214   4.152  1.00 69.49           C  
ATOM    152  CB  SER A  10       2.695  44.305   6.058  1.00 69.49           C  
ATOM    153  HB2 SER A  10       1.866  44.260   5.352  1.00 69.49           H  
ATOM    154  HB3 SER A  10       2.622  43.458   6.740  1.00 69.49           H  
ATOM    155  O   SER A  10       4.609  46.307   4.320  1.00 69.49           O  
ATOM    156  OG  SER A  10       2.606  45.508   6.801  1.00 69.49           O  
ATOM    157  HG  SER A  10       2.535  45.262   7.727  1.00 69.49           H  
ATOM    158  N   LEU A  11       3.523  44.847   2.993  1.00 73.79           N  
ATOM    159  H   LEU A  11       3.101  43.933   2.914  1.00 73.79           H  
ATOM    160  CA  LEU A  11       3.379  45.746   1.859  1.00 73.79           C  
ATOM    161  HA  LEU A  11       3.987  46.636   2.016  1.00 73.79           H  
ATOM    162  C   LEU A  11       1.926  46.196   1.763  1.00 73.79           C  
ATOM    163  CB  LEU A  11       3.873  45.049   0.581  1.00 73.79           C  
ATOM    164  HB2 LEU A  11       3.530  44.014   0.598  1.00 73.79           H  
ATOM    165  HB3 LEU A  11       3.429  45.524  -0.293  1.00 73.79           H  
ATOM    166  O   LEU A  11       0.998  45.385   1.747  1.00 73.79           O  
ATOM    167  CG  LEU A  11       5.408  45.091   0.452  1.00 73.79           C  
ATOM    168  HG  LEU A  11       5.866  44.990   1.436  1.00 73.79           H  
ATOM    169  CD1 LEU A  11       5.900  43.938  -0.417  1.00 73.79           C  
ATOM    170 HD11 LEU A  11       5.616  42.990   0.041  1.00 73.79           H  
ATOM    171 HD12 LEU A  11       6.986  43.972  -0.502  1.00 73.79           H  
ATOM    172 HD13 LEU A  11       5.453  43.995  -1.410  1.00 73.79           H  
ATOM    173  CD2 LEU A  11       5.873  46.407  -0.184  1.00 73.79           C  
ATOM    174 HD21 LEU A  11       5.451  46.511  -1.184  1.00 73.79           H  
ATOM    175 HD22 LEU A  11       5.559  47.248   0.434  1.00 73.79           H  
ATOM    176 HD23 LEU A  11       6.961  46.412  -0.251  1.00 73.79           H  
ATOM    177  N   THR A  12       1.743  47.505   1.657  1.00 82.64           N  
ATOM    178  H   THR A  12       2.546  48.114   1.721  1.00 82.64           H  
ATOM    179  CA  THR A  12       0.441  48.121   1.415  1.00 82.64           C  
ATOM    180  HA  THR A  12      -0.334  47.355   1.389  1.00 82.64           H  
ATOM    181  C   THR A  12       0.488  48.808   0.067  1.00 82.64           C  
ATOM    182  CB  THR A  12       0.071  49.097   2.532  1.00 82.64           C  
ATOM    183  HB  THR A  12       0.814  49.893   2.597  1.00 82.64           H  
ATOM    184  O   THR A  12       1.341  49.662  -0.174  1.00 82.64           O  
ATOM    185  CG2 THR A  12      -1.314  49.704   2.315  1.00 82.64           C  
ATOM    186 HG21 THR A  12      -1.572  50.334   3.166  1.00 82.64           H  
ATOM    187 HG22 THR A  12      -2.057  48.913   2.211  1.00 82.64           H  
ATOM    188 HG23 THR A  12      -1.318  50.326   1.420  1.00 82.64           H  
ATOM    189  OG1 THR A  12       0.045  48.381   3.739  1.00 82.64           O  
ATOM    190  HG1 THR A  12      -0.168  49.019   4.424  1.00 82.64           H  
ATOM    191  N   LYS A  13      -0.431  48.436  -0.822  1.00 82.66           N  
ATOM    192  H   LYS A  13      -1.106  47.740  -0.538  1.00 82.66           H  
ATOM    193  CA  LYS A  13      -0.557  49.032  -2.151  1.00 82.66           C  
ATOM    194  HA  LYS A  13       0.205  49.803  -2.264  1.00 82.66           H  
ATOM    195  C   LYS A  13      -1.916  49.703  -2.266  1.00 82.66           C  
ATOM    196  CB  LYS A  13      -0.300  47.962  -3.222  1.00 82.66           C  
ATOM    197  HB2 LYS A  13      -1.145  47.276  -3.270  1.00 82.66           H  
ATOM    198  HB3 LYS A  13       0.586  47.394  -2.937  1.00 82.66           H  
ATOM    199  O   LYS A  13      -2.942  49.057  -2.063  1.00 82.66           O  
ATOM    200  CG  LYS A  13      -0.052  48.583  -4.604  1.00 82.66           C  
ATOM    201  HG2 LYS A  13       0.778  49.286  -4.537  1.00 82.66           H  
ATOM    202  HG3 LYS A  13      -0.944  49.118  -4.930  1.00 82.66           H  
ATOM    203  CD  LYS A  13       0.291  47.493  -5.628  1.00 82.66           C  
ATOM    204  HD2 LYS A  13       1.155  46.930  -5.275  1.00 82.66           H  
ATOM    205  HD3 LYS A  13      -0.558  46.817  -5.726  1.00 82.66           H  
ATOM    206  CE  LYS A  13       0.614  48.126  -6.987  1.00 82.66           C  
ATOM    207  HE2 LYS A  13      -0.251  48.702  -7.316  1.00 82.66           H  
ATOM    208  HE3 LYS A  13       1.444  48.821  -6.859  1.00 82.66           H  
ATOM    209  NZ  LYS A  13       0.961  47.097  -8.000  1.00 82.66           N  
ATOM    210  HZ1 LYS A  13       1.768  46.566  -7.706  1.00 82.66           H  
ATOM    211  HZ2 LYS A  13       0.190  46.459  -8.136  1.00 82.66           H  
ATOM    212  HZ3 LYS A  13       1.173  47.532  -8.887  1.00 82.66           H  
ATOM    213  N   MET A  14      -1.908  50.992  -2.588  1.00 85.85           N  
ATOM    214  H   MET A  14      -1.020  51.443  -2.758  1.00 85.85           H  
ATOM    215  CA  MET A  14      -3.107  51.779  -2.850  1.00 85.85           C  
ATOM    216  HA  MET A  14      -3.988  51.182  -2.616  1.00 85.85           H  
ATOM    217  C   MET A  14      -3.152  52.124  -4.338  1.00 85.85           C  
ATOM    218  CB  MET A  14      -3.128  53.012  -1.938  1.00 85.85           C  
ATOM    219  HB2 MET A  14      -2.358  53.716  -2.252  1.00 85.85           H  
ATOM    220  HB3 MET A  14      -2.918  52.695  -0.917  1.00 85.85           H  
ATOM    221  O   MET A  14      -2.147  52.511  -4.928  1.00 85.85           O  
ATOM    222  CG  MET A  14      -4.497  53.697  -1.944  1.00 85.85           C  
ATOM    223  HG2 MET A  14      -5.248  52.953  -1.679  1.00 85.85           H  
ATOM    224  HG3 MET A  14      -4.717  54.057  -2.948  1.00 85.85           H  
ATOM    225  SD  MET A  14      -4.654  55.082  -0.781  1.00 85.85           S  
ATOM    226  CE  MET A  14      -3.617  56.316  -1.615  1.00 85.85           C  
ATOM    227  HE1 MET A  14      -2.584  55.973  -1.662  1.00 85.85           H  
ATOM    228  HE2 MET A  14      -3.985  56.488  -2.627  1.00 85.85           H  
ATOM    229  HE3 MET A  14      -3.646  57.255  -1.062  1.00 85.85           H  
ATOM    230  N   THR A  15      -4.312  51.924  -4.941  1.00 82.64           N  
ATOM    231  H   THR A  15      -5.099  51.671  -4.361  1.00 82.64           H  
ATOM    232  CA  THR A  15      -4.626  52.245  -6.338  1.00 82.64           C  
ATOM    233  HA  THR A  15      -3.796  52.773  -6.806  1.00 82.64           H  
ATOM    234  C   THR A  15      -5.839  53.168  -6.353  1.00 82.64           C  
ATOM    235  CB  THR A  15      -4.925  50.967  -7.141  1.00 82.64           C  
ATOM    236  HB  THR A  15      -5.183  51.243  -8.163  1.00 82.64           H  
ATOM    237  O   THR A  15      -6.470  53.345  -5.313  1.00 82.64           O  
ATOM    238  CG2 THR A  15      -3.728  50.016  -7.196  1.00 82.64           C  
ATOM    239 HG21 THR A  15      -2.878  50.530  -7.645  1.00 82.64           H  
ATOM    240 HG22 THR A  15      -3.989  49.152  -7.807  1.00 82.64           H  
ATOM    241 HG23 THR A  15      -3.463  49.679  -6.194  1.00 82.64           H  
ATOM    242  OG1 THR A  15      -6.014  50.263  -6.577  1.00 82.64           O  
ATOM    243  HG1 THR A  15      -5.917  50.280  -5.622  1.00 82.64           H  
ATOM    244  N   GLU A  16      -6.219  53.711  -7.510  1.00 79.24           N  
ATOM    245  H   GLU A  16      -5.652  53.607  -8.339  1.00 79.24           H  
ATOM    246  CA  GLU A  16      -7.447  54.518  -7.629  1.00 79.24           C  
ATOM    247  HA  GLU A  16      -7.389  55.375  -6.958  1.00 79.24           H  
ATOM    248  C   GLU A  16      -8.713  53.735  -7.245  1.00 79.24           C  
ATOM    249  CB  GLU A  16      -7.586  55.037  -9.065  1.00 79.24           C  
ATOM    250  HB2 GLU A  16      -8.543  55.552  -9.152  1.00 79.24           H  
ATOM    251  HB3 GLU A  16      -7.578  54.192  -9.754  1.00 79.24           H  
ATOM    252  O   GLU A  16      -9.683  54.310  -6.765  1.00 79.24           O  
ATOM    253  CG  GLU A  16      -6.463  56.019  -9.430  1.00 79.24           C  
ATOM    254  HG2 GLU A  16      -6.431  56.804  -8.675  1.00 79.24           H  
ATOM    255  HG3 GLU A  16      -5.510  55.492  -9.409  1.00 79.24           H  
ATOM    256  CD  GLU A  16      -6.650  56.657 -10.814  1.00 79.24           C  
ATOM    257  OE1 GLU A  16      -5.868  57.585 -11.111  1.00 79.24           O  
ATOM    258  OE2 GLU A  16      -7.534  56.193 -11.568  1.00 79.24           O  
ATOM    259  N   THR A  17      -8.688  52.410  -7.397  1.00 82.00           N  
ATOM    260  H   THR A  17      -7.877  52.005  -7.842  1.00 82.00           H  
ATOM    261  CA  THR A  17      -9.843  51.532  -7.162  1.00 82.00           C  
ATOM    262  HA  THR A  17     -10.759  52.117  -7.247  1.00 82.00           H  
ATOM    263  C   THR A  17      -9.880  50.880  -5.781  1.00 82.00           C  
ATOM    264  CB  THR A  17      -9.883  50.438  -8.238  1.00 82.00           C  
ATOM    265  HB  THR A  17     -10.643  49.701  -7.981  1.00 82.00           H  
ATOM    266  O   THR A  17     -10.859  50.216  -5.446  1.00 82.00           O  
ATOM    267  CG2 THR A  17     -10.218  51.022  -9.610  1.00 82.00           C  
ATOM    268 HG21 THR A  17     -11.172  51.545  -9.566  1.00 82.00           H  
ATOM    269 HG22 THR A  17     -10.291  50.214 -10.339  1.00 82.00           H  
ATOM    270 HG23 THR A  17      -9.443  51.718  -9.930  1.00 82.00           H  
ATOM    271  OG1 THR A  17      -8.625  49.794  -8.356  1.00 82.00           O  
ATOM    272  HG1 THR A  17      -8.200  49.759  -7.496  1.00 82.00           H  
ATOM    273  N   GLY A  18      -8.817  50.985  -4.980  1.00 83.16           N  
ATOM    274  H   GLY A  18      -8.075  51.625  -5.224  1.00 83.16           H  
ATOM    275  CA  GLY A  18      -8.789  50.315  -3.682  1.00 83.16           C  
ATOM    276  HA2 GLY A  18      -9.192  49.308  -3.793  1.00 83.16           H  
ATOM    277  HA3 GLY A  18      -9.446  50.849  -2.995  1.00 83.16           H  
ATOM    278  C   GLY A  18      -7.421  50.191  -3.034  1.00 83.16           C  
ATOM    279  O   GLY A  18      -6.383  50.500  -3.624  1.00 83.16           O  
ATOM    280  N   ILE A  19      -7.440  49.659  -1.811  1.00 85.20           N  
ATOM    281  H   ILE A  19      -8.340  49.430  -1.415  1.00 85.20           H  
ATOM    282  CA  ILE A  19      -6.262  49.341  -1.005  1.00 85.20           C  
ATOM    283  HA  ILE A  19      -5.380  49.648  -1.567  1.00 85.20           H  
ATOM    284  C   ILE A  19      -6.151  47.828  -0.782  1.00 85.20           C  
ATOM    285  CB  ILE A  19      -6.270  50.171   0.298  1.00 85.20           C  
ATOM    286  HB  ILE A  19      -6.415  51.212   0.011  1.00 85.20           H  
ATOM    287  O   ILE A  19      -7.132  47.143  -0.479  1.00 85.20           O  
ATOM    288  CG1 ILE A  19      -4.906  50.074   1.013  1.00 85.20           C  
ATOM    289 HG12 ILE A  19      -4.784  49.084   1.451  1.00 85.20           H  
ATOM    290 HG13 ILE A  19      -4.110  50.226   0.285  1.00 85.20           H  
ATOM    291  CG2 ILE A  19      -7.432  49.776   1.229  1.00 85.20           C  
ATOM    292 HG21 ILE A  19      -8.377  49.790   0.687  1.00 85.20           H  
ATOM    293 HG22 ILE A  19      -7.264  48.780   1.639  1.00 85.20           H  
ATOM    294 HG23 ILE A  19      -7.516  50.490   2.048  1.00 85.20           H  
ATOM    295  CD1 ILE A  19      -4.734  51.133   2.108  1.00 85.20           C  
ATOM    296 HD11 ILE A  19      -5.510  51.034   2.867  1.00 85.20           H  
ATOM    297 HD12 ILE A  19      -4.780  52.129   1.666  1.00 85.20           H  
ATOM    298 HD13 ILE A  19      -3.764  51.007   2.588  1.00 85.20           H  
ATOM    299  N   THR A  20      -4.943  47.300  -0.944  1.00 84.80           N  
ATOM    300  H   THR A  20      -4.196  47.912  -1.238  1.00 84.80           H  
ATOM    301  CA  THR A  20      -4.620  45.885  -0.733  1.00 84.80           C  
ATOM    302  HA  THR A  20      -5.461  45.394  -0.243  1.00 84.80           H  
ATOM    303  C   THR A  20      -3.417  45.749   0.186  1.00 84.80           C  
ATOM    304  CB  THR A  20      -4.350  45.145  -2.051  1.00 84.80           C  
ATOM    305  HB  THR A  20      -3.952  44.156  -1.823  1.00 84.80           H  
ATOM    306  O   THR A  20      -2.445  46.493   0.049  1.00 84.80           O  
ATOM    307  CG2 THR A  20      -5.621  44.972  -2.882  1.00 84.80           C  
ATOM    308 HG21 THR A  20      -6.371  44.432  -2.303  1.00 84.80           H  
ATOM    309 HG22 THR A  20      -6.015  45.947  -3.169  1.00 84.80           H  
ATOM    310 HG23 THR A  20      -5.386  44.405  -3.783  1.00 84.80           H  
ATOM    311  OG1 THR A  20      -3.414  45.843  -2.837  1.00 84.80           O  
ATOM    312  HG1 THR A  20      -2.845  46.333  -2.239  1.00 84.80           H  
ATOM    313  N   PHE A  21      -3.483  44.770   1.085  1.00 86.05           N  
ATOM    314  H   PHE A  21      -4.287  44.159   1.083  1.00 86.05           H  
ATOM    315  CA  PHE A  21      -2.424  44.432   2.030  1.00 86.05           C  
ATOM    316  HA  PHE A  21      -1.620  45.166   1.968  1.00 86.05           H  
ATOM    317  C   PHE A  21      -1.861  43.064   1.679  1.00 86.05           C  
ATOM    318  CB  PHE A  21      -2.969  44.437   3.461  1.00 86.05           C  
ATOM    319  HB2 PHE A  21      -2.147  44.227   4.146  1.00 86.05           H  
ATOM    320  HB3 PHE A  21      -3.702  43.638   3.572  1.00 86.05           H  
ATOM    321  O   PHE A  21      -2.628  42.128   1.431  1.00 86.05           O  
ATOM    322  CG  PHE A  21      -3.601  45.752   3.851  1.00 86.05           C  
ATOM    323  CD1 PHE A  21      -2.804  46.790   4.364  1.00 86.05           C  
ATOM    324  HD1 PHE A  21      -1.746  46.642   4.519  1.00 86.05           H  
ATOM    325  CD2 PHE A  21      -4.977  45.955   3.637  1.00 86.05           C  
ATOM    326  HD2 PHE A  21      -5.592  45.158   3.246  1.00 86.05           H  
ATOM    327  CE1 PHE A  21      -3.381  48.041   4.635  1.00 86.05           C  
ATOM    328  HE1 PHE A  21      -2.775  48.846   5.026  1.00 86.05           H  
ATOM    329  CE2 PHE A  21      -5.550  47.208   3.898  1.00 86.05           C  
ATOM    330  HE2 PHE A  21      -6.602  47.377   3.723  1.00 86.05           H  
ATOM    331  CZ  PHE A  21      -4.744  48.254   4.371  1.00 86.05           C  
ATOM    332  HZ  PHE A  21      -5.192  49.217   4.567  1.00 86.05           H  
ATOM    333  N   ASP A  22      -0.540  42.961   1.680  1.00 73.47           N  
ATOM    334  H   ASP A  22       0.018  43.787   1.845  1.00 73.47           H  
ATOM    335  CA  ASP A  22       0.181  41.736   1.385  1.00 73.47           C  
ATOM    336  HA  ASP A  22      -0.520  40.903   1.338  1.00 73.47           H  
ATOM    337  C   ASP A  22       1.245  41.461   2.468  1.00 73.47           C  
ATOM    338  CB  ASP A  22       0.777  41.853  -0.016  1.00 73.47           C  
ATOM    339  HB2 ASP A  22      -0.028  42.003  -0.737  1.00 73.47           H  
ATOM    340  HB3 ASP A  22       1.441  42.716  -0.058  1.00 73.47           H  
ATOM    341  O   ASP A  22       2.201  42.234   2.603  1.00 73.47           O  
ATOM    342  CG  ASP A  22       1.548  40.598  -0.398  1.00 73.47           C  
ATOM    343  OD1 ASP A  22       1.244  39.499   0.126  1.00 73.47           O  
ATOM    344  OD2 ASP A  22       2.499  40.735  -1.186  1.00 73.47           O  
ATOM    345  N   PRO A  23       1.095  40.390   3.272  1.00 79.25           N  
ATOM    346  CA  PRO A  23      -0.038  39.451   3.312  1.00 79.25           C  
ATOM    347  HA  PRO A  23      -0.120  38.969   2.338  1.00 79.25           H  
ATOM    348  C   PRO A  23      -1.379  40.113   3.692  1.00 79.25           C  
ATOM    349  CB  PRO A  23       0.353  38.393   4.352  1.00 79.25           C  
ATOM    350  HB2 PRO A  23       0.023  37.397   4.057  1.00 79.25           H  
ATOM    351  HB3 PRO A  23      -0.056  38.654   5.328  1.00 79.25           H  
ATOM    352  O   PRO A  23      -1.379  41.234   4.204  1.00 79.25           O  
ATOM    353  CG  PRO A  23       1.876  38.479   4.412  1.00 79.25           C  
ATOM    354  HG2 PRO A  23       2.266  38.136   5.371  1.00 79.25           H  
ATOM    355  HG3 PRO A  23       2.310  37.907   3.592  1.00 79.25           H  
ATOM    356  CD  PRO A  23       2.131  39.964   4.194  1.00 79.25           C  
ATOM    357  HD2 PRO A  23       2.024  40.505   5.134  1.00 79.25           H  
ATOM    358  HD3 PRO A  23       3.128  40.120   3.783  1.00 79.25           H  
ATOM    359  N   PRO A  24      -2.537  39.450   3.509  1.00 82.29           N  
ATOM    360  CA  PRO A  24      -3.818  39.957   4.000  1.00 82.29           C  
ATOM    361  HA  PRO A  24      -4.068  40.858   3.440  1.00 82.29           H  
ATOM    362  C   PRO A  24      -3.778  40.271   5.502  1.00 82.29           C  
ATOM    363  CB  PRO A  24      -4.840  38.857   3.698  1.00 82.29           C  
ATOM    364  HB2 PRO A  24      -4.922  38.185   4.552  1.00 82.29           H  
ATOM    365  HB3 PRO A  24      -5.815  39.269   3.438  1.00 82.29           H  
ATOM    366  O   PRO A  24      -3.120  39.573   6.272  1.00 82.29           O  
ATOM    367  CG  PRO A  24      -4.213  38.097   2.532  1.00 82.29           C  
ATOM    368  HG2 PRO A  24      -4.557  37.063   2.491  1.00 82.29           H  
ATOM    369  HG3 PRO A  24      -4.427  38.616   1.598  1.00 82.29           H  
ATOM    370  CD  PRO A  24      -2.717  38.180   2.829  1.00 82.29           C  
ATOM    371  HD2 PRO A  24      -2.427  37.372   3.500  1.00 82.29           H  
ATOM    372  HD3 PRO A  24      -2.143  38.131   1.904  1.00 82.29           H  
ATOM    373  N   VAL A  25      -4.535  41.281   5.944  1.00 87.97           N  
ATOM    374  H   VAL A  25      -5.031  41.834   5.259  1.00 87.97           H  
ATOM    375  CA  VAL A  25      -4.473  41.795   7.330  1.00 87.97           C  
ATOM    376  HA  VAL A  25      -3.468  42.180   7.500  1.00 87.97           H  
ATOM    377  C   VAL A  25      -4.708  40.704   8.384  1.00 87.97           C  
ATOM    378  CB  VAL A  25      -5.462  42.963   7.535  1.00 87.97           C  
ATOM    379  HB  VAL A  25      -6.476  42.600   7.368  1.00 87.97           H  
ATOM    380  O   VAL A  25      -4.045  40.716   9.416  1.00 87.97           O  
ATOM    381  CG1 VAL A  25      -5.387  43.561   8.946  1.00 87.97           C  
ATOM    382 HG11 VAL A  25      -6.063  44.412   9.030  1.00 87.97           H  
ATOM    383 HG12 VAL A  25      -5.683  42.827   9.696  1.00 87.97           H  
ATOM    384 HG13 VAL A  25      -4.371  43.897   9.157  1.00 87.97           H  
ATOM    385  CG2 VAL A  25      -5.184  44.102   6.545  1.00 87.97           C  
ATOM    386 HG21 VAL A  25      -4.165  44.468   6.671  1.00 87.97           H  
ATOM    387 HG22 VAL A  25      -5.323  43.763   5.519  1.00 87.97           H  
ATOM    388 HG23 VAL A  25      -5.875  44.926   6.722  1.00 87.97           H  
ATOM    389  N   TYR A  26      -5.585  39.723   8.132  1.00 87.71           N  
ATOM    390  H   TYR A  26      -6.080  39.720   7.252  1.00 87.71           H  
ATOM    391  CA  TYR A  26      -5.801  38.621   9.080  1.00 87.71           C  
ATOM    392  HA  TYR A  26      -6.000  39.064  10.056  1.00 87.71           H  
ATOM    393  C   TYR A  26      -4.557  37.732   9.253  1.00 87.71           C  
ATOM    394  CB  TYR A  26      -7.037  37.790   8.692  1.00 87.71           C  
ATOM    395  HB2 TYR A  26      -7.843  38.456   8.386  1.00 87.71           H  
ATOM    396  HB3 TYR A  26      -7.379  37.269   9.586  1.00 87.71           H  
ATOM    397  O   TYR A  26      -4.260  37.319  10.370  1.00 87.71           O  
ATOM    398  CG  TYR A  26      -6.798  36.745   7.613  1.00 87.71           C  
ATOM    399  CD1 TYR A  26      -7.031  37.053   6.260  1.00 87.71           C  
ATOM    400  HD1 TYR A  26      -7.432  38.017   5.985  1.00 87.71           H  
ATOM    401  CD2 TYR A  26      -6.312  35.470   7.968  1.00 87.71           C  
ATOM    402  HD2 TYR A  26      -6.119  35.241   9.006  1.00 87.71           H  
ATOM    403  CE1 TYR A  26      -6.760  36.094   5.263  1.00 87.71           C  
ATOM    404  HE1 TYR A  26      -6.933  36.324   4.222  1.00 87.71           H  
ATOM    405  CE2 TYR A  26      -6.021  34.517   6.971  1.00 87.71           C  
ATOM    406  HE2 TYR A  26      -5.595  33.560   7.237  1.00 87.71           H  
ATOM    407  OH  TYR A  26      -5.878  33.970   4.622  1.00 87.71           O  
ATOM    408  HH  TYR A  26      -4.940  33.770   4.664  1.00 87.71           H  
ATOM    409  CZ  TYR A  26      -6.235  34.833   5.612  1.00 87.71           C  
ATOM    410  N   GLU A  27      -3.800  37.474   8.180  1.00 87.12           N  
ATOM    411  H   GLU A  27      -4.034  37.905   7.297  1.00 87.12           H  
ATOM    412  CA  GLU A  27      -2.543  36.718   8.258  1.00 87.12           C  
ATOM    413  HA  GLU A  27      -2.702  35.819   8.853  1.00 87.12           H  
ATOM    414  C   GLU A  27      -1.479  37.543   8.972  1.00 87.12           C  
ATOM    415  CB  GLU A  27      -2.028  36.292   6.868  1.00 87.12           C  
ATOM    416  HB2 GLU A  27      -1.077  35.774   6.996  1.00 87.12           H  
ATOM    417  HB3 GLU A  27      -1.865  37.173   6.247  1.00 87.12           H  
ATOM    418  O   GLU A  27      -0.755  37.006   9.804  1.00 87.12           O  
ATOM    419  CG  GLU A  27      -3.011  35.348   6.170  1.00 87.12           C  
ATOM    420  HG2 GLU A  27      -3.262  34.539   6.856  1.00 87.12           H  
ATOM    421  HG3 GLU A  27      -3.907  35.933   5.960  1.00 87.12           H  
ATOM    422  CD  GLU A  27      -2.535  34.741   4.841  1.00 87.12           C  
ATOM    423  OE1 GLU A  27      -3.275  33.863   4.321  1.00 87.12           O  
ATOM    424  OE2 GLU A  27      -1.507  35.182   4.290  1.00 87.12           O  
ATOM    425  N   GLN A  28      -1.436  38.858   8.726  1.00 89.14           N  
ATOM    426  H   GLN A  28      -2.053  39.240   8.023  1.00 89.14           H  
ATOM    427  CA  GLN A  28      -0.538  39.748   9.462  1.00 89.14           C  
ATOM    428  HA  GLN A  28       0.483  39.386   9.337  1.00 89.14           H  
ATOM    429  C   GLN A  28      -0.840  39.743  10.964  1.00 89.14           C  
ATOM    430  CB  GLN A  28      -0.602  41.187   8.946  1.00 89.14           C  
ATOM    431  HB2 GLN A  28      -1.601  41.594   9.102  1.00 89.14           H  
ATOM    432  HB3 GLN A  28       0.101  41.763   9.547  1.00 89.14           H  
ATOM    433  O   GLN A  28       0.096  39.662  11.755  1.00 89.14           O  
ATOM    434  CG  GLN A  28      -0.216  41.358   7.473  1.00 89.14           C  
ATOM    435  HG2 GLN A  28      -0.949  40.853   6.844  1.00 89.14           H  
ATOM    436  HG3 GLN A  28       0.761  40.912   7.292  1.00 89.14           H  
ATOM    437  CD  GLN A  28      -0.154  42.835   7.092  1.00 89.14           C  
ATOM    438  NE2 GLN A  28      -0.465  43.192   5.872  1.00 89.14           N  
ATOM    439 HE21 GLN A  28      -0.334  44.162   5.624  1.00 89.14           H  
ATOM    440 HE22 GLN A  28      -0.728  42.493   5.193  1.00 89.14           H  
ATOM    441  OE1 GLN A  28       0.190  43.709   7.873  1.00 89.14           O  
ATOM    442  N   ARG A  29      -2.124  39.770  11.363  1.00 92.87           N  
ATOM    443  H   ARG A  29      -2.837  39.875  10.655  1.00 92.87           H  
ATOM    444  CA  ARG A  29      -2.533  39.638  12.772  1.00 92.87           C  
ATOM    445  HA  ARG A  29      -2.073  40.430  13.361  1.00 92.87           H  
ATOM    446  C   ARG A  29      -2.016  38.336  13.366  1.00 92.87           C  
ATOM    447  CB  ARG A  29      -4.061  39.716  12.931  1.00 92.87           C  
ATOM    448  HB2 ARG A  29      -4.318  39.344  13.923  1.00 92.87           H  
ATOM    449  HB3 ARG A  29      -4.552  39.079  12.195  1.00 92.87           H  
ATOM    450  O   ARG A  29      -1.354  38.362  14.394  1.00 92.87           O  
ATOM    451  CG  ARG A  29      -4.595  41.147  12.817  1.00 92.87           C  
ATOM    452  HG2 ARG A  29      -4.064  41.774  13.533  1.00 92.87           H  
ATOM    453  HG3 ARG A  29      -4.438  41.540  11.812  1.00 92.87           H  
ATOM    454  CD  ARG A  29      -6.082  41.215  13.157  1.00 92.87           C  
ATOM    455  HD2 ARG A  29      -6.268  40.651  14.071  1.00 92.87           H  
ATOM    456  HD3 ARG A  29      -6.323  42.252  13.392  1.00 92.87           H  
ATOM    457  NE  ARG A  29      -6.948  40.698  12.074  1.00 92.87           N  
ATOM    458  HE  ARG A  29      -6.954  39.695  11.955  1.00 92.87           H  
ATOM    459  NH1 ARG A  29      -8.048  42.664  11.636  1.00 92.87           N  
ATOM    460 HH11 ARG A  29      -7.428  43.067  12.324  1.00 92.87           H  
ATOM    461 HH12 ARG A  29      -8.982  42.997  11.829  1.00 92.87           H  
ATOM    462  NH2 ARG A  29      -8.803  40.778  10.746  1.00 92.87           N  
ATOM    463 HH21 ARG A  29      -8.909  39.777  10.825  1.00 92.87           H  
ATOM    464 HH22 ARG A  29      -9.598  41.337  10.469  1.00 92.87           H  
ATOM    465  CZ  ARG A  29      -7.910  41.381  11.478  1.00 92.87           C  
ATOM    466  N   TYR A  30      -2.239  37.212  12.689  1.00 93.05           N  
ATOM    467  H   TYR A  30      -2.793  37.254  11.846  1.00 93.05           H  
ATOM    468  CA  TYR A  30      -1.757  35.915  13.159  1.00 93.05           C  
ATOM    469  HA  TYR A  30      -2.133  35.740  14.167  1.00 93.05           H  
ATOM    470  C   TYR A  30      -0.229  35.859  13.269  1.00 93.05           C  
ATOM    471  CB  TYR A  30      -2.287  34.815  12.233  1.00 93.05           C  
ATOM    472  HB2 TYR A  30      -1.944  35.014  11.218  1.00 93.05           H  
ATOM    473  HB3 TYR A  30      -1.828  33.881  12.556  1.00 93.05           H  
ATOM    474  O   TYR A  30       0.293  35.430  14.295  1.00 93.05           O  
ATOM    475  CG  TYR A  30      -3.793  34.596  12.204  1.00 93.05           C  
ATOM    476  CD1 TYR A  30      -4.643  35.130  13.198  1.00 93.05           C  
ATOM    477  HD1 TYR A  30      -4.247  35.727  14.006  1.00 93.05           H  
ATOM    478  CD2 TYR A  30      -4.342  33.801  11.180  1.00 93.05           C  
ATOM    479  HD2 TYR A  30      -3.695  33.387  10.421  1.00 93.05           H  
ATOM    480  CE1 TYR A  30      -6.025  34.880  13.169  1.00 93.05           C  
ATOM    481  HE1 TYR A  30      -6.662  35.275  13.947  1.00 93.05           H  
ATOM    482  CE2 TYR A  30      -5.728  33.547  11.147  1.00 93.05           C  
ATOM    483  HE2 TYR A  30      -6.157  32.941  10.363  1.00 93.05           H  
ATOM    484  OH  TYR A  30      -7.902  33.824  12.110  1.00 93.05           O  
ATOM    485  HH  TYR A  30      -8.356  34.216  12.859  1.00 93.05           H  
ATOM    486  CZ  TYR A  30      -6.570  34.087  12.141  1.00 93.05           C  
ATOM    487  N   CYS A  31       0.505  36.332  12.261  1.00 89.01           N  
ATOM    488  H   CYS A  31       0.040  36.649  11.422  1.00 89.01           H  
ATOM    489  CA  CYS A  31       1.966  36.380  12.303  1.00 89.01           C  
ATOM    490  HA  CYS A  31       2.349  35.379  12.497  1.00 89.01           H  
ATOM    491  C   CYS A  31       2.484  37.276  13.437  1.00 89.01           C  
ATOM    492  CB  CYS A  31       2.499  36.862  10.947  1.00 89.01           C  
ATOM    493  HB2 CYS A  31       3.561  37.089  11.039  1.00 89.01           H  
ATOM    494  HB3 CYS A  31       1.974  37.768  10.644  1.00 89.01           H  
ATOM    495  O   CYS A  31       3.428  36.888  14.125  1.00 89.01           O  
ATOM    496  SG  CYS A  31       2.286  35.576   9.682  1.00 89.01           S  
ATOM    497  HG  CYS A  31       2.864  34.573  10.349  1.00 89.01           H  
ATOM    498  N   ALA A  32       1.859  38.435  13.660  1.00 92.07           N  
ATOM    499  H   ALA A  32       1.098  38.705  13.054  1.00 92.07           H  
ATOM    500  CA  ALA A  32       2.180  39.326  14.770  1.00 92.07           C  
ATOM    501  HA  ALA A  32       3.233  39.601  14.718  1.00 92.07           H  
ATOM    502  C   ALA A  32       1.952  38.637  16.123  1.00 92.07           C  
ATOM    503  CB  ALA A  32       1.340  40.598  14.623  1.00 92.07           C  
ATOM    504  HB1 ALA A  32       0.284  40.353  14.508  1.00 92.07           H  
ATOM    505  HB2 ALA A  32       1.448  41.219  15.513  1.00 92.07           H  
ATOM    506  HB3 ALA A  32       1.679  41.159  13.752  1.00 92.07           H  
ATOM    507  O   ALA A  32       2.840  38.647  16.972  1.00 92.07           O  
ATOM    508  N   THR A  33       0.816  37.962  16.307  1.00 94.88           N  
ATOM    509  H   THR A  33       0.079  38.041  15.621  1.00 94.88           H  
ATOM    510  CA  THR A  33       0.520  37.229  17.545  1.00 94.88           C  
ATOM    511  HA  THR A  33       0.633  37.913  18.386  1.00 94.88           H  
ATOM    512  C   THR A  33       1.489  36.069  17.784  1.00 94.88           C  
ATOM    513  CB  THR A  33      -0.927  36.729  17.553  1.00 94.88           C  
ATOM    514  HB  THR A  33      -1.058  35.952  16.800  1.00 94.88           H  
ATOM    515  O   THR A  33       1.923  35.872  18.917  1.00 94.88           O  
ATOM    516  CG2 THR A  33      -1.331  36.204  18.924  1.00 94.88           C  
ATOM    517 HG21 THR A  33      -2.360  35.847  18.885  1.00 94.88           H  
ATOM    518 HG22 THR A  33      -1.243  37.000  19.664  1.00 94.88           H  
ATOM    519 HG23 THR A  33      -0.694  35.373  19.226  1.00 94.88           H  
ATOM    520  OG1 THR A  33      -1.806  37.793  17.288  1.00 94.88           O  
ATOM    521  HG1 THR A  33      -2.377  37.901  18.052  1.00 94.88           H  
ATOM    522  N   ILE A  34       1.893  35.331  16.743  1.00 94.36           N  
ATOM    523  H   ILE A  34       1.492  35.518  15.835  1.00 94.36           H  
ATOM    524  CA  ILE A  34       2.934  34.297  16.871  1.00 94.36           C  
ATOM    525  HA  ILE A  34       2.661  33.631  17.689  1.00 94.36           H  
ATOM    526  C   ILE A  34       4.273  34.916  17.278  1.00 94.36           C  
ATOM    527  CB  ILE A  34       3.069  33.459  15.578  1.00 94.36           C  
ATOM    528  HB  ILE A  34       3.182  34.147  14.740  1.00 94.36           H  
ATOM    529  O   ILE A  34       4.913  34.395  18.183  1.00 94.36           O  
ATOM    530  CG1 ILE A  34       1.826  32.587  15.297  1.00 94.36           C  
ATOM    531 HG12 ILE A  34       1.968  32.086  14.340  1.00 94.36           H  
ATOM    532 HG13 ILE A  34       0.962  33.242  15.182  1.00 94.36           H  
ATOM    533  CG2 ILE A  34       4.315  32.552  15.590  1.00 94.36           C  
ATOM    534 HG21 ILE A  34       5.227  33.149  15.574  1.00 94.36           H  
ATOM    535 HG22 ILE A  34       4.328  31.930  16.485  1.00 94.36           H  
ATOM    536 HG23 ILE A  34       4.327  31.916  14.705  1.00 94.36           H  
ATOM    537  CD1 ILE A  34       1.474  31.527  16.351  1.00 94.36           C  
ATOM    538 HD11 ILE A  34       2.266  30.780  16.420  1.00 94.36           H  
ATOM    539 HD12 ILE A  34       1.313  31.986  17.327  1.00 94.36           H  
ATOM    540 HD13 ILE A  34       0.550  31.031  16.055  1.00 94.36           H  
ATOM    541  N   GLN A  35       4.682  36.038  16.674  1.00 91.81           N  
ATOM    542  H   GLN A  35       4.111  36.440  15.945  1.00 91.81           H  
ATOM    543  CA  GLN A  35       5.920  36.729  17.064  1.00 91.81           C  
ATOM    544  HA  GLN A  35       6.757  36.038  16.967  1.00 91.81           H  
ATOM    545  C   GLN A  35       5.894  37.175  18.525  1.00 91.81           C  
ATOM    546  CB  GLN A  35       6.170  37.948  16.167  1.00 91.81           C  
ATOM    547  HB2 GLN A  35       6.919  38.589  16.631  1.00 91.81           H  
ATOM    548  HB3 GLN A  35       5.252  38.524  16.048  1.00 91.81           H  
ATOM    549  O   GLN A  35       6.905  37.047  19.208  1.00 91.81           O  
ATOM    550  CG  GLN A  35       6.690  37.514  14.800  1.00 91.81           C  
ATOM    551  HG2 GLN A  35       6.010  36.778  14.372  1.00 91.81           H  
ATOM    552  HG3 GLN A  35       7.664  37.038  14.919  1.00 91.81           H  
ATOM    553  CD  GLN A  35       6.844  38.676  13.829  1.00 91.81           C  
ATOM    554  NE2 GLN A  35       6.520  38.439  12.583  1.00 91.81           N  
ATOM    555 HE21 GLN A  35       6.716  39.146  11.889  1.00 91.81           H  
ATOM    556 HE22 GLN A  35       6.167  37.528  12.326  1.00 91.81           H  
ATOM    557  OE1 GLN A  35       7.291  39.777  14.131  1.00 91.81           O  
ATOM    558  N   ILE A  36       4.740  37.642  19.010  1.00 95.09           N  
ATOM    559  H   ILE A  36       3.968  37.774  18.373  1.00 95.09           H  
ATOM    560  CA  ILE A  36       4.562  37.996  20.419  1.00 95.09           C  
ATOM    561  HA  ILE A  36       5.361  38.680  20.707  1.00 95.09           H  
ATOM    562  C   ILE A  36       4.706  36.748  21.288  1.00 95.09           C  
ATOM    563  CB  ILE A  36       3.212  38.706  20.654  1.00 95.09           C  
ATOM    564  HB  ILE A  36       2.409  38.077  20.269  1.00 95.09           H  
ATOM    565  O   ILE A  36       5.474  36.773  22.238  1.00 95.09           O  
ATOM    566  CG1 ILE A  36       3.183  40.063  19.934  1.00 95.09           C  
ATOM    567 HG12 ILE A  36       3.725  39.974  18.992  1.00 95.09           H  
ATOM    568 HG13 ILE A  36       3.715  40.802  20.534  1.00 95.09           H  
ATOM    569  CG2 ILE A  36       2.971  38.957  22.151  1.00 95.09           C  
ATOM    570 HG21 ILE A  36       2.047  39.515  22.305  1.00 95.09           H  
ATOM    571 HG22 ILE A  36       2.886  38.009  22.681  1.00 95.09           H  
ATOM    572 HG23 ILE A  36       3.797  39.530  22.573  1.00 95.09           H  
ATOM    573  CD1 ILE A  36       1.765  40.569  19.637  1.00 95.09           C  
ATOM    574 HD11 ILE A  36       1.284  39.919  18.906  1.00 95.09           H  
ATOM    575 HD12 ILE A  36       1.161  40.586  20.544  1.00 95.09           H  
ATOM    576 HD13 ILE A  36       1.815  41.576  19.222  1.00 95.09           H  
ATOM    577  N   LEU A  37       4.022  35.645  20.973  1.00 95.79           N  
ATOM    578  H   LEU A  37       3.413  35.669  20.168  1.00 95.79           H  
ATOM    579  CA  LEU A  37       4.115  34.402  21.753  1.00 95.79           C  
ATOM    580  HA  LEU A  37       3.888  34.620  22.797  1.00 95.79           H  
ATOM    581  C   LEU A  37       5.525  33.790  21.748  1.00 95.79           C  
ATOM    582  CB  LEU A  37       3.102  33.382  21.204  1.00 95.79           C  
ATOM    583  HB2 LEU A  37       3.362  32.394  21.583  1.00 95.79           H  
ATOM    584  HB3 LEU A  37       3.196  33.351  20.119  1.00 95.79           H  
ATOM    585  O   LEU A  37       5.923  33.156  22.722  1.00 95.79           O  
ATOM    586  CG  LEU A  37       1.638  33.665  21.583  1.00 95.79           C  
ATOM    587  HG  LEU A  37       1.376  34.693  21.334  1.00 95.79           H  
ATOM    588  CD1 LEU A  37       0.723  32.722  20.799  1.00 95.79           C  
ATOM    589 HD11 LEU A  37       0.945  31.685  21.053  1.00 95.79           H  
ATOM    590 HD12 LEU A  37      -0.318  32.935  21.042  1.00 95.79           H  
ATOM    591 HD13 LEU A  37       0.874  32.876  19.730  1.00 95.79           H  
ATOM    592  CD2 LEU A  37       1.392  33.429  23.075  1.00 95.79           C  
ATOM    593 HD21 LEU A  37       1.950  34.155  23.666  1.00 95.79           H  
ATOM    594 HD22 LEU A  37       0.332  33.537  23.305  1.00 95.79           H  
ATOM    595 HD23 LEU A  37       1.709  32.424  23.353  1.00 95.79           H  
ATOM    596  N   GLU A  38       6.278  33.974  20.664  1.00 92.61           N  
ATOM    597  H   GLU A  38       5.868  34.461  19.880  1.00 92.61           H  
ATOM    598  CA  GLU A  38       7.639  33.460  20.515  1.00 92.61           C  
ATOM    599  HA  GLU A  38       7.722  32.572  21.141  1.00 92.61           H  
ATOM    600  C   GLU A  38       8.741  34.411  21.011  1.00 92.61           C  
ATOM    601  CB  GLU A  38       7.905  33.037  19.060  1.00 92.61           C  
ATOM    602  HB2 GLU A  38       8.956  32.762  18.976  1.00 92.61           H  
ATOM    603  HB3 GLU A  38       7.729  33.877  18.389  1.00 92.61           H  
ATOM    604  O   GLU A  38       9.921  34.080  20.870  1.00 92.61           O  
ATOM    605  CG  GLU A  38       7.087  31.824  18.597  1.00 92.61           C  
ATOM    606  HG2 GLU A  38       6.952  31.144  19.438  1.00 92.61           H  
ATOM    607  HG3 GLU A  38       6.101  32.130  18.249  1.00 92.61           H  
ATOM    608  CD  GLU A  38       7.842  31.091  17.482  1.00 92.61           C  
ATOM    609  OE1 GLU A  38       8.318  29.967  17.779  1.00 92.61           O  
ATOM    610  OE2 GLU A  38       8.090  31.664  16.393  1.00 92.61           O  
ATOM    611  N   ASP A  39       8.394  35.568  21.580  1.00 91.55           N  
ATOM    612  H   ASP A  39       7.415  35.803  21.657  1.00 91.55           H  
ATOM    613  CA  ASP A  39       9.374  36.522  22.099  1.00 91.55           C  
ATOM    614  HA  ASP A  39      10.023  36.815  21.274  1.00 91.55           H  
ATOM    615  C   ASP A  39      10.234  35.869  23.195  1.00 91.55           C  
ATOM    616  CB  ASP A  39       8.664  37.781  22.606  1.00 91.55           C  
ATOM    617  HB2 ASP A  39       7.937  38.104  21.860  1.00 91.55           H  
ATOM    618  HB3 ASP A  39       8.129  37.524  23.520  1.00 91.55           H  
ATOM    619  O   ASP A  39       9.726  35.304  24.170  1.00 91.55           O  
ATOM    620  CG  ASP A  39       9.606  38.948  22.911  1.00 91.55           C  
ATOM    621  OD1 ASP A  39      10.558  38.790  23.708  1.00 91.55           O  
ATOM    622  OD2 ASP A  39       9.358  40.068  22.407  1.00 91.55           O  
ATOM    623  N   ALA A  40      11.556  35.955  23.033  1.00 89.93           N  
ATOM    624  H   ALA A  40      11.904  36.468  22.236  1.00 89.93           H  
ATOM    625  CA  ALA A  40      12.528  35.290  23.898  1.00 89.93           C  
ATOM    626  HA  ALA A  40      12.358  34.215  23.850  1.00 89.93           H  
ATOM    627  C   ALA A  40      12.413  35.700  25.375  1.00 89.93           C  
ATOM    628  CB  ALA A  40      13.930  35.590  23.352  1.00 89.93           C  
ATOM    629  HB1 ALA A  40      14.012  35.242  22.323  1.00 89.93           H  
ATOM    630  HB2 ALA A  40      14.126  36.661  23.395  1.00 89.93           H  
ATOM    631  HB3 ALA A  40      14.671  35.070  23.960  1.00 89.93           H  
ATOM    632  O   ALA A  40      12.828  34.942  26.245  1.00 89.93           O  
ATOM    633  N   ARG A  41      11.823  36.867  25.670  1.00 89.28           N  
ATOM    634  H   ARG A  41      11.461  37.425  24.910  1.00 89.28           H  
ATOM    635  CA  ARG A  41      11.620  37.345  27.046  1.00 89.28           C  
ATOM    636  HA  ARG A  41      12.565  37.309  27.588  1.00 89.28           H  
ATOM    637  C   ARG A  41      10.658  36.470  27.850  1.00 89.28           C  
ATOM    638  CB  ARG A  41      11.108  38.789  27.008  1.00 89.28           C  
ATOM    639  HB2 ARG A  41      10.852  39.103  28.020  1.00 89.28           H  
ATOM    640  HB3 ARG A  41      10.204  38.828  26.400  1.00 89.28           H  
ATOM    641  O   ARG A  41      10.766  36.422  29.069  1.00 89.28           O  
ATOM    642  CG  ARG A  41      12.169  39.751  26.451  1.00 89.28           C  
ATOM    643  HG2 ARG A  41      12.527  39.412  25.479  1.00 89.28           H  
ATOM    644  HG3 ARG A  41      13.014  39.775  27.139  1.00 89.28           H  
ATOM    645  CD  ARG A  41      11.607  41.165  26.304  1.00 89.28           C  
ATOM    646  HD2 ARG A  41      12.435  41.839  26.085  1.00 89.28           H  
ATOM    647  HD3 ARG A  41      11.158  41.457  27.254  1.00 89.28           H  
ATOM    648  NE  ARG A  41      10.614  41.246  25.218  1.00 89.28           N  
ATOM    649  HE  ARG A  41      10.538  40.439  24.616  1.00 89.28           H  
ATOM    650  NH1 ARG A  41       9.828  43.343  25.698  1.00 89.28           N  
ATOM    651 HH11 ARG A  41      10.459  43.360  26.487  1.00 89.28           H  
ATOM    652 HH12 ARG A  41       9.258  44.140  25.452  1.00 89.28           H  
ATOM    653  NH2 ARG A  41       8.967  42.218  23.987  1.00 89.28           N  
ATOM    654 HH21 ARG A  41       8.989  41.378  23.427  1.00 89.28           H  
ATOM    655 HH22 ARG A  41       8.190  42.861  23.933  1.00 89.28           H  
ATOM    656  CZ  ARG A  41       9.809  42.258  24.973  1.00 89.28           C  
ATOM    657  N   TRP A  42       9.714  35.790  27.196  1.00 93.22           N  
ATOM    658  H   TRP A  42       9.667  35.886  26.192  1.00 93.22           H  
ATOM    659  CA  TRP A  42       8.673  35.033  27.901  1.00 93.22           C  
ATOM    660  HA  TRP A  42       9.034  34.782  28.899  1.00 93.22           H  
ATOM    661  C   TRP A  42       8.292  33.689  27.282  1.00 93.22           C  
ATOM    662  CB  TRP A  42       7.441  35.923  28.084  1.00 93.22           C  
ATOM    663  HB2 TRP A  42       7.684  36.687  28.822  1.00 93.22           H  
ATOM    664  HB3 TRP A  42       6.626  35.315  28.478  1.00 93.22           H  
ATOM    665  O   TRP A  42       7.579  32.935  27.938  1.00 93.22           O  
ATOM    666  CG  TRP A  42       6.924  36.612  26.870  1.00 93.22           C  
ATOM    667  CD1 TRP A  42       6.369  36.000  25.803  1.00 93.22           C  
ATOM    668  HD1 TRP A  42       6.242  34.935  25.682  1.00 93.22           H  
ATOM    669  CD2 TRP A  42       6.913  38.043  26.576  1.00 93.22           C  
ATOM    670  CE2 TRP A  42       6.321  38.225  25.295  1.00 93.22           C  
ATOM    671  CE3 TRP A  42       7.351  39.205  27.250  1.00 93.22           C  
ATOM    672  HE3 TRP A  42       7.809  39.105  28.222  1.00 93.22           H  
ATOM    673  NE1 TRP A  42       6.008  36.953  24.883  1.00 93.22           N  
ATOM    674  HE1 TRP A  42       5.684  36.725  23.954  1.00 93.22           H  
ATOM    675  CH2 TRP A  42       6.596  40.621  25.404  1.00 93.22           C  
ATOM    676  HH2 TRP A  42       6.453  41.601  24.974  1.00 93.22           H  
ATOM    677  CZ2 TRP A  42       6.180  39.483  24.697  1.00 93.22           C  
ATOM    678  HZ2 TRP A  42       5.752  39.563  23.708  1.00 93.22           H  
ATOM    679  CZ3 TRP A  42       7.191  40.480  26.672  1.00 93.22           C  
ATOM    680  HZ3 TRP A  42       7.519  41.354  27.216  1.00 93.22           H  
ATOM    681  N   LYS A  43       8.756  33.346  26.073  1.00 92.17           N  
ATOM    682  H   LYS A  43       9.303  34.027  25.566  1.00 92.17           H  
ATOM    683  CA  LYS A  43       8.360  32.121  25.350  1.00 92.17           C  
ATOM    684  HA  LYS A  43       7.326  32.232  25.024  1.00 92.17           H  
ATOM    685  C   LYS A  43       8.415  30.841  26.199  1.00 92.17           C  
ATOM    686  CB  LYS A  43       9.247  31.989  24.103  1.00 92.17           C  
ATOM    687  HB2 LYS A  43      10.293  31.945  24.406  1.00 92.17           H  
ATOM    688  HB3 LYS A  43       9.103  32.867  23.472  1.00 92.17           H  
ATOM    689  O   LYS A  43       7.491  30.030  26.128  1.00 92.17           O  
ATOM    690  CG  LYS A  43       8.904  30.736  23.287  1.00 92.17           C  
ATOM    691  HG2 LYS A  43       7.856  30.776  22.989  1.00 92.17           H  
ATOM    692  HG3 LYS A  43       9.066  29.846  23.895  1.00 92.17           H  
ATOM    693  CD  LYS A  43       9.784  30.617  22.042  1.00 92.17           C  
ATOM    694  HD2 LYS A  43      10.834  30.627  22.335  1.00 92.17           H  
ATOM    695  HD3 LYS A  43       9.591  31.457  21.376  1.00 92.17           H  
ATOM    696  CE  LYS A  43       9.451  29.293  21.352  1.00 92.17           C  
ATOM    697  HE2 LYS A  43       8.369  29.159  21.360  1.00 92.17           H  
ATOM    698  HE3 LYS A  43       9.889  28.493  21.948  1.00 92.17           H  
ATOM    699  NZ  LYS A  43       9.956  29.253  19.959  1.00 92.17           N  
ATOM    700  HZ1 LYS A  43       9.333  29.736  19.328  1.00 92.17           H  
ATOM    701  HZ2 LYS A  43       9.995  28.303  19.619  1.00 92.17           H  
ATOM    702  HZ3 LYS A  43      10.871  29.678  19.906  1.00 92.17           H  
ATOM    703  N   ASP A  44       9.462  30.666  27.005  1.00 93.21           N  
ATOM    704  H   ASP A  44      10.215  31.337  26.958  1.00 93.21           H  
ATOM    705  CA  ASP A  44       9.665  29.461  27.829  1.00 93.21           C  
ATOM    706  HA  ASP A  44       9.439  28.580  27.229  1.00 93.21           H  
ATOM    707  C   ASP A  44       8.748  29.400  29.062  1.00 93.21           C  
ATOM    708  CB  ASP A  44      11.140  29.376  28.247  1.00 93.21           C  
ATOM    709  HB2 ASP A  44      11.281  28.498  28.877  1.00 93.21           H  
ATOM    710  HB3 ASP A  44      11.395  30.259  28.833  1.00 93.21           H  
ATOM    711  O   ASP A  44       8.571  28.348  29.674  1.00 93.21           O  
ATOM    712  CG  ASP A  44      12.081  29.262  27.043  1.00 93.21           C  
ATOM    713  OD1 ASP A  44      11.700  28.581  26.061  1.00 93.21           O  
ATOM    714  OD2 ASP A  44      13.154  29.895  27.093  1.00 93.21           O  
ATOM    715  N   GLN A  45       8.128  30.526  29.419  1.00 94.94           N  
ATOM    716  H   GLN A  45       8.267  31.343  28.841  1.00 94.94           H  
ATOM    717  CA  GLN A  45       7.221  30.650  30.557  1.00 94.94           C  
ATOM    718  HA  GLN A  45       7.437  29.857  31.273  1.00 94.94           H  
ATOM    719  C   GLN A  45       5.740  30.516  30.170  1.00 94.94           C  
ATOM    720  CB  GLN A  45       7.471  31.996  31.244  1.00 94.94           C  
ATOM    721  HB2 GLN A  45       6.764  32.103  32.067  1.00 94.94           H  
ATOM    722  HB3 GLN A  45       7.283  32.787  30.517  1.00 94.94           H  
ATOM    723  O   GLN A  45       4.889  30.517  31.065  1.00 94.94           O  
ATOM    724  CG  GLN A  45       8.897  32.173  31.787  1.00 94.94           C  
ATOM    725  HG2 GLN A  45       9.156  31.330  32.426  1.00 94.94           H  
ATOM    726  HG3 GLN A  45       9.605  32.211  30.959  1.00 94.94           H  
ATOM    727  CD  GLN A  45       9.007  33.450  32.611  1.00 94.94           C  
ATOM    728  NE2 GLN A  45       9.951  34.323  32.333  1.00 94.94           N  
ATOM    729 HE21 GLN A  45      10.611  34.186  31.582  1.00 94.94           H  
ATOM    730 HE22 GLN A  45       9.979  35.153  32.908  1.00 94.94           H  
ATOM    731  OE1 GLN A  45       8.224  33.678  33.516  1.00 94.94           O  
ATOM    732  N   ILE A  46       5.422  30.422  28.872  1.00 97.26           N  
ATOM    733  H   ILE A  46       6.177  30.408  28.202  1.00 97.26           H  
ATOM    734  CA  ILE A  46       4.056  30.279  28.354  1.00 97.26           C  
ATOM    735  HA  ILE A  46       3.350  30.584  29.126  1.00 97.26           H  
ATOM    736  C   ILE A  46       3.774  28.806  28.032  1.00 97.26           C  
ATOM    737  CB  ILE A  46       3.829  31.197  27.126  1.00 97.26           C  
ATOM    738  HB  ILE A  46       4.500  30.875  26.329  1.00 97.26           H  
ATOM    739  O   ILE A  46       4.169  28.308  26.978  1.00 97.26           O  
ATOM    740  CG1 ILE A  46       4.124  32.693  27.382  1.00 97.26           C  
ATOM    741 HG12 ILE A  46       3.868  33.260  26.486  1.00 97.26           H  
ATOM    742 HG13 ILE A  46       5.196  32.816  27.531  1.00 97.26           H  
ATOM    743  CG2 ILE A  46       2.388  31.049  26.608  1.00 97.26           C  
ATOM    744 HG21 ILE A  46       2.211  31.751  25.793  1.00 97.26           H  
ATOM    745 HG22 ILE A  46       2.234  30.042  26.220  1.00 97.26           H  
ATOM    746 HG23 ILE A  46       1.671  31.236  27.407  1.00 97.26           H  
ATOM    747  CD1 ILE A  46       3.408  33.334  28.579  1.00 97.26           C  
ATOM    748 HD11 ILE A  46       2.328  33.204  28.500  1.00 97.26           H  
ATOM    749 HD12 ILE A  46       3.631  34.401  28.601  1.00 97.26           H  
ATOM    750 HD13 ILE A  46       3.760  32.888  29.509  1.00 97.26           H  
ATOM    751  N   LYS A  47       3.054  28.115  28.925  1.00 97.61           N  
ATOM    752  H   LYS A  47       2.765  28.574  29.777  1.00 97.61           H  
ATOM    753  CA  LYS A  47       2.664  26.705  28.763  1.00 97.61           C  
ATOM    754  HA  LYS A  47       3.225  26.260  27.940  1.00 97.61           H  
ATOM    755  C   LYS A  47       1.186  26.538  28.434  1.00 97.61           C  
ATOM    756  CB  LYS A  47       2.995  25.924  30.037  1.00 97.61           C  
ATOM    757  HB2 LYS A  47       2.510  26.389  30.896  1.00 97.61           H  
ATOM    758  HB3 LYS A  47       2.598  24.914  29.928  1.00 97.61           H  
ATOM    759  O   LYS A  47       0.847  25.706  27.593  1.00 97.61           O  
ATOM    760  CG  LYS A  47       4.503  25.829  30.286  1.00 97.61           C  
ATOM    761  HG2 LYS A  47       4.978  25.385  29.412  1.00 97.61           H  
ATOM    762  HG3 LYS A  47       4.925  26.818  30.464  1.00 97.61           H  
ATOM    763  CD  LYS A  47       4.744  24.939  31.506  1.00 97.61           C  
ATOM    764  HD2 LYS A  47       4.151  24.032  31.398  1.00 97.61           H  
ATOM    765  HD3 LYS A  47       4.417  25.457  32.408  1.00 97.61           H  
ATOM    766  CE  LYS A  47       6.226  24.583  31.621  1.00 97.61           C  
ATOM    767  HE2 LYS A  47       6.743  24.941  30.730  1.00 97.61           H  
ATOM    768  HE3 LYS A  47       6.653  25.087  32.487  1.00 97.61           H  
ATOM    769  NZ  LYS A  47       6.384  23.114  31.724  1.00 97.61           N  
ATOM    770  HZ1 LYS A  47       7.352  22.834  31.792  1.00 97.61           H  
ATOM    771  HZ2 LYS A  47       6.025  22.677  30.887  1.00 97.61           H  
ATOM    772  HZ3 LYS A  47       5.831  22.724  32.473  1.00 97.61           H  
ATOM    773  N   LYS A  48       0.305  27.320  29.063  1.00 98.36           N  
ATOM    774  H   LYS A  48       0.662  27.918  29.794  1.00 98.36           H  
ATOM    775  CA  LYS A  48      -1.142  27.303  28.807  1.00 98.36           C  
ATOM    776  HA  LYS A  48      -1.365  26.469  28.143  1.00 98.36           H  
ATOM    777  C   LYS A  48      -1.597  28.579  28.107  1.00 98.36           C  
ATOM    778  CB  LYS A  48      -1.894  27.037  30.116  1.00 98.36           C  
ATOM    779  HB2 LYS A  48      -1.539  26.096  30.536  1.00 98.36           H  
ATOM    780  HB3 LYS A  48      -1.681  27.832  30.831  1.00 98.36           H  
ATOM    781  O   LYS A  48      -1.457  29.672  28.651  1.00 98.36           O  
ATOM    782  CG  LYS A  48      -3.411  26.945  29.887  1.00 98.36           C  
ATOM    783  HG2 LYS A  48      -3.794  27.921  29.589  1.00 98.36           H  
ATOM    784  HG3 LYS A  48      -3.625  26.228  29.094  1.00 98.36           H  
ATOM    785  CD  LYS A  48      -4.117  26.503  31.170  1.00 98.36           C  
ATOM    786  HD2 LYS A  48      -3.780  25.504  31.446  1.00 98.36           H  
ATOM    787  HD3 LYS A  48      -3.869  27.196  31.974  1.00 98.36           H  
ATOM    788  CE  LYS A  48      -5.629  26.505  30.958  1.00 98.36           C  
ATOM    789  HE2 LYS A  48      -5.881  25.779  30.185  1.00 98.36           H  
ATOM    790  HE3 LYS A  48      -5.928  27.496  30.618  1.00 98.36           H  
ATOM    791  NZ  LYS A  48      -6.329  26.189  32.219  1.00 98.36           N  
ATOM    792  HZ1 LYS A  48      -6.075  25.281  32.581  1.00 98.36           H  
ATOM    793  HZ2 LYS A  48      -6.082  26.865  32.928  1.00 98.36           H  
ATOM    794  HZ3 LYS A  48      -7.330  26.260  32.107  1.00 98.36           H  
ATOM    795  N   VAL A  49      -2.188  28.439  26.923  1.00 98.80           N  
ATOM    796  H   VAL A  49      -2.298  27.504  26.557  1.00 98.80           H  
ATOM    797  CA  VAL A  49      -2.729  29.557  26.138  1.00 98.80           C  
ATOM    798  HA  VAL A  49      -2.574  30.479  26.699  1.00 98.80           H  
ATOM    799  C   VAL A  49      -4.228  29.383  25.942  1.00 98.80           C  
ATOM    800  CB  VAL A  49      -2.002  29.729  24.790  1.00 98.80           C  
ATOM    801  HB  VAL A  49      -2.213  28.874  24.147  1.00 98.80           H  
ATOM    802  O   VAL A  49      -4.677  28.302  25.566  1.00 98.80           O  
ATOM    803  CG1 VAL A  49      -2.466  31.006  24.075  1.00 98.80           C  
ATOM    804 HG11 VAL A  49      -1.872  31.171  23.176  1.00 98.80           H  
ATOM    805 HG12 VAL A  49      -2.355  31.868  24.733  1.00 98.80           H  
ATOM    806 HG13 VAL A  49      -3.511  30.915  23.778  1.00 98.80           H  
ATOM    807  CG2 VAL A  49      -0.485  29.811  25.001  1.00 98.80           C  
ATOM    808 HG21 VAL A  49      -0.261  30.481  25.832  1.00 98.80           H  
ATOM    809 HG22 VAL A  49      -0.092  28.823  25.242  1.00 98.80           H  
ATOM    810 HG23 VAL A  49       0.009  30.175  24.101  1.00 98.80           H  
ATOM    811  N   VAL A  50      -5.004  30.441  26.166  1.00 98.80           N  
ATOM    812  H   VAL A  50      -4.569  31.297  26.480  1.00 98.80           H  
ATOM    813  CA  VAL A  50      -6.434  30.482  25.842  1.00 98.80           C  
ATOM    814  HA  VAL A  50      -6.731  29.508  25.452  1.00 98.80           H  
ATOM    815  C   VAL A  50      -6.679  31.510  24.742  1.00 98.80           C  
ATOM    816  CB  VAL A  50      -7.305  30.735  27.086  1.00 98.80           C  
ATOM    817  HB  VAL A  50      -6.992  31.662  27.565  1.00 98.80           H  
ATOM    818  O   VAL A  50      -6.337  32.679  24.895  1.00 98.80           O  
ATOM    819  CG1 VAL A  50      -8.789  30.850  26.717  1.00 98.80           C  
ATOM    820 HG11 VAL A  50      -9.111  29.962  26.173  1.00 98.80           H  
ATOM    821 HG12 VAL A  50      -9.390  30.960  27.619  1.00 98.80           H  
ATOM    822 HG13 VAL A  50      -8.961  31.732  26.100  1.00 98.80           H  
ATOM    823  CG2 VAL A  50      -7.167  29.577  28.088  1.00 98.80           C  
ATOM    824 HG21 VAL A  50      -6.129  29.469  28.401  1.00 98.80           H  
ATOM    825 HG22 VAL A  50      -7.766  29.787  28.974  1.00 98.80           H  
ATOM    826 HG23 VAL A  50      -7.504  28.645  27.635  1.00 98.80           H  
ATOM    827  N   GLU A  51      -7.277  31.077  23.635  1.00 98.55           N  
ATOM    828  H   GLU A  51      -7.568  30.110  23.603  1.00 98.55           H  
ATOM    829  CA  GLU A  51      -7.765  31.950  22.567  1.00 98.55           C  
ATOM    830  HA  GLU A  51      -7.272  32.919  22.641  1.00 98.55           H  
ATOM    831  C   GLU A  51      -9.276  32.153  22.734  1.00 98.55           C  
ATOM    832  CB  GLU A  51      -7.405  31.357  21.194  1.00 98.55           C  
ATOM    833  HB2 GLU A  51      -6.330  31.178  21.160  1.00 98.55           H  
ATOM    834  HB3 GLU A  51      -7.921  30.404  21.085  1.00 98.55           H  
ATOM    835  O   GLU A  51     -10.049  31.200  22.607  1.00 98.55           O  
ATOM    836  CG  GLU A  51      -7.790  32.275  20.019  1.00 98.55           C  
ATOM    837  HG2 GLU A  51      -8.856  32.494  20.073  1.00 98.55           H  
ATOM    838  HG3 GLU A  51      -7.245  33.213  20.122  1.00 98.55           H  
ATOM    839  CD  GLU A  51      -7.489  31.660  18.636  1.00 98.55           C  
ATOM    840  OE1 GLU A  51      -7.604  32.392  17.628  1.00 98.55           O  
ATOM    841  OE2 GLU A  51      -7.134  30.459  18.547  1.00 98.55           O  
ATOM    842  N   PHE A  52      -9.697  33.387  23.011  1.00 98.42           N  
ATOM    843  H   PHE A  52      -9.010  34.127  23.035  1.00 98.42           H  
ATOM    844  CA  PHE A  52     -11.104  33.784  23.004  1.00 98.42           C  
ATOM    845  HA  PHE A  52     -11.723  32.920  23.243  1.00 98.42           H  
ATOM    846  C   PHE A  52     -11.506  34.280  21.615  1.00 98.42           C  
ATOM    847  CB  PHE A  52     -11.368  34.870  24.053  1.00 98.42           C  
ATOM    848  HB2 PHE A  52     -10.700  35.711  23.871  1.00 98.42           H  
ATOM    849  HB3 PHE A  52     -12.390  35.225  23.922  1.00 98.42           H  
ATOM    850  O   PHE A  52     -10.780  35.061  21.001  1.00 98.42           O  
ATOM    851  CG  PHE A  52     -11.236  34.412  25.487  1.00 98.42           C  
ATOM    852  CD1 PHE A  52     -12.191  33.536  26.029  1.00 98.42           C  
ATOM    853  HD1 PHE A  52     -13.017  33.192  25.425  1.00 98.42           H  
ATOM    854  CD2 PHE A  52     -10.191  34.892  26.294  1.00 98.42           C  
ATOM    855  HD2 PHE A  52      -9.482  35.593  25.879  1.00 98.42           H  
ATOM    856  CE1 PHE A  52     -12.078  33.117  27.364  1.00 98.42           C  
ATOM    857  HE1 PHE A  52     -12.801  32.430  27.779  1.00 98.42           H  
ATOM    858  CE2 PHE A  52     -10.091  34.487  27.637  1.00 98.42           C  
ATOM    859  HE2 PHE A  52      -9.299  34.867  28.266  1.00 98.42           H  
ATOM    860  CZ  PHE A  52     -11.038  33.599  28.171  1.00 98.42           C  
ATOM    861  HZ  PHE A  52     -10.976  33.299  29.207  1.00 98.42           H  
ATOM    862  N   GLY A  53     -12.677  33.855  21.136  1.00 97.10           N  
ATOM    863  H   GLY A  53     -13.185  33.151  21.652  1.00 97.10           H  
ATOM    864  CA  GLY A  53     -13.116  34.149  19.769  1.00 97.10           C  
ATOM    865  HA2 GLY A  53     -14.182  33.942  19.674  1.00 97.10           H  
ATOM    866  HA3 GLY A  53     -12.932  35.197  19.534  1.00 97.10           H  
ATOM    867  C   GLY A  53     -12.373  33.316  18.729  1.00 97.10           C  
ATOM    868  O   GLY A  53     -12.036  33.810  17.657  1.00 97.10           O  
ATOM    869  N   CYS A  54     -12.063  32.057  19.055  1.00 96.19           N  
ATOM    870  H   CYS A  54     -12.357  31.716  19.959  1.00 96.19           H  
ATOM    871  CA  CYS A  54     -11.251  31.199  18.191  1.00 96.19           C  
ATOM    872  HA  CYS A  54     -10.330  31.734  17.960  1.00 96.19           H  
ATOM    873  C   CYS A  54     -11.914  30.873  16.837  1.00 96.19           C  
ATOM    874  CB  CYS A  54     -10.885  29.927  18.965  1.00 96.19           C  
ATOM    875  HB2 CYS A  54     -10.426  30.203  19.914  1.00 96.19           H  
ATOM    876  HB3 CYS A  54     -10.159  29.360  18.384  1.00 96.19           H  
ATOM    877  O   CYS A  54     -11.232  30.416  15.913  1.00 96.19           O  
ATOM    878  SG  CYS A  54     -12.366  28.910  19.263  1.00 96.19           S  
ATOM    879  HG  CYS A  54     -13.043  29.820  19.969  1.00 96.19           H  
ATOM    880  N   ALA A  55     -13.226  31.094  16.702  1.00 92.34           N  
ATOM    881  H   ALA A  55     -13.728  31.486  17.485  1.00 92.34           H  
ATOM    882  CA  ALA A  55     -14.000  30.939  15.481  1.00 92.34           C  
ATOM    883  HA  ALA A  55     -15.043  30.923  15.796  1.00 92.34           H  
ATOM    884  C   ALA A  55     -13.747  29.599  14.755  1.00 92.34           C  
ATOM    885  CB  ALA A  55     -13.810  32.203  14.620  1.00 92.34           C  
ATOM    886  HB1 ALA A  55     -14.435  32.157  13.729  1.00 92.34           H  
ATOM    887  HB2 ALA A  55     -14.106  33.075  15.203  1.00 92.34           H  
ATOM    888  HB3 ALA A  55     -12.764  32.322  14.338  1.00 92.34           H  
ATOM    889  O   ALA A  55     -14.120  28.516  15.210  1.00 92.34           O  
ATOM    890  N   GLU A  56     -13.108  29.649  13.586  1.00 88.91           N  
ATOM    891  H   GLU A  56     -12.804  30.561  13.277  1.00 88.91           H  
ATOM    892  CA  GLU A  56     -12.790  28.468  12.778  1.00 88.91           C  
ATOM    893  HA  GLU A  56     -13.588  27.736  12.903  1.00 88.91           H  
ATOM    894  C   GLU A  56     -11.484  27.765  13.170  1.00 88.91           C  
ATOM    895  CB  GLU A  56     -12.712  28.860  11.310  1.00 88.91           C  
ATOM    896  HB2 GLU A  56     -11.861  29.529  11.183  1.00 88.91           H  
ATOM    897  HB3 GLU A  56     -12.543  27.959  10.721  1.00 88.91           H  
ATOM    898  O   GLU A  56     -11.090  26.793  12.519  1.00 88.91           O  
ATOM    899  CG  GLU A  56     -13.960  29.553  10.775  1.00 88.91           C  
ATOM    900  HG2 GLU A  56     -14.069  30.544  11.213  1.00 88.91           H  
ATOM    901  HG3 GLU A  56     -14.831  28.945  11.021  1.00 88.91           H  
ATOM    902  CD  GLU A  56     -13.811  29.660   9.264  1.00 88.91           C  
ATOM    903  OE1 GLU A  56     -14.721  29.167   8.581  1.00 88.91           O  
ATOM    904  OE2 GLU A  56     -12.706  29.932   8.753  1.00 88.91           O  
ATOM    905  N   MET A  57     -10.802  28.255  14.206  1.00 92.66           N  
ATOM    906  H   MET A  57     -11.211  29.024  14.718  1.00 92.66           H  
ATOM    907  CA  MET A  57      -9.535  27.731  14.716  1.00 92.66           C  
ATOM    908  HA  MET A  57      -9.228  28.392  15.526  1.00 92.66           H  
ATOM    909  C   MET A  57      -8.425  27.792  13.651  1.00 92.66           C  
ATOM    910  CB  MET A  57      -9.732  26.330  15.325  1.00 92.66           C  
ATOM    911  HB2 MET A  57      -8.843  26.050  15.890  1.00 92.66           H  
ATOM    912  HB3 MET A  57      -9.840  25.618  14.507  1.00 92.66           H  
ATOM    913  O   MET A  57      -7.601  26.883  13.515  1.00 92.66           O  
ATOM    914  CG  MET A  57     -10.961  26.198  16.236  1.00 92.66           C  
ATOM    915  HG2 MET A  57     -11.803  26.740  15.805  1.00 92.66           H  
ATOM    916  HG3 MET A  57     -10.762  26.641  17.212  1.00 92.66           H  
ATOM    917  SD  MET A  57     -11.489  24.478  16.418  1.00 92.66           S  
ATOM    918  CE  MET A  57     -13.254  24.757  16.680  1.00 92.66           C  
ATOM    919  HE1 MET A  57     -13.799  23.817  16.593  1.00 92.66           H  
ATOM    920  HE2 MET A  57     -13.635  25.469  15.948  1.00 92.66           H  
ATOM    921  HE3 MET A  57     -13.392  25.172  17.679  1.00 92.66           H  
ATOM    922  N   ARG A  58      -8.406  28.867  12.845  1.00 89.81           N  
ATOM    923  H   ARG A  58      -9.118  29.568  12.996  1.00 89.81           H  
ATOM    924  CA  ARG A  58      -7.346  29.100  11.845  1.00 89.81           C  
ATOM    925  HA  ARG A  58      -7.184  28.180  11.285  1.00 89.81           H  
ATOM    926  C   ARG A  58      -6.011  29.411  12.525  1.00 89.81           C  
ATOM    927  CB  ARG A  58      -7.729  30.218  10.856  1.00 89.81           C  
ATOM    928  HB2 ARG A  58      -6.845  30.464  10.268  1.00 89.81           H  
ATOM    929  HB3 ARG A  58      -8.017  31.109  11.414  1.00 89.81           H  
ATOM    930  O   ARG A  58      -4.994  28.844  12.131  1.00 89.81           O  
ATOM    931  CG  ARG A  58      -8.858  29.846   9.877  1.00 89.81           C  
ATOM    932  HG2 ARG A  58      -9.782  29.703  10.438  1.00 89.81           H  
ATOM    933  HG3 ARG A  58      -8.608  28.916   9.367  1.00 89.81           H  
ATOM    934  CD  ARG A  58      -9.060  30.959   8.829  1.00 89.81           C  
ATOM    935  HD2 ARG A  58      -9.205  31.903   9.355  1.00 89.81           H  
ATOM    936  HD3 ARG A  58      -8.161  31.040   8.217  1.00 89.81           H  
ATOM    937  NE  ARG A  58     -10.231  30.720   7.958  1.00 89.81           N  
ATOM    938  HE  ARG A  58     -10.933  30.083   8.306  1.00 89.81           H  
ATOM    939  NH1 ARG A  58     -10.208  32.661   6.677  1.00 89.81           N  
ATOM    940 HH11 ARG A  58      -9.382  32.996   7.153  1.00 89.81           H  
ATOM    941 HH12 ARG A  58     -10.840  33.346   6.289  1.00 89.81           H  
ATOM    942  NH2 ARG A  58     -11.916  31.289   6.547  1.00 89.81           N  
ATOM    943 HH21 ARG A  58     -12.388  32.070   6.113  1.00 89.81           H  
ATOM    944 HH22 ARG A  58     -12.487  30.685   7.120  1.00 89.81           H  
ATOM    945  CZ  ARG A  58     -10.752  31.542   7.055  1.00 89.81           C  
ATOM    946  N   PHE A  59      -6.023  30.245  13.569  1.00 95.02           N  
ATOM    947  H   PHE A  59      -6.895  30.671  13.847  1.00 95.02           H  
ATOM    948  CA  PHE A  59      -4.821  30.618  14.322  1.00 95.02           C  
ATOM    949  HA  PHE A  59      -4.091  31.037  13.629  1.00 95.02           H  
ATOM    950  C   PHE A  59      -4.163  29.417  15.016  1.00 95.02           C  
ATOM    951  CB  PHE A  59      -5.191  31.693  15.347  1.00 95.02           C  
ATOM    952  HB2 PHE A  59      -5.653  32.539  14.838  1.00 95.02           H  
ATOM    953  HB3 PHE A  59      -5.924  31.280  16.040  1.00 95.02           H  
ATOM    954  O   PHE A  59      -2.936  29.278  14.995  1.00 95.02           O  
ATOM    955  CG  PHE A  59      -3.994  32.197  16.124  1.00 95.02           C  
ATOM    956  CD1 PHE A  59      -3.902  31.999  17.514  1.00 95.02           C  
ATOM    957  HD1 PHE A  59      -4.712  31.523  18.047  1.00 95.02           H  
ATOM    958  CD2 PHE A  59      -2.949  32.841  15.441  1.00 95.02           C  
ATOM    959  HD2 PHE A  59      -3.025  33.009  14.377  1.00 95.02           H  
ATOM    960  CE1 PHE A  59      -2.758  32.425  18.212  1.00 95.02           C  
ATOM    961  HE1 PHE A  59      -2.692  32.270  19.279  1.00 95.02           H  
ATOM    962  CE2 PHE A  59      -1.815  33.278  16.140  1.00 95.02           C  
ATOM    963  HE2 PHE A  59      -1.031  33.804  15.616  1.00 95.02           H  
ATOM    964  CZ  PHE A  59      -1.709  33.056  17.523  1.00 95.02           C  
ATOM    965  HZ  PHE A  59      -0.830  33.381  18.058  1.00 95.02           H  
ATOM    966  N   PHE A  60      -4.976  28.481  15.522  1.00 96.29           N  
ATOM    967  H   PHE A  60      -5.955  28.712  15.611  1.00 96.29           H  
ATOM    968  CA  PHE A  60      -4.511  27.227  16.118  1.00 96.29           C  
ATOM    969  HA  PHE A  60      -4.036  27.451  17.073  1.00 96.29           H  
ATOM    970  C   PHE A  60      -3.475  26.495  15.251  1.00 96.29           C  
ATOM    971  CB  PHE A  60      -5.712  26.308  16.384  1.00 96.29           C  
ATOM    972  HB2 PHE A  60      -6.317  26.731  17.186  1.00 96.29           H  
ATOM    973  HB3 PHE A  60      -6.334  26.259  15.490  1.00 96.29           H  
ATOM    974  O   PHE A  60      -2.500  25.978  15.793  1.00 96.29           O  
ATOM    975  CG  PHE A  60      -5.304  24.896  16.750  1.00 96.29           C  
ATOM    976  CD1 PHE A  60      -5.323  23.875  15.780  1.00 96.29           C  
ATOM    977  HD1 PHE A  60      -5.698  24.084  14.789  1.00 96.29           H  
ATOM    978  CD2 PHE A  60      -4.804  24.629  18.032  1.00 96.29           C  
ATOM    979  HD2 PHE A  60      -4.771  25.419  18.768  1.00 96.29           H  
ATOM    980  CE1 PHE A  60      -4.837  22.596  16.095  1.00 96.29           C  
ATOM    981  HE1 PHE A  60      -4.830  21.818  15.346  1.00 96.29           H  
ATOM    982  CE2 PHE A  60      -4.334  23.347  18.352  1.00 96.29           C  
ATOM    983  HE2 PHE A  60      -3.947  23.157  19.342  1.00 96.29           H  
ATOM    984  CZ  PHE A  60      -4.357  22.326  17.387  1.00 96.29           C  
ATOM    985  HZ  PHE A  60      -3.996  21.339  17.636  1.00 96.29           H  
ATOM    986  N   GLN A  61      -3.632  26.483  13.919  1.00 91.20           N  
ATOM    987  H   GLN A  61      -4.399  27.011  13.527  1.00 91.20           H  
ATOM    988  CA  GLN A  61      -2.717  25.779  13.008  1.00 91.20           C  
ATOM    989  HA  GLN A  61      -2.686  24.728  13.298  1.00 91.20           H  
ATOM    990  C   GLN A  61      -1.274  26.300  13.071  1.00 91.20           C  
ATOM    991  CB  GLN A  61      -3.216  25.880  11.557  1.00 91.20           C  
ATOM    992  HB2 GLN A  61      -3.222  26.926  11.254  1.00 91.20           H  
ATOM    993  HB3 GLN A  61      -2.517  25.351  10.908  1.00 91.20           H  
ATOM    994  O   GLN A  61      -0.340  25.533  12.828  1.00 91.20           O  
ATOM    995  CG  GLN A  61      -4.618  25.296  11.341  1.00 91.20           C  
ATOM    996  HG2 GLN A  61      -5.339  25.887  11.906  1.00 91.20           H  
ATOM    997  HG3 GLN A  61      -4.878  25.388  10.287  1.00 91.20           H  
ATOM    998  CD  GLN A  61      -4.743  23.827  11.738  1.00 91.20           C  
ATOM    999  NE2 GLN A  61      -5.893  23.451  12.250  1.00 91.20           N  
ATOM   1000 HE21 GLN A  61      -6.007  22.496  12.559  1.00 91.20           H  
ATOM   1001 HE22 GLN A  61      -6.598  24.141  12.464  1.00 91.20           H  
ATOM   1002  OE1 GLN A  61      -3.841  23.013  11.583  1.00 91.20           O  
ATOM   1003  N   LEU A  62      -1.092  27.576  13.420  1.00 93.48           N  
ATOM   1004  H   LEU A  62      -1.908  28.124  13.651  1.00 93.48           H  
ATOM   1005  CA  LEU A  62       0.214  28.208  13.601  1.00 93.48           C  
ATOM   1006  HA  LEU A  62       0.947  27.730  12.952  1.00 93.48           H  
ATOM   1007  C   LEU A  62       0.704  28.045  15.044  1.00 93.48           C  
ATOM   1008  CB  LEU A  62       0.106  29.696  13.224  1.00 93.48           C  
ATOM   1009  HB2 LEU A  62      -0.571  30.183  13.926  1.00 93.48           H  
ATOM   1010  HB3 LEU A  62       1.088  30.154  13.345  1.00 93.48           H  
ATOM   1011  O   LEU A  62       1.855  27.668  15.273  1.00 93.48           O  
ATOM   1012  CG  LEU A  62      -0.397  29.980  11.796  1.00 93.48           C  
ATOM   1013  HG  LEU A  62      -1.365  29.504  11.645  1.00 93.48           H  
ATOM   1014  CD1 LEU A  62      -0.584  31.482  11.627  1.00 93.48           C  
ATOM   1015 HD11 LEU A  62      -0.936  31.704  10.620  1.00 93.48           H  
ATOM   1016 HD12 LEU A  62      -1.331  31.814  12.348  1.00 93.48           H  
ATOM   1017 HD13 LEU A  62       0.355  32.007  11.801  1.00 93.48           H  
ATOM   1018  CD2 LEU A  62       0.564  29.485  10.719  1.00 93.48           C  
ATOM   1019 HD21 LEU A  62       1.523  29.996  10.807  1.00 93.48           H  
ATOM   1020 HD22 LEU A  62       0.697  28.406  10.801  1.00 93.48           H  
ATOM   1021 HD23 LEU A  62       0.146  29.712   9.738  1.00 93.48           H  
ATOM   1022  N   MET A  63      -0.186  28.272  16.016  1.00 94.75           N  
ATOM   1023  H   MET A  63      -1.105  28.593  15.748  1.00 94.75           H  
ATOM   1024  CA  MET A  63       0.133  28.226  17.446  1.00 94.75           C  
ATOM   1025  HA  MET A  63       0.960  28.908  17.644  1.00 94.75           H  
ATOM   1026  C   MET A  63       0.573  26.830  17.901  1.00 94.75           C  
ATOM   1027  CB  MET A  63      -1.088  28.715  18.233  1.00 94.75           C  
ATOM   1028  HB2 MET A  63      -1.342  29.721  17.897  1.00 94.75           H  
ATOM   1029  HB3 MET A  63      -1.934  28.057  18.034  1.00 94.75           H  
ATOM   1030  O   MET A  63       1.538  26.695  18.650  1.00 94.75           O  
ATOM   1031  CG  MET A  63      -0.819  28.754  19.740  1.00 94.75           C  
ATOM   1032  HG2 MET A  63      -0.718  27.736  20.114  1.00 94.75           H  
ATOM   1033  HG3 MET A  63       0.125  29.271  19.912  1.00 94.75           H  
ATOM   1034  SD  MET A  63      -2.086  29.595  20.722  1.00 94.75           S  
ATOM   1035  CE  MET A  63      -3.599  28.754  20.195  1.00 94.75           C  
ATOM   1036  HE1 MET A  63      -3.839  29.029  19.168  1.00 94.75           H  
ATOM   1037  HE2 MET A  63      -3.459  27.675  20.266  1.00 94.75           H  
ATOM   1038  HE3 MET A  63      -4.425  29.063  20.836  1.00 94.75           H  
ATOM   1039  N   ARG A  64      -0.047  25.768  17.371  1.00 94.09           N  
ATOM   1040  H   ARG A  64      -0.846  25.945  16.779  1.00 94.09           H  
ATOM   1041  CA  ARG A  64       0.300  24.370  17.685  1.00 94.09           C  
ATOM   1042  HA  ARG A  64       0.211  24.237  18.763  1.00 94.09           H  
ATOM   1043  C   ARG A  64       1.731  23.960  17.321  1.00 94.09           C  
ATOM   1044  CB  ARG A  64      -0.700  23.438  16.993  1.00 94.09           C  
ATOM   1045  HB2 ARG A  64      -0.548  22.429  17.378  1.00 94.09           H  
ATOM   1046  HB3 ARG A  64      -1.715  23.741  17.251  1.00 94.09           H  
ATOM   1047  O   ARG A  64       2.126  22.832  17.612  1.00 94.09           O  
ATOM   1048  CG  ARG A  64      -0.535  23.451  15.460  1.00 94.09           C  
ATOM   1049  HG2 ARG A  64       0.500  23.271  15.170  1.00 94.09           H  
ATOM   1050  HG3 ARG A  64      -0.817  24.429  15.069  1.00 94.09           H  
ATOM   1051  CD  ARG A  64      -1.401  22.381  14.812  1.00 94.09           C  
ATOM   1052  HD2 ARG A  64      -2.414  22.437  15.211  1.00 94.09           H  
ATOM   1053  HD3 ARG A  64      -1.428  22.556  13.736  1.00 94.09           H  
ATOM   1054  NE  ARG A  64      -0.796  21.084  15.104  1.00 94.09           N  
ATOM   1055  HE  ARG A  64      -0.125  21.070  15.858  1.00 94.09           H  
ATOM   1056  NH1 ARG A  64      -1.864  19.755  13.555  1.00 94.09           N  
ATOM   1057 HH11 ARG A  64      -1.904  18.857  13.094  1.00 94.09           H  
ATOM   1058 HH12 ARG A  64      -2.588  20.448  13.434  1.00 94.09           H  
ATOM   1059  NH2 ARG A  64       0.007  19.106  14.590  1.00 94.09           N  
ATOM   1060 HH21 ARG A  64      -0.007  18.222  14.102  1.00 94.09           H  
ATOM   1061 HH22 ARG A  64       0.757  19.223  15.257  1.00 94.09           H  
ATOM   1062  CZ  ARG A  64      -0.911  19.985  14.414  1.00 94.09           C  
ATOM   1063  N   ARG A  65       2.481  24.801  16.601  1.00 92.11           N  
ATOM   1064  H   ARG A  65       2.081  25.700  16.374  1.00 92.11           H  
ATOM   1065  CA  ARG A  65       3.889  24.562  16.240  1.00 92.11           C  
ATOM   1066  HA  ARG A  65       4.097  23.492  16.260  1.00 92.11           H  
ATOM   1067  C   ARG A  65       4.872  25.139  17.258  1.00 92.11           C  
ATOM   1068  CB  ARG A  65       4.175  25.093  14.825  1.00 92.11           C  
ATOM   1069  HB2 ARG A  65       3.975  26.165  14.801  1.00 92.11           H  
ATOM   1070  HB3 ARG A  65       5.234  24.960  14.604  1.00 92.11           H  
ATOM   1071  O   ARG A  65       6.040  24.776  17.212  1.00 92.11           O  
ATOM   1072  CG  ARG A  65       3.366  24.414  13.709  1.00 92.11           C  
ATOM   1073  HG2 ARG A  65       3.665  24.866  12.764  1.00 92.11           H  
ATOM   1074  HG3 ARG A  65       2.301  24.598  13.855  1.00 92.11           H  
ATOM   1075  CD  ARG A  65       3.632  22.903  13.632  1.00 92.11           C  
ATOM   1076  HD2 ARG A  65       3.266  22.435  14.546  1.00 92.11           H  
ATOM   1077  HD3 ARG A  65       4.708  22.745  13.560  1.00 92.11           H  
ATOM   1078  NE  ARG A  65       2.965  22.287  12.467  1.00 92.11           N  
ATOM   1079  HE  ARG A  65       2.538  22.934  11.820  1.00 92.11           H  
ATOM   1080  NH1 ARG A  65       3.419  20.084  12.973  1.00 92.11           N  
ATOM   1081 HH11 ARG A  65       3.967  20.380  13.769  1.00 92.11           H  
ATOM   1082 HH12 ARG A  65       3.185  19.106  12.879  1.00 92.11           H  
ATOM   1083  NH2 ARG A  65       2.241  20.569  11.150  1.00 92.11           N  
ATOM   1084 HH21 ARG A  65       2.258  19.583  10.931  1.00 92.11           H  
ATOM   1085 HH22 ARG A  65       1.753  21.230  10.563  1.00 92.11           H  
ATOM   1086  CZ  ARG A  65       2.883  20.991  12.202  1.00 92.11           C  
ATOM   1087  N   ILE A  66       4.407  25.956  18.203  1.00 94.55           N  
ATOM   1088  H   ILE A  66       3.427  26.198  18.213  1.00 94.55           H  
ATOM   1089  CA  ILE A  66       5.226  26.426  19.319  1.00 94.55           C  
ATOM   1090  HA  ILE A  66       6.208  26.707  18.937  1.00 94.55           H  
ATOM   1091  C   ILE A  66       5.399  25.251  20.293  1.00 94.55           C  
ATOM   1092  CB  ILE A  66       4.601  27.681  19.969  1.00 94.55           C  
ATOM   1093  HB  ILE A  66       3.642  27.399  20.403  1.00 94.55           H  
ATOM   1094  O   ILE A  66       4.430  24.745  20.865  1.00 94.55           O  
ATOM   1095  CG1 ILE A  66       4.363  28.797  18.917  1.00 94.55           C  
ATOM   1096 HG12 ILE A  66       3.736  28.415  18.111  1.00 94.55           H  
ATOM   1097 HG13 ILE A  66       5.319  29.091  18.484  1.00 94.55           H  
ATOM   1098  CG2 ILE A  66       5.521  28.188  21.091  1.00 94.55           C  
ATOM   1099 HG21 ILE A  66       6.467  28.537  20.676  1.00 94.55           H  
ATOM   1100 HG22 ILE A  66       5.048  29.008  21.631  1.00 94.55           H  
ATOM   1101 HG23 ILE A  66       5.707  27.401  21.822  1.00 94.55           H  
ATOM   1102  CD1 ILE A  66       3.663  30.050  19.457  1.00 94.55           C  
ATOM   1103 HD11 ILE A  66       2.711  29.778  19.913  1.00 94.55           H  
ATOM   1104 HD12 ILE A  66       4.293  30.557  20.188  1.00 94.55           H  
ATOM   1105 HD13 ILE A  66       3.475  30.740  18.635  1.00 94.55           H  
ATOM   1106  N   GLU A  67       6.626  24.744  20.422  1.00 90.67           N  
ATOM   1107  H   GLU A  67       7.370  25.115  19.849  1.00 90.67           H  
ATOM   1108  CA  GLU A  67       6.902  23.534  21.212  1.00 90.67           C  
ATOM   1109  HA  GLU A  67       6.144  22.788  20.970  1.00 90.67           H  
ATOM   1110  C   GLU A  67       6.787  23.752  22.731  1.00 90.67           C  
ATOM   1111  CB  GLU A  67       8.243  22.889  20.821  1.00 90.67           C  
ATOM   1112  HB2 GLU A  67       8.442  22.096  21.541  1.00 90.67           H  
ATOM   1113  HB3 GLU A  67       9.045  23.625  20.878  1.00 90.67           H  
ATOM   1114  O   GLU A  67       6.523  22.797  23.452  1.00 90.67           O  
ATOM   1115  CG  GLU A  67       8.187  22.270  19.407  1.00 90.67           C  
ATOM   1116  HG2 GLU A  67       7.231  21.761  19.289  1.00 90.67           H  
ATOM   1117  HG3 GLU A  67       8.223  23.075  18.674  1.00 90.67           H  
ATOM   1118  CD  GLU A  67       9.303  21.248  19.103  1.00 90.67           C  
ATOM   1119  OE1 GLU A  67       9.329  20.749  17.949  1.00 90.67           O  
ATOM   1120  OE2 GLU A  67      10.099  20.932  20.010  1.00 90.67           O  
ATOM   1121  N   THR A  68       6.892  24.987  23.228  1.00 93.76           N  
ATOM   1122  H   THR A  68       7.089  25.765  22.615  1.00 93.76           H  
ATOM   1123  CA  THR A  68       6.766  25.290  24.668  1.00 93.76           C  
ATOM   1124  HA  THR A  68       7.311  24.535  25.235  1.00 93.76           H  
ATOM   1125  C   THR A  68       5.324  25.243  25.184  1.00 93.76           C  
ATOM   1126  CB  THR A  68       7.391  26.654  25.006  1.00 93.76           C  
ATOM   1127  HB  THR A  68       7.198  26.890  26.052  1.00 93.76           H  
ATOM   1128  O   THR A  68       5.110  25.027  26.373  1.00 93.76           O  
ATOM   1129  CG2 THR A  68       8.901  26.650  24.769  1.00 93.76           C  
ATOM   1130 HG21 THR A  68       9.132  26.456  23.722  1.00 93.76           H  
ATOM   1131 HG22 THR A  68       9.317  27.617  25.053  1.00 93.76           H  
ATOM   1132 HG23 THR A  68       9.369  25.887  25.391  1.00 93.76           H  
ATOM   1133  OG1 THR A  68       6.861  27.677  24.191  1.00 93.76           O  
ATOM   1134  HG1 THR A  68       6.842  28.454  24.755  1.00 93.76           H  
ATOM   1135  N   ILE A  69       4.329  25.386  24.301  1.00 97.46           N  
ATOM   1136  H   ILE A  69       4.570  25.539  23.332  1.00 97.46           H  
ATOM   1137  CA  ILE A  69       2.911  25.346  24.679  1.00 97.46           C  
ATOM   1138  HA  ILE A  69       2.800  25.890  25.617  1.00 97.46           H  
ATOM   1139  C   ILE A  69       2.475  23.894  24.922  1.00 97.46           C  
ATOM   1140  CB  ILE A  69       2.027  26.055  23.627  1.00 97.46           C  
ATOM   1141  HB  ILE A  69       2.154  25.550  22.669  1.00 97.46           H  
ATOM   1142  O   ILE A  69       2.556  23.055  24.024  1.00 97.46           O  
ATOM   1143  CG1 ILE A  69       2.447  27.535  23.463  1.00 97.46           C  
ATOM   1144 HG12 ILE A  69       3.504  27.581  23.200  1.00 97.46           H  
ATOM   1145 HG13 ILE A  69       2.321  28.055  24.413  1.00 97.46           H  
ATOM   1146  CG2 ILE A  69       0.544  25.959  24.034  1.00 97.46           C  
ATOM   1147 HG21 ILE A  69      -0.087  26.454  23.295  1.00 97.46           H  
ATOM   1148 HG22 ILE A  69       0.390  26.430  25.004  1.00 97.46           H  
ATOM   1149 HG23 ILE A  69       0.226  24.918  24.094  1.00 97.46           H  
ATOM   1150  CD1 ILE A  69       1.676  28.293  22.374  1.00 97.46           C  
ATOM   1151 HD11 ILE A  69       1.695  27.733  21.439  1.00 97.46           H  
ATOM   1152 HD12 ILE A  69       0.638  28.446  22.670  1.00 97.46           H  
ATOM   1153 HD13 ILE A  69       2.136  29.270  22.224  1.00 97.46           H  
ATOM   1154  N   GLU A  70       1.954  23.625  26.117  1.00 97.63           N  
ATOM   1155  H   GLU A  70       1.911  24.383  26.782  1.00 97.63           H  
ATOM   1156  CA  GLU A  70       1.492  22.310  26.577  1.00 97.63           C  
ATOM   1157  HA  GLU A  70       1.832  21.555  25.868  1.00 97.63           H  
ATOM   1158  C   GLU A  70      -0.042  22.202  26.644  1.00 97.63           C  
ATOM   1159  CB  GLU A  70       2.113  21.994  27.951  1.00 97.63           C  
ATOM   1160  HB2 GLU A  70       1.664  21.077  28.333  1.00 97.63           H  
ATOM   1161  HB3 GLU A  70       1.861  22.806  28.633  1.00 97.63           H  
ATOM   1162  O   GLU A  70      -0.601  21.104  26.582  1.00 97.63           O  
ATOM   1163  CG  GLU A  70       3.644  21.803  27.927  1.00 97.63           C  
ATOM   1164  HG2 GLU A  70       3.877  20.911  27.345  1.00 97.63           H  
ATOM   1165  HG3 GLU A  70       4.104  22.657  27.430  1.00 97.63           H  
ATOM   1166  CD  GLU A  70       4.264  21.668  29.334  1.00 97.63           C  
ATOM   1167  OE1 GLU A  70       5.509  21.762  29.471  1.00 97.63           O  
ATOM   1168  OE2 GLU A  70       3.527  21.523  30.332  1.00 97.63           O  
ATOM   1169  N   HIS A  71      -0.757  23.329  26.724  1.00 98.37           N  
ATOM   1170  H   HIS A  71      -0.258  24.203  26.811  1.00 98.37           H  
ATOM   1171  CA  HIS A  71      -2.221  23.358  26.755  1.00 98.37           C  
ATOM   1172  HA  HIS A  71      -2.590  22.436  26.306  1.00 98.37           H  
ATOM   1173  C   HIS A  71      -2.766  24.536  25.944  1.00 98.37           C  
ATOM   1174  CB  HIS A  71      -2.694  23.370  28.219  1.00 98.37           C  
ATOM   1175  HB2 HIS A  71      -2.194  22.556  28.743  1.00 98.37           H  
ATOM   1176  HB3 HIS A  71      -2.365  24.298  28.686  1.00 98.37           H  
ATOM   1177  O   HIS A  71      -2.397  25.683  26.175  1.00 98.37           O  
ATOM   1178  CG  HIS A  71      -4.180  23.205  28.471  1.00 98.37           C  
ATOM   1179  CD2 HIS A  71      -5.172  22.943  27.565  1.00 98.37           C  
ATOM   1180  HD2 HIS A  71      -5.070  22.814  26.497  1.00 98.37           H  
ATOM   1181  ND1 HIS A  71      -4.758  23.267  29.741  1.00 98.37           N  
ATOM   1182  CE1 HIS A  71      -6.069  23.063  29.573  1.00 98.37           C  
ATOM   1183  HE1 HIS A  71      -6.803  23.062  30.365  1.00 98.37           H  
ATOM   1184  NE2 HIS A  71      -6.346  22.876  28.278  1.00 98.37           N  
ATOM   1185  HE2 HIS A  71      -7.281  22.726  27.926  1.00 98.37           H  
ATOM   1186  N   ILE A  72      -3.661  24.256  24.996  1.00 98.60           N  
ATOM   1187  H   ILE A  72      -3.885  23.284  24.833  1.00 98.60           H  
ATOM   1188  CA  ILE A  72      -4.408  25.265  24.239  1.00 98.60           C  
ATOM   1189  HA  ILE A  72      -4.086  26.258  24.553  1.00 98.60           H  
ATOM   1190  C   ILE A  72      -5.905  25.134  24.550  1.00 98.60           C  
ATOM   1191  CB  ILE A  72      -4.099  25.158  22.729  1.00 98.60           C  
ATOM   1192  HB  ILE A  72      -4.331  24.145  22.400  1.00 98.60           H  
ATOM   1193  O   ILE A  72      -6.509  24.094  24.278  1.00 98.60           O  
ATOM   1194  CG1 ILE A  72      -2.607  25.450  22.443  1.00 98.60           C  
ATOM   1195 HG12 ILE A  72      -2.406  26.504  22.634  1.00 98.60           H  
ATOM   1196 HG13 ILE A  72      -1.992  24.864  23.126  1.00 98.60           H  
ATOM   1197  CG2 ILE A  72      -4.988  26.143  21.954  1.00 98.60           C  
ATOM   1198 HG21 ILE A  72      -4.803  27.162  22.292  1.00 98.60           H  
ATOM   1199 HG22 ILE A  72      -4.804  26.064  20.882  1.00 98.60           H  
ATOM   1200 HG23 ILE A  72      -6.041  25.912  22.113  1.00 98.60           H  
ATOM   1201  CD1 ILE A  72      -2.139  25.102  21.021  1.00 98.60           C  
ATOM   1202 HD11 ILE A  72      -2.343  24.052  20.809  1.00 98.60           H  
ATOM   1203 HD12 ILE A  72      -2.645  25.714  20.274  1.00 98.60           H  
ATOM   1204 HD13 ILE A  72      -1.066  25.276  20.945  1.00 98.60           H  
ATOM   1205  N   GLY A  73      -6.510  26.190  25.092  1.00 98.36           N  
ATOM   1206  H   GLY A  73      -5.942  27.003  25.283  1.00 98.36           H  
ATOM   1207  CA  GLY A  73      -7.959  26.345  25.216  1.00 98.36           C  
ATOM   1208  HA2 GLY A  73      -8.454  25.374  25.187  1.00 98.36           H  
ATOM   1209  HA3 GLY A  73      -8.194  26.819  26.169  1.00 98.36           H  
ATOM   1210  C   GLY A  73      -8.504  27.230  24.097  1.00 98.36           C  
ATOM   1211  O   GLY A  73      -8.092  28.374  23.961  1.00 98.36           O  
ATOM   1212  N   LEU A  74      -9.424  26.715  23.291  1.00 98.50           N  
ATOM   1213  H   LEU A  74      -9.721  25.762  23.450  1.00 98.50           H  
ATOM   1214  CA  LEU A  74     -10.079  27.441  22.205  1.00 98.50           C  
ATOM   1215  HA  LEU A  74      -9.589  28.399  22.029  1.00 98.50           H  
ATOM   1216  C   LEU A  74     -11.520  27.719  22.624  1.00 98.50           C  
ATOM   1217  CB  LEU A  74     -10.005  26.598  20.920  1.00 98.50           C  
ATOM   1218  HB2 LEU A  74     -10.524  25.656  21.097  1.00 98.50           H  
ATOM   1219  HB3 LEU A  74     -10.528  27.119  20.119  1.00 98.50           H  
ATOM   1220  O   LEU A  74     -12.304  26.779  22.768  1.00 98.50           O  
ATOM   1221  CG  LEU A  74      -8.581  26.286  20.439  1.00 98.50           C  
ATOM   1222  HG  LEU A  74      -8.046  25.756  21.227  1.00 98.50           H  
ATOM   1223  CD1 LEU A  74      -8.641  25.354  19.235  1.00 98.50           C  
ATOM   1224 HD11 LEU A  74      -9.240  24.482  19.495  1.00 98.50           H  
ATOM   1225 HD12 LEU A  74      -9.095  25.872  18.390  1.00 98.50           H  
ATOM   1226 HD13 LEU A  74      -7.634  25.034  18.967  1.00 98.50           H  
ATOM   1227  CD2 LEU A  74      -7.795  27.534  20.044  1.00 98.50           C  
ATOM   1228 HD21 LEU A  74      -6.828  27.260  19.622  1.00 98.50           H  
ATOM   1229 HD22 LEU A  74      -8.347  28.124  19.312  1.00 98.50           H  
ATOM   1230 HD23 LEU A  74      -7.613  28.148  20.926  1.00 98.50           H  
ATOM   1231  N   VAL A  75     -11.851  28.986  22.861  1.00 98.32           N  
ATOM   1232  H   VAL A  75     -11.160  29.708  22.711  1.00 98.32           H  
ATOM   1233  CA  VAL A  75     -13.146  29.405  23.402  1.00 98.32           C  
ATOM   1234  HA  VAL A  75     -13.728  28.518  23.652  1.00 98.32           H  
ATOM   1235  C   VAL A  75     -13.911  30.200  22.355  1.00 98.32           C  
ATOM   1236  CB  VAL A  75     -12.991  30.218  24.700  1.00 98.32           C  
ATOM   1237  HB  VAL A  75     -12.473  31.146  24.461  1.00 98.32           H  
ATOM   1238  O   VAL A  75     -13.378  31.132  21.752  1.00 98.32           O  
ATOM   1239  CG1 VAL A  75     -14.362  30.555  25.307  1.00 98.32           C  
ATOM   1240 HG11 VAL A  75     -14.232  31.155  26.208  1.00 98.32           H  
ATOM   1241 HG12 VAL A  75     -14.957  31.149  24.613  1.00 98.32           H  
ATOM   1242 HG13 VAL A  75     -14.906  29.643  25.553  1.00 98.32           H  
ATOM   1243  CG2 VAL A  75     -12.172  29.483  25.771  1.00 98.32           C  
ATOM   1244 HG21 VAL A  75     -11.950  30.175  26.583  1.00 98.32           H  
ATOM   1245 HG22 VAL A  75     -12.733  28.637  26.167  1.00 98.32           H  
ATOM   1246 HG23 VAL A  75     -11.221  29.141  25.361  1.00 98.32           H  
ATOM   1247  N   ASP A  76     -15.177  29.854  22.155  1.00 96.78           N  
ATOM   1248  H   ASP A  76     -15.555  29.070  22.668  1.00 96.78           H  
ATOM   1249  CA  ASP A  76     -16.116  30.662  21.379  1.00 96.78           C  
ATOM   1250  HA  ASP A  76     -15.833  31.711  21.468  1.00 96.78           H  
ATOM   1251  C   ASP A  76     -17.534  30.508  21.937  1.00 96.78           C  
ATOM   1252  CB  ASP A  76     -16.048  30.271  19.897  1.00 96.78           C  
ATOM   1253  HB2 ASP A  76     -16.696  29.414  19.714  1.00 96.78           H  
ATOM   1254  HB3 ASP A  76     -15.026  29.993  19.640  1.00 96.78           H  
ATOM   1255  O   ASP A  76     -17.876  29.482  22.531  1.00 96.78           O  
ATOM   1256  CG  ASP A  76     -16.469  31.423  18.993  1.00 96.78           C  
ATOM   1257  OD1 ASP A  76     -17.679  31.744  19.012  1.00 96.78           O  
ATOM   1258  OD2 ASP A  76     -15.566  31.962  18.316  1.00 96.78           O  
ATOM   1259  N   ILE A  77     -18.381  31.512  21.739  1.00 94.58           N  
ATOM   1260  H   ILE A  77     -18.099  32.249  21.108  1.00 94.58           H  
ATOM   1261  CA  ILE A  77     -19.779  31.448  22.164  1.00 94.58           C  
ATOM   1262  HA  ILE A  77     -19.808  30.920  23.117  1.00 94.58           H  
ATOM   1263  C   ILE A  77     -20.624  30.634  21.170  1.00 94.58           C  
ATOM   1264  CB  ILE A  77     -20.302  32.877  22.414  1.00 94.58           C  
ATOM   1265  HB  ILE A  77     -19.544  33.400  22.996  1.00 94.58           H  
ATOM   1266  O   ILE A  77     -21.589  29.969  21.570  1.00 94.58           O  
ATOM   1267  CG1 ILE A  77     -21.581  32.828  23.275  1.00 94.58           C  
ATOM   1268 HG12 ILE A  77     -21.406  32.174  24.129  1.00 94.58           H  
ATOM   1269 HG13 ILE A  77     -22.403  32.414  22.691  1.00 94.58           H  
ATOM   1270  CG2 ILE A  77     -20.510  33.657  21.102  1.00 94.58           C  
ATOM   1271 HG21 ILE A  77     -20.702  34.708  21.318  1.00 94.58           H  
ATOM   1272 HG22 ILE A  77     -19.614  33.607  20.483  1.00 94.58           H  
ATOM   1273 HG23 ILE A  77     -21.351  33.253  20.539  1.00 94.58           H  
ATOM   1274  CD1 ILE A  77     -21.999  34.198  23.822  1.00 94.58           C  
ATOM   1275 HD11 ILE A  77     -21.175  34.643  24.380  1.00 94.58           H  
ATOM   1276 HD12 ILE A  77     -22.851  34.075  24.490  1.00 94.58           H  
ATOM   1277 HD13 ILE A  77     -22.288  34.862  23.007  1.00 94.58           H  
ATOM   1278  N   ASP A  78     -20.247  30.625  19.883  1.00 91.46           N  
ATOM   1279  H   ASP A  78     -19.415  31.132  19.615  1.00 91.46           H  
ATOM   1280  CA  ASP A  78     -20.986  29.936  18.828  1.00 91.46           C  
ATOM   1281  HA  ASP A  78     -22.046  30.028  19.064  1.00 91.46           H  
ATOM   1282  C   ASP A  78     -20.660  28.438  18.794  1.00 91.46           C  
ATOM   1283  CB  ASP A  78     -20.819  30.609  17.457  1.00 91.46           C  
ATOM   1284  HB2 ASP A  78     -21.078  31.663  17.552  1.00 91.46           H  
ATOM   1285  HB3 ASP A  78     -19.779  30.540  17.140  1.00 91.46           H  
ATOM   1286  O   ASP A  78     -19.804  27.935  18.059  1.00 91.46           O  
ATOM   1287  CG  ASP A  78     -21.732  29.973  16.387  1.00 91.46           C  
ATOM   1288  OD1 ASP A  78     -22.361  28.911  16.650  1.00 91.46           O  
ATOM   1289  OD2 ASP A  78     -21.792  30.495  15.258  1.00 91.46           O  
ATOM   1290  N   LYS A  79     -21.456  27.679  19.546  1.00 89.69           N  
ATOM   1291  H   LYS A  79     -22.053  28.175  20.193  1.00 89.69           H  
ATOM   1292  CA  LYS A  79     -21.421  26.215  19.542  1.00 89.69           C  
ATOM   1293  HA  LYS A  79     -20.477  25.896  19.984  1.00 89.69           H  
ATOM   1294  C   LYS A  79     -21.508  25.612  18.137  1.00 89.69           C  
ATOM   1295  CB  LYS A  79     -22.594  25.711  20.380  1.00 89.69           C  
ATOM   1296  HB2 LYS A  79     -23.523  25.892  19.839  1.00 89.69           H  
ATOM   1297  HB3 LYS A  79     -22.633  26.275  21.312  1.00 89.69           H  
ATOM   1298  O   LYS A  79     -20.876  24.591  17.876  1.00 89.69           O  
ATOM   1299  CG  LYS A  79     -22.455  24.221  20.704  1.00 89.69           C  
ATOM   1300  HG2 LYS A  79     -22.312  23.643  19.791  1.00 89.69           H  
ATOM   1301  HG3 LYS A  79     -21.601  24.070  21.363  1.00 89.69           H  
ATOM   1302  CD  LYS A  79     -23.732  23.738  21.381  1.00 89.69           C  
ATOM   1303  HD2 LYS A  79     -24.570  23.914  20.707  1.00 89.69           H  
ATOM   1304  HD3 LYS A  79     -23.894  24.296  22.303  1.00 89.69           H  
ATOM   1305  CE  LYS A  79     -23.611  22.249  21.681  1.00 89.69           C  
ATOM   1306  HE2 LYS A  79     -23.280  21.737  20.777  1.00 89.69           H  
ATOM   1307  HE3 LYS A  79     -22.847  22.115  22.446  1.00 89.69           H  
ATOM   1308  NZ  LYS A  79     -24.923  21.729  22.124  1.00 89.69           N  
ATOM   1309  HZ1 LYS A  79     -25.597  21.865  21.384  1.00 89.69           H  
ATOM   1310  HZ2 LYS A  79     -24.872  20.742  22.332  1.00 89.69           H  
ATOM   1311  HZ3 LYS A  79     -25.248  22.260  22.919  1.00 89.69           H  
ATOM   1312  N   SER A  80     -22.317  26.180  17.244  1.00 79.98           N  
ATOM   1313  H   SER A  80     -22.602  27.135  17.408  1.00 79.98           H  
ATOM   1314  CA  SER A  80     -22.517  25.630  15.900  1.00 79.98           C  
ATOM   1315  HA  SER A  80     -22.749  24.568  15.978  1.00 79.98           H  
ATOM   1316  C   SER A  80     -21.252  25.779  15.063  1.00 79.98           C  
ATOM   1317  CB  SER A  80     -23.678  26.323  15.183  1.00 79.98           C  
ATOM   1318  HB2 SER A  80     -23.826  25.846  14.214  1.00 79.98           H  
ATOM   1319  HB3 SER A  80     -23.448  27.375  15.020  1.00 79.98           H  
ATOM   1320  O   SER A  80     -20.866  24.837  14.366  1.00 79.98           O  
ATOM   1321  OG  SER A  80     -24.866  26.208  15.936  1.00 79.98           O  
ATOM   1322  HG  SER A  80     -24.940  27.023  16.439  1.00 79.98           H  
ATOM   1323  N   LEU A  81     -20.581  26.927  15.170  1.00 82.84           N  
ATOM   1324  H   LEU A  81     -20.969  27.660  15.746  1.00 82.84           H  
ATOM   1325  CA  LEU A  81     -19.293  27.178  14.532  1.00 82.84           C  
ATOM   1326  HA  LEU A  81     -19.405  27.004  13.462  1.00 82.84           H  
ATOM   1327  C   LEU A  81     -18.210  26.228  15.058  1.00 82.84           C  
ATOM   1328  CB  LEU A  81     -18.924  28.649  14.763  1.00 82.84           C  
ATOM   1329  HB2 LEU A  81     -19.742  29.273  14.402  1.00 82.84           H  
ATOM   1330  HB3 LEU A  81     -18.816  28.823  15.834  1.00 82.84           H  
ATOM   1331  O   LEU A  81     -17.506  25.606  14.255  1.00 82.84           O  
ATOM   1332  CG  LEU A  81     -17.635  29.115  14.074  1.00 82.84           C  
ATOM   1333  HG  LEU A  81     -16.794  28.508  14.409  1.00 82.84           H  
ATOM   1334  CD1 LEU A  81     -17.741  29.018  12.547  1.00 82.84           C  
ATOM   1335 HD11 LEU A  81     -16.850  29.460  12.101  1.00 82.84           H  
ATOM   1336 HD12 LEU A  81     -18.611  29.583  12.212  1.00 82.84           H  
ATOM   1337 HD13 LEU A  81     -17.827  27.976  12.239  1.00 82.84           H  
ATOM   1338  CD2 LEU A  81     -17.378  30.568  14.447  1.00 82.84           C  
ATOM   1339 HD21 LEU A  81     -16.482  30.939  13.949  1.00 82.84           H  
ATOM   1340 HD22 LEU A  81     -17.253  30.660  15.526  1.00 82.84           H  
ATOM   1341 HD23 LEU A  81     -18.224  31.191  14.156  1.00 82.84           H  
ATOM   1342  N   LEU A  82     -18.139  26.037  16.380  1.00 91.00           N  
ATOM   1343  H   LEU A  82     -18.695  26.640  16.970  1.00 91.00           H  
ATOM   1344  CA  LEU A  82     -17.214  25.092  17.013  1.00 91.00           C  
ATOM   1345  HA  LEU A  82     -16.195  25.365  16.740  1.00 91.00           H  
ATOM   1346  C   LEU A  82     -17.447  23.656  16.513  1.00 91.00           C  
ATOM   1347  CB  LEU A  82     -17.360  25.174  18.545  1.00 91.00           C  
ATOM   1348  HB2 LEU A  82     -16.755  24.382  18.988  1.00 91.00           H  
ATOM   1349  HB3 LEU A  82     -18.399  24.980  18.812  1.00 91.00           H  
ATOM   1350  O   LEU A  82     -16.511  22.990  16.067  1.00 91.00           O  
ATOM   1351  CG  LEU A  82     -16.938  26.514  19.182  1.00 91.00           C  
ATOM   1352  HG  LEU A  82     -17.558  27.322  18.793  1.00 91.00           H  
ATOM   1353  CD1 LEU A  82     -17.148  26.433  20.694  1.00 91.00           C  
ATOM   1354 HD11 LEU A  82     -18.198  26.247  20.918  1.00 91.00           H  
ATOM   1355 HD12 LEU A  82     -16.523  25.655  21.133  1.00 91.00           H  
ATOM   1356 HD13 LEU A  82     -16.875  27.387  21.146  1.00 91.00           H  
ATOM   1357  CD2 LEU A  82     -15.482  26.854  18.877  1.00 91.00           C  
ATOM   1358 HD21 LEU A  82     -15.138  27.646  19.542  1.00 91.00           H  
ATOM   1359 HD22 LEU A  82     -14.847  25.982  19.031  1.00 91.00           H  
ATOM   1360 HD23 LEU A  82     -15.385  27.212  17.852  1.00 91.00           H  
ATOM   1361  N   MET A  83     -18.704  23.196  16.497  1.00 82.03           N  
ATOM   1362  H   MET A  83     -19.421  23.802  16.871  1.00 82.03           H  
ATOM   1363  CA  MET A  83     -19.082  21.840  16.068  1.00 82.03           C  
ATOM   1364  HA  MET A  83     -18.541  21.125  16.688  1.00 82.03           H  
ATOM   1365  C   MET A  83     -18.732  21.552  14.597  1.00 82.03           C  
ATOM   1366  CB  MET A  83     -20.580  21.603  16.303  1.00 82.03           C  
ATOM   1367  HB2 MET A  83     -20.889  20.698  15.779  1.00 82.03           H  
ATOM   1368  HB3 MET A  83     -21.141  22.437  15.882  1.00 82.03           H  
ATOM   1369  O   MET A  83     -18.350  20.431  14.256  1.00 82.03           O  
ATOM   1370  CG  MET A  83     -20.946  21.456  17.789  1.00 82.03           C  
ATOM   1371  HG2 MET A  83     -20.534  22.305  18.335  1.00 82.03           H  
ATOM   1372  HG3 MET A  83     -22.031  21.508  17.874  1.00 82.03           H  
ATOM   1373  SD  MET A  83     -20.384  19.969  18.663  1.00 82.03           S  
ATOM   1374  CE  MET A  83     -21.257  18.653  17.782  1.00 82.03           C  
ATOM   1375  HE1 MET A  83     -22.330  18.849  17.795  1.00 82.03           H  
ATOM   1376  HE2 MET A  83     -20.905  18.605  16.752  1.00 82.03           H  
ATOM   1377  HE3 MET A  83     -21.054  17.701  18.271  1.00 82.03           H  
ATOM   1378  N   ARG A  84     -18.819  22.552  13.710  1.00 74.12           N  
ATOM   1379  H   ARG A  84     -19.151  23.447  14.039  1.00 74.12           H  
ATOM   1380  CA  ARG A  84     -18.438  22.401  12.291  1.00 74.12           C  
ATOM   1381  HA  ARG A  84     -18.875  21.485  11.894  1.00 74.12           H  
ATOM   1382  C   ARG A  84     -16.929  22.272  12.086  1.00 74.12           C  
ATOM   1383  CB  ARG A  84     -18.951  23.598  11.481  1.00 74.12           C  
ATOM   1384  HB2 ARG A  84     -18.502  23.576  10.488  1.00 74.12           H  
ATOM   1385  HB3 ARG A  84     -18.630  24.513  11.977  1.00 74.12           H  
ATOM   1386  O   ARG A  84     -16.504  21.764  11.050  1.00 74.12           O  
ATOM   1387  CG  ARG A  84     -20.475  23.610  11.311  1.00 74.12           C  
ATOM   1388  HG2 ARG A  84     -20.794  22.757  10.713  1.00 74.12           H  
ATOM   1389  HG3 ARG A  84     -20.954  23.538  12.287  1.00 74.12           H  
ATOM   1390  CD  ARG A  84     -20.886  24.914  10.612  1.00 74.12           C  
ATOM   1391  HD2 ARG A  84     -20.942  24.733   9.538  1.00 74.12           H  
ATOM   1392  HD3 ARG A  84     -20.140  25.684  10.805  1.00 74.12           H  
ATOM   1393  NE  ARG A  84     -22.176  25.409  11.107  1.00 74.12           N  
ATOM   1394  HE  ARG A  84     -22.650  24.819  11.775  1.00 74.12           H  
ATOM   1395  NH1 ARG A  84     -22.451  27.171   9.655  1.00 74.12           N  
ATOM   1396 HH11 ARG A  84     -22.983  27.980   9.369  1.00 74.12           H  
ATOM   1397 HH12 ARG A  84     -21.493  27.068   9.352  1.00 74.12           H  
ATOM   1398  NH2 ARG A  84     -24.051  26.705  11.134  1.00 74.12           N  
ATOM   1399 HH21 ARG A  84     -24.547  27.530  10.829  1.00 74.12           H  
ATOM   1400 HH22 ARG A  84     -24.430  26.133  11.876  1.00 74.12           H  
ATOM   1401  CZ  ARG A  84     -22.881  26.423  10.636  1.00 74.12           C  
ATOM   1402  N   ASN A  85     -16.127  22.744  13.039  1.00 83.94           N  
ATOM   1403  H   ASN A  85     -16.552  23.146  13.863  1.00 83.94           H  
ATOM   1404  CA  ASN A  85     -14.672  22.806  12.930  1.00 83.94           C  
ATOM   1405  HA  ASN A  85     -14.375  22.506  11.926  1.00 83.94           H  
ATOM   1406  C   ASN A  85     -13.942  21.828  13.862  1.00 83.94           C  
ATOM   1407  CB  ASN A  85     -14.219  24.261  13.108  1.00 83.94           C  
ATOM   1408  HB2 ASN A  85     -13.131  24.311  13.156  1.00 83.94           H  
ATOM   1409  HB3 ASN A  85     -14.609  24.654  14.047  1.00 83.94           H  
ATOM   1410  O   ASN A  85     -12.721  21.831  13.872  1.00 83.94           O  
ATOM   1411  CG  ASN A  85     -14.660  25.144  11.960  1.00 83.94           C  
ATOM   1412  ND2 ASN A  85     -15.602  26.030  12.190  1.00 83.94           N  
ATOM   1413 HD21 ASN A  85     -16.024  26.045  13.107  1.00 83.94           H  
ATOM   1414 HD22 ASN A  85     -15.689  26.848  11.604  1.00 83.94           H  
ATOM   1415  OD1 ASN A  85     -14.203  25.021  10.832  1.00 83.94           O  
ATOM   1416  N   LEU A  86     -14.644  20.935  14.571  1.00 84.79           N  
ATOM   1417  H   LEU A  86     -15.649  21.034  14.570  1.00 84.79           H  
ATOM   1418  CA  LEU A  86     -14.054  20.031  15.578  1.00 84.79           C  
ATOM   1419  HA  LEU A  86     -13.746  20.621  16.440  1.00 84.79           H  
ATOM   1420  C   LEU A  86     -12.818  19.264  15.101  1.00 84.79           C  
ATOM   1421  CB  LEU A  86     -15.091  18.976  16.003  1.00 84.79           C  
ATOM   1422  HB2 LEU A  86     -15.414  18.435  15.113  1.00 84.79           H  
ATOM   1423  HB3 LEU A  86     -14.621  18.263  16.680  1.00 84.79           H  
ATOM   1424  O   LEU A  86     -11.882  19.062  15.861  1.00 84.79           O  
ATOM   1425  CG  LEU A  86     -16.317  19.562  16.696  1.00 84.79           C  
ATOM   1426  HG  LEU A  86     -16.664  20.407  16.101  1.00 84.79           H  
ATOM   1427  CD1 LEU A  86     -17.421  18.507  16.758  1.00 84.79           C  
ATOM   1428 HD11 LEU A  86     -17.728  18.237  15.747  1.00 84.79           H  
ATOM   1429 HD12 LEU A  86     -18.281  18.912  17.291  1.00 84.79           H  
ATOM   1430 HD13 LEU A  86     -17.063  17.622  17.284  1.00 84.79           H  
ATOM   1431  CD2 LEU A  86     -16.031  20.055  18.103  1.00 84.79           C  
ATOM   1432 HD21 LEU A  86     -16.756  20.833  18.343  1.00 84.79           H  
ATOM   1433 HD22 LEU A  86     -16.148  19.224  18.799  1.00 84.79           H  
ATOM   1434 HD23 LEU A  86     -15.033  20.485  18.187  1.00 84.79           H  
ATOM   1435  N   THR A  87     -12.800  18.813  13.846  1.00 79.58           N  
ATOM   1436  H   THR A  87     -13.587  19.020  13.247  1.00 79.58           H  
ATOM   1437  CA  THR A  87     -11.691  18.004  13.323  1.00 79.58           C  
ATOM   1438  HA  THR A  87     -11.360  17.328  14.112  1.00 79.58           H  
ATOM   1439  C   THR A  87     -10.463  18.829  12.936  1.00 79.58           C  
ATOM   1440  CB  THR A  87     -12.134  17.146  12.131  1.00 79.58           C  
ATOM   1441  HB  THR A  87     -11.278  16.584  11.760  1.00 79.58           H  
ATOM   1442  O   THR A  87      -9.444  18.238  12.591  1.00 79.58           O  
ATOM   1443  CG2 THR A  87     -13.234  16.152  12.508  1.00 79.58           C  
ATOM   1444 HG21 THR A  87     -12.891  15.526  13.332  1.00 79.58           H  
ATOM   1445 HG22 THR A  87     -14.136  16.682  12.813  1.00 79.58           H  
ATOM   1446 HG23 THR A  87     -13.461  15.522  11.649  1.00 79.58           H  
ATOM   1447  OG1 THR A  87     -12.641  17.953  11.088  1.00 79.58           O  
ATOM   1448  HG1 THR A  87     -12.008  18.659  10.937  1.00 79.58           H  
ATOM   1449  N   SER A  88     -10.540  20.166  12.934  1.00 86.48           N  
ATOM   1450  H   SER A  88     -11.353  20.620  13.325  1.00 86.48           H  
ATOM   1451  CA  SER A  88      -9.407  21.034  12.578  1.00 86.48           C  
ATOM   1452  HA  SER A  88      -8.999  20.703  11.623  1.00 86.48           H  
ATOM   1453  C   SER A  88      -8.274  20.952  13.606  1.00 86.48           C  
ATOM   1454  CB  SER A  88      -9.868  22.490  12.417  1.00 86.48           C  
ATOM   1455  HB2 SER A  88      -9.072  23.074  11.956  1.00 86.48           H  
ATOM   1456  HB3 SER A  88     -10.755  22.531  11.785  1.00 86.48           H  
ATOM   1457  O   SER A  88      -7.114  21.142  13.243  1.00 86.48           O  
ATOM   1458  OG  SER A  88     -10.158  23.030  13.682  1.00 86.48           O  
ATOM   1459  HG  SER A  88     -10.577  23.890  13.608  1.00 86.48           H  
ATOM   1460  N   VAL A  89      -8.596  20.605  14.858  1.00 93.45           N  
ATOM   1461  H   VAL A  89      -9.577  20.557  15.093  1.00 93.45           H  
ATOM   1462  CA  VAL A  89      -7.628  20.456  15.955  1.00 93.45           C  
ATOM   1463  HA  VAL A  89      -6.772  21.090  15.725  1.00 93.45           H  
ATOM   1464  C   VAL A  89      -7.072  19.044  16.104  1.00 93.45           C  
ATOM   1465  CB  VAL A  89      -8.185  20.952  17.299  1.00 93.45           C  
ATOM   1466  HB  VAL A  89      -7.391  20.895  18.044  1.00 93.45           H  
ATOM   1467  O   VAL A  89      -6.255  18.794  16.986  1.00 93.45           O  
ATOM   1468  CG1 VAL A  89      -8.624  22.412  17.203  1.00 93.45           C  
ATOM   1469 HG11 VAL A  89      -7.773  23.043  16.948  1.00 93.45           H  
ATOM   1470 HG12 VAL A  89      -9.403  22.536  16.451  1.00 93.45           H  
ATOM   1471 HG13 VAL A  89      -9.019  22.729  18.169  1.00 93.45           H  
ATOM   1472  CG2 VAL A  89      -9.363  20.114  17.804  1.00 93.45           C  
ATOM   1473 HG21 VAL A  89     -10.226  20.269  17.156  1.00 93.45           H  
ATOM   1474 HG22 VAL A  89      -9.621  20.432  18.815  1.00 93.45           H  
ATOM   1475 HG23 VAL A  89      -9.105  19.056  17.832  1.00 93.45           H  
ATOM   1476  N   ASN A  90      -7.516  18.099  15.274  1.00 89.52           N  
ATOM   1477  H   ASN A  90      -8.147  18.355  14.528  1.00 89.52           H  
ATOM   1478  CA  ASN A  90      -7.029  16.732  15.369  1.00 89.52           C  
ATOM   1479  HA  ASN A  90      -7.062  16.455  16.423  1.00 89.52           H  
ATOM   1480  C   ASN A  90      -5.568  16.642  14.878  1.00 89.52           C  
ATOM   1481  CB  ASN A  90      -7.954  15.768  14.612  1.00 89.52           C  
ATOM   1482  HB2 ASN A  90      -7.460  14.799  14.545  1.00 89.52           H  
ATOM   1483  HB3 ASN A  90      -8.106  16.134  13.596  1.00 89.52           H  
ATOM   1484  O   ASN A  90      -5.188  17.323  13.915  1.00 89.52           O  
ATOM   1485  CG  ASN A  90      -9.305  15.543  15.275  1.00 89.52           C  
ATOM   1486  ND2 ASN A  90     -10.132  14.723  14.672  1.00 89.52           N  
ATOM   1487 HD21 ASN A  90      -9.785  14.173  13.899  1.00 89.52           H  
ATOM   1488 HD22 ASN A  90     -10.957  14.481  15.201  1.00 89.52           H  
ATOM   1489  OD1 ASN A  90      -9.652  16.050  16.329  1.00 89.52           O  
ATOM   1490  N   PRO A  91      -4.744  15.779  15.497  1.00 91.35           N  
ATOM   1491  CA  PRO A  91      -3.423  15.455  15.004  1.00 91.35           C  
ATOM   1492  HA  PRO A  91      -2.806  16.352  15.065  1.00 91.35           H  
ATOM   1493  C   PRO A  91      -3.445  14.975  13.558  1.00 91.35           C  
ATOM   1494  CB  PRO A  91      -2.858  14.391  15.945  1.00 91.35           C  
ATOM   1495  HB2 PRO A  91      -3.120  13.399  15.576  1.00 91.35           H  
ATOM   1496  HB3 PRO A  91      -1.778  14.484  16.064  1.00 91.35           H  
ATOM   1497  O   PRO A  91      -4.367  14.314  13.085  1.00 91.35           O  
ATOM   1498  CG  PRO A  91      -3.599  14.642  17.252  1.00 91.35           C  
ATOM   1499  HG2 PRO A  91      -3.698  13.733  17.845  1.00 91.35           H  
ATOM   1500  HG3 PRO A  91      -3.085  15.416  17.823  1.00 91.35           H  
ATOM   1501  CD  PRO A  91      -4.953  15.170  16.793  1.00 91.35           C  
ATOM   1502  HD2 PRO A  91      -5.274  15.938  17.496  1.00 91.35           H  
ATOM   1503  HD3 PRO A  91      -5.674  14.357  16.717  1.00 91.35           H  
ATOM   1504  N   LEU A  92      -2.386  15.321  12.848  1.00 89.45           N  
ATOM   1505  H   LEU A  92      -1.637  15.789  13.338  1.00 89.45           H  
ATOM   1506  CA  LEU A  92      -2.069  14.786  11.548  1.00 89.45           C  
ATOM   1507  HA  LEU A  92      -3.008  14.625  11.018  1.00 89.45           H  
ATOM   1508  C   LEU A  92      -1.357  13.432  11.720  1.00 89.45           C  
ATOM   1509  CB  LEU A  92      -1.187  15.820  10.815  1.00 89.45           C  
ATOM   1510  HB2 LEU A  92      -0.282  15.965  11.405  1.00 89.45           H  
ATOM   1511  HB3 LEU A  92      -0.851  15.414   9.861  1.00 89.45           H  
ATOM   1512  O   LEU A  92      -0.642  13.224  12.694  1.00 89.45           O  
ATOM   1513  CG  LEU A  92      -1.817  17.202  10.560  1.00 89.45           C  
ATOM   1514  HG  LEU A  92      -2.057  17.675  11.513  1.00 89.45           H  
ATOM   1515  CD1 LEU A  92      -0.802  18.083   9.830  1.00 89.45           C  
ATOM   1516 HD11 LEU A  92      -0.531  17.629   8.878  1.00 89.45           H  
ATOM   1517 HD12 LEU A  92      -1.220  19.076   9.665  1.00 89.45           H  
ATOM   1518 HD13 LEU A  92       0.095  18.174  10.443  1.00 89.45           H  
ATOM   1519  CD2 LEU A  92      -3.087  17.150   9.705  1.00 89.45           C  
ATOM   1520 HD21 LEU A  92      -2.868  16.721   8.727  1.00 89.45           H  
ATOM   1521 HD22 LEU A  92      -3.474  18.161   9.578  1.00 89.45           H  
ATOM   1522 HD23 LEU A  92      -3.850  16.563  10.217  1.00 89.45           H  
ATOM   1523  N   VAL A  93      -1.456  12.540  10.728  1.00 87.41           N  
ATOM   1524  H   VAL A  93      -2.134  12.694   9.995  1.00 87.41           H  
ATOM   1525  CA  VAL A  93      -0.634  11.324  10.609  1.00 87.41           C  
ATOM   1526  HA  VAL A  93      -0.946  10.603  11.364  1.00 87.41           H  
ATOM   1527  C   VAL A  93       0.849  11.635  10.837  1.00 87.41           C  
ATOM   1528  CB  VAL A  93      -0.837  10.689   9.216  1.00 87.41           C  
ATOM   1529  HB  VAL A  93      -0.588  11.422   8.448  1.00 87.41           H  
ATOM   1530  O   VAL A  93       1.529  10.901  11.547  1.00 87.41           O  
ATOM   1531  CG1 VAL A  93       0.037   9.456   8.965  1.00 87.41           C  
ATOM   1532 HG11 VAL A  93       1.093   9.699   9.082  1.00 87.41           H  
ATOM   1533 HG12 VAL A  93      -0.233   8.668   9.668  1.00 87.41           H  
ATOM   1534 HG13 VAL A  93      -0.121   9.092   7.950  1.00 87.41           H  
ATOM   1535  CG2 VAL A  93      -2.297  10.262   9.014  1.00 87.41           C  
ATOM   1536 HG21 VAL A  93      -2.427   9.803   8.034  1.00 87.41           H  
ATOM   1537 HG22 VAL A  93      -2.580   9.547   9.786  1.00 87.41           H  
ATOM   1538 HG23 VAL A  93      -2.969  11.119   9.082  1.00 87.41           H  
ATOM   1539  N   SER A  94       1.347  12.749  10.295  1.00 86.44           N  
ATOM   1540  H   SER A  94       0.739  13.351   9.758  1.00 86.44           H  
ATOM   1541  CA  SER A  94       2.729  13.193  10.492  1.00 86.44           C  
ATOM   1542  HA  SER A  94       3.399  12.405  10.148  1.00 86.44           H  
ATOM   1543  C   SER A  94       3.105  13.491  11.947  1.00 86.44           C  
ATOM   1544  CB  SER A  94       2.991  14.437   9.648  1.00 86.44           C  
ATOM   1545  HB2 SER A  94       2.923  14.168   8.594  1.00 86.44           H  
ATOM   1546  HB3 SER A  94       3.994  14.811   9.856  1.00 86.44           H  
ATOM   1547  O   SER A  94       4.274  13.322  12.290  1.00 86.44           O  
ATOM   1548  OG  SER A  94       2.035  15.441   9.935  1.00 86.44           O  
ATOM   1549  HG  SER A  94       2.399  16.303   9.722  1.00 86.44           H  
ATOM   1550  N   ASP A  95       2.156  13.879  12.805  1.00 90.83           N  
ATOM   1551  H   ASP A  95       1.199  13.934  12.487  1.00 90.83           H  
ATOM   1552  CA  ASP A  95       2.416  14.145  14.227  1.00 90.83           C  
ATOM   1553  HA  ASP A  95       3.322  14.743  14.320  1.00 90.83           H  
ATOM   1554  C   ASP A  95       2.642  12.844  15.015  1.00 90.83           C  
ATOM   1555  CB  ASP A  95       1.258  14.937  14.849  1.00 90.83           C  
ATOM   1556  HB2 ASP A  95       1.500  15.142  15.892  1.00 90.83           H  
ATOM   1557  HB3 ASP A  95       0.356  14.324  14.839  1.00 90.83           H  
ATOM   1558  O   ASP A  95       3.359  12.825  16.010  1.00 90.83           O  
ATOM   1559  CG  ASP A  95       0.980  16.272  14.159  1.00 90.83           C  
ATOM   1560  OD1 ASP A  95       1.896  17.103  13.952  1.00 90.83           O  
ATOM   1561  OD2 ASP A  95      -0.208  16.565  13.892  1.00 90.83           O  
ATOM   1562  N   TYR A  96       2.089  11.719  14.558  1.00 89.20           N  
ATOM   1563  H   TYR A  96       1.490  11.767  13.746  1.00 89.20           H  
ATOM   1564  CA  TYR A  96       2.360  10.411  15.167  1.00 89.20           C  
ATOM   1565  HA  TYR A  96       2.365  10.515  16.252  1.00 89.20           H  
ATOM   1566  C   TYR A  96       3.728   9.835  14.768  1.00 89.20           C  
ATOM   1567  CB  TYR A  96       1.243   9.437  14.795  1.00 89.20           C  
ATOM   1568  HB2 TYR A  96       1.188   9.387  13.708  1.00 89.20           H  
ATOM   1569  HB3 TYR A  96       1.512   8.446  15.159  1.00 89.20           H  
ATOM   1570  O   TYR A  96       4.283   9.016  15.502  1.00 89.20           O  
ATOM   1571  CG  TYR A  96      -0.122   9.800  15.340  1.00 89.20           C  
ATOM   1572  CD1 TYR A  96      -0.471   9.436  16.654  1.00 89.20           C  
ATOM   1573  HD1 TYR A  96       0.241   8.907  17.270  1.00 89.20           H  
ATOM   1574  CD2 TYR A  96      -1.045  10.491  14.533  1.00 89.20           C  
ATOM   1575  HD2 TYR A  96      -0.776  10.778  13.528  1.00 89.20           H  
ATOM   1576  CE1 TYR A  96      -1.737   9.777  17.167  1.00 89.20           C  
ATOM   1577  HE1 TYR A  96      -1.993   9.520  18.184  1.00 89.20           H  
ATOM   1578  CE2 TYR A  96      -2.317  10.819  15.034  1.00 89.20           C  
ATOM   1579  HE2 TYR A  96      -3.040  11.335  14.420  1.00 89.20           H  
ATOM   1580  OH  TYR A  96      -3.868  10.840  16.855  1.00 89.20           O  
ATOM   1581  HH  TYR A  96      -4.003  10.550  17.760  1.00 89.20           H  
ATOM   1582  CZ  TYR A  96      -2.660  10.475  16.357  1.00 89.20           C  
ATOM   1583  N   ILE A  97       4.268  10.262  13.618  1.00 85.25           N  
ATOM   1584  H   ILE A  97       3.730  10.920  13.073  1.00 85.25           H  
ATOM   1585  CA  ILE A  97       5.600   9.863  13.128  1.00 85.25           C  
ATOM   1586  HA  ILE A  97       5.807   8.839  13.440  1.00 85.25           H  
ATOM   1587  C   ILE A  97       6.679  10.764  13.737  1.00 85.25           C  
ATOM   1588  CB  ILE A  97       5.677   9.934  11.586  1.00 85.25           C  
ATOM   1589  HB  ILE A  97       5.579  10.981  11.300  1.00 85.25           H  
ATOM   1590  O   ILE A  97       7.697  10.284  14.223  1.00 85.25           O  
ATOM   1591  CG1 ILE A  97       4.548   9.147  10.890  1.00 85.25           C  
ATOM   1592 HG12 ILE A  97       4.707   8.074  11.003  1.00 85.25           H  
ATOM   1593 HG13 ILE A  97       3.588   9.396  11.342  1.00 85.25           H  
ATOM   1594  CG2 ILE A  97       7.046   9.426  11.093  1.00 85.25           C  
ATOM   1595 HG21 ILE A  97       7.851  10.049  11.482  1.00 85.25           H  
ATOM   1596 HG22 ILE A  97       7.201   8.403  11.437  1.00 85.25           H  
ATOM   1597 HG23 ILE A  97       7.106   9.445  10.005  1.00 85.25           H  
ATOM   1598  CD1 ILE A  97       4.447   9.508   9.405  1.00 85.25           C  
ATOM   1599 HD11 ILE A  97       4.590  10.580   9.265  1.00 85.25           H  
ATOM   1600 HD12 ILE A  97       5.197   8.967   8.830  1.00 85.25           H  
ATOM   1601 HD13 ILE A  97       3.446   9.264   9.047  1.00 85.25           H  
ATOM   1602  N   ARG A  98       6.456  12.084  13.718  1.00 82.24           N  
ATOM   1603  H   ARG A  98       5.590  12.407  13.312  1.00 82.24           H  
ATOM   1604  CA  ARG A  98       7.288  13.075  14.408  1.00 82.24           C  
ATOM   1605  HA  ARG A  98       8.121  12.571  14.898  1.00 82.24           H  
ATOM   1606  C   ARG A  98       6.467  13.720  15.499  1.00 82.24           C  
ATOM   1607  CB  ARG A  98       7.884  14.067  13.419  1.00 82.24           C  
ATOM   1608  HB2 ARG A  98       8.538  13.479  12.777  1.00 82.24           H  
ATOM   1609  HB3 ARG A  98       7.082  14.527  12.842  1.00 82.24           H  
ATOM   1610  O   ARG A  98       5.861  14.776  15.319  1.00 82.24           O  
ATOM   1611  CG  ARG A  98       8.738  15.160  14.082  1.00 82.24           C  
ATOM   1612  HG2 ARG A  98       8.145  15.709  14.813  1.00 82.24           H  
ATOM   1613  HG3 ARG A  98       9.582  14.700  14.595  1.00 82.24           H  
ATOM   1614  CD  ARG A  98       9.250  16.158  13.041  1.00 82.24           C  
ATOM   1615  HD2 ARG A  98       9.964  15.655  12.389  1.00 82.24           H  
ATOM   1616  HD3 ARG A  98       8.404  16.510  12.452  1.00 82.24           H  
ATOM   1617  NE  ARG A  98       9.907  17.300  13.694  1.00 82.24           N  
ATOM   1618  HE  ARG A  98      10.097  17.203  14.681  1.00 82.24           H  
ATOM   1619  NH1 ARG A  98       9.963  18.723  11.886  1.00 82.24           N  
ATOM   1620 HH11 ARG A  98      10.215  19.614  11.482  1.00 82.24           H  
ATOM   1621 HH12 ARG A  98       9.602  17.988  11.295  1.00 82.24           H  
ATOM   1622  NH2 ARG A  98      10.679  19.424  13.887  1.00 82.24           N  
ATOM   1623 HH21 ARG A  98      10.702  19.310  14.890  1.00 82.24           H  
ATOM   1624 HH22 ARG A  98      10.765  20.359  13.515  1.00 82.24           H  
ATOM   1625  CZ  ARG A  98      10.184  18.470  13.150  1.00 82.24           C  
ATOM   1626  N   SER A  99       6.465  13.028  16.622  1.00 85.25           N  
ATOM   1627  H   SER A  99       6.952  12.144  16.650  1.00 85.25           H  
ATOM   1628  CA  SER A  99       5.816  13.482  17.836  1.00 85.25           C  
ATOM   1629  HA  SER A  99       4.810  13.829  17.599  1.00 85.25           H  
ATOM   1630  C   SER A  99       6.554  14.674  18.433  1.00 85.25           C  
ATOM   1631  CB  SER A  99       5.686  12.301  18.791  1.00 85.25           C  
ATOM   1632  HB2 SER A  99       6.673  11.951  19.094  1.00 85.25           H  
ATOM   1633  HB3 SER A  99       5.117  12.600  19.671  1.00 85.25           H  
ATOM   1634  O   SER A  99       7.753  14.861  18.216  1.00 85.25           O  
ATOM   1635  OG  SER A  99       4.990  11.270  18.114  1.00 85.25           O  
ATOM   1636  HG  SER A  99       4.405  11.692  17.481  1.00 85.25           H  
ATOM   1637  N   ARG A 100       5.808  15.511  19.153  1.00 89.34           N  
ATOM   1638  H   ARG A 100       4.843  15.261  19.320  1.00 89.34           H  
ATOM   1639  CA  ARG A 100       6.370  16.650  19.886  1.00 89.34           C  
ATOM   1640  HA  ARG A 100       6.988  17.249  19.217  1.00 89.34           H  
ATOM   1641  C   ARG A 100       7.278  16.154  21.016  1.00 89.34           C  
ATOM   1642  CB  ARG A 100       5.226  17.506  20.444  1.00 89.34           C  
ATOM   1643  HB2 ARG A 100       5.648  18.257  21.112  1.00 89.34           H  
ATOM   1644  HB3 ARG A 100       4.560  16.869  21.025  1.00 89.34           H  
ATOM   1645  O   ARG A 100       7.078  15.049  21.516  1.00 89.34           O  
ATOM   1646  CG  ARG A 100       4.419  18.219  19.346  1.00 89.34           C  
ATOM   1647  HG2 ARG A 100       5.058  18.942  18.840  1.00 89.34           H  
ATOM   1648  HG3 ARG A 100       4.067  17.491  18.615  1.00 89.34           H  
ATOM   1649  CD  ARG A 100       3.195  18.938  19.932  1.00 89.34           C  
ATOM   1650  HD2 ARG A 100       2.631  19.406  19.126  1.00 89.34           H  
ATOM   1651  HD3 ARG A 100       2.551  18.193  20.400  1.00 89.34           H  
ATOM   1652  NE  ARG A 100       3.562  19.941  20.950  1.00 89.34           N  
ATOM   1653  HE  ARG A 100       3.699  19.604  21.892  1.00 89.34           H  
ATOM   1654  NH1 ARG A 100       3.713  21.846  19.643  1.00 89.34           N  
ATOM   1655 HH11 ARG A 100       3.818  22.851  19.659  1.00 89.34           H  
ATOM   1656 HH12 ARG A 100       3.370  21.382  18.814  1.00 89.34           H  
ATOM   1657  NH2 ARG A 100       3.963  22.009  21.806  1.00 89.34           N  
ATOM   1658 HH21 ARG A 100       4.009  23.013  21.710  1.00 89.34           H  
ATOM   1659 HH22 ARG A 100       3.932  21.661  22.754  1.00 89.34           H  
ATOM   1660  CZ  ARG A 100       3.750  21.239  20.790  1.00 89.34           C  
ATOM   1661  N   ALA A 101       8.234  16.979  21.439  1.00 87.00           N  
ATOM   1662  H   ALA A 101       8.394  17.851  20.955  1.00 87.00           H  
ATOM   1663  CA  ALA A 101       9.042  16.701  22.630  1.00 87.00           C  
ATOM   1664  HA  ALA A 101       9.369  15.662  22.613  1.00 87.00           H  
ATOM   1665  C   ALA A 101       8.247  16.911  23.936  1.00 87.00           C  
ATOM   1666  CB  ALA A 101      10.281  17.602  22.577  1.00 87.00           C  
ATOM   1667  HB1 ALA A 101      10.852  17.398  21.671  1.00 87.00           H  
ATOM   1668  HB2 ALA A 101       9.989  18.652  22.588  1.00 87.00           H  
ATOM   1669  HB3 ALA A 101      10.913  17.401  23.442  1.00 87.00           H  
ATOM   1670  O   ALA A 101       8.496  16.242  24.935  1.00 87.00           O  
ATOM   1671  N   SER A 102       7.269  17.819  23.910  1.00 90.69           N  
ATOM   1672  H   SER A 102       7.137  18.363  23.069  1.00 90.69           H  
ATOM   1673  CA  SER A 102       6.377  18.157  25.021  1.00 90.69           C  
ATOM   1674  HA  SER A 102       6.740  17.671  25.927  1.00 90.69           H  
ATOM   1675  C   SER A 102       4.938  17.697  24.743  1.00 90.69           C  
ATOM   1676  CB  SER A 102       6.411  19.673  25.247  1.00 90.69           C  
ATOM   1677  HB2 SER A 102       7.422  19.978  25.518  1.00 90.69           H  
ATOM   1678  HB3 SER A 102       5.725  19.954  26.046  1.00 90.69           H  
ATOM   1679  O   SER A 102       4.512  17.662  23.577  1.00 90.69           O  
ATOM   1680  OG  SER A 102       6.029  20.308  24.040  1.00 90.69           O  
ATOM   1681  HG  SER A 102       6.250  21.241  24.086  1.00 90.69           H  
ATOM   1682  N   PRO A 103       4.162  17.354  25.789  1.00 93.62           N  
ATOM   1683  CA  PRO A 103       2.741  17.066  25.632  1.00 93.62           C  
ATOM   1684  HA  PRO A 103       2.600  16.231  24.945  1.00 93.62           H  
ATOM   1685  C   PRO A 103       2.007  18.294  25.084  1.00 93.62           C  
ATOM   1686  CB  PRO A 103       2.248  16.672  27.028  1.00 93.62           C  
ATOM   1687  HB2 PRO A 103       2.389  15.601  27.174  1.00 93.62           H  
ATOM   1688  HB3 PRO A 103       1.205  16.943  27.192  1.00 93.62           H  
ATOM   1689  O   PRO A 103       2.418  19.424  25.316  1.00 93.62           O  
ATOM   1690  CG  PRO A 103       3.186  17.436  27.961  1.00 93.62           C  
ATOM   1691  HG2 PRO A 103       3.266  16.959  28.938  1.00 93.62           H  
ATOM   1692  HG3 PRO A 103       2.847  18.466  28.064  1.00 93.62           H  
ATOM   1693  CD  PRO A 103       4.513  17.406  27.205  1.00 93.62           C  
ATOM   1694  HD2 PRO A 103       5.069  16.507  27.471  1.00 93.62           H  
ATOM   1695  HD3 PRO A 103       5.093  18.295  27.452  1.00 93.62           H  
ATOM   1696  N   LEU A 104       0.910  18.081  24.357  1.00 97.23           N  
ATOM   1697  H   LEU A 104       0.627  17.128  24.179  1.00 97.23           H  
ATOM   1698  CA  LEU A 104       0.004  19.159  23.964  1.00 97.23           C  
ATOM   1699  HA  LEU A 104       0.141  19.988  24.658  1.00 97.23           H  
ATOM   1700  C   LEU A 104      -1.446  18.688  24.087  1.00 97.23           C  
ATOM   1701  CB  LEU A 104       0.375  19.696  22.567  1.00 97.23           C  
ATOM   1702  HB2 LEU A 104       1.337  20.202  22.648  1.00 97.23           H  
ATOM   1703  HB3 LEU A 104       0.503  18.858  21.881  1.00 97.23           H  
ATOM   1704  O   LEU A 104      -1.902  17.832  23.325  1.00 97.23           O  
ATOM   1705  CG  LEU A 104      -0.650  20.681  21.972  1.00 97.23           C  
ATOM   1706  HG  LEU A 104      -1.637  20.218  21.953  1.00 97.23           H  
ATOM   1707  CD1 LEU A 104      -0.729  21.974  22.781  1.00 97.23           C  
ATOM   1708 HD11 LEU A 104      -1.485  22.631  22.350  1.00 97.23           H  
ATOM   1709 HD12 LEU A 104       0.237  22.479  22.788  1.00 97.23           H  
ATOM   1710 HD13 LEU A 104      -1.022  21.764  23.810  1.00 97.23           H  
ATOM   1711  CD2 LEU A 104      -0.283  21.028  20.527  1.00 97.23           C  
ATOM   1712 HD21 LEU A 104      -0.254  20.117  19.930  1.00 97.23           H  
ATOM   1713 HD22 LEU A 104       0.690  21.520  20.503  1.00 97.23           H  
ATOM   1714 HD23 LEU A 104      -1.038  21.697  20.115  1.00 97.23           H  
ATOM   1715  N   LYS A 105      -2.177  19.276  25.031  1.00 98.06           N  
ATOM   1716  H   LYS A 105      -1.709  19.940  25.632  1.00 98.06           H  
ATOM   1717  CA  LYS A 105      -3.621  19.103  25.185  1.00 98.06           C  
ATOM   1718  HA  LYS A 105      -3.928  18.184  24.686  1.00 98.06           H  
ATOM   1719  C   LYS A 105      -4.347  20.268  24.524  1.00 98.06           C  
ATOM   1720  CB  LYS A 105      -3.951  18.971  26.675  1.00 98.06           C  
ATOM   1721  HB2 LYS A 105      -3.705  19.903  27.184  1.00 98.06           H  
ATOM   1722  HB3 LYS A 105      -3.337  18.176  27.098  1.00 98.06           H  
ATOM   1723  O   LYS A 105      -4.028  21.424  24.777  1.00 98.06           O  
ATOM   1724  CG  LYS A 105      -5.429  18.632  26.908  1.00 98.06           C  
ATOM   1725  HG2 LYS A 105      -6.059  19.437  26.530  1.00 98.06           H  
ATOM   1726  HG3 LYS A 105      -5.676  17.708  26.384  1.00 98.06           H  
ATOM   1727  CD  LYS A 105      -5.685  18.454  28.405  1.00 98.06           C  
ATOM   1728  HD2 LYS A 105      -5.462  19.390  28.919  1.00 98.06           H  
ATOM   1729  HD3 LYS A 105      -5.027  17.673  28.786  1.00 98.06           H  
ATOM   1730  CE  LYS A 105      -7.141  18.059  28.656  1.00 98.06           C  
ATOM   1731  HE2 LYS A 105      -7.349  17.141  28.107  1.00 98.06           H  
ATOM   1732  HE3 LYS A 105      -7.792  18.843  28.270  1.00 98.06           H  
ATOM   1733  NZ  LYS A 105      -7.379  17.852  30.103  1.00 98.06           N  
ATOM   1734  HZ1 LYS A 105      -6.785  17.108  30.441  1.00 98.06           H  
ATOM   1735  HZ2 LYS A 105      -7.161  18.693  30.618  1.00 98.06           H  
ATOM   1736  HZ3 LYS A 105      -8.342  17.599  30.276  1.00 98.06           H  
ATOM   1737  N   VAL A 106      -5.345  19.978  23.701  1.00 98.11           N  
ATOM   1738  H   VAL A 106      -5.548  19.006  23.516  1.00 98.11           H  
ATOM   1739  CA  VAL A 106      -6.174  20.994  23.043  1.00 98.11           C  
ATOM   1740  HA  VAL A 106      -5.873  21.983  23.388  1.00 98.11           H  
ATOM   1741  C   VAL A 106      -7.621  20.775  23.443  1.00 98.11           C  
ATOM   1742  CB  VAL A 106      -6.001  20.983  21.516  1.00 98.11           C  
ATOM   1743  HB  VAL A 106      -6.419  20.063  21.108  1.00 98.11           H  
ATOM   1744  O   VAL A 106      -8.132  19.663  23.320  1.00 98.11           O  
ATOM   1745  CG1 VAL A 106      -6.725  22.180  20.883  1.00 98.11           C  
ATOM   1746 HG11 VAL A 106      -6.363  23.114  21.314  1.00 98.11           H  
ATOM   1747 HG12 VAL A 106      -6.547  22.197  19.808  1.00 98.11           H  
ATOM   1748 HG13 VAL A 106      -7.799  22.106  21.048  1.00 98.11           H  
ATOM   1749  CG2 VAL A 106      -4.518  21.050  21.129  1.00 98.11           C  
ATOM   1750 HG21 VAL A 106      -4.051  21.932  21.567  1.00 98.11           H  
ATOM   1751 HG22 VAL A 106      -3.999  20.157  21.478  1.00 98.11           H  
ATOM   1752 HG23 VAL A 106      -4.428  21.081  20.043  1.00 98.11           H  
ATOM   1753  N   GLN A 107      -8.284  21.821  23.926  1.00 97.95           N  
ATOM   1754  H   GLN A 107      -7.805  22.707  23.991  1.00 97.95           H  
ATOM   1755  CA  GLN A 107      -9.689  21.783  24.323  1.00 97.95           C  
ATOM   1756  HA  GLN A 107     -10.120  20.814  24.071  1.00 97.95           H  
ATOM   1757  C   GLN A 107     -10.475  22.843  23.567  1.00 97.95           C  
ATOM   1758  CB  GLN A 107      -9.824  21.984  25.837  1.00 97.95           C  
ATOM   1759  HB2 GLN A 107     -10.875  22.133  26.084  1.00 97.95           H  
ATOM   1760  HB3 GLN A 107      -9.270  22.872  26.139  1.00 97.95           H  
ATOM   1761  O   GLN A 107     -10.056  23.992  23.497  1.00 97.95           O  
ATOM   1762  CG  GLN A 107      -9.311  20.761  26.606  1.00 97.95           C  
ATOM   1763  HG2 GLN A 107      -8.261  20.585  26.376  1.00 97.95           H  
ATOM   1764  HG3 GLN A 107      -9.888  19.891  26.293  1.00 97.95           H  
ATOM   1765  CD  GLN A 107      -9.452  20.943  28.107  1.00 97.95           C  
ATOM   1766  NE2 GLN A 107     -10.157  20.076  28.800  1.00 97.95           N  
ATOM   1767 HE21 GLN A 107     -10.725  19.401  28.309  1.00 97.95           H  
ATOM   1768 HE22 GLN A 107     -10.373  20.371  29.741  1.00 97.95           H  
ATOM   1769  OE1 GLN A 107      -8.904  21.853  28.697  1.00 97.95           O  
ATOM   1770  N   ILE A 108     -11.628  22.455  23.035  1.00 97.75           N  
ATOM   1771  H   ILE A 108     -11.905  21.491  23.156  1.00 97.75           H  
ATOM   1772  CA  ILE A 108     -12.612  23.367  22.459  1.00 97.75           C  
ATOM   1773  HA  ILE A 108     -12.149  24.338  22.283  1.00 97.75           H  
ATOM   1774  C   ILE A 108     -13.724  23.548  23.489  1.00 97.75           C  
ATOM   1775  CB  ILE A 108     -13.129  22.846  21.103  1.00 97.75           C  
ATOM   1776  HB  ILE A 108     -13.585  21.867  21.251  1.00 97.75           H  
ATOM   1777  O   ILE A 108     -14.378  22.573  23.876  1.00 97.75           O  
ATOM   1778  CG1 ILE A 108     -11.978  22.721  20.076  1.00 97.75           C  
ATOM   1779 HG12 ILE A 108     -11.621  23.719  19.822  1.00 97.75           H  
ATOM   1780 HG13 ILE A 108     -11.144  22.172  20.514  1.00 97.75           H  
ATOM   1781  CG2 ILE A 108     -14.198  23.821  20.588  1.00 97.75           C  
ATOM   1782 HG21 ILE A 108     -13.767  24.820  20.530  1.00 97.75           H  
ATOM   1783 HG22 ILE A 108     -14.567  23.523  19.606  1.00 97.75           H  
ATOM   1784 HG23 ILE A 108     -15.052  23.849  21.265  1.00 97.75           H  
ATOM   1785  CD1 ILE A 108     -12.361  21.993  18.781  1.00 97.75           C  
ATOM   1786 HD11 ILE A 108     -11.521  22.034  18.088  1.00 97.75           H  
ATOM   1787 HD12 ILE A 108     -12.589  20.947  18.986  1.00 97.75           H  
ATOM   1788 HD13 ILE A 108     -13.224  22.457  18.301  1.00 97.75           H  
ATOM   1789  N   LEU A 109     -13.935  24.783  23.928  1.00 98.03           N  
ATOM   1790  H   LEU A 109     -13.394  25.530  23.517  1.00 98.03           H  
ATOM   1791  CA  LEU A 109     -14.865  25.166  24.982  1.00 98.03           C  
ATOM   1792  HA  LEU A 109     -15.380  24.287  25.370  1.00 98.03           H  
ATOM   1793  C   LEU A 109     -15.907  26.127  24.405  1.00 98.03           C  
ATOM   1794  CB  LEU A 109     -14.082  25.830  26.131  1.00 98.03           C  
ATOM   1795  HB2 LEU A 109     -14.788  26.158  26.893  1.00 98.03           H  
ATOM   1796  HB3 LEU A 109     -13.606  26.718  25.715  1.00 98.03           H  
ATOM   1797  O   LEU A 109     -15.566  27.115  23.761  1.00 98.03           O  
ATOM   1798  CG  LEU A 109     -12.986  24.972  26.796  1.00 98.03           C  
ATOM   1799  HG  LEU A 109     -12.327  24.557  26.032  1.00 98.03           H  
ATOM   1800  CD1 LEU A 109     -12.123  25.810  27.735  1.00 98.03           C  
ATOM   1801 HD11 LEU A 109     -11.315  25.202  28.141  1.00 98.03           H  
ATOM   1802 HD12 LEU A 109     -12.724  26.193  28.560  1.00 98.03           H  
ATOM   1803 HD13 LEU A 109     -11.686  26.647  27.190  1.00 98.03           H  
ATOM   1804  CD2 LEU A 109     -13.576  23.825  27.608  1.00 98.03           C  
ATOM   1805 HD21 LEU A 109     -12.785  23.308  28.152  1.00 98.03           H  
ATOM   1806 HD22 LEU A 109     -14.044  23.126  26.915  1.00 98.03           H  
ATOM   1807 HD23 LEU A 109     -14.311  24.202  28.320  1.00 98.03           H  
ATOM   1808  N   GLN A 110     -17.183  25.853  24.653  1.00 97.31           N  
ATOM   1809  H   GLN A 110     -17.402  25.045  25.217  1.00 97.31           H  
ATOM   1810  CA  GLN A 110     -18.230  26.841  24.440  1.00 97.31           C  
ATOM   1811  HA  GLN A 110     -17.960  27.463  23.587  1.00 97.31           H  
ATOM   1812  C   GLN A 110     -18.328  27.713  25.696  1.00 97.31           C  
ATOM   1813  CB  GLN A 110     -19.550  26.143  24.104  1.00 97.31           C  
ATOM   1814  HB2 GLN A 110     -19.414  25.512  23.226  1.00 97.31           H  
ATOM   1815  HB3 GLN A 110     -19.839  25.518  24.949  1.00 97.31           H  
ATOM   1816  O   GLN A 110     -18.617  27.185  26.771  1.00 97.31           O  
ATOM   1817  CG  GLN A 110     -20.662  27.159  23.813  1.00 97.31           C  
ATOM   1818  HG2 GLN A 110     -20.486  27.609  22.836  1.00 97.31           H  
ATOM   1819  HG3 GLN A 110     -20.641  27.960  24.551  1.00 97.31           H  
ATOM   1820  CD  GLN A 110     -22.066  26.568  23.848  1.00 97.31           C  
ATOM   1821  NE2 GLN A 110     -23.056  27.412  23.656  1.00 97.31           N  
ATOM   1822 HE21 GLN A 110     -24.004  27.103  23.818  1.00 97.31           H  
ATOM   1823 HE22 GLN A 110     -22.833  28.384  23.495  1.00 97.31           H  
ATOM   1824  OE1 GLN A 110     -22.314  25.373  24.013  1.00 97.31           O  
ATOM   1825  N   GLY A 111     -18.119  29.021  25.563  1.00 96.55           N  
ATOM   1826  H   GLY A 111     -17.891  29.397  24.654  1.00 96.55           H  
ATOM   1827  CA  GLY A 111     -18.146  29.949  26.694  1.00 96.55           C  
ATOM   1828  HA2 GLY A 111     -17.297  29.748  27.348  1.00 96.55           H  
ATOM   1829  HA3 GLY A 111     -19.058  29.798  27.271  1.00 96.55           H  
ATOM   1830  C   GLY A 111     -18.077  31.411  26.263  1.00 96.55           C  
ATOM   1831  O   GLY A 111     -17.727  31.714  25.122  1.00 96.55           O  
ATOM   1832  N   ASN A 112     -18.431  32.316  27.174  1.00 95.77           N  
ATOM   1833  H   ASN A 112     -18.680  32.008  28.104  1.00 95.77           H  
ATOM   1834  CA  ASN A 112     -18.341  33.758  26.961  1.00 95.77           C  
ATOM   1835  HA  ASN A 112     -18.292  33.969  25.893  1.00 95.77           H  
ATOM   1836  C   ASN A 112     -17.067  34.304  27.618  1.00 95.77           C  
ATOM   1837  CB  ASN A 112     -19.616  34.411  27.515  1.00 95.77           C  
ATOM   1838  HB2 ASN A 112     -20.488  33.924  27.078  1.00 95.77           H  
ATOM   1839  HB3 ASN A 112     -19.650  34.266  28.595  1.00 95.77           H  
ATOM   1840  O   ASN A 112     -16.817  34.033  28.788  1.00 95.77           O  
ATOM   1841  CG  ASN A 112     -19.713  35.903  27.253  1.00 95.77           C  
ATOM   1842  ND2 ASN A 112     -20.905  36.442  27.259  1.00 95.77           N  
ATOM   1843 HD21 ASN A 112     -20.941  37.448  27.172  1.00 95.77           H  
ATOM   1844 HD22 ASN A 112     -21.677  35.910  27.633  1.00 95.77           H  
ATOM   1845  OD1 ASN A 112     -18.738  36.603  27.031  1.00 95.77           O  
ATOM   1846  N   VAL A 113     -16.292  35.113  26.891  1.00 95.74           N  
ATOM   1847  H   VAL A 113     -16.619  35.364  25.969  1.00 95.74           H  
ATOM   1848  CA  VAL A 113     -15.057  35.759  27.376  1.00 95.74           C  
ATOM   1849  HA  VAL A 113     -14.339  34.976  27.618  1.00 95.74           H  
ATOM   1850  C   VAL A 113     -15.246  36.585  28.658  1.00 95.74           C  
ATOM   1851  CB  VAL A 113     -14.455  36.624  26.249  1.00 95.74           C  
ATOM   1852  HB  VAL A 113     -14.283  35.968  25.395  1.00 95.74           H  
ATOM   1853  O   VAL A 113     -14.292  36.765  29.410  1.00 95.74           O  
ATOM   1854  CG1 VAL A 113     -15.399  37.745  25.785  1.00 95.74           C  
ATOM   1855 HG11 VAL A 113     -16.298  37.321  25.336  1.00 95.74           H  
ATOM   1856 HG12 VAL A 113     -14.905  38.363  25.035  1.00 95.74           H  
ATOM   1857 HG13 VAL A 113     -15.698  38.376  26.621  1.00 95.74           H  
ATOM   1858  CG2 VAL A 113     -13.098  37.229  26.624  1.00 95.74           C  
ATOM   1859 HG21 VAL A 113     -12.457  36.460  27.053  1.00 95.74           H  
ATOM   1860 HG22 VAL A 113     -13.224  38.028  27.356  1.00 95.74           H  
ATOM   1861 HG23 VAL A 113     -12.617  37.637  25.735  1.00 95.74           H  
ATOM   1862  N   ALA A 114     -16.457  37.072  28.936  1.00 95.48           N  
ATOM   1863  H   ALA A 114     -17.208  36.910  28.281  1.00 95.48           H  
ATOM   1864  CA  ALA A 114     -16.770  37.796  30.168  1.00 95.48           C  
ATOM   1865  HA  ALA A 114     -15.928  38.437  30.427  1.00 95.48           H  
ATOM   1866  C   ALA A 114     -17.019  36.887  31.387  1.00 95.48           C  
ATOM   1867  CB  ALA A 114     -17.973  38.696  29.886  1.00 95.48           C  
ATOM   1868  HB1 ALA A 114     -18.803  38.104  29.498  1.00 95.48           H  
ATOM   1869  HB2 ALA A 114     -18.295  39.171  30.813  1.00 95.48           H  
ATOM   1870  HB3 ALA A 114     -17.691  39.466  29.169  1.00 95.48           H  
ATOM   1871  O   ALA A 114     -16.947  37.374  32.512  1.00 95.48           O  
ATOM   1872  N   ASP A 115     -17.276  35.595  31.177  1.00 96.07           N  
ATOM   1873  H   ASP A 115     -17.241  35.233  30.234  1.00 96.07           H  
ATOM   1874  CA  ASP A 115     -17.617  34.646  32.236  1.00 96.07           C  
ATOM   1875  HA  ASP A 115     -18.072  35.191  33.064  1.00 96.07           H  
ATOM   1876  C   ASP A 115     -16.370  33.933  32.773  1.00 96.07           C  
ATOM   1877  CB  ASP A 115     -18.655  33.629  31.731  1.00 96.07           C  
ATOM   1878  HB2 ASP A 115     -18.747  32.823  32.458  1.00 96.07           H  
ATOM   1879  HB3 ASP A 115     -18.299  33.198  30.795  1.00 96.07           H  
ATOM   1880  O   ASP A 115     -15.539  33.412  32.017  1.00 96.07           O  
ATOM   1881  CG  ASP A 115     -20.047  34.208  31.481  1.00 96.07           C  
ATOM   1882  OD1 ASP A 115     -20.412  35.208  32.132  1.00 96.07           O  
ATOM   1883  OD2 ASP A 115     -20.771  33.615  30.648  1.00 96.07           O  
ATOM   1884  N   SER A 116     -16.254  33.874  34.097  1.00 95.40           N  
ATOM   1885  H   SER A 116     -16.988  34.287  34.654  1.00 95.40           H  
ATOM   1886  CA  SER A 116     -15.222  33.106  34.790  1.00 95.40           C  
ATOM   1887  HA  SER A 116     -14.286  33.188  34.237  1.00 95.40           H  
ATOM   1888  C   SER A 116     -15.601  31.629  34.848  1.00 95.40           C  
ATOM   1889  CB  SER A 116     -14.995  33.663  36.196  1.00 95.40           C  
ATOM   1890  HB2 SER A 116     -15.923  33.604  36.765  1.00 95.40           H  
ATOM   1891  HB3 SER A 116     -14.233  33.067  36.699  1.00 95.40           H  
ATOM   1892  O   SER A 116     -16.726  31.273  35.188  1.00 95.40           O  
ATOM   1893  OG  SER A 116     -14.574  35.010  36.141  1.00 95.40           O  
ATOM   1894  HG  SER A 116     -14.094  35.131  35.318  1.00 95.40           H  
ATOM   1895  N   SER A 117     -14.645  30.748  34.557  1.00 94.94           N  
ATOM   1896  H   SER A 117     -13.729  31.089  34.301  1.00 94.94           H  
ATOM   1897  CA  SER A 117     -14.846  29.296  34.617  1.00 94.94           C  
ATOM   1898  HA  SER A 117     -15.629  29.083  35.344  1.00 94.94           H  
ATOM   1899  C   SER A 117     -13.577  28.591  35.082  1.00 94.94           C  
ATOM   1900  CB  SER A 117     -15.314  28.761  33.259  1.00 94.94           C  
ATOM   1901  HB2 SER A 117     -16.038  29.460  32.842  1.00 94.94           H  
ATOM   1902  HB3 SER A 117     -14.473  28.672  32.571  1.00 94.94           H  
ATOM   1903  O   SER A 117     -12.467  29.095  34.902  1.00 94.94           O  
ATOM   1904  OG  SER A 117     -15.957  27.510  33.425  1.00 94.94           O  
ATOM   1905  HG  SER A 117     -15.366  26.797  33.175  1.00 94.94           H  
ATOM   1906  N   GLU A 118     -13.729  27.410  35.677  1.00 93.29           N  
ATOM   1907  H   GLU A 118     -14.657  27.013  35.710  1.00 93.29           H  
ATOM   1908  CA  GLU A 118     -12.619  26.647  36.260  1.00 93.29           C  
ATOM   1909  HA  GLU A 118     -12.135  27.267  37.015  1.00 93.29           H  
ATOM   1910  C   GLU A 118     -11.555  26.278  35.208  1.00 93.29           C  
ATOM   1911  CB  GLU A 118     -13.204  25.399  36.944  1.00 93.29           C  
ATOM   1912  HB2 GLU A 118     -13.536  24.702  36.175  1.00 93.29           H  
ATOM   1913  HB3 GLU A 118     -14.081  25.686  37.524  1.00 93.29           H  
ATOM   1914  O   GLU A 118     -10.358  26.288  35.489  1.00 93.29           O  
ATOM   1915  CG  GLU A 118     -12.229  24.669  37.881  1.00 93.29           C  
ATOM   1916  HG2 GLU A 118     -12.720  23.765  38.242  1.00 93.29           H  
ATOM   1917  HG3 GLU A 118     -11.355  24.358  37.309  1.00 93.29           H  
ATOM   1918  CD  GLU A 118     -11.787  25.502  39.097  1.00 93.29           C  
ATOM   1919  OE1 GLU A 118     -10.712  25.211  39.660  1.00 93.29           O  
ATOM   1920  OE2 GLU A 118     -12.463  26.486  39.489  1.00 93.29           O  
ATOM   1921  N   GLU A 119     -11.965  26.048  33.957  1.00 94.75           N  
ATOM   1922  H   GLU A 119     -12.959  26.059  33.778  1.00 94.75           H  
ATOM   1923  CA  GLU A 119     -11.085  25.724  32.830  1.00 94.75           C  
ATOM   1924  HA  GLU A 119     -10.503  24.840  33.092  1.00 94.75           H  
ATOM   1925  C   GLU A 119     -10.084  26.839  32.494  1.00 94.75           C  
ATOM   1926  CB  GLU A 119     -11.909  25.419  31.564  1.00 94.75           C  
ATOM   1927  HB2 GLU A 119     -12.483  26.296  31.268  1.00 94.75           H  
ATOM   1928  HB3 GLU A 119     -11.202  25.214  30.760  1.00 94.75           H  
ATOM   1929  O   GLU A 119      -9.053  26.566  31.872  1.00 94.75           O  
ATOM   1930  CG  GLU A 119     -12.828  24.191  31.668  1.00 94.75           C  
ATOM   1931  HG2 GLU A 119     -13.036  23.852  30.653  1.00 94.75           H  
ATOM   1932  HG3 GLU A 119     -12.288  23.388  32.170  1.00 94.75           H  
ATOM   1933  CD  GLU A 119     -14.170  24.437  32.371  1.00 94.75           C  
ATOM   1934  OE1 GLU A 119     -14.944  23.462  32.448  1.00 94.75           O  
ATOM   1935  OE2 GLU A 119     -14.419  25.583  32.817  1.00 94.75           O  
ATOM   1936  N   LEU A 120     -10.361  28.080  32.902  1.00 96.34           N  
ATOM   1937  H   LEU A 120     -11.197  28.215  33.453  1.00 96.34           H  
ATOM   1938  CA  LEU A 120      -9.542  29.257  32.612  1.00 96.34           C  
ATOM   1939  HA  LEU A 120      -9.030  29.114  31.660  1.00 96.34           H  
ATOM   1940  C   LEU A 120      -8.444  29.518  33.653  1.00 96.34           C  
ATOM   1941  CB  LEU A 120     -10.460  30.481  32.495  1.00 96.34           C  
ATOM   1942  HB2 LEU A 120     -10.979  30.616  33.444  1.00 96.34           H  
ATOM   1943  HB3 LEU A 120      -9.837  31.362  32.338  1.00 96.34           H  
ATOM   1944  O   LEU A 120      -7.565  30.347  33.403  1.00 96.34           O  
ATOM   1945  CG  LEU A 120     -11.507  30.445  31.375  1.00 96.34           C  
ATOM   1946  HG  LEU A 120     -12.189  29.608  31.525  1.00 96.34           H  
ATOM   1947  CD1 LEU A 120     -12.304  31.744  31.448  1.00 96.34           C  
ATOM   1948 HD11 LEU A 120     -13.035  31.774  30.641  1.00 96.34           H  
ATOM   1949 HD12 LEU A 120     -12.843  31.803  32.393  1.00 96.34           H  
ATOM   1950 HD13 LEU A 120     -11.648  32.610  31.360  1.00 96.34           H  
ATOM   1951  CD2 LEU A 120     -10.854  30.318  29.998  1.00 96.34           C  
ATOM   1952 HD21 LEU A 120     -11.611  30.438  29.223  1.00 96.34           H  
ATOM   1953 HD22 LEU A 120     -10.098  31.094  29.877  1.00 96.34           H  
ATOM   1954 HD23 LEU A 120     -10.397  29.335  29.888  1.00 96.34           H  
ATOM   1955  N   ARG A 121      -8.454  28.819  34.796  1.00 94.93           N  
ATOM   1956  H   ARG A 121      -9.177  28.127  34.932  1.00 94.93           H  
ATOM   1957  CA  ARG A 121      -7.408  28.964  35.823  1.00 94.93           C  
ATOM   1958  HA  ARG A 121      -7.369  30.008  36.135  1.00 94.93           H  
ATOM   1959  C   ARG A 121      -6.025  28.615  35.282  1.00 94.93           C  
ATOM   1960  CB  ARG A 121      -7.703  28.089  37.042  1.00 94.93           C  
ATOM   1961  HB2 ARG A 121      -7.823  27.051  36.732  1.00 94.93           H  
ATOM   1962  HB3 ARG A 121      -6.846  28.141  37.715  1.00 94.93           H  
ATOM   1963  O   ARG A 121      -5.905  27.822  34.348  1.00 94.93           O  
ATOM   1964  CG  ARG A 121      -8.947  28.546  37.804  1.00 94.93           C  
ATOM   1965  HG2 ARG A 121      -9.843  28.268  37.249  1.00 94.93           H  
ATOM   1966  HG3 ARG A 121      -8.928  29.627  37.943  1.00 94.93           H  
ATOM   1967  CD  ARG A 121      -8.937  27.857  39.168  1.00 94.93           C  
ATOM   1968  HD2 ARG A 121      -8.781  26.789  39.018  1.00 94.93           H  
ATOM   1969  HD3 ARG A 121      -8.110  28.235  39.769  1.00 94.93           H  
ATOM   1970  NE  ARG A 121     -10.208  28.038  39.867  1.00 94.93           N  
ATOM   1971  HE  ARG A 121     -10.833  27.247  39.809  1.00 94.93           H  
ATOM   1972  NH1 ARG A 121      -9.932  30.115  40.793  1.00 94.93           N  
ATOM   1973 HH11 ARG A 121     -10.381  30.922  41.202  1.00 94.93           H  
ATOM   1974 HH12 ARG A 121      -9.025  30.180  40.352  1.00 94.93           H  
ATOM   1975  NH2 ARG A 121     -11.878  29.025  40.970  1.00 94.93           N  
ATOM   1976 HH21 ARG A 121     -12.414  28.226  40.663  1.00 94.93           H  
ATOM   1977 HH22 ARG A 121     -12.281  29.822  41.442  1.00 94.93           H  
ATOM   1978  CZ  ARG A 121     -10.656  29.063  40.544  1.00 94.93           C  
ATOM   1979  N   ASP A 122      -4.993  29.203  35.881  1.00 94.20           N  
ATOM   1980  H   ASP A 122      -5.170  29.756  36.708  1.00 94.20           H  
ATOM   1981  CA  ASP A 122      -3.584  28.936  35.562  1.00 94.20           C  
ATOM   1982  HA  ASP A 122      -2.994  29.665  36.118  1.00 94.20           H  
ATOM   1983  C   ASP A 122      -3.231  29.159  34.077  1.00 94.20           C  
ATOM   1984  CB  ASP A 122      -3.174  27.550  36.094  1.00 94.20           C  
ATOM   1985  HB2 ASP A 122      -2.092  27.442  36.012  1.00 94.20           H  
ATOM   1986  HB3 ASP A 122      -3.637  26.778  35.479  1.00 94.20           H  
ATOM   1987  O   ASP A 122      -2.358  28.498  33.519  1.00 94.20           O  
ATOM   1988  CG  ASP A 122      -3.575  27.347  37.557  1.00 94.20           C  
ATOM   1989  OD1 ASP A 122      -3.282  28.253  38.369  1.00 94.20           O  
ATOM   1990  OD2 ASP A 122      -4.217  26.312  37.847  1.00 94.20           O  
ATOM   1991  N   THR A 123      -3.945  30.065  33.401  1.00 97.62           N  
ATOM   1992  H   THR A 123      -4.638  30.597  33.908  1.00 97.62           H  
ATOM   1993  CA  THR A 123      -3.659  30.428  32.008  1.00 97.62           C  
ATOM   1994  HA  THR A 123      -3.407  29.527  31.450  1.00 97.62           H  
ATOM   1995  C   THR A 123      -2.459  31.368  31.956  1.00 97.62           C  
ATOM   1996  CB  THR A 123      -4.884  31.064  31.341  1.00 97.62           C  
ATOM   1997  HB  THR A 123      -5.211  31.930  31.917  1.00 97.62           H  
ATOM   1998  O   THR A 123      -2.479  32.425  32.577  1.00 97.62           O  
ATOM   1999  CG2 THR A 123      -4.602  31.498  29.904  1.00 97.62           C  
ATOM   2000 HG21 THR A 123      -5.530  31.810  29.425  1.00 97.62           H  
ATOM   2001 HG22 THR A 123      -4.163  30.675  29.340  1.00 97.62           H  
ATOM   2002 HG23 THR A 123      -3.916  32.346  29.901  1.00 97.62           H  
ATOM   2003  OG1 THR A 123      -5.932  30.121  31.286  1.00 97.62           O  
ATOM   2004  HG1 THR A 123      -6.432  30.217  32.099  1.00 97.62           H  
ATOM   2005  N   ASP A 124      -1.428  31.026  31.183  1.00 98.31           N  
ATOM   2006  H   ASP A 124      -1.460  30.159  30.667  1.00 98.31           H  
ATOM   2007  CA  ASP A 124      -0.233  31.862  31.042  1.00 98.31           C  
ATOM   2008  HA  ASP A 124      -0.002  32.324  32.002  1.00 98.31           H  
ATOM   2009  C   ASP A 124      -0.427  32.976  30.013  1.00 98.31           C  
ATOM   2010  CB  ASP A 124       0.971  31.019  30.621  1.00 98.31           C  
ATOM   2011  HB2 ASP A 124       0.767  30.541  29.663  1.00 98.31           H  
ATOM   2012  HB3 ASP A 124       1.820  31.687  30.473  1.00 98.31           H  
ATOM   2013  O   ASP A 124       0.015  34.100  30.238  1.00 98.31           O  
ATOM   2014  CG  ASP A 124       1.379  29.967  31.642  1.00 98.31           C  
ATOM   2015  OD1 ASP A 124       1.684  30.349  32.797  1.00 98.31           O  
ATOM   2016  OD2 ASP A 124       1.512  28.802  31.209  1.00 98.31           O  
ATOM   2017  N   ALA A 125      -1.087  32.688  28.888  1.00 98.78           N  
ATOM   2018  H   ALA A 125      -1.424  31.746  28.754  1.00 98.78           H  
ATOM   2019  CA  ALA A 125      -1.361  33.689  27.862  1.00 98.78           C  
ATOM   2020  HA  ALA A 125      -1.168  34.668  28.300  1.00 98.78           H  
ATOM   2021  C   ALA A 125      -2.820  33.682  27.407  1.00 98.78           C  
ATOM   2022  CB  ALA A 125      -0.393  33.539  26.685  1.00 98.78           C  
ATOM   2023  HB1 ALA A 125       0.636  33.587  27.039  1.00 98.78           H  
ATOM   2024  HB2 ALA A 125      -0.565  32.588  26.182  1.00 98.78           H  
ATOM   2025  HB3 ALA A 125      -0.559  34.349  25.975  1.00 98.78           H  
ATOM   2026  O   ALA A 125      -3.407  32.627  27.170  1.00 98.78           O  
ATOM   2027  N   VAL A 126      -3.385  34.874  27.230  1.00 98.80           N  
ATOM   2028  H   VAL A 126      -2.840  35.692  27.459  1.00 98.80           H  
ATOM   2029  CA  VAL A 126      -4.715  35.077  26.651  1.00 98.80           C  
ATOM   2030  HA  VAL A 126      -5.177  34.108  26.463  1.00 98.80           H  
ATOM   2031  C   VAL A 126      -4.589  35.789  25.314  1.00 98.80           C  
ATOM   2032  CB  VAL A 126      -5.638  35.832  27.618  1.00 98.80           C  
ATOM   2033  HB  VAL A 126      -5.145  36.738  27.968  1.00 98.80           H  
ATOM   2034  O   VAL A 126      -3.937  36.826  25.213  1.00 98.80           O  
ATOM   2035  CG1 VAL A 126      -6.961  36.209  26.948  1.00 98.80           C  
ATOM   2036 HG11 VAL A 126      -6.804  36.974  26.188  1.00 98.80           H  
ATOM   2037 HG12 VAL A 126      -7.654  36.604  27.690  1.00 98.80           H  
ATOM   2038 HG13 VAL A 126      -7.388  35.319  26.484  1.00 98.80           H  
ATOM   2039  CG2 VAL A 126      -5.962  34.947  28.824  1.00 98.80           C  
ATOM   2040 HG21 VAL A 126      -6.450  34.034  28.484  1.00 98.80           H  
ATOM   2041 HG22 VAL A 126      -6.624  35.476  29.510  1.00 98.80           H  
ATOM   2042 HG23 VAL A 126      -5.047  34.685  29.355  1.00 98.80           H  
ATOM   2043  N   ILE A 127      -5.234  35.245  24.291  1.00 98.71           N  
ATOM   2044  H   ILE A 127      -5.762  34.401  24.458  1.00 98.71           H  
ATOM   2045  CA  ILE A 127      -5.251  35.789  22.936  1.00 98.71           C  
ATOM   2046  HA  ILE A 127      -4.689  36.723  22.902  1.00 98.71           H  
ATOM   2047  C   ILE A 127      -6.699  36.102  22.556  1.00 98.71           C  
ATOM   2048  CB  ILE A 127      -4.586  34.784  21.971  1.00 98.71           C  
ATOM   2049  HB  ILE A 127      -5.175  33.867  21.984  1.00 98.71           H  
ATOM   2050  O   ILE A 127      -7.567  35.244  22.669  1.00 98.71           O  
ATOM   2051  CG1 ILE A 127      -3.145  34.385  22.372  1.00 98.71           C  
ATOM   2052 HG12 ILE A 127      -3.174  33.856  23.324  1.00 98.71           H  
ATOM   2053 HG13 ILE A 127      -2.764  33.681  21.632  1.00 98.71           H  
ATOM   2054  CG2 ILE A 127      -4.618  35.318  20.534  1.00 98.71           C  
ATOM   2055 HG21 ILE A 127      -4.193  36.320  20.481  1.00 98.71           H  
ATOM   2056 HG22 ILE A 127      -4.075  34.639  19.877  1.00 98.71           H  
ATOM   2057 HG23 ILE A 127      -5.653  35.337  20.192  1.00 98.71           H  
ATOM   2058  CD1 ILE A 127      -2.142  35.539  22.496  1.00 98.71           C  
ATOM   2059 HD11 ILE A 127      -1.147  35.139  22.689  1.00 98.71           H  
ATOM   2060 HD12 ILE A 127      -2.413  36.199  23.319  1.00 98.71           H  
ATOM   2061 HD13 ILE A 127      -2.112  36.113  21.570  1.00 98.71           H  
ATOM   2062  N   ALA A 128      -6.963  37.322  22.099  1.00 98.31           N  
ATOM   2063  H   ALA A 128      -6.229  38.015  22.129  1.00 98.31           H  
ATOM   2064  CA  ALA A 128      -8.275  37.770  21.644  1.00 98.31           C  
ATOM   2065  HA  ALA A 128      -8.894  36.914  21.373  1.00 98.31           H  
ATOM   2066  C   ALA A 128      -8.101  38.640  20.391  1.00 98.31           C  
ATOM   2067  CB  ALA A 128      -8.951  38.500  22.805  1.00 98.31           C  
ATOM   2068  HB1 ALA A 128      -9.865  38.984  22.460  1.00 98.31           H  
ATOM   2069  HB2 ALA A 128      -9.197  37.788  23.593  1.00 98.31           H  
ATOM   2070  HB3 ALA A 128      -8.265  39.247  23.204  1.00 98.31           H  
ATOM   2071  O   ALA A 128      -7.875  39.850  20.466  1.00 98.31           O  
ATOM   2072  N   ILE A 129      -8.134  37.997  19.226  1.00 96.47           N  
ATOM   2073  H   ILE A 129      -8.419  37.027  19.222  1.00 96.47           H  
ATOM   2074  CA  ILE A 129      -7.877  38.634  17.930  1.00 96.47           C  
ATOM   2075  HA  ILE A 129      -7.269  39.527  18.073  1.00 96.47           H  
ATOM   2076  C   ILE A 129      -9.215  39.054  17.326  1.00 96.47           C  
ATOM   2077  CB  ILE A 129      -7.103  37.670  16.997  1.00 96.47           C  
ATOM   2078  HB  ILE A 129      -7.706  36.774  16.849  1.00 96.47           H  
ATOM   2079  O   ILE A 129      -9.994  38.185  16.952  1.00 96.47           O  
ATOM   2080  CG1 ILE A 129      -5.761  37.247  17.637  1.00 96.47           C  
ATOM   2081 HG12 ILE A 129      -5.965  36.814  18.616  1.00 96.47           H  
ATOM   2082 HG13 ILE A 129      -5.132  38.125  17.785  1.00 96.47           H  
ATOM   2083  CG2 ILE A 129      -6.847  38.313  15.622  1.00 96.47           C  
ATOM   2084 HG21 ILE A 129      -7.792  38.609  15.167  1.00 96.47           H  
ATOM   2085 HG22 ILE A 129      -6.366  37.600  14.952  1.00 96.47           H  
ATOM   2086 HG23 ILE A 129      -6.210  39.188  15.748  1.00 96.47           H  
ATOM   2087  CD1 ILE A 129      -4.981  36.201  16.832  1.00 96.47           C  
ATOM   2088 HD11 ILE A 129      -5.642  35.395  16.515  1.00 96.47           H  
ATOM   2089 HD12 ILE A 129      -4.519  36.677  15.967  1.00 96.47           H  
ATOM   2090 HD13 ILE A 129      -4.190  35.780  17.453  1.00 96.47           H  
ATOM   2091  N   GLU A 130      -9.452  40.360  17.185  1.00 94.53           N  
ATOM   2092  H   GLU A 130      -8.775  41.018  17.545  1.00 94.53           H  
ATOM   2093  CA  GLU A 130     -10.685  40.926  16.608  1.00 94.53           C  
ATOM   2094  HA  GLU A 130     -10.672  42.002  16.779  1.00 94.53           H  
ATOM   2095  C   GLU A 130     -11.951  40.415  17.312  1.00 94.53           C  
ATOM   2096  CB  GLU A 130     -10.737  40.704  15.088  1.00 94.53           C  
ATOM   2097  HB2 GLU A 130     -10.819  39.635  14.890  1.00 94.53           H  
ATOM   2098  HB3 GLU A 130     -11.624  41.172  14.661  1.00 94.53           H  
ATOM   2099  O   GLU A 130     -12.859  39.854  16.698  1.00 94.53           O  
ATOM   2100  CG  GLU A 130      -9.519  41.213  14.330  1.00 94.53           C  
ATOM   2101  HG2 GLU A 130      -9.636  40.840  13.313  1.00 94.53           H  
ATOM   2102  HG3 GLU A 130      -8.612  40.748  14.718  1.00 94.53           H  
ATOM   2103  CD  GLU A 130      -9.347  42.738  14.270  1.00 94.53           C  
ATOM   2104  OE1 GLU A 130      -8.278  43.204  14.740  1.00 94.53           O  
ATOM   2105  OE2 GLU A 130      -9.988  43.367  13.398  1.00 94.53           O  
ATOM   2106  N   LEU A 131     -11.968  40.552  18.640  1.00 95.25           N  
ATOM   2107  H   LEU A 131     -11.183  41.036  19.054  1.00 95.25           H  
ATOM   2108  CA  LEU A 131     -13.052  40.061  19.491  1.00 95.25           C  
ATOM   2109  HA  LEU A 131     -13.757  39.495  18.882  1.00 95.25           H  
ATOM   2110  C   LEU A 131     -13.843  41.194  20.150  1.00 95.25           C  
ATOM   2111  CB  LEU A 131     -12.456  39.106  20.541  1.00 95.25           C  
ATOM   2112  HB2 LEU A 131     -11.964  38.280  20.028  1.00 95.25           H  
ATOM   2113  HB3 LEU A 131     -11.701  39.651  21.108  1.00 95.25           H  
ATOM   2114  O   LEU A 131     -15.071  41.155  20.176  1.00 95.25           O  
ATOM   2115  CG  LEU A 131     -13.497  38.542  21.529  1.00 95.25           C  
ATOM   2116  HG  LEU A 131     -14.031  39.356  22.020  1.00 95.25           H  
ATOM   2117  CD1 LEU A 131     -14.515  37.629  20.845  1.00 95.25           C  
ATOM   2118 HD11 LEU A 131     -15.166  37.167  21.588  1.00 95.25           H  
ATOM   2119 HD12 LEU A 131     -15.136  38.215  20.168  1.00 95.25           H  
ATOM   2120 HD13 LEU A 131     -14.001  36.857  20.273  1.00 95.25           H  
ATOM   2121  CD2 LEU A 131     -12.780  37.757  22.623  1.00 95.25           C  
ATOM   2122 HD21 LEU A 131     -12.163  36.984  22.165  1.00 95.25           H  
ATOM   2123 HD22 LEU A 131     -13.513  37.299  23.287  1.00 95.25           H  
ATOM   2124 HD23 LEU A 131     -12.149  38.430  23.203  1.00 95.25           H  
ATOM   2125  N   ILE A 132     -13.156  42.179  20.731  1.00 94.99           N  
ATOM   2126  H   ILE A 132     -12.163  42.242  20.555  1.00 94.99           H  
ATOM   2127  CA  ILE A 132     -13.777  43.153  21.644  1.00 94.99           C  
ATOM   2128  HA  ILE A 132     -14.339  42.593  22.391  1.00 94.99           H  
ATOM   2129  C   ILE A 132     -14.805  44.043  20.942  1.00 94.99           C  
ATOM   2130  CB  ILE A 132     -12.715  43.986  22.391  1.00 94.99           C  
ATOM   2131  HB  ILE A 132     -13.244  44.721  22.997  1.00 94.99           H  
ATOM   2132  O   ILE A 132     -15.816  44.399  21.529  1.00 94.99           O  
ATOM   2133  CG1 ILE A 132     -11.778  44.753  21.428  1.00 94.99           C  
ATOM   2134 HG12 ILE A 132     -12.378  45.432  20.822  1.00 94.99           H  
ATOM   2135 HG13 ILE A 132     -11.266  44.060  20.760  1.00 94.99           H  
ATOM   2136  CG2 ILE A 132     -11.942  43.070  23.360  1.00 94.99           C  
ATOM   2137 HG21 ILE A 132     -11.312  43.668  24.019  1.00 94.99           H  
ATOM   2138 HG22 ILE A 132     -11.321  42.368  22.803  1.00 94.99           H  
ATOM   2139 HG23 ILE A 132     -12.646  42.516  23.981  1.00 94.99           H  
ATOM   2140  CD1 ILE A 132     -10.725  45.594  22.155  1.00 94.99           C  
ATOM   2141 HD11 ILE A 132     -11.200  46.168  22.950  1.00 94.99           H  
ATOM   2142 HD12 ILE A 132     -10.254  46.279  21.450  1.00 94.99           H  
ATOM   2143 HD13 ILE A 132      -9.957  44.950  22.583  1.00 94.99           H  
ATOM   2144  N   GLU A 133     -14.616  44.322  19.660  1.00 94.65           N  
ATOM   2145  H   GLU A 133     -13.755  44.022  19.227  1.00 94.65           H  
ATOM   2146  CA  GLU A 133     -15.540  45.115  18.855  1.00 94.65           C  
ATOM   2147  HA  GLU A 133     -15.812  46.007  19.419  1.00 94.65           H  
ATOM   2148  C   GLU A 133     -16.861  44.398  18.521  1.00 94.65           C  
ATOM   2149  CB  GLU A 133     -14.805  45.581  17.596  1.00 94.65           C  
ATOM   2150  HB2 GLU A 133     -15.471  46.263  17.067  1.00 94.65           H  
ATOM   2151  HB3 GLU A 133     -13.924  46.158  17.878  1.00 94.65           H  
ATOM   2152  O   GLU A 133     -17.762  45.002  17.940  1.00 94.65           O  
ATOM   2153  CG  GLU A 133     -14.413  44.468  16.616  1.00 94.65           C  
ATOM   2154  HG2 GLU A 133     -15.247  43.782  16.464  1.00 94.65           H  
ATOM   2155  HG3 GLU A 133     -14.207  44.978  15.675  1.00 94.65           H  
ATOM   2156  CD  GLU A 133     -13.142  43.679  16.887  1.00 94.65           C  
ATOM   2157  OE1 GLU A 133     -12.788  42.950  15.943  1.00 94.65           O  
ATOM   2158  OE2 GLU A 133     -12.498  43.838  17.951  1.00 94.65           O  
ATOM   2159  N   HIS A 134     -16.989  43.109  18.853  1.00 92.44           N  
ATOM   2160  H   HIS A 134     -16.214  42.660  19.320  1.00 92.44           H  
ATOM   2161  CA  HIS A 134     -18.228  42.340  18.706  1.00 92.44           C  
ATOM   2162  HA  HIS A 134     -18.835  42.767  17.908  1.00 92.44           H  
ATOM   2163  C   HIS A 134     -19.104  42.334  19.967  1.00 92.44           C  
ATOM   2164  CB  HIS A 134     -17.889  40.900  18.322  1.00 92.44           C  
ATOM   2165  HB2 HIS A 134     -18.796  40.299  18.393  1.00 92.44           H  
ATOM   2166  HB3 HIS A 134     -17.178  40.478  19.033  1.00 92.44           H  
ATOM   2167  O   HIS A 134     -20.246  41.871  19.907  1.00 92.44           O  
ATOM   2168  CG  HIS A 134     -17.368  40.736  16.928  1.00 92.44           C  
ATOM   2169  CD2 HIS A 134     -16.056  40.653  16.543  1.00 92.44           C  
ATOM   2170  HD2 HIS A 134     -15.193  40.794  17.178  1.00 92.44           H  
ATOM   2171  ND1 HIS A 134     -18.152  40.370  15.861  1.00 92.44           N  
ATOM   2172  HD1 HIS A 134     -19.144  40.184  15.907  1.00 92.44           H  
ATOM   2173  CE1 HIS A 134     -17.322  39.990  14.880  1.00 92.44           C  
ATOM   2174  HE1 HIS A 134     -17.631  39.519  13.959  1.00 92.44           H  
ATOM   2175  NE2 HIS A 134     -16.041  40.193  15.222  1.00 92.44           N  
ATOM   2176  N   VAL A 135     -18.603  42.819  21.109  1.00 92.49           N  
ATOM   2177  H   VAL A 135     -17.701  43.273  21.101  1.00 92.49           H  
ATOM   2178  CA  VAL A 135     -19.338  42.770  22.380  1.00 92.49           C  
ATOM   2179  HA  VAL A 135     -20.151  42.053  22.274  1.00 92.49           H  
ATOM   2180  C   VAL A 135     -20.007  44.104  22.714  1.00 92.49           C  
ATOM   2181  CB  VAL A 135     -18.479  42.237  23.539  1.00 92.49           C  
ATOM   2182  HB  VAL A 135     -19.123  42.208  24.418  1.00 92.49           H  
ATOM   2183  O   VAL A 135     -19.523  45.168  22.341  1.00 92.49           O  
ATOM   2184  CG1 VAL A 135     -18.010  40.800  23.270  1.00 92.49           C  
ATOM   2185 HG11 VAL A 135     -18.869  40.166  23.054  1.00 92.49           H  
ATOM   2186 HG12 VAL A 135     -17.328  40.776  22.420  1.00 92.49           H  
ATOM   2187 HG13 VAL A 135     -17.497  40.411  24.150  1.00 92.49           H  
ATOM   2188  CG2 VAL A 135     -17.262  43.090  23.893  1.00 92.49           C  
ATOM   2189 HG21 VAL A 135     -16.412  42.803  23.273  1.00 92.49           H  
ATOM   2190 HG22 VAL A 135     -17.477  44.148  23.746  1.00 92.49           H  
ATOM   2191 HG23 VAL A 135     -17.004  42.929  24.940  1.00 92.49           H  
ATOM   2192  N   TYR A 136     -21.146  44.039  23.405  1.00 91.33           N  
ATOM   2193  H   TYR A 136     -21.469  43.136  23.722  1.00 91.33           H  
ATOM   2194  CA  TYR A 136     -21.830  45.218  23.945  1.00 91.33           C  
ATOM   2195  HA  TYR A 136     -21.809  46.016  23.204  1.00 91.33           H  
ATOM   2196  C   TYR A 136     -21.118  45.741  25.203  1.00 91.33           C  
ATOM   2197  CB  TYR A 136     -23.294  44.863  24.240  1.00 91.33           C  
ATOM   2198  HB2 TYR A 136     -23.764  45.694  24.765  1.00 91.33           H  
ATOM   2199  HB3 TYR A 136     -23.313  44.003  24.909  1.00 91.33           H  
ATOM   2200  O   TYR A 136     -20.331  45.018  25.816  1.00 91.33           O  
ATOM   2201  CG  TYR A 136     -24.131  44.544  23.016  1.00 91.33           C  
ATOM   2202  CD1 TYR A 136     -24.659  45.586  22.229  1.00 91.33           C  
ATOM   2203  HD1 TYR A 136     -24.460  46.612  22.501  1.00 91.33           H  
ATOM   2204  CD2 TYR A 136     -24.396  43.204  22.677  1.00 91.33           C  
ATOM   2205  HD2 TYR A 136     -24.002  42.412  23.297  1.00 91.33           H  
ATOM   2206  CE1 TYR A 136     -25.448  45.289  21.100  1.00 91.33           C  
ATOM   2207  HE1 TYR A 136     -25.857  46.088  20.500  1.00 91.33           H  
ATOM   2208  CE2 TYR A 136     -25.181  42.900  21.550  1.00 91.33           C  
ATOM   2209  HE2 TYR A 136     -25.373  41.867  21.301  1.00 91.33           H  
ATOM   2210  OH  TYR A 136     -26.439  43.636  19.655  1.00 91.33           O  
ATOM   2211  HH  TYR A 136     -26.654  42.700  19.666  1.00 91.33           H  
ATOM   2212  CZ  TYR A 136     -25.705  43.945  20.759  1.00 91.33           C  
ATOM   2213  N   ASP A 137     -21.404  46.986  25.595  1.00 91.03           N  
ATOM   2214  H   ASP A 137     -22.010  47.548  25.014  1.00 91.03           H  
ATOM   2215  CA  ASP A 137     -20.704  47.692  26.679  1.00 91.03           C  
ATOM   2216  HA  ASP A 137     -19.653  47.798  26.407  1.00 91.03           H  
ATOM   2217  C   ASP A 137     -20.762  46.969  28.035  1.00 91.03           C  
ATOM   2218  CB  ASP A 137     -21.298  49.101  26.840  1.00 91.03           C  
ATOM   2219  HB2 ASP A 137     -20.858  49.567  27.721  1.00 91.03           H  
ATOM   2220  HB3 ASP A 137     -22.372  49.018  27.007  1.00 91.03           H  
ATOM   2221  O   ASP A 137     -19.787  46.972  28.790  1.00 91.03           O  
ATOM   2222  CG  ASP A 137     -21.034  50.021  25.645  1.00 91.03           C  
ATOM   2223  OD1 ASP A 137     -20.023  49.796  24.945  1.00 91.03           O  
ATOM   2224  OD2 ASP A 137     -21.864  50.931  25.438  1.00 91.03           O  
ATOM   2225  N   ASP A 138     -21.878  46.305  28.338  1.00 90.58           N  
ATOM   2226  H   ASP A 138     -22.585  46.211  27.622  1.00 90.58           H  
ATOM   2227  CA  ASP A 138     -22.076  45.519  29.559  1.00 90.58           C  
ATOM   2228  HA  ASP A 138     -21.859  46.155  30.417  1.00 90.58           H  
ATOM   2229  C   ASP A 138     -21.123  44.316  29.628  1.00 90.58           C  
ATOM   2230  CB  ASP A 138     -23.550  45.076  29.647  1.00 90.58           C  
ATOM   2231  HB2 ASP A 138     -24.185  45.962  29.630  1.00 90.58           H  
ATOM   2232  HB3 ASP A 138     -23.700  44.583  30.607  1.00 90.58           H  
ATOM   2233  O   ASP A 138     -20.507  44.051  30.664  1.00 90.58           O  
ATOM   2234  CG  ASP A 138     -23.995  44.129  28.519  1.00 90.58           C  
ATOM   2235  OD1 ASP A 138     -23.643  44.401  27.348  1.00 90.58           O  
ATOM   2236  OD2 ASP A 138     -24.665  43.122  28.830  1.00 90.58           O  
ATOM   2237  N   VAL A 139     -20.942  43.623  28.503  1.00 93.02           N  
ATOM   2238  H   VAL A 139     -21.494  43.903  27.705  1.00 93.02           H  
ATOM   2239  CA  VAL A 139     -19.998  42.508  28.368  1.00 93.02           C  
ATOM   2240  HA  VAL A 139     -20.089  41.862  29.242  1.00 93.02           H  
ATOM   2241  C   VAL A 139     -18.562  43.033  28.329  1.00 93.02           C  
ATOM   2242  CB  VAL A 139     -20.331  41.679  27.115  1.00 93.02           C  
ATOM   2243  HB  VAL A 139     -20.274  42.329  26.241  1.00 93.02           H  
ATOM   2244  O   VAL A 139     -17.690  42.498  29.015  1.00 93.02           O  
ATOM   2245  CG1 VAL A 139     -19.371  40.498  26.916  1.00 93.02           C  
ATOM   2246 HG11 VAL A 139     -19.465  39.804  27.751  1.00 93.02           H  
ATOM   2247 HG12 VAL A 139     -18.340  40.846  26.842  1.00 93.02           H  
ATOM   2248 HG13 VAL A 139     -19.618  39.975  25.992  1.00 93.02           H  
ATOM   2249  CG2 VAL A 139     -21.749  41.098  27.176  1.00 93.02           C  
ATOM   2250 HG21 VAL A 139     -21.870  40.492  28.074  1.00 93.02           H  
ATOM   2251 HG22 VAL A 139     -22.484  41.903  27.201  1.00 93.02           H  
ATOM   2252 HG23 VAL A 139     -21.946  40.491  26.293  1.00 93.02           H  
ATOM   2253  N   LEU A 140     -18.311  44.112  27.584  1.00 95.91           N  
ATOM   2254  H   LEU A 140     -19.081  44.521  27.075  1.00 95.91           H  
ATOM   2255  CA  LEU A 140     -16.998  44.743  27.452  1.00 95.91           C  
ATOM   2256  HA  LEU A 140     -16.309  44.019  27.017  1.00 95.91           H  
ATOM   2257  C   LEU A 140     -16.432  45.180  28.809  1.00 95.91           C  
ATOM   2258  CB  LEU A 140     -17.140  45.943  26.506  1.00 95.91           C  
ATOM   2259  HB2 LEU A 140     -17.837  46.647  26.960  1.00 95.91           H  
ATOM   2260  HB3 LEU A 140     -17.572  45.616  25.560  1.00 95.91           H  
ATOM   2261  O   LEU A 140     -15.246  44.979  29.072  1.00 95.91           O  
ATOM   2262  CG  LEU A 140     -15.824  46.682  26.228  1.00 95.91           C  
ATOM   2263  HG  LEU A 140     -15.361  46.980  27.168  1.00 95.91           H  
ATOM   2264  CD1 LEU A 140     -14.824  45.830  25.438  1.00 95.91           C  
ATOM   2265 HD11 LEU A 140     -14.505  44.976  26.036  1.00 95.91           H  
ATOM   2266 HD12 LEU A 140     -13.948  46.428  25.188  1.00 95.91           H  
ATOM   2267 HD13 LEU A 140     -15.288  45.481  24.516  1.00 95.91           H  
ATOM   2268  CD2 LEU A 140     -16.134  47.950  25.451  1.00 95.91           C  
ATOM   2269 HD21 LEU A 140     -16.892  48.539  25.967  1.00 95.91           H  
ATOM   2270 HD22 LEU A 140     -16.503  47.710  24.454  1.00 95.91           H  
ATOM   2271 HD23 LEU A 140     -15.225  48.547  25.378  1.00 95.91           H  
ATOM   2272  N   ALA A 141     -17.274  45.716  29.696  1.00 94.64           N  
ATOM   2273  H   ALA A 141     -18.218  45.917  29.399  1.00 94.64           H  
ATOM   2274  CA  ALA A 141     -16.881  46.101  31.049  1.00 94.64           C  
ATOM   2275  HA  ALA A 141     -16.021  46.768  30.985  1.00 94.64           H  
ATOM   2276  C   ALA A 141     -16.473  44.899  31.924  1.00 94.64           C  
ATOM   2277  CB  ALA A 141     -18.048  46.873  31.675  1.00 94.64           C  
ATOM   2278  HB1 ALA A 141     -18.931  46.237  31.728  1.00 94.64           H  
ATOM   2279  HB2 ALA A 141     -17.779  47.202  32.679  1.00 94.64           H  
ATOM   2280  HB3 ALA A 141     -18.281  47.747  31.065  1.00 94.64           H  
ATOM   2281  O   ALA A 141     -15.619  45.036  32.808  1.00 94.64           O  
ATOM   2282  N   LYS A 142     -17.046  43.714  31.668  1.00 95.52           N  
ATOM   2283  H   LYS A 142     -17.735  43.678  30.930  1.00 95.52           H  
ATOM   2284  CA  LYS A 142     -16.736  42.466  32.385  1.00 95.52           C  
ATOM   2285  HA  LYS A 142     -16.509  42.707  33.423  1.00 95.52           H  
ATOM   2286  C   LYS A 142     -15.479  41.758  31.849  1.00 95.52           C  
ATOM   2287  CB  LYS A 142     -17.974  41.542  32.389  1.00 95.52           C  
ATOM   2288  HB2 LYS A 142     -17.667  40.568  32.770  1.00 95.52           H  
ATOM   2289  HB3 LYS A 142     -18.329  41.411  31.367  1.00 95.52           H  
ATOM   2290  O   LYS A 142     -14.815  41.063  32.617  1.00 95.52           O  
ATOM   2291  CG  LYS A 142     -19.141  42.050  33.265  1.00 95.52           C  
ATOM   2292  HG2 LYS A 142     -18.763  42.250  34.268  1.00 95.52           H  
ATOM   2293  HG3 LYS A 142     -19.533  42.981  32.854  1.00 95.52           H  
ATOM   2294  CD  LYS A 142     -20.284  41.013  33.369  1.00 95.52           C  
ATOM   2295  HD2 LYS A 142     -19.859  40.081  33.742  1.00 95.52           H  
ATOM   2296  HD3 LYS A 142     -20.695  40.830  32.376  1.00 95.52           H  
ATOM   2297  CE  LYS A 142     -21.419  41.459  34.320  1.00 95.52           C  
ATOM   2298  HE2 LYS A 142     -22.016  42.226  33.827  1.00 95.52           H  
ATOM   2299  HE3 LYS A 142     -20.962  41.907  35.202  1.00 95.52           H  
ATOM   2300  NZ  LYS A 142     -22.287  40.323  34.764  1.00 95.52           N  
ATOM   2301  HZ1 LYS A 142     -22.816  39.911  34.008  1.00 95.52           H  
ATOM   2302  HZ2 LYS A 142     -21.740  39.590  35.192  1.00 95.52           H  
ATOM   2303  HZ3 LYS A 142     -22.936  40.556  35.502  1.00 95.52           H  
ATOM   2304  N   ILE A 143     -15.070  41.987  30.593  1.00 97.17           N  
ATOM   2305  H   ILE A 143     -15.672  42.546  30.006  1.00 97.17           H  
ATOM   2306  CA  ILE A 143     -13.881  41.343  29.989  1.00 97.17           C  
ATOM   2307  HA  ILE A 143     -14.056  40.268  30.008  1.00 97.17           H  
ATOM   2308  C   ILE A 143     -12.598  41.556  30.822  1.00 97.17           C  
ATOM   2309  CB  ILE A 143     -13.710  41.745  28.498  1.00 97.17           C  
ATOM   2310  HB  ILE A 143     -13.843  42.821  28.382  1.00 97.17           H  
ATOM   2311  O   ILE A 143     -11.946  40.562  31.159  1.00 97.17           O  
ATOM   2312  CG1 ILE A 143     -14.800  41.063  27.652  1.00 97.17           C  
ATOM   2313 HG12 ILE A 143     -15.780  41.320  28.054  1.00 97.17           H  
ATOM   2314 HG13 ILE A 143     -14.685  39.982  27.738  1.00 97.17           H  
ATOM   2315  CG2 ILE A 143     -12.322  41.369  27.944  1.00 97.17           C  
ATOM   2316 HG21 ILE A 143     -12.211  40.285  27.962  1.00 97.17           H  
ATOM   2317 HG22 ILE A 143     -12.213  41.722  26.919  1.00 97.17           H  
ATOM   2318 HG23 ILE A 143     -11.524  41.838  28.519  1.00 97.17           H  
ATOM   2319  CD1 ILE A 143     -14.791  41.452  26.168  1.00 97.17           C  
ATOM   2320 HD11 ILE A 143     -14.769  42.536  26.061  1.00 97.17           H  
ATOM   2321 HD12 ILE A 143     -13.931  41.013  25.662  1.00 97.17           H  
ATOM   2322 HD13 ILE A 143     -15.693  41.062  25.696  1.00 97.17           H  
ATOM   2323  N   PRO A 144     -12.216  42.790  31.226  1.00 97.43           N  
ATOM   2324  CA  PRO A 144     -11.025  42.976  32.051  1.00 97.43           C  
ATOM   2325  HA  PRO A 144     -10.191  42.526  31.513  1.00 97.43           H  
ATOM   2326  C   PRO A 144     -11.130  42.337  33.439  1.00 97.43           C  
ATOM   2327  CB  PRO A 144     -10.815  44.490  32.160  1.00 97.43           C  
ATOM   2328  HB2 PRO A 144     -11.322  44.879  33.043  1.00 97.43           H  
ATOM   2329  HB3 PRO A 144      -9.756  44.747  32.186  1.00 97.43           H  
ATOM   2330  O   PRO A 144     -10.117  41.905  33.987  1.00 97.43           O  
ATOM   2331  CG  PRO A 144     -11.503  45.032  30.912  1.00 97.43           C  
ATOM   2332  HG2 PRO A 144     -10.840  44.934  30.052  1.00 97.43           H  
ATOM   2333  HG3 PRO A 144     -11.823  46.067  31.037  1.00 97.43           H  
ATOM   2334  CD  PRO A 144     -12.689  44.086  30.757  1.00 97.43           C  
ATOM   2335  HD2 PRO A 144     -13.521  44.422  31.375  1.00 97.43           H  
ATOM   2336  HD3 PRO A 144     -12.979  44.074  29.706  1.00 97.43           H  
ATOM   2337  N   VAL A 145     -12.345  42.250  33.998  1.00 95.51           N  
ATOM   2338  H   VAL A 145     -13.145  42.528  33.448  1.00 95.51           H  
ATOM   2339  CA  VAL A 145     -12.595  41.606  35.297  1.00 95.51           C  
ATOM   2340  HA  VAL A 145     -11.906  42.022  36.033  1.00 95.51           H  
ATOM   2341  C   VAL A 145     -12.276  40.122  35.222  1.00 95.51           C  
ATOM   2342  CB  VAL A 145     -14.032  41.849  35.802  1.00 95.51           C  
ATOM   2343  HB  VAL A 145     -14.751  41.404  35.115  1.00 95.51           H  
ATOM   2344  O   VAL A 145     -11.550  39.615  36.078  1.00 95.51           O  
ATOM   2345  CG1 VAL A 145     -14.248  41.232  37.189  1.00 95.51           C  
ATOM   2346 HG11 VAL A 145     -13.523  41.626  37.902  1.00 95.51           H  
ATOM   2347 HG12 VAL A 145     -15.257  41.451  37.538  1.00 95.51           H  
ATOM   2348 HG13 VAL A 145     -14.149  40.148  37.138  1.00 95.51           H  
ATOM   2349  CG2 VAL A 145     -14.321  43.354  35.910  1.00 95.51           C  
ATOM   2350 HG21 VAL A 145     -14.280  43.813  34.922  1.00 95.51           H  
ATOM   2351 HG22 VAL A 145     -13.589  43.821  36.570  1.00 95.51           H  
ATOM   2352 HG23 VAL A 145     -15.326  43.503  36.305  1.00 95.51           H  
ATOM   2353  N   ASN A 146     -12.729  39.455  34.163  1.00 96.24           N  
ATOM   2354  H   ASN A 146     -13.341  39.923  33.510  1.00 96.24           H  
ATOM   2355  CA  ASN A 146     -12.430  38.049  33.955  1.00 96.24           C  
ATOM   2356  HA  ASN A 146     -12.642  37.522  34.886  1.00 96.24           H  
ATOM   2357  C   ASN A 146     -10.945  37.820  33.624  1.00 96.24           C  
ATOM   2358  CB  ASN A 146     -13.362  37.496  32.870  1.00 96.24           C  
ATOM   2359  HB2 ASN A 146     -13.092  37.898  31.893  1.00 96.24           H  
ATOM   2360  HB3 ASN A 146     -14.391  37.784  33.087  1.00 96.24           H  
ATOM   2361  O   ASN A 146     -10.271  37.031  34.278  1.00 96.24           O  
ATOM   2362  CG  ASN A 146     -13.320  35.980  32.834  1.00 96.24           C  
ATOM   2363  ND2 ASN A 146     -13.484  35.379  31.686  1.00 96.24           N  
ATOM   2364 HD21 ASN A 146     -13.787  34.416  31.737  1.00 96.24           H  
ATOM   2365 HD22 ASN A 146     -13.704  35.920  30.862  1.00 96.24           H  
ATOM   2366  OD1 ASN A 146     -13.148  35.321  33.848  1.00 96.24           O  
ATOM   2367  N   ILE A 147     -10.385  38.546  32.654  1.00 97.71           N  
ATOM   2368  H   ILE A 147     -10.965  39.196  32.143  1.00 97.71           H  
ATOM   2369  CA  ILE A 147      -9.019  38.275  32.180  1.00 97.71           C  
ATOM   2370  HA  ILE A 147      -8.900  37.195  32.099  1.00 97.71           H  
ATOM   2371  C   ILE A 147      -7.964  38.734  33.193  1.00 97.71           C  
ATOM   2372  CB  ILE A 147      -8.814  38.856  30.765  1.00 97.71           C  
ATOM   2373  HB  ILE A 147      -9.139  39.896  30.761  1.00 97.71           H  
ATOM   2374  O   ILE A 147      -7.151  37.932  33.646  1.00 97.71           O  
ATOM   2375  CG1 ILE A 147      -9.680  38.044  29.774  1.00 97.71           C  
ATOM   2376 HG12 ILE A 147      -9.286  37.032  29.689  1.00 97.71           H  
ATOM   2377 HG13 ILE A 147     -10.701  37.971  30.149  1.00 97.71           H  
ATOM   2378  CG2 ILE A 147      -7.331  38.807  30.349  1.00 97.71           C  
ATOM   2379 HG21 ILE A 147      -6.961  37.783  30.401  1.00 97.71           H  
ATOM   2380 HG22 ILE A 147      -7.207  39.181  29.332  1.00 97.71           H  
ATOM   2381 HG23 ILE A 147      -6.728  39.442  30.998  1.00 97.71           H  
ATOM   2382  CD1 ILE A 147      -9.766  38.662  28.381  1.00 97.71           C  
ATOM   2383 HD11 ILE A 147      -8.793  38.678  27.891  1.00 97.71           H  
ATOM   2384 HD12 ILE A 147     -10.455  38.080  27.769  1.00 97.71           H  
ATOM   2385 HD13 ILE A 147     -10.152  39.676  28.491  1.00 97.71           H  
ATOM   2386  N   PHE A 148      -7.961  40.006  33.591  1.00 97.28           N  
ATOM   2387  H   PHE A 148      -8.701  40.624  33.290  1.00 97.28           H  
ATOM   2388  CA  PHE A 148      -6.909  40.540  34.463  1.00 97.28           C  
ATOM   2389  HA  PHE A 148      -5.972  40.033  34.232  1.00 97.28           H  
ATOM   2390  C   PHE A 148      -7.185  40.288  35.948  1.00 97.28           C  
ATOM   2391  CB  PHE A 148      -6.693  42.031  34.182  1.00 97.28           C  
ATOM   2392  HB2 PHE A 148      -5.922  42.401  34.857  1.00 97.28           H  
ATOM   2393  HB3 PHE A 148      -7.610  42.576  34.405  1.00 97.28           H  
ATOM   2394  O   PHE A 148      -6.233  40.199  36.723  1.00 97.28           O  
ATOM   2395  CG  PHE A 148      -6.260  42.330  32.762  1.00 97.28           C  
ATOM   2396  CD1 PHE A 148      -4.910  42.224  32.395  1.00 97.28           C  
ATOM   2397  HD1 PHE A 148      -4.172  41.935  33.130  1.00 97.28           H  
ATOM   2398  CD2 PHE A 148      -7.210  42.695  31.795  1.00 97.28           C  
ATOM   2399  HD2 PHE A 148      -8.245  42.791  32.087  1.00 97.28           H  
ATOM   2400  CE1 PHE A 148      -4.509  42.485  31.076  1.00 97.28           C  
ATOM   2401  HE1 PHE A 148      -3.467  42.393  30.807  1.00 97.28           H  
ATOM   2402  CE2 PHE A 148      -6.820  42.940  30.468  1.00 97.28           C  
ATOM   2403  HE2 PHE A 148      -7.557  43.218  29.730  1.00 97.28           H  
ATOM   2404  CZ  PHE A 148      -5.464  42.843  30.109  1.00 97.28           C  
ATOM   2405  HZ  PHE A 148      -5.159  43.043  29.092  1.00 97.28           H  
ATOM   2406  N   GLY A 149      -8.457  40.160  36.344  1.00 94.96           N  
ATOM   2407  H   GLY A 149      -9.183  40.260  35.648  1.00 94.96           H  
ATOM   2408  CA  GLY A 149      -8.862  39.886  37.725  1.00 94.96           C  
ATOM   2409  HA2 GLY A 149      -8.162  40.359  38.414  1.00 94.96           H  
ATOM   2410  HA3 GLY A 149      -9.850  40.314  37.893  1.00 94.96           H  
ATOM   2411  C   GLY A 149      -8.932  38.397  38.067  1.00 94.96           C  
ATOM   2412  O   GLY A 149      -8.301  37.961  39.029  1.00 94.96           O  
ATOM   2413  N   PHE A 150      -9.683  37.609  37.292  1.00 95.99           N  
ATOM   2414  H   PHE A 150     -10.212  38.025  36.539  1.00 95.99           H  
ATOM   2415  CA  PHE A 150      -9.863  36.180  37.561  1.00 95.99           C  
ATOM   2416  HA  PHE A 150      -9.834  36.031  38.640  1.00 95.99           H  
ATOM   2417  C   PHE A 150      -8.717  35.324  36.997  1.00 95.99           C  
ATOM   2418  CB  PHE A 150     -11.260  35.722  37.109  1.00 95.99           C  
ATOM   2419  HB2 PHE A 150     -11.436  35.992  36.068  1.00 95.99           H  
ATOM   2420  HB3 PHE A 150     -12.010  36.247  37.701  1.00 95.99           H  
ATOM   2421  O   PHE A 150      -8.081  34.596  37.754  1.00 95.99           O  
ATOM   2422  CG  PHE A 150     -11.490  34.233  37.243  1.00 95.99           C  
ATOM   2423  CD1 PHE A 150     -11.299  33.384  36.138  1.00 95.99           C  
ATOM   2424  HD1 PHE A 150     -11.026  33.798  35.178  1.00 95.99           H  
ATOM   2425  CD2 PHE A 150     -11.894  33.694  38.476  1.00 95.99           C  
ATOM   2426  HD2 PHE A 150     -12.096  34.350  39.309  1.00 95.99           H  
ATOM   2427  CE1 PHE A 150     -11.475  31.997  36.281  1.00 95.99           C  
ATOM   2428  HE1 PHE A 150     -11.322  31.342  35.437  1.00 95.99           H  
ATOM   2429  CE2 PHE A 150     -12.064  32.307  38.618  1.00 95.99           C  
ATOM   2430  HE2 PHE A 150     -12.385  31.902  39.567  1.00 95.99           H  
ATOM   2431  CZ  PHE A 150     -11.851  31.455  37.521  1.00 95.99           C  
ATOM   2432  HZ  PHE A 150     -11.997  30.390  37.618  1.00 95.99           H  
ATOM   2433  N   MET A 151      -8.398  35.418  35.703  1.00 96.80           N  
ATOM   2434  H   MET A 151      -8.955  36.023  35.116  1.00 96.80           H  
ATOM   2435  CA  MET A 151      -7.376  34.558  35.082  1.00 96.80           C  
ATOM   2436  HA  MET A 151      -7.519  33.538  35.437  1.00 96.80           H  
ATOM   2437  C   MET A 151      -5.942  34.961  35.459  1.00 96.80           C  
ATOM   2438  CB  MET A 151      -7.526  34.548  33.554  1.00 96.80           C  
ATOM   2439  HB2 MET A 151      -7.377  35.553  33.158  1.00 96.80           H  
ATOM   2440  HB3 MET A 151      -6.753  33.902  33.138  1.00 96.80           H  
ATOM   2441  O   MET A 151      -5.084  34.095  35.601  1.00 96.80           O  
ATOM   2442  CG  MET A 151      -8.890  34.053  33.077  1.00 96.80           C  
ATOM   2443  HG2 MET A 151      -9.671  34.664  33.530  1.00 96.80           H  
ATOM   2444  HG3 MET A 151      -9.027  33.026  33.416  1.00 96.80           H  
ATOM   2445  SD  MET A 151      -9.114  34.145  31.280  1.00 96.80           S  
ATOM   2446  CE  MET A 151      -7.913  32.913  30.714  1.00 96.80           C  
ATOM   2447  HE1 MET A 151      -8.063  31.968  31.237  1.00 96.80           H  
ATOM   2448  HE2 MET A 151      -6.902  33.272  30.909  1.00 96.80           H  
ATOM   2449  HE3 MET A 151      -8.039  32.752  29.644  1.00 96.80           H  
ATOM   2450  N   GLN A 152      -5.687  36.266  35.613  1.00 97.24           N  
ATOM   2451  H   GLN A 152      -6.439  36.899  35.383  1.00 97.24           H  
ATOM   2452  CA  GLN A 152      -4.373  36.853  35.923  1.00 97.24           C  
ATOM   2453  HA  GLN A 152      -4.458  37.914  35.690  1.00 97.24           H  
ATOM   2454  C   GLN A 152      -3.201  36.314  35.060  1.00 97.24           C  
ATOM   2455  CB  GLN A 152      -4.078  36.740  37.431  1.00 97.24           C  
ATOM   2456  HB2 GLN A 152      -3.056  37.066  37.628  1.00 97.24           H  
ATOM   2457  HB3 GLN A 152      -4.163  35.696  37.732  1.00 97.24           H  
ATOM   2458  O   GLN A 152      -2.148  35.968  35.610  1.00 97.24           O  
ATOM   2459  CG  GLN A 152      -4.990  37.600  38.307  1.00 97.24           C  
ATOM   2460  HG2 GLN A 152      -6.031  37.420  38.035  1.00 97.24           H  
ATOM   2461  HG3 GLN A 152      -4.760  38.655  38.156  1.00 97.24           H  
ATOM   2462  CD  GLN A 152      -4.776  37.257  39.774  1.00 97.24           C  
ATOM   2463  NE2 GLN A 152      -5.680  36.516  40.362  1.00 97.24           N  
ATOM   2464 HE21 GLN A 152      -6.511  36.278  39.839  1.00 97.24           H  
ATOM   2465 HE22 GLN A 152      -5.409  36.004  41.190  1.00 97.24           H  
ATOM   2466  OE1 GLN A 152      -3.775  37.592  40.392  1.00 97.24           O  
ATOM   2467  N   PRO A 153      -3.337  36.239  33.723  1.00 98.10           N  
ATOM   2468  CA  PRO A 153      -2.321  35.647  32.859  1.00 98.10           C  
ATOM   2469  HA  PRO A 153      -2.090  34.645  33.219  1.00 98.10           H  
ATOM   2470  C   PRO A 153      -1.014  36.449  32.846  1.00 98.10           C  
ATOM   2471  CB  PRO A 153      -2.970  35.568  31.474  1.00 98.10           C  
ATOM   2472  HB2 PRO A 153      -3.577  34.666  31.402  1.00 98.10           H  
ATOM   2473  HB3 PRO A 153      -2.242  35.608  30.664  1.00 98.10           H  
ATOM   2474  O   PRO A 153      -0.964  37.630  33.169  1.00 98.10           O  
ATOM   2475  CG  PRO A 153      -3.872  36.797  31.489  1.00 98.10           C  
ATOM   2476  HG2 PRO A 153      -3.262  37.687  31.333  1.00 98.10           H  
ATOM   2477  HG3 PRO A 153      -4.681  36.726  30.762  1.00 98.10           H  
ATOM   2478  CD  PRO A 153      -4.398  36.815  32.914  1.00 98.10           C  
ATOM   2479  HD2 PRO A 153      -4.624  37.837  33.218  1.00 98.10           H  
ATOM   2480  HD3 PRO A 153      -5.285  36.184  32.972  1.00 98.10           H  
ATOM   2481  N   LYS A 154       0.079  35.818  32.426  1.00 97.59           N  
ATOM   2482  H   LYS A 154      -0.031  34.878  32.072  1.00 97.59           H  
ATOM   2483  CA  LYS A 154       1.383  36.477  32.243  1.00 97.59           C  
ATOM   2484  HA  LYS A 154       1.624  37.077  33.121  1.00 97.59           H  
ATOM   2485  C   LYS A 154       1.387  37.421  31.038  1.00 97.59           C  
ATOM   2486  CB  LYS A 154       2.449  35.394  32.061  1.00 97.59           C  
ATOM   2487  HB2 LYS A 154       3.382  35.856  31.741  1.00 97.59           H  
ATOM   2488  HB3 LYS A 154       2.148  34.724  31.256  1.00 97.59           H  
ATOM   2489  O   LYS A 154       2.064  38.449  31.056  1.00 97.59           O  
ATOM   2490  CG  LYS A 154       2.706  34.583  33.339  1.00 97.59           C  
ATOM   2491  HG2 LYS A 154       3.294  35.180  34.038  1.00 97.59           H  
ATOM   2492  HG3 LYS A 154       1.766  34.301  33.813  1.00 97.59           H  
ATOM   2493  CD  LYS A 154       3.462  33.310  32.956  1.00 97.59           C  
ATOM   2494  HD2 LYS A 154       2.802  32.713  32.328  1.00 97.59           H  
ATOM   2495  HD3 LYS A 154       4.351  33.554  32.375  1.00 97.59           H  
ATOM   2496  CE  LYS A 154       3.872  32.487  34.173  1.00 97.59           C  
ATOM   2497  HE2 LYS A 154       3.069  32.515  34.909  1.00 97.59           H  
ATOM   2498  HE3 LYS A 154       4.770  32.929  34.605  1.00 97.59           H  
ATOM   2499  NZ  LYS A 154       4.113  31.087  33.760  1.00 97.59           N  
ATOM   2500  HZ1 LYS A 154       4.518  30.522  34.493  1.00 97.59           H  
ATOM   2501  HZ2 LYS A 154       3.231  30.674  33.492  1.00 97.59           H  
ATOM   2502  HZ3 LYS A 154       4.666  31.032  32.917  1.00 97.59           H  
ATOM   2503  N   LEU A 155       0.632  37.069  30.000  1.00 98.26           N  
ATOM   2504  H   LEU A 155       0.139  36.191  30.071  1.00 98.26           H  
ATOM   2505  CA  LEU A 155       0.577  37.770  28.720  1.00 98.26           C  
ATOM   2506  HA  LEU A 155       0.971  38.779  28.840  1.00 98.26           H  
ATOM   2507  C   LEU A 155      -0.874  37.866  28.226  1.00 98.26           C  
ATOM   2508  CB  LEU A 155       1.479  36.992  27.746  1.00 98.26           C  
ATOM   2509  HB2 LEU A 155       2.490  36.960  28.152  1.00 98.26           H  
ATOM   2510  HB3 LEU A 155       1.111  35.967  27.704  1.00 98.26           H  
ATOM   2511  O   LEU A 155      -1.612  36.886  28.265  1.00 98.26           O  
ATOM   2512  CG  LEU A 155       1.546  37.542  26.311  1.00 98.26           C  
ATOM   2513  HG  LEU A 155       0.538  37.667  25.914  1.00 98.26           H  
ATOM   2514  CD1 LEU A 155       2.290  38.873  26.227  1.00 98.26           C  
ATOM   2515 HD11 LEU A 155       3.304  38.754  26.609  1.00 98.26           H  
ATOM   2516 HD12 LEU A 155       1.764  39.633  26.806  1.00 98.26           H  
ATOM   2517 HD13 LEU A 155       2.339  39.198  25.188  1.00 98.26           H  
ATOM   2518  CD2 LEU A 155       2.278  36.528  25.436  1.00 98.26           C  
ATOM   2519 HD21 LEU A 155       2.250  36.848  24.395  1.00 98.26           H  
ATOM   2520 HD22 LEU A 155       1.786  35.559  25.514  1.00 98.26           H  
ATOM   2521 HD23 LEU A 155       3.313  36.428  25.763  1.00 98.26           H  
ATOM   2522  N   VAL A 156      -1.284  39.026  27.716  1.00 98.66           N  
ATOM   2523  H   VAL A 156      -0.651  39.812  27.741  1.00 98.66           H  
ATOM   2524  CA  VAL A 156      -2.578  39.203  27.039  1.00 98.66           C  
ATOM   2525  HA  VAL A 156      -2.983  38.218  26.809  1.00 98.66           H  
ATOM   2526  C   VAL A 156      -2.372  39.951  25.735  1.00 98.66           C  
ATOM   2527  CB  VAL A 156      -3.628  39.932  27.897  1.00 98.66           C  
ATOM   2528  HB  VAL A 156      -3.365  40.986  27.983  1.00 98.66           H  
ATOM   2529  O   VAL A 156      -1.717  40.991  25.719  1.00 98.66           O  
ATOM   2530  CG1 VAL A 156      -5.013  39.869  27.247  1.00 98.66           C  
ATOM   2531 HG11 VAL A 156      -5.016  40.412  26.302  1.00 98.66           H  
ATOM   2532 HG12 VAL A 156      -5.302  38.834  27.061  1.00 98.66           H  
ATOM   2533 HG13 VAL A 156      -5.747  40.329  27.908  1.00 98.66           H  
ATOM   2534  CG2 VAL A 156      -3.740  39.340  29.298  1.00 98.66           C  
ATOM   2535 HG21 VAL A 156      -3.960  38.276  29.209  1.00 98.66           H  
ATOM   2536 HG22 VAL A 156      -2.806  39.482  29.842  1.00 98.66           H  
ATOM   2537 HG23 VAL A 156      -4.536  39.835  29.856  1.00 98.66           H  
ATOM   2538  N   VAL A 157      -2.949  39.450  24.648  1.00 98.38           N  
ATOM   2539  H   VAL A 157      -3.461  38.584  24.735  1.00 98.38           H  
ATOM   2540  CA  VAL A 157      -2.920  40.107  23.340  1.00 98.38           C  
ATOM   2541  HA  VAL A 157      -2.423  41.073  23.431  1.00 98.38           H  
ATOM   2542  C   VAL A 157      -4.344  40.354  22.872  1.00 98.38           C  
ATOM   2543  CB  VAL A 157      -2.129  39.289  22.305  1.00 98.38           C  
ATOM   2544  HB  VAL A 157      -2.653  38.354  22.104  1.00 98.38           H  
ATOM   2545  O   VAL A 157      -5.089  39.404  22.638  1.00 98.38           O  
ATOM   2546  CG1 VAL A 157      -1.992  40.062  20.986  1.00 98.38           C  
ATOM   2547 HG11 VAL A 157      -2.974  40.233  20.545  1.00 98.38           H  
ATOM   2548 HG12 VAL A 157      -1.394  39.489  20.277  1.00 98.38           H  
ATOM   2549 HG13 VAL A 157      -1.510  41.023  21.167  1.00 98.38           H  
ATOM   2550  CG2 VAL A 157      -0.715  38.960  22.803  1.00 98.38           C  
ATOM   2551 HG21 VAL A 157      -0.197  39.881  23.071  1.00 98.38           H  
ATOM   2552 HG22 VAL A 157      -0.767  38.311  23.678  1.00 98.38           H  
ATOM   2553 HG23 VAL A 157      -0.160  38.435  22.026  1.00 98.38           H  
ATOM   2554  N   PHE A 158      -4.692  41.624  22.693  1.00 98.02           N  
ATOM   2555  H   PHE A 158      -4.004  42.339  22.885  1.00 98.02           H  
ATOM   2556  CA  PHE A 158      -5.927  42.046  22.038  1.00 98.02           C  
ATOM   2557  HA  PHE A 158      -6.582  41.187  21.894  1.00 98.02           H  
ATOM   2558  C   PHE A 158      -5.612  42.645  20.677  1.00 98.02           C  
ATOM   2559  CB  PHE A 158      -6.674  43.065  22.901  1.00 98.02           C  
ATOM   2560  HB2 PHE A 158      -7.452  43.532  22.296  1.00 98.02           H  
ATOM   2561  HB3 PHE A 158      -5.987  43.853  23.211  1.00 98.02           H  
ATOM   2562  O   PHE A 158      -4.674  43.435  20.571  1.00 98.02           O  
ATOM   2563  CG  PHE A 158      -7.338  42.455  24.111  1.00 98.02           C  
ATOM   2564  CD1 PHE A 158      -8.539  41.740  23.954  1.00 98.02           C  
ATOM   2565  HD1 PHE A 158      -8.971  41.621  22.971  1.00 98.02           H  
ATOM   2566  CD2 PHE A 158      -6.773  42.612  25.387  1.00 98.02           C  
ATOM   2567  HD2 PHE A 158      -5.847  43.154  25.509  1.00 98.02           H  
ATOM   2568  CE1 PHE A 158      -9.178  41.183  25.074  1.00 98.02           C  
ATOM   2569  HE1 PHE A 158     -10.105  40.642  24.957  1.00 98.02           H  
ATOM   2570  CE2 PHE A 158      -7.425  42.080  26.510  1.00 98.02           C  
ATOM   2571  HE2 PHE A 158      -7.014  42.231  27.497  1.00 98.02           H  
ATOM   2572  CZ  PHE A 158      -8.624  41.369  26.350  1.00 98.02           C  
ATOM   2573  HZ  PHE A 158      -9.138  40.995  27.224  1.00 98.02           H  
ATOM   2574  N   SER A 159      -6.419  42.337  19.663  1.00 96.69           N  
ATOM   2575  H   SER A 159      -7.160  41.668  19.817  1.00 96.69           H  
ATOM   2576  CA  SER A 159      -6.487  43.153  18.450  1.00 96.69           C  
ATOM   2577  HA  SER A 159      -5.890  44.047  18.629  1.00 96.69           H  
ATOM   2578  C   SER A 159      -7.904  43.637  18.190  1.00 96.69           C  
ATOM   2579  CB  SER A 159      -5.884  42.459  17.224  1.00 96.69           C  
ATOM   2580  HB2 SER A 159      -5.026  41.863  17.536  1.00 96.69           H  
ATOM   2581  HB3 SER A 159      -5.538  43.223  16.528  1.00 96.69           H  
ATOM   2582  O   SER A 159      -8.866  42.952  18.535  1.00 96.69           O  
ATOM   2583  OG  SER A 159      -6.808  41.637  16.544  1.00 96.69           O  
ATOM   2584  HG  SER A 159      -7.379  42.206  16.022  1.00 96.69           H  
ATOM   2585  N   THR A 160      -8.018  44.813  17.583  1.00 96.16           N  
ATOM   2586  H   THR A 160      -7.179  45.320  17.340  1.00 96.16           H  
ATOM   2587  CA  THR A 160      -9.294  45.405  17.177  1.00 96.16           C  
ATOM   2588  HA  THR A 160      -9.955  44.602  16.853  1.00 96.16           H  
ATOM   2589  C   THR A 160      -9.073  46.374  16.003  1.00 96.16           C  
ATOM   2590  CB  THR A 160      -9.944  46.089  18.393  1.00 96.16           C  
ATOM   2591  HB  THR A 160      -9.841  45.423  19.250  1.00 96.16           H  
ATOM   2592  O   THR A 160      -7.946  46.852  15.807  1.00 96.16           O  
ATOM   2593  CG2 THR A 160      -9.315  47.433  18.769  1.00 96.16           C  
ATOM   2594 HG21 THR A 160      -9.481  48.164  17.978  1.00 96.16           H  
ATOM   2595 HG22 THR A 160      -9.783  47.805  19.681  1.00 96.16           H  
ATOM   2596 HG23 THR A 160      -8.246  47.312  18.941  1.00 96.16           H  
ATOM   2597  OG1 THR A 160     -11.314  46.282  18.181  1.00 96.16           O  
ATOM   2598  HG1 THR A 160     -11.724  45.415  18.145  1.00 96.16           H  
ATOM   2599  N   PRO A 161     -10.089  46.692  15.185  1.00 95.25           N  
ATOM   2600  CA  PRO A 161      -9.962  47.672  14.111  1.00 95.25           C  
ATOM   2601  HA  PRO A 161      -9.202  47.315  13.416  1.00 95.25           H  
ATOM   2602  C   PRO A 161      -9.584  49.077  14.601  1.00 95.25           C  
ATOM   2603  CB  PRO A 161     -11.318  47.686  13.403  1.00 95.25           C  
ATOM   2604  HB2 PRO A 161     -11.965  48.444  13.845  1.00 95.25           H  
ATOM   2605  HB3 PRO A 161     -11.218  47.851  12.330  1.00 95.25           H  
ATOM   2606  O   PRO A 161      -9.977  49.519  15.675  1.00 95.25           O  
ATOM   2607  CG  PRO A 161     -11.891  46.309  13.709  1.00 95.25           C  
ATOM   2608  HG2 PRO A 161     -12.980  46.339  13.692  1.00 95.25           H  
ATOM   2609  HG3 PRO A 161     -11.501  45.571  13.007  1.00 95.25           H  
ATOM   2610  CD  PRO A 161     -11.377  46.024  15.110  1.00 95.25           C  
ATOM   2611  HD2 PRO A 161     -12.064  46.459  15.836  1.00 95.25           H  
ATOM   2612  HD3 PRO A 161     -11.287  44.947  15.253  1.00 95.25           H  
ATOM   2613  N   ASN A 162      -8.847  49.814  13.770  1.00 94.99           N  
ATOM   2614  H   ASN A 162      -8.477  49.376  12.939  1.00 94.99           H  
ATOM   2615  CA  ASN A 162      -8.576  51.237  13.963  1.00 94.99           C  
ATOM   2616  HA  ASN A 162      -8.675  51.516  15.012  1.00 94.99           H  
ATOM   2617  C   ASN A 162      -9.559  52.097  13.171  1.00 94.99           C  
ATOM   2618  CB  ASN A 162      -7.144  51.512  13.486  1.00 94.99           C  
ATOM   2619  HB2 ASN A 162      -7.075  51.270  12.425  1.00 94.99           H  
ATOM   2620  HB3 ASN A 162      -6.424  50.878  14.002  1.00 94.99           H  
ATOM   2621  O   ASN A 162      -9.410  52.173  11.949  1.00 94.99           O  
ATOM   2622  CG  ASN A 162      -6.740  52.962  13.649  1.00 94.99           C  
ATOM   2623  ND2 ASN A 162      -5.611  53.310  13.088  1.00 94.99           N  
ATOM   2624 HD21 ASN A 162      -5.113  52.612  12.553  1.00 94.99           H  
ATOM   2625 HD22 ASN A 162      -5.396  54.294  13.017  1.00 94.99           H  
ATOM   2626  OD1 ASN A 162      -7.439  53.772  14.227  1.00 94.99           O  
ATOM   2627  N   SER A 163     -10.510  52.770  13.816  1.00 93.97           N  
ATOM   2628  H   SER A 163     -10.557  52.737  14.825  1.00 93.97           H  
ATOM   2629  CA  SER A 163     -11.476  53.616  13.104  1.00 93.97           C  
ATOM   2630  HA  SER A 163     -11.936  53.006  12.327  1.00 93.97           H  
ATOM   2631  C   SER A 163     -10.827  54.816  12.403  1.00 93.97           C  
ATOM   2632  CB  SER A 163     -12.608  54.063  14.027  1.00 93.97           C  
ATOM   2633  HB2 SER A 163     -13.405  54.513  13.435  1.00 93.97           H  
ATOM   2634  HB3 SER A 163     -13.002  53.191  14.548  1.00 93.97           H  
ATOM   2635  O   SER A 163     -11.317  55.212  11.348  1.00 93.97           O  
ATOM   2636  OG  SER A 163     -12.142  54.998  14.965  1.00 93.97           O  
ATOM   2637  HG  SER A 163     -12.797  55.077  15.662  1.00 93.97           H  
ATOM   2638  N   ASP A 164      -9.662  55.305  12.851  1.00 93.28           N  
ATOM   2639  H   ASP A 164      -9.323  54.984  13.747  1.00 93.28           H  
ATOM   2640  CA  ASP A 164      -8.922  56.394  12.182  1.00 93.28           C  
ATOM   2641  HA  ASP A 164      -9.547  57.287  12.167  1.00 93.28           H  
ATOM   2642  C   ASP A 164      -8.555  56.026  10.734  1.00 93.28           C  
ATOM   2643  CB  ASP A 164      -7.611  56.726  12.925  1.00 93.28           C  
ATOM   2644  HB2 ASP A 164      -6.945  55.865  12.869  1.00 93.28           H  
ATOM   2645  HB3 ASP A 164      -7.118  57.539  12.392  1.00 93.28           H  
ATOM   2646  O   ASP A 164      -8.512  56.868   9.835  1.00 93.28           O  
ATOM   2647  CG  ASP A 164      -7.758  57.155  14.387  1.00 93.28           C  
ATOM   2648  OD1 ASP A 164      -8.841  57.645  14.756  1.00 93.28           O  
ATOM   2649  OD2 ASP A 164      -6.746  57.033  15.126  1.00 93.28           O  
ATOM   2650  N   PHE A 165      -8.333  54.734  10.474  1.00 92.72           N  
ATOM   2651  H   PHE A 165      -8.414  54.089  11.248  1.00 92.72           H  
ATOM   2652  CA  PHE A 165      -8.015  54.227   9.141  1.00 92.72           C  
ATOM   2653  HA  PHE A 165      -7.276  54.898   8.702  1.00 92.72           H  
ATOM   2654  C   PHE A 165      -9.238  54.244   8.199  1.00 92.72           C  
ATOM   2655  CB  PHE A 165      -7.351  52.849   9.297  1.00 92.72           C  
ATOM   2656  HB2 PHE A 165      -8.080  52.088   9.577  1.00 92.72           H  
ATOM   2657  HB3 PHE A 165      -6.654  52.908  10.133  1.00 92.72           H  
ATOM   2658  O   PHE A 165      -9.084  54.157   6.978  1.00 92.72           O  
ATOM   2659  CG  PHE A 165      -6.586  52.358   8.088  1.00 92.72           C  
ATOM   2660  CD1 PHE A 165      -7.227  51.857   6.941  1.00 92.72           C  
ATOM   2661  HD1 PHE A 165      -8.305  51.806   6.903  1.00 92.72           H  
ATOM   2662  CD2 PHE A 165      -5.191  52.400   8.132  1.00 92.72           C  
ATOM   2663  HD2 PHE A 165      -4.706  52.762   9.027  1.00 92.72           H  
ATOM   2664  CE1 PHE A 165      -6.470  51.480   5.817  1.00 92.72           C  
ATOM   2665  HE1 PHE A 165      -6.973  51.141   4.923  1.00 92.72           H  
ATOM   2666  CE2 PHE A 165      -4.428  51.971   7.042  1.00 92.72           C  
ATOM   2667  HE2 PHE A 165      -3.351  51.966   7.122  1.00 92.72           H  
ATOM   2668  CZ  PHE A 165      -5.064  51.545   5.867  1.00 92.72           C  
ATOM   2669  HZ  PHE A 165      -4.464  51.258   5.016  1.00 92.72           H  
ATOM   2670  N   ASN A 166     -10.464  54.409   8.723  1.00 89.26           N  
ATOM   2671  H   ASN A 166     -10.542  54.608   9.710  1.00 89.26           H  
ATOM   2672  CA  ASN A 166     -11.691  54.454   7.916  1.00 89.26           C  
ATOM   2673  HA  ASN A 166     -11.771  53.525   7.353  1.00 89.26           H  
ATOM   2674  C   ASN A 166     -11.667  55.556   6.869  1.00 89.26           C  
ATOM   2675  CB  ASN A 166     -12.946  54.609   8.801  1.00 89.26           C  
ATOM   2676  HB2 ASN A 166     -13.798  54.829   8.156  1.00 89.26           H  
ATOM   2677  HB3 ASN A 166     -12.840  55.450   9.487  1.00 89.26           H  
ATOM   2678  O   ASN A 166     -12.187  55.330   5.783  1.00 89.26           O  
ATOM   2679  CG  ASN A 166     -13.278  53.341   9.548  1.00 89.26           C  
ATOM   2680  ND2 ASN A 166     -14.062  53.367  10.593  1.00 89.26           N  
ATOM   2681 HD21 ASN A 166     -14.449  54.233  10.938  1.00 89.26           H  
ATOM   2682 HD22 ASN A 166     -14.314  52.496  11.037  1.00 89.26           H  
ATOM   2683  OD1 ASN A 166     -12.824  52.289   9.146  1.00 89.26           O  
ATOM   2684  N   VAL A 167     -10.992  56.676   7.145  1.00 87.70           N  
ATOM   2685  H   VAL A 167     -10.586  56.772   8.065  1.00 87.70           H  
ATOM   2686  CA  VAL A 167     -10.829  57.788   6.197  1.00 87.70           C  
ATOM   2687  HA  VAL A 167     -11.811  58.211   5.985  1.00 87.70           H  
ATOM   2688  C   VAL A 167     -10.235  57.315   4.867  1.00 87.70           C  
ATOM   2689  CB  VAL A 167      -9.946  58.889   6.817  1.00 87.70           C  
ATOM   2690  HB  VAL A 167      -8.962  58.475   7.038  1.00 87.70           H  
ATOM   2691  O   VAL A 167     -10.604  57.827   3.812  1.00 87.70           O  
ATOM   2692  CG1 VAL A 167      -9.764  60.084   5.871  1.00 87.70           C  
ATOM   2693 HG11 VAL A 167     -10.738  60.477   5.577  1.00 87.70           H  
ATOM   2694 HG12 VAL A 167      -9.199  60.869   6.373  1.00 87.70           H  
ATOM   2695 HG13 VAL A 167      -9.210  59.787   4.981  1.00 87.70           H  
ATOM   2696  CG2 VAL A 167     -10.556  59.418   8.123  1.00 87.70           C  
ATOM   2697 HG21 VAL A 167      -9.941  60.225   8.521  1.00 87.70           H  
ATOM   2698 HG22 VAL A 167     -11.565  59.791   7.945  1.00 87.70           H  
ATOM   2699 HG23 VAL A 167     -10.591  58.632   8.877  1.00 87.70           H  
ATOM   2700  N   ILE A 168      -9.350  56.311   4.889  1.00 88.82           N  
ATOM   2701  H   ILE A 168      -9.134  55.889   5.781  1.00 88.82           H  
ATOM   2702  CA  ILE A 168      -8.778  55.712   3.677  1.00 88.82           C  
ATOM   2703  HA  ILE A 168      -8.543  56.511   2.973  1.00 88.82           H  
ATOM   2704  C   ILE A 168      -9.800  54.798   2.997  1.00 88.82           C  
ATOM   2705  CB  ILE A 168      -7.469  54.953   3.992  1.00 88.82           C  
ATOM   2706  HB  ILE A 168      -7.689  54.166   4.714  1.00 88.82           H  
ATOM   2707  O   ILE A 168      -9.981  54.885   1.784  1.00 88.82           O  
ATOM   2708  CG1 ILE A 168      -6.420  55.904   4.610  1.00 88.82           C  
ATOM   2709 HG12 ILE A 168      -6.834  56.374   5.503  1.00 88.82           H  
ATOM   2710 HG13 ILE A 168      -6.169  56.690   3.898  1.00 88.82           H  
ATOM   2711  CG2 ILE A 168      -6.913  54.285   2.717  1.00 88.82           C  
ATOM   2712 HG21 ILE A 168      -6.013  53.717   2.950  1.00 88.82           H  
ATOM   2713 HG22 ILE A 168      -7.632  53.578   2.304  1.00 88.82           H  
ATOM   2714 HG23 ILE A 168      -6.678  55.042   1.968  1.00 88.82           H  
ATOM   2715  CD1 ILE A 168      -5.135  55.188   5.037  1.00 88.82           C  
ATOM   2716 HD11 ILE A 168      -4.578  54.838   4.168  1.00 88.82           H  
ATOM   2717 HD12 ILE A 168      -5.380  54.348   5.688  1.00 88.82           H  
ATOM   2718 HD13 ILE A 168      -4.501  55.881   5.589  1.00 88.82           H  
ATOM   2719  N   PHE A 169     -10.480  53.930   3.752  1.00 86.62           N  
ATOM   2720  H   PHE A 169     -10.350  53.954   4.754  1.00 86.62           H  
ATOM   2721  CA  PHE A 169     -11.465  53.004   3.182  1.00 86.62           C  
ATOM   2722  HA  PHE A 169     -10.982  52.448   2.379  1.00 86.62           H  
ATOM   2723  C   PHE A 169     -12.642  53.733   2.523  1.00 86.62           C  
ATOM   2724  CB  PHE A 169     -11.958  52.010   4.244  1.00 86.62           C  
ATOM   2725  HB2 PHE A 169     -12.259  52.560   5.136  1.00 86.62           H  
ATOM   2726  HB3 PHE A 169     -12.849  51.513   3.860  1.00 86.62           H  
ATOM   2727  O   PHE A 169     -13.034  53.353   1.419  1.00 86.62           O  
ATOM   2728  CG  PHE A 169     -10.965  50.922   4.612  1.00 86.62           C  
ATOM   2729  CD1 PHE A 169     -10.375  50.129   3.606  1.00 86.62           C  
ATOM   2730  HD1 PHE A 169     -10.627  50.295   2.569  1.00 86.62           H  
ATOM   2731  CD2 PHE A 169     -10.662  50.659   5.960  1.00 86.62           C  
ATOM   2732  HD2 PHE A 169     -11.111  51.259   6.738  1.00 86.62           H  
ATOM   2733  CE1 PHE A 169      -9.478  49.101   3.944  1.00 86.62           C  
ATOM   2734  HE1 PHE A 169      -9.041  48.489   3.168  1.00 86.62           H  
ATOM   2735  CE2 PHE A 169      -9.766  49.627   6.294  1.00 86.62           C  
ATOM   2736  HE2 PHE A 169      -9.513  49.442   7.328  1.00 86.62           H  
ATOM   2737  CZ  PHE A 169      -9.166  48.853   5.290  1.00 86.62           C  
ATOM   2738  HZ  PHE A 169      -8.470  48.071   5.555  1.00 86.62           H  
ATOM   2739  N   THR A 170     -13.120  54.825   3.130  1.00 87.35           N  
ATOM   2740  H   THR A 170     -12.745  55.084   4.032  1.00 87.35           H  
ATOM   2741  CA  THR A 170     -14.219  55.654   2.612  1.00 87.35           C  
ATOM   2742  HA  THR A 170     -15.085  55.016   2.438  1.00 87.35           H  
ATOM   2743  C   THR A 170     -13.919  56.321   1.276  1.00 87.35           C  
ATOM   2744  CB  THR A 170     -14.661  56.722   3.621  1.00 87.35           C  
ATOM   2745  HB  THR A 170     -15.333  57.426   3.130  1.00 87.35           H  
ATOM   2746  O   THR A 170     -14.848  56.739   0.593  1.00 87.35           O  
ATOM   2747  CG2 THR A 170     -15.410  56.087   4.789  1.00 87.35           C  
ATOM   2748 HG21 THR A 170     -16.284  55.559   4.408  1.00 87.35           H  
ATOM   2749 HG22 THR A 170     -14.766  55.388   5.323  1.00 87.35           H  
ATOM   2750 HG23 THR A 170     -15.738  56.867   5.476  1.00 87.35           H  
ATOM   2751  OG1 THR A 170     -13.568  57.431   4.159  1.00 87.35           O  
ATOM   2752  HG1 THR A 170     -13.049  57.830   3.458  1.00 87.35           H  
ATOM   2753  N   ARG A 171     -12.645  56.397   0.860  1.00 84.33           N  
ATOM   2754  H   ARG A 171     -11.924  56.011   1.453  1.00 84.33           H  
ATOM   2755  CA  ARG A 171     -12.273  56.885  -0.481  1.00 84.33           C  
ATOM   2756  HA  ARG A 171     -12.806  57.814  -0.683  1.00 84.33           H  
ATOM   2757  C   ARG A 171     -12.681  55.924  -1.593  1.00 84.33           C  
ATOM   2758  CB  ARG A 171     -10.762  57.130  -0.586  1.00 84.33           C  
ATOM   2759  HB2 ARG A 171     -10.546  57.517  -1.582  1.00 84.33           H  
ATOM   2760  HB3 ARG A 171     -10.233  56.183  -0.475  1.00 84.33           H  
ATOM   2761  O   ARG A 171     -12.797  56.350  -2.734  1.00 84.33           O  
ATOM   2762  CG  ARG A 171     -10.252  58.126   0.457  1.00 84.33           C  
ATOM   2763  HG2 ARG A 171     -10.810  59.060   0.396  1.00 84.33           H  
ATOM   2764  HG3 ARG A 171     -10.404  57.686   1.443  1.00 84.33           H  
ATOM   2765  CD  ARG A 171      -8.756  58.394   0.293  1.00 84.33           C  
ATOM   2766  HD2 ARG A 171      -8.239  57.437   0.219  1.00 84.33           H  
ATOM   2767  HD3 ARG A 171      -8.402  58.909   1.186  1.00 84.33           H  
ATOM   2768  NE  ARG A 171      -8.475  59.231  -0.889  1.00 84.33           N  
ATOM   2769  HE  ARG A 171      -9.260  59.720  -1.297  1.00 84.33           H  
ATOM   2770  NH1 ARG A 171      -6.228  58.805  -1.021  1.00 84.33           N  
ATOM   2771 HH11 ARG A 171      -6.319  58.147  -0.260  1.00 84.33           H  
ATOM   2772 HH12 ARG A 171      -5.316  59.176  -1.243  1.00 84.33           H  
ATOM   2773  NH2 ARG A 171      -7.129  60.316  -2.379  1.00 84.33           N  
ATOM   2774 HH21 ARG A 171      -6.211  60.450  -2.778  1.00 84.33           H  
ATOM   2775 HH22 ARG A 171      -7.921  60.820  -2.752  1.00 84.33           H  
ATOM   2776  CZ  ARG A 171      -7.287  59.444  -1.424  1.00 84.33           C  
ATOM   2777  N   PHE A 172     -12.853  54.646  -1.265  1.00 84.00           N  
ATOM   2778  H   PHE A 172     -12.748  54.389  -0.294  1.00 84.00           H  
ATOM   2779  CA  PHE A 172     -13.155  53.594  -2.233  1.00 84.00           C  
ATOM   2780  HA  PHE A 172     -13.062  53.984  -3.246  1.00 84.00           H  
ATOM   2781  C   PHE A 172     -14.582  53.093  -2.082  1.00 84.00           C  
ATOM   2782  CB  PHE A 172     -12.152  52.449  -2.065  1.00 84.00           C  
ATOM   2783  HB2 PHE A 172     -12.317  51.721  -2.859  1.00 84.00           H  
ATOM   2784  HB3 PHE A 172     -12.332  51.950  -1.113  1.00 84.00           H  
ATOM   2785  O   PHE A 172     -15.291  52.982  -3.073  1.00 84.00           O  
ATOM   2786  CG  PHE A 172     -10.714  52.910  -2.119  1.00 84.00           C  
ATOM   2787  CD1 PHE A 172     -10.202  53.433  -3.319  1.00 84.00           C  
ATOM   2788  HD1 PHE A 172     -10.826  53.501  -4.198  1.00 84.00           H  
ATOM   2789  CD2 PHE A 172      -9.906  52.870  -0.966  1.00 84.00           C  
ATOM   2790  HD2 PHE A 172     -10.314  52.519  -0.030  1.00 84.00           H  
ATOM   2791  CE1 PHE A 172      -8.885  53.907  -3.368  1.00 84.00           C  
ATOM   2792  HE1 PHE A 172      -8.512  54.345  -4.283  1.00 84.00           H  
ATOM   2793  CE2 PHE A 172      -8.581  53.336  -1.021  1.00 84.00           C  
ATOM   2794  HE2 PHE A 172      -7.971  53.342  -0.130  1.00 84.00           H  
ATOM   2795  CZ  PHE A 172      -8.074  53.855  -2.225  1.00 84.00           C  
ATOM   2796  HZ  PHE A 172      -7.076  54.265  -2.270  1.00 84.00           H  
ATOM   2797  N   ASN A 173     -14.999  52.811  -0.845  1.00 79.97           N  
ATOM   2798  H   ASN A 173     -14.379  52.985  -0.066  1.00 79.97           H  
ATOM   2799  CA  ASN A 173     -16.344  52.353  -0.529  1.00 79.97           C  
ATOM   2800  HA  ASN A 173     -17.006  52.612  -1.355  1.00 79.97           H  
ATOM   2801  C   ASN A 173     -16.830  53.033   0.754  1.00 79.97           C  
ATOM   2802  CB  ASN A 173     -16.349  50.829  -0.346  1.00 79.97           C  
ATOM   2803  HB2 ASN A 173     -15.589  50.554   0.386  1.00 79.97           H  
ATOM   2804  HB3 ASN A 173     -17.318  50.519   0.044  1.00 79.97           H  
ATOM   2805  O   ASN A 173     -16.068  53.084   1.723  1.00 79.97           O  
ATOM   2806  CG  ASN A 173     -16.121  50.075  -1.641  1.00 79.97           C  
ATOM   2807  ND2 ASN A 173     -15.351  49.013  -1.609  1.00 79.97           N  
ATOM   2808 HD21 ASN A 173     -14.953  48.707  -0.733  1.00 79.97           H  
ATOM   2809 HD22 ASN A 173     -15.259  48.540  -2.496  1.00 79.97           H  
ATOM   2810  OD1 ASN A 173     -16.653  50.379  -2.689  1.00 79.97           O  
ATOM   2811  N   PRO A 174     -18.084  53.511   0.802  1.00 75.06           N  
ATOM   2812  CA  PRO A 174     -18.658  54.014   2.041  1.00 75.06           C  
ATOM   2813  HA  PRO A 174     -18.068  54.855   2.405  1.00 75.06           H  
ATOM   2814  C   PRO A 174     -18.671  52.917   3.116  1.00 75.06           C  
ATOM   2815  CB  PRO A 174     -20.063  54.501   1.673  1.00 75.06           C  
ATOM   2816  HB2 PRO A 174     -20.015  55.549   1.376  1.00 75.06           H  
ATOM   2817  HB3 PRO A 174     -20.773  54.372   2.489  1.00 75.06           H  
ATOM   2818  O   PRO A 174     -18.724  51.723   2.808  1.00 75.06           O  
ATOM   2819  CG  PRO A 174     -20.433  53.648   0.460  1.00 75.06           C  
ATOM   2820  HG2 PRO A 174     -20.824  52.688   0.798  1.00 75.06           H  
ATOM   2821  HG3 PRO A 174     -21.154  54.150  -0.185  1.00 75.06           H  
ATOM   2822  CD  PRO A 174     -19.096  53.432  -0.243  1.00 75.06           C  
ATOM   2823  HD2 PRO A 174     -19.096  52.459  -0.734  1.00 75.06           H  
ATOM   2824  HD3 PRO A 174     -18.927  54.226  -0.971  1.00 75.06           H  
ATOM   2825  N   LEU A 175     -18.627  53.331   4.384  1.00 83.60           N  
ATOM   2826  H   LEU A 175     -18.629  54.324   4.568  1.00 83.60           H  
ATOM   2827  CA  LEU A 175     -18.873  52.424   5.507  1.00 83.60           C  
ATOM   2828  HA  LEU A 175     -18.210  51.564   5.417  1.00 83.60           H  
ATOM   2829  C   LEU A 175     -20.308  51.884   5.435  1.00 83.60           C  
ATOM   2830  CB  LEU A 175     -18.600  53.135   6.847  1.00 83.60           C  
ATOM   2831  HB2 LEU A 175     -19.258  54.001   6.914  1.00 83.60           H  
ATOM   2832  HB3 LEU A 175     -18.855  52.465   7.668  1.00 83.60           H  
ATOM   2833  O   LEU A 175     -21.173  52.448   4.759  1.00 83.60           O  
ATOM   2834  CG  LEU A 175     -17.143  53.596   7.031  1.00 83.60           C  
ATOM   2835  HG  LEU A 175     -16.862  54.214   6.178  1.00 83.60           H  
ATOM   2836  CD1 LEU A 175     -17.002  54.453   8.285  1.00 83.60           C  
ATOM   2837 HD11 LEU A 175     -16.038  54.962   8.282  1.00 83.60           H  
ATOM   2838 HD12 LEU A 175     -17.789  55.207   8.320  1.00 83.60           H  
ATOM   2839 HD13 LEU A 175     -17.069  53.828   9.175  1.00 83.60           H  
ATOM   2840  CD2 LEU A 175     -16.157  52.428   7.132  1.00 83.60           C  
ATOM   2841 HD21 LEU A 175     -16.425  51.788   7.973  1.00 83.60           H  
ATOM   2842 HD22 LEU A 175     -15.149  52.814   7.285  1.00 83.60           H  
ATOM   2843 HD23 LEU A 175     -16.167  51.846   6.210  1.00 83.60           H  
ATOM   2844  N   LEU A 176     -20.564  50.783   6.136  1.00 81.16           N  
ATOM   2845  H   LEU A 176     -19.856  50.416   6.756  1.00 81.16           H  
ATOM   2846  CA  LEU A 176     -21.889  50.173   6.171  1.00 81.16           C  
ATOM   2847  HA  LEU A 176     -22.221  50.036   5.142  1.00 81.16           H  
ATOM   2848  C   LEU A 176     -22.903  51.094   6.874  1.00 81.16           C  
ATOM   2849  CB  LEU A 176     -21.779  48.807   6.864  1.00 81.16           C  
ATOM   2850  HB2 LEU A 176     -21.315  48.965   7.837  1.00 81.16           H  
ATOM   2851  HB3 LEU A 176     -22.771  48.391   7.040  1.00 81.16           H  
ATOM   2852  O   LEU A 176     -22.509  52.009   7.600  1.00 81.16           O  
ATOM   2853  CG  LEU A 176     -20.946  47.776   6.088  1.00 81.16           C  
ATOM   2854  HG  LEU A 176     -19.971  48.190   5.832  1.00 81.16           H  
ATOM   2855  CD1 LEU A 176     -20.734  46.574   6.994  1.00 81.16           C  
ATOM   2856 HD11 LEU A 176     -21.704  46.132   7.221  1.00 81.16           H  
ATOM   2857 HD12 LEU A 176     -20.263  46.913   7.916  1.00 81.16           H  
ATOM   2858 HD13 LEU A 176     -20.093  45.845   6.498  1.00 81.16           H  
ATOM   2859  CD2 LEU A 176     -21.653  47.307   4.816  1.00 81.16           C  
ATOM   2860 HD21 LEU A 176     -21.063  46.521   4.343  1.00 81.16           H  
ATOM   2861 HD22 LEU A 176     -22.639  46.909   5.054  1.00 81.16           H  
ATOM   2862 HD23 LEU A 176     -21.748  48.133   4.111  1.00 81.16           H  
ATOM   2863  N   PRO A 177     -24.221  50.842   6.739  1.00 76.19           N  
ATOM   2864  CA  PRO A 177     -25.257  51.674   7.359  1.00 76.19           C  
ATOM   2865  HA  PRO A 177     -25.196  52.676   6.933  1.00 76.19           H  
ATOM   2866  C   PRO A 177     -25.173  51.791   8.890  1.00 76.19           C  
ATOM   2867  CB  PRO A 177     -26.585  51.030   6.948  1.00 76.19           C  
ATOM   2868  HB2 PRO A 177     -27.369  51.776   6.816  1.00 76.19           H  
ATOM   2869  HB3 PRO A 177     -26.889  50.289   7.689  1.00 76.19           H  
ATOM   2870  O   PRO A 177     -25.803  52.664   9.477  1.00 76.19           O  
ATOM   2871  CG  PRO A 177     -26.256  50.319   5.639  1.00 76.19           C  
ATOM   2872  HG2 PRO A 177     -26.280  51.034   4.817  1.00 76.19           H  
ATOM   2873  HG3 PRO A 177     -26.932  49.486   5.445  1.00 76.19           H  
ATOM   2874  CD  PRO A 177     -24.825  49.846   5.863  1.00 76.19           C  
ATOM   2875  HD2 PRO A 177     -24.838  48.876   6.360  1.00 76.19           H  
ATOM   2876  HD3 PRO A 177     -24.310  49.773   4.905  1.00 76.19           H  
ATOM   2877  N   ASN A 178     -24.430  50.905   9.563  1.00 77.30           N  
ATOM   2878  H   ASN A 178     -23.862  50.262   9.030  1.00 77.30           H  
ATOM   2879  CA  ASN A 178     -24.150  51.007  10.996  1.00 77.30           C  
ATOM   2880  HA  ASN A 178     -25.037  51.406  11.487  1.00 77.30           H  
ATOM   2881  C   ASN A 178     -23.021  51.999  11.341  1.00 77.30           C  
ATOM   2882  CB  ASN A 178     -23.884  49.597  11.568  1.00 77.30           C  
ATOM   2883  HB2 ASN A 178     -23.803  49.674  12.652  1.00 77.30           H  
ATOM   2884  HB3 ASN A 178     -24.711  48.934  11.312  1.00 77.30           H  
ATOM   2885  O   ASN A 178     -22.778  52.216  12.521  1.00 77.30           O  
ATOM   2886  CG  ASN A 178     -22.610  48.944  11.074  1.00 77.30           C  
ATOM   2887  ND2 ASN A 178     -22.234  47.821  11.639  1.00 77.30           N  
ATOM   2888 HD21 ASN A 178     -22.736  47.402  12.409  1.00 77.30           H  
ATOM   2889 HD22 ASN A 178     -21.344  47.433  11.361  1.00 77.30           H  
ATOM   2890  OD1 ASN A 178     -21.964  49.413  10.156  1.00 77.30           O  
ATOM   2891  N   GLY A 179     -22.353  52.581  10.342  1.00 76.42           N  
ATOM   2892  H   GLY A 179     -22.609  52.348   9.393  1.00 76.42           H  
ATOM   2893  CA  GLY A 179     -21.209  53.477  10.506  1.00 76.42           C  
ATOM   2894  HA2 GLY A 179     -21.349  54.086  11.399  1.00 76.42           H  
ATOM   2895  HA3 GLY A 179     -21.155  54.138   9.641  1.00 76.42           H  
ATOM   2896  C   GLY A 179     -19.863  52.761  10.633  1.00 76.42           C  
ATOM   2897  O   GLY A 179     -18.854  53.422  10.852  1.00 76.42           O  
ATOM   2898  N   PHE A 180     -19.825  51.436  10.481  1.00 84.28           N  
ATOM   2899  H   PHE A 180     -20.682  50.951  10.257  1.00 84.28           H  
ATOM   2900  CA  PHE A 180     -18.633  50.619  10.701  1.00 84.28           C  
ATOM   2901  HA  PHE A 180     -17.789  51.260  10.953  1.00 84.28           H  
ATOM   2902  C   PHE A 180     -18.231  49.853   9.438  1.00 84.28           C  
ATOM   2903  CB  PHE A 180     -18.891  49.691  11.901  1.00 84.28           C  
ATOM   2904  HB2 PHE A 180     -17.999  49.096  12.101  1.00 84.28           H  
ATOM   2905  HB3 PHE A 180     -19.683  48.992  11.630  1.00 84.28           H  
ATOM   2906  O   PHE A 180     -18.979  49.742   8.466  1.00 84.28           O  
ATOM   2907  CG  PHE A 180     -19.269  50.401  13.191  1.00 84.28           C  
ATOM   2908  CD1 PHE A 180     -18.506  51.490  13.660  1.00 84.28           C  
ATOM   2909  HD1 PHE A 180     -17.640  51.830  13.112  1.00 84.28           H  
ATOM   2910  CD2 PHE A 180     -20.391  49.978  13.928  1.00 84.28           C  
ATOM   2911  HD2 PHE A 180     -20.968  49.125  13.601  1.00 84.28           H  
ATOM   2912  CE1 PHE A 180     -18.880  52.165  14.835  1.00 84.28           C  
ATOM   2913  HE1 PHE A 180     -18.301  53.009  15.178  1.00 84.28           H  
ATOM   2914  CE2 PHE A 180     -20.766  50.653  15.102  1.00 84.28           C  
ATOM   2915  HE2 PHE A 180     -21.622  50.322  15.671  1.00 84.28           H  
ATOM   2916  CZ  PHE A 180     -20.018  51.753  15.549  1.00 84.28           C  
ATOM   2917  HZ  PHE A 180     -20.310  52.272  16.450  1.00 84.28           H  
ATOM   2918  N   ARG A 181     -17.026  49.283   9.445  1.00 83.14           N  
ATOM   2919  H   ARG A 181     -16.441  49.434  10.254  1.00 83.14           H  
ATOM   2920  CA  ARG A 181     -16.529  48.393   8.391  1.00 83.14           C  
ATOM   2921  HA  ARG A 181     -16.595  48.896   7.426  1.00 83.14           H  
ATOM   2922  C   ARG A 181     -17.336  47.122   8.283  1.00 83.14           C  
ATOM   2923  CB  ARG A 181     -15.084  47.972   8.675  1.00 83.14           C  
ATOM   2924  HB2 ARG A 181     -14.759  47.267   7.910  1.00 83.14           H  
ATOM   2925  HB3 ARG A 181     -15.039  47.470   9.642  1.00 83.14           H  
ATOM   2926  O   ARG A 181     -17.261  46.502   7.235  1.00 83.14           O  
ATOM   2927  CG  ARG A 181     -14.130  49.153   8.672  1.00 83.14           C  
ATOM   2928  HG2 ARG A 181     -14.451  49.902   9.397  1.00 83.14           H  
ATOM   2929  HG3 ARG A 181     -14.114  49.606   7.681  1.00 83.14           H  
ATOM   2930  CD  ARG A 181     -12.732  48.666   9.047  1.00 83.14           C  
ATOM   2931  HD2 ARG A 181     -12.384  47.932   8.319  1.00 83.14           H  
ATOM   2932  HD3 ARG A 181     -12.764  48.228  10.044  1.00 83.14           H  
ATOM   2933  NE  ARG A 181     -11.873  49.831   9.041  1.00 83.14           N  
ATOM   2934  HE  ARG A 181     -12.366  50.681   8.810  1.00 83.14           H  
ATOM   2935  NH1 ARG A 181      -9.955  49.117  10.080  1.00 83.14           N  
ATOM   2936 HH11 ARG A 181      -9.092  49.349  10.552  1.00 83.14           H  
ATOM   2937 HH12 ARG A 181     -10.335  48.183  10.142  1.00 83.14           H  
ATOM   2938  NH2 ARG A 181     -10.338  51.280   9.636  1.00 83.14           N  
ATOM   2939 HH21 ARG A 181      -9.680  51.544  10.356  1.00 83.14           H  
ATOM   2940 HH22 ARG A 181     -11.059  51.957   9.433  1.00 83.14           H  
ATOM   2941  CZ  ARG A 181     -10.715  50.053   9.595  1.00 83.14           C  
ATOM   2942  N   HIS A 182     -17.993  46.696   9.361  1.00 82.87           N  
ATOM   2943  H   HIS A 182     -18.023  47.296  10.173  1.00 82.87           H  
ATOM   2944  CA  HIS A 182     -18.544  45.359   9.480  1.00 82.87           C  
ATOM   2945  HA  HIS A 182     -18.770  45.000   8.476  1.00 82.87           H  
ATOM   2946  C   HIS A 182     -19.853  45.348  10.286  1.00 82.87           C  
ATOM   2947  CB  HIS A 182     -17.446  44.481  10.094  1.00 82.87           C  
ATOM   2948  HB2 HIS A 182     -16.463  44.846   9.797  1.00 82.87           H  
ATOM   2949  HB3 HIS A 182     -17.516  44.523  11.181  1.00 82.87           H  
ATOM   2950  O   HIS A 182     -19.966  46.018  11.308  1.00 82.87           O  
ATOM   2951  CG  HIS A 182     -17.525  43.058   9.674  1.00 82.87           C  
ATOM   2952  CD2 HIS A 182     -16.561  42.108   9.826  1.00 82.87           C  
ATOM   2953  HD2 HIS A 182     -15.575  42.270  10.235  1.00 82.87           H  
ATOM   2954  ND1 HIS A 182     -18.630  42.446   9.174  1.00 82.87           N  
ATOM   2955  HD1 HIS A 182     -19.379  42.895   8.667  1.00 82.87           H  
ATOM   2956  CE1 HIS A 182     -18.361  41.149   9.093  1.00 82.87           C  
ATOM   2957  HE1 HIS A 182     -19.048  40.428   8.674  1.00 82.87           H  
ATOM   2958  NE2 HIS A 182     -17.122  40.881   9.505  1.00 82.87           N  
ATOM   2959  N   GLU A 183     -20.863  44.598   9.837  1.00 79.04           N  
ATOM   2960  H   GLU A 183     -20.772  44.190   8.917  1.00 79.04           H  
ATOM   2961  CA  GLU A 183     -22.240  44.683  10.362  1.00 79.04           C  
ATOM   2962  HA  GLU A 183     -22.609  45.698  10.216  1.00 79.04           H  
ATOM   2963  C   GLU A 183     -22.419  44.363  11.866  1.00 79.04           C  
ATOM   2964  CB  GLU A 183     -23.135  43.755   9.538  1.00 79.04           C  
ATOM   2965  HB2 GLU A 183     -24.099  43.678  10.041  1.00 79.04           H  
ATOM   2966  HB3 GLU A 183     -22.659  42.776   9.493  1.00 79.04           H  
ATOM   2967  O   GLU A 183     -23.258  44.974  12.525  1.00 79.04           O  
ATOM   2968  CG  GLU A 183     -23.368  44.221   8.098  1.00 79.04           C  
ATOM   2969  HG2 GLU A 183     -22.433  44.109   7.549  1.00 79.04           H  
ATOM   2970  HG3 GLU A 183     -23.659  45.271   8.114  1.00 79.04           H  
ATOM   2971  CD  GLU A 183     -24.455  43.406   7.386  1.00 79.04           C  
ATOM   2972  OE1 GLU A 183     -24.902  43.879   6.319  1.00 79.04           O  
ATOM   2973  OE2 GLU A 183     -24.843  42.346   7.934  1.00 79.04           O  
ATOM   2974  N   ASP A 184     -21.625  43.451  12.435  1.00 82.02           N  
ATOM   2975  H   ASP A 184     -20.949  43.005  11.832  1.00 82.02           H  
ATOM   2976  CA  ASP A 184     -21.665  43.043  13.865  1.00 82.02           C  
ATOM   2977  HA  ASP A 184     -22.637  43.328  14.265  1.00 82.02           H  
ATOM   2978  C   ASP A 184     -20.617  43.805  14.686  1.00 82.02           C  
ATOM   2979  CB  ASP A 184     -21.524  41.505  14.082  1.00 82.02           C  
ATOM   2980  HB2 ASP A 184     -20.488  41.198  13.941  1.00 82.02           H  
ATOM   2981  HB3 ASP A 184     -22.153  40.930  13.402  1.00 82.02           H  
ATOM   2982  O   ASP A 184     -20.375  43.444  15.831  1.00 82.02           O  
ATOM   2983  CG  ASP A 184     -21.854  40.918  15.423  1.00 82.02           C  
ATOM   2984  OD1 ASP A 184     -22.933  41.283  15.947  1.00 82.02           O  
ATOM   2985  OD2 ASP A 184     -21.062  40.043  15.835  1.00 82.02           O  
ATOM   2986  N   HIS A 185     -19.953  44.830  14.131  1.00 90.15           N  
ATOM   2987  H   HIS A 185     -20.187  45.125  13.194  1.00 90.15           H  
ATOM   2988  CA  HIS A 185     -19.239  45.792  14.976  1.00 90.15           C  
ATOM   2989  HA  HIS A 185     -18.555  45.257  15.635  1.00 90.15           H  
ATOM   2990  C   HIS A 185     -20.265  46.504  15.858  1.00 90.15           C  
ATOM   2991  CB  HIS A 185     -18.427  46.818  14.155  1.00 90.15           C  
ATOM   2992  HB2 HIS A 185     -18.146  47.639  14.814  1.00 90.15           H  
ATOM   2993  HB3 HIS A 185     -19.062  47.233  13.372  1.00 90.15           H  
ATOM   2994  O   HIS A 185     -21.253  47.045  15.353  1.00 90.15           O  
ATOM   2995  CG  HIS A 185     -17.156  46.281  13.550  1.00 90.15           C  
ATOM   2996  CD2 HIS A 185     -16.249  45.538  14.211  1.00 90.15           C  
ATOM   2997  HD2 HIS A 185     -16.362  45.264  15.250  1.00 90.15           H  
ATOM   2998  ND1 HIS A 185     -16.544  46.624  12.373  1.00 90.15           N  
ATOM   2999  HD1 HIS A 185     -16.615  47.541  11.956  1.00 90.15           H  
ATOM   3000  CE1 HIS A 185     -15.388  45.952  12.273  1.00 90.15           C  
ATOM   3001  HE1 HIS A 185     -14.647  46.106  11.503  1.00 90.15           H  
ATOM   3002  NE2 HIS A 185     -15.186  45.230  13.364  1.00 90.15           N  
ATOM   3003  N   LYS A 186     -20.045  46.485  17.174  1.00 91.05           N  
ATOM   3004  H   LYS A 186     -19.256  45.955  17.515  1.00 91.05           H  
ATOM   3005  CA  LYS A 186     -20.796  47.307  18.136  1.00 91.05           C  
ATOM   3006  HA  LYS A 186     -21.805  47.484  17.763  1.00 91.05           H  
ATOM   3007  C   LYS A 186     -20.177  48.692  18.263  1.00 91.05           C  
ATOM   3008  CB  LYS A 186     -20.886  46.605  19.503  1.00 91.05           C  
ATOM   3009  HB2 LYS A 186     -21.543  47.184  20.152  1.00 91.05           H  
ATOM   3010  HB3 LYS A 186     -19.898  46.587  19.963  1.00 91.05           H  
ATOM   3011  O   LYS A 186     -20.900  49.667  18.425  1.00 91.05           O  
ATOM   3012  CG  LYS A 186     -21.405  45.162  19.435  1.00 91.05           C  
ATOM   3013  HG2 LYS A 186     -20.632  44.544  18.979  1.00 91.05           H  
ATOM   3014  HG3 LYS A 186     -21.572  44.800  20.450  1.00 91.05           H  
ATOM   3015  CD  LYS A 186     -22.703  45.003  18.635  1.00 91.05           C  
ATOM   3016  HD2 LYS A 186     -23.522  45.516  19.139  1.00 91.05           H  
ATOM   3017  HD3 LYS A 186     -22.571  45.414  17.634  1.00 91.05           H  
ATOM   3018  CE  LYS A 186     -22.984  43.510  18.508  1.00 91.05           C  
ATOM   3019  HE2 LYS A 186     -23.313  43.110  19.467  1.00 91.05           H  
ATOM   3020  HE3 LYS A 186     -22.046  43.015  18.256  1.00 91.05           H  
ATOM   3021  NZ  LYS A 186     -23.958  43.242  17.434  1.00 91.05           N  
ATOM   3022  HZ1 LYS A 186     -24.907  43.403  17.740  1.00 91.05           H  
ATOM   3023  HZ2 LYS A 186     -23.724  43.801  16.626  1.00 91.05           H  
ATOM   3024  HZ3 LYS A 186     -23.816  42.297  17.109  1.00 91.05           H  
ATOM   3025  N   PHE A 187     -18.860  48.762  18.106  1.00 91.63           N  
ATOM   3026  H   PHE A 187     -18.346  47.900  17.988  1.00 91.63           H  
ATOM   3027  CA  PHE A 187     -18.075  49.983  18.052  1.00 91.63           C  
ATOM   3028  HA  PHE A 187     -18.673  50.781  17.610  1.00 91.63           H  
ATOM   3029  C   PHE A 187     -16.839  49.767  17.172  1.00 91.63           C  
ATOM   3030  CB  PHE A 187     -17.691  50.401  19.480  1.00 91.63           C  
ATOM   3031  HB2 PHE A 187     -17.126  51.332  19.437  1.00 91.63           H  
ATOM   3032  HB3 PHE A 187     -18.601  50.609  20.042  1.00 91.63           H  
ATOM   3033  O   PHE A 187     -16.437  48.634  16.906  1.00 91.63           O  
ATOM   3034  CG  PHE A 187     -16.875  49.370  20.238  1.00 91.63           C  
ATOM   3035  CD1 PHE A 187     -17.516  48.403  21.035  1.00 91.63           C  
ATOM   3036  HD1 PHE A 187     -18.592  48.403  21.134  1.00 91.63           H  
ATOM   3037  CD2 PHE A 187     -15.471  49.371  20.139  1.00 91.63           C  
ATOM   3038  HD2 PHE A 187     -14.969  50.113  19.536  1.00 91.63           H  
ATOM   3039  CE1 PHE A 187     -16.758  47.448  21.731  1.00 91.63           C  
ATOM   3040  HE1 PHE A 187     -17.256  46.707  22.340  1.00 91.63           H  
ATOM   3041  CE2 PHE A 187     -14.714  48.416  20.837  1.00 91.63           C  
ATOM   3042  HE2 PHE A 187     -13.636  48.417  20.762  1.00 91.63           H  
ATOM   3043  CZ  PHE A 187     -15.356  47.468  21.649  1.00 91.63           C  
ATOM   3044  HZ  PHE A 187     -14.772  46.749  22.205  1.00 91.63           H  
ATOM   3045  N   GLU A 188     -16.212  50.862  16.754  1.00 93.84           N  
ATOM   3046  H   GLU A 188     -16.603  51.763  16.988  1.00 93.84           H  
ATOM   3047  CA  GLU A 188     -14.860  50.864  16.201  1.00 93.84           C  
ATOM   3048  HA  GLU A 188     -14.351  49.932  16.448  1.00 93.84           H  
ATOM   3049  C   GLU A 188     -14.091  52.019  16.830  1.00 93.84           C  
ATOM   3050  CB  GLU A 188     -14.862  51.029  14.677  1.00 93.84           C  
ATOM   3051  HB2 GLU A 188     -15.444  51.908  14.404  1.00 93.84           H  
ATOM   3052  HB3 GLU A 188     -13.829  51.180  14.362  1.00 93.84           H  
ATOM   3053  O   GLU A 188     -14.422  53.184  16.609  1.00 93.84           O  
ATOM   3054  CG  GLU A 188     -15.391  49.809  13.923  1.00 93.84           C  
ATOM   3055  HG2 GLU A 188     -16.440  49.647  14.171  1.00 93.84           H  
ATOM   3056  HG3 GLU A 188     -14.826  48.931  14.236  1.00 93.84           H  
ATOM   3057  CD  GLU A 188     -15.248  49.970  12.404  1.00 93.84           C  
ATOM   3058  OE1 GLU A 188     -15.561  48.997  11.685  1.00 93.84           O  
ATOM   3059  OE2 GLU A 188     -14.831  51.033  11.894  1.00 93.84           O  
ATOM   3060  N   TRP A 189     -13.069  51.700  17.617  1.00 95.07           N  
ATOM   3061  H   TRP A 189     -12.819  50.731  17.752  1.00 95.07           H  
ATOM   3062  CA  TRP A 189     -12.313  52.714  18.339  1.00 95.07           C  
ATOM   3063  HA  TRP A 189     -12.990  53.521  18.619  1.00 95.07           H  
ATOM   3064  C   TRP A 189     -11.224  53.352  17.491  1.00 95.07           C  
ATOM   3065  CB  TRP A 189     -11.736  52.121  19.622  1.00 95.07           C  
ATOM   3066  HB2 TRP A 189     -10.991  52.809  20.022  1.00 95.07           H  
ATOM   3067  HB3 TRP A 189     -11.217  51.194  19.380  1.00 95.07           H  
ATOM   3068  O   TRP A 189     -10.516  52.690  16.723  1.00 95.07           O  
ATOM   3069  CG  TRP A 189     -12.723  51.860  20.714  1.00 95.07           C  
ATOM   3070  CD1 TRP A 189     -13.861  52.553  20.961  1.00 95.07           C  
ATOM   3071  HD1 TRP A 189     -14.221  53.394  20.387  1.00 95.07           H  
ATOM   3072  CD2 TRP A 189     -12.621  50.871  21.775  1.00 95.07           C  
ATOM   3073  CE2 TRP A 189     -13.737  51.028  22.646  1.00 95.07           C  
ATOM   3074  CE3 TRP A 189     -11.683  49.868  22.091  1.00 95.07           C  
ATOM   3075  HE3 TRP A 189     -10.854  49.711  21.417  1.00 95.07           H  
ATOM   3076  NE1 TRP A 189     -14.479  52.040  22.083  1.00 95.07           N  
ATOM   3077  HE1 TRP A 189     -15.355  52.389  22.445  1.00 95.07           H  
ATOM   3078  CH2 TRP A 189     -12.934  49.270  24.096  1.00 95.07           C  
ATOM   3079  HH2 TRP A 189     -13.032  48.663  24.984  1.00 95.07           H  
ATOM   3080  CZ2 TRP A 189     -13.899  50.248  23.793  1.00 95.07           C  
ATOM   3081  HZ2 TRP A 189     -14.757  50.416  24.427  1.00 95.07           H  
ATOM   3082  CZ3 TRP A 189     -11.830  49.081  23.249  1.00 95.07           C  
ATOM   3083  HZ3 TRP A 189     -11.090  48.334  23.497  1.00 95.07           H  
ATOM   3084  N   SER A 190     -11.054  54.650  17.709  1.00 96.06           N  
ATOM   3085  H   SER A 190     -11.714  55.111  18.319  1.00 96.06           H  
ATOM   3086  CA  SER A 190      -9.855  55.389  17.328  1.00 96.06           C  
ATOM   3087  HA  SER A 190      -9.663  55.252  16.264  1.00 96.06           H  
ATOM   3088  C   SER A 190      -8.647  54.879  18.115  1.00 96.06           C  
ATOM   3089  CB  SER A 190     -10.064  56.885  17.585  1.00 96.06           C  
ATOM   3090  HB2 SER A 190     -10.901  57.247  16.988  1.00 96.06           H  
ATOM   3091  HB3 SER A 190      -9.169  57.438  17.301  1.00 96.06           H  
ATOM   3092  O   SER A 190      -8.767  54.107  19.079  1.00 96.06           O  
ATOM   3093  OG  SER A 190     -10.328  57.098  18.958  1.00 96.06           O  
ATOM   3094  HG  SER A 190     -11.243  56.843  19.096  1.00 96.06           H  
ATOM   3095  N   ARG A 191      -7.441  55.310  17.736  1.00 96.09           N  
ATOM   3096  H   ARG A 191      -7.368  55.915  16.930  1.00 96.09           H  
ATOM   3097  CA  ARG A 191      -6.240  54.969  18.516  1.00 96.09           C  
ATOM   3098  HA  ARG A 191      -6.215  53.891  18.675  1.00 96.09           H  
ATOM   3099  C   ARG A 191      -6.264  55.550  19.922  1.00 96.09           C  
ATOM   3100  CB  ARG A 191      -4.980  55.399  17.772  1.00 96.09           C  
ATOM   3101  HB2 ARG A 191      -5.081  56.455  17.520  1.00 96.09           H  
ATOM   3102  HB3 ARG A 191      -4.118  55.286  18.430  1.00 96.09           H  
ATOM   3103  O   ARG A 191      -5.773  54.904  20.848  1.00 96.09           O  
ATOM   3104  CG  ARG A 191      -4.750  54.544  16.516  1.00 96.09           C  
ATOM   3105  HG2 ARG A 191      -4.478  53.529  16.807  1.00 96.09           H  
ATOM   3106  HG3 ARG A 191      -5.659  54.509  15.916  1.00 96.09           H  
ATOM   3107  CD  ARG A 191      -3.621  55.111  15.665  1.00 96.09           C  
ATOM   3108  HD2 ARG A 191      -3.472  54.457  14.806  1.00 96.09           H  
ATOM   3109  HD3 ARG A 191      -2.710  55.153  16.261  1.00 96.09           H  
ATOM   3110  NE  ARG A 191      -3.998  56.445  15.208  1.00 96.09           N  
ATOM   3111  HE  ARG A 191      -4.981  56.667  15.272  1.00 96.09           H  
ATOM   3112  NH1 ARG A 191      -1.979  57.205  14.421  1.00 96.09           N  
ATOM   3113 HH11 ARG A 191      -1.558  56.305  14.606  1.00 96.09           H  
ATOM   3114 HH12 ARG A 191      -1.539  57.912  13.849  1.00 96.09           H  
ATOM   3115  NH2 ARG A 191      -3.795  58.509  14.397  1.00 96.09           N  
ATOM   3116 HH21 ARG A 191      -3.309  59.149  13.785  1.00 96.09           H  
ATOM   3117 HH22 ARG A 191      -4.777  58.618  14.605  1.00 96.09           H  
ATOM   3118  CZ  ARG A 191      -3.244  57.376  14.687  1.00 96.09           C  
ATOM   3119  N   ASP A 192      -6.849  56.732  20.092  1.00 96.34           N  
ATOM   3120  H   ASP A 192      -7.257  57.194  19.292  1.00 96.34           H  
ATOM   3121  CA  ASP A 192      -6.933  57.386  21.396  1.00 96.34           C  
ATOM   3122  HA  ASP A 192      -5.971  57.290  21.899  1.00 96.34           H  
ATOM   3123  C   ASP A 192      -7.953  56.700  22.308  1.00 96.34           C  
ATOM   3124  CB  ASP A 192      -7.221  58.884  21.222  1.00 96.34           C  
ATOM   3125  HB2 ASP A 192      -8.057  59.017  20.535  1.00 96.34           H  
ATOM   3126  HB3 ASP A 192      -7.510  59.297  22.189  1.00 96.34           H  
ATOM   3127  O   ASP A 192      -7.644  56.434  23.468  1.00 96.34           O  
ATOM   3128  CG  ASP A 192      -5.998  59.667  20.725  1.00 96.34           C  
ATOM   3129  OD1 ASP A 192      -4.852  59.236  21.017  1.00 96.34           O  
ATOM   3130  OD2 ASP A 192      -6.207  60.718  20.085  1.00 96.34           O  
ATOM   3131  N   GLU A 193      -9.121  56.314  21.790  1.00 96.71           N  
ATOM   3132  H   GLU A 193      -9.341  56.561  20.836  1.00 96.71           H  
ATOM   3133  CA  GLU A 193     -10.110  55.542  22.555  1.00 96.71           C  
ATOM   3134  HA  GLU A 193     -10.376  56.084  23.463  1.00 96.71           H  
ATOM   3135  C   GLU A 193      -9.555  54.180  22.985  1.00 96.71           C  
ATOM   3136  CB  GLU A 193     -11.377  55.348  21.721  1.00 96.71           C  
ATOM   3137  HB2 GLU A 193     -11.073  54.973  20.743  1.00 96.71           H  
ATOM   3138  HB3 GLU A 193     -12.013  54.600  22.194  1.00 96.71           H  
ATOM   3139  O   GLU A 193      -9.643  53.821  24.161  1.00 96.71           O  
ATOM   3140  CG  GLU A 193     -12.180  56.649  21.579  1.00 96.71           C  
ATOM   3141  HG2 GLU A 193     -11.510  57.477  21.350  1.00 96.71           H  
ATOM   3142  HG3 GLU A 193     -12.659  56.867  22.534  1.00 96.71           H  
ATOM   3143  CD  GLU A 193     -13.223  56.538  20.464  1.00 96.71           C  
ATOM   3144  OE1 GLU A 193     -14.360  57.005  20.670  1.00 96.71           O  
ATOM   3145  OE2 GLU A 193     -12.844  56.010  19.389  1.00 96.71           O  
ATOM   3146  N   PHE A 194      -8.894  53.452  22.076  1.00 97.04           N  
ATOM   3147  H   PHE A 194      -8.857  53.784  21.123  1.00 97.04           H  
ATOM   3148  CA  PHE A 194      -8.285  52.162  22.406  1.00 97.04           C  
ATOM   3149  HA  PHE A 194      -9.055  51.537  22.858  1.00 97.04           H  
ATOM   3150  C   PHE A 194      -7.149  52.303  23.428  1.00 97.04           C  
ATOM   3151  CB  PHE A 194      -7.788  51.488  21.121  1.00 97.04           C  
ATOM   3152  HB2 PHE A 194      -8.621  51.409  20.423  1.00 97.04           H  
ATOM   3153  HB3 PHE A 194      -7.032  52.123  20.659  1.00 97.04           H  
ATOM   3154  O   PHE A 194      -7.038  51.510  24.368  1.00 97.04           O  
ATOM   3155  CG  PHE A 194      -7.222  50.095  21.332  1.00 97.04           C  
ATOM   3156  CD1 PHE A 194      -5.936  49.766  20.863  1.00 97.04           C  
ATOM   3157  HD1 PHE A 194      -5.337  50.516  20.368  1.00 97.04           H  
ATOM   3158  CD2 PHE A 194      -7.991  49.111  21.982  1.00 97.04           C  
ATOM   3159  HD2 PHE A 194      -8.965  49.354  22.381  1.00 97.04           H  
ATOM   3160  CE1 PHE A 194      -5.448  48.453  21.002  1.00 97.04           C  
ATOM   3161  HE1 PHE A 194      -4.473  48.198  20.615  1.00 97.04           H  
ATOM   3162  CE2 PHE A 194      -7.507  47.801  22.121  1.00 97.04           C  
ATOM   3163  HE2 PHE A 194      -8.115  47.053  22.608  1.00 97.04           H  
ATOM   3164  CZ  PHE A 194      -6.242  47.467  21.613  1.00 97.04           C  
ATOM   3165  HZ  PHE A 194      -5.884  46.451  21.692  1.00 97.04           H  
ATOM   3166  N   LYS A 195      -6.320  53.347  23.300  1.00 97.13           N  
ATOM   3167  H   LYS A 195      -6.447  53.957  22.505  1.00 97.13           H  
ATOM   3168  CA  LYS A 195      -5.272  53.668  24.275  1.00 97.13           C  
ATOM   3169  HA  LYS A 195      -4.653  52.783  24.418  1.00 97.13           H  
ATOM   3170  C   LYS A 195      -5.855  54.018  25.642  1.00 97.13           C  
ATOM   3171  CB  LYS A 195      -4.420  54.812  23.719  1.00 97.13           C  
ATOM   3172  HB2 LYS A 195      -5.062  55.676  23.546  1.00 97.13           H  
ATOM   3173  HB3 LYS A 195      -4.002  54.503  22.762  1.00 97.13           H  
ATOM   3174  O   LYS A 195      -5.322  53.548  26.646  1.00 97.13           O  
ATOM   3175  CG  LYS A 195      -3.274  55.221  24.654  1.00 97.13           C  
ATOM   3176  HG2 LYS A 195      -2.600  54.379  24.816  1.00 97.13           H  
ATOM   3177  HG3 LYS A 195      -3.674  55.552  25.613  1.00 97.13           H  
ATOM   3178  CD  LYS A 195      -2.518  56.382  24.010  1.00 97.13           C  
ATOM   3179  HD2 LYS A 195      -3.229  57.181  23.803  1.00 97.13           H  
ATOM   3180  HD3 LYS A 195      -2.085  56.053  23.065  1.00 97.13           H  
ATOM   3181  CE  LYS A 195      -1.422  56.907  24.936  1.00 97.13           C  
ATOM   3182  HE2 LYS A 195      -0.647  56.149  25.041  1.00 97.13           H  
ATOM   3183  HE3 LYS A 195      -1.865  57.093  25.914  1.00 97.13           H  
ATOM   3184  NZ  LYS A 195      -0.870  58.167  24.384  1.00 97.13           N  
ATOM   3185  HZ1 LYS A 195      -0.489  58.018  23.461  1.00 97.13           H  
ATOM   3186  HZ2 LYS A 195      -1.619  58.837  24.278  1.00 97.13           H  
ATOM   3187  HZ3 LYS A 195      -0.169  58.568  24.991  1.00 97.13           H  
ATOM   3188  N   ASN A 196      -6.930  54.802  25.690  1.00 97.17           N  
ATOM   3189  H   ASN A 196      -7.287  55.181  24.825  1.00 97.17           H  
ATOM   3190  CA  ASN A 196      -7.609  55.168  26.932  1.00 97.17           C  
ATOM   3191  HA  ASN A 196      -6.881  55.581  27.631  1.00 97.17           H  
ATOM   3192  C   ASN A 196      -8.221  53.942  27.616  1.00 97.17           C  
ATOM   3193  CB  ASN A 196      -8.662  56.247  26.635  1.00 97.17           C  
ATOM   3194  HB2 ASN A 196      -9.304  56.376  27.506  1.00 97.17           H  
ATOM   3195  HB3 ASN A 196      -9.285  55.934  25.797  1.00 97.17           H  
ATOM   3196  O   ASN A 196      -8.066  53.781  28.825  1.00 97.17           O  
ATOM   3197  CG  ASN A 196      -8.045  57.601  26.328  1.00 97.17           C  
ATOM   3198  ND2 ASN A 196      -8.778  58.472  25.676  1.00 97.17           N  
ATOM   3199 HD21 ASN A 196      -9.677  58.202  25.304  1.00 97.17           H  
ATOM   3200 HD22 ASN A 196      -8.329  59.339  25.418  1.00 97.17           H  
ATOM   3201  OD1 ASN A 196      -6.915  57.902  26.690  1.00 97.17           O  
ATOM   3202  N   TRP A 197      -8.812  53.024  26.848  1.00 97.03           N  
ATOM   3203  H   TRP A 197      -8.972  53.231  25.872  1.00 97.03           H  
ATOM   3204  CA  TRP A 197      -9.278  51.742  27.374  1.00 97.03           C  
ATOM   3205  HA  TRP A 197      -9.989  51.932  28.178  1.00 97.03           H  
ATOM   3206  C   TRP A 197      -8.126  50.918  27.979  1.00 97.03           C  
ATOM   3207  CB  TRP A 197     -10.010  50.985  26.263  1.00 97.03           C  
ATOM   3208  HB2 TRP A 197      -9.329  50.812  25.430  1.00 97.03           H  
ATOM   3209  HB3 TRP A 197     -10.826  51.605  25.892  1.00 97.03           H  
ATOM   3210  O   TRP A 197      -8.233  50.429  29.104  1.00 97.03           O  
ATOM   3211  CG  TRP A 197     -10.578  49.671  26.689  1.00 97.03           C  
ATOM   3212  CD1 TRP A 197     -11.729  49.498  27.376  1.00 97.03           C  
ATOM   3213  HD1 TRP A 197     -12.384  50.299  27.687  1.00 97.03           H  
ATOM   3214  CD2 TRP A 197     -10.049  48.333  26.448  1.00 97.03           C  
ATOM   3215  CE2 TRP A 197     -10.963  47.384  26.998  1.00 97.03           C  
ATOM   3216  CE3 TRP A 197      -8.903  47.825  25.796  1.00 97.03           C  
ATOM   3217  HE3 TRP A 197      -8.202  48.517  25.353  1.00 97.03           H  
ATOM   3218  NE1 TRP A 197     -11.959  48.149  27.565  1.00 97.03           N  
ATOM   3219  HE1 TRP A 197     -12.798  47.785  27.994  1.00 97.03           H  
ATOM   3220  CH2 TRP A 197      -9.607  45.526  26.241  1.00 97.03           C  
ATOM   3221  HH2 TRP A 197      -9.437  44.464  26.142  1.00 97.03           H  
ATOM   3222  CZ2 TRP A 197     -10.763  46.000  26.889  1.00 97.03           C  
ATOM   3223  HZ2 TRP A 197     -11.491  45.312  27.293  1.00 97.03           H  
ATOM   3224  CZ3 TRP A 197      -8.680  46.438  25.701  1.00 97.03           C  
ATOM   3225  HZ3 TRP A 197      -7.801  46.069  25.193  1.00 97.03           H  
ATOM   3226  N   CYS A 198      -6.975  50.842  27.299  1.00 97.73           N  
ATOM   3227  H   CYS A 198      -6.945  51.241  26.372  1.00 97.73           H  
ATOM   3228  CA  CYS A 198      -5.788  50.154  27.821  1.00 97.73           C  
ATOM   3229  HA  CYS A 198      -6.070  49.137  28.094  1.00 97.73           H  
ATOM   3230  C   CYS A 198      -5.212  50.814  29.088  1.00 97.73           C  
ATOM   3231  CB  CYS A 198      -4.702  50.100  26.739  1.00 97.73           C  
ATOM   3232  HB2 CYS A 198      -4.464  51.110  26.406  1.00 97.73           H  
ATOM   3233  HB3 CYS A 198      -3.807  49.653  27.170  1.00 97.73           H  
ATOM   3234  O   CYS A 198      -4.757  50.113  29.997  1.00 97.73           O  
ATOM   3235  SG  CYS A 198      -5.215  49.098  25.318  1.00 97.73           S  
ATOM   3236  HG  CYS A 198      -6.156  49.922  24.848  1.00 97.73           H  
ATOM   3237  N   LEU A 199      -5.229  52.150  29.162  1.00 97.79           N  
ATOM   3238  H   LEU A 199      -5.598  52.664  28.375  1.00 97.79           H  
ATOM   3239  CA  LEU A 199      -4.821  52.900  30.353  1.00 97.79           C  
ATOM   3240  HA  LEU A 199      -3.826  52.571  30.651  1.00 97.79           H  
ATOM   3241  C   LEU A 199      -5.740  52.592  31.537  1.00 97.79           C  
ATOM   3242  CB  LEU A 199      -4.796  54.411  30.051  1.00 97.79           C  
ATOM   3243  HB2 LEU A 199      -4.796  54.961  30.992  1.00 97.79           H  
ATOM   3244  HB3 LEU A 199      -5.711  54.678  29.524  1.00 97.79           H  
ATOM   3245  O   LEU A 199      -5.230  52.271  32.609  1.00 97.79           O  
ATOM   3246  CG  LEU A 199      -3.583  54.867  29.225  1.00 97.79           C  
ATOM   3247  HG  LEU A 199      -3.445  54.200  28.374  1.00 97.79           H  
ATOM   3248  CD1 LEU A 199      -3.792  56.286  28.699  1.00 97.79           C  
ATOM   3249 HD11 LEU A 199      -4.663  56.307  28.043  1.00 97.79           H  
ATOM   3250 HD12 LEU A 199      -2.920  56.615  28.134  1.00 97.79           H  
ATOM   3251 HD13 LEU A 199      -3.971  56.970  29.528  1.00 97.79           H  
ATOM   3252  CD2 LEU A 199      -2.294  54.874  30.056  1.00 97.79           C  
ATOM   3253 HD21 LEU A 199      -2.389  55.602  30.862  1.00 97.79           H  
ATOM   3254 HD22 LEU A 199      -1.448  55.142  29.423  1.00 97.79           H  
ATOM   3255 HD23 LEU A 199      -2.123  53.894  30.501  1.00 97.79           H  
ATOM   3256  N   GLY A 200      -7.060  52.585  31.323  1.00 97.28           N  
ATOM   3257  H   GLY A 200      -7.408  52.883  30.423  1.00 97.28           H  
ATOM   3258  CA  GLY A 200      -8.035  52.232  32.358  1.00 97.28           C  
ATOM   3259  HA2 GLY A 200      -7.946  52.931  33.190  1.00 97.28           H  
ATOM   3260  HA3 GLY A 200      -9.038  52.312  31.940  1.00 97.28           H  
ATOM   3261  C   GLY A 200      -7.848  50.809  32.896  1.00 97.28           C  
ATOM   3262  O   GLY A 200      -7.999  50.568  34.094  1.00 97.28           O  
ATOM   3263  N   ILE A 201      -7.437  49.862  32.043  1.00 97.68           N  
ATOM   3264  H   ILE A 201      -7.387  50.095  31.062  1.00 97.68           H  
ATOM   3265  CA  ILE A 201      -7.087  48.504  32.484  1.00 97.68           C  
ATOM   3266  HA  ILE A 201      -7.911  48.117  33.083  1.00 97.68           H  
ATOM   3267  C   ILE A 201      -5.861  48.520  33.397  1.00 97.68           C  
ATOM   3268  CB  ILE A 201      -6.885  47.555  31.284  1.00 97.68           C  
ATOM   3269  HB  ILE A 201      -6.209  48.028  30.572  1.00 97.68           H  
ATOM   3270  O   ILE A 201      -5.904  47.907  34.457  1.00 97.68           O  
ATOM   3271  CG1 ILE A 201      -8.244  47.315  30.599  1.00 97.68           C  
ATOM   3272 HG12 ILE A 201      -8.736  48.267  30.403  1.00 97.68           H  
ATOM   3273 HG13 ILE A 201      -8.890  46.746  31.267  1.00 97.68           H  
ATOM   3274  CG2 ILE A 201      -6.268  46.206  31.713  1.00 97.68           C  
ATOM   3275 HG21 ILE A 201      -6.937  45.677  32.391  1.00 97.68           H  
ATOM   3276 HG22 ILE A 201      -6.078  45.585  30.837  1.00 97.68           H  
ATOM   3277 HG23 ILE A 201      -5.301  46.345  32.196  1.00 97.68           H  
ATOM   3278  CD1 ILE A 201      -8.135  46.576  29.265  1.00 97.68           C  
ATOM   3279 HD11 ILE A 201      -7.516  47.144  28.571  1.00 97.68           H  
ATOM   3280 HD12 ILE A 201      -7.728  45.573  29.395  1.00 97.68           H  
ATOM   3281 HD13 ILE A 201      -9.141  46.482  28.856  1.00 97.68           H  
ATOM   3282  N   VAL A 202      -4.770  49.192  33.020  1.00 97.05           N  
ATOM   3283  H   VAL A 202      -4.799  49.721  32.161  1.00 97.05           H  
ATOM   3284  CA  VAL A 202      -3.538  49.186  33.834  1.00 97.05           C  
ATOM   3285  HA  VAL A 202      -3.363  48.165  34.174  1.00 97.05           H  
ATOM   3286  C   VAL A 202      -3.679  50.006  35.115  1.00 97.05           C  
ATOM   3287  CB  VAL A 202      -2.317  49.607  32.998  1.00 97.05           C  
ATOM   3288  HB  VAL A 202      -2.524  50.540  32.474  1.00 97.05           H  
ATOM   3289  O   VAL A 202      -3.062  49.661  36.119  1.00 97.05           O  
ATOM   3290  CG1 VAL A 202      -1.053  49.805  33.846  1.00 97.05           C  
ATOM   3291 HG11 VAL A 202      -1.159  50.702  34.456  1.00 97.05           H  
ATOM   3292 HG12 VAL A 202      -0.922  48.950  34.508  1.00 97.05           H  
ATOM   3293 HG13 VAL A 202      -0.174  49.922  33.213  1.00 97.05           H  
ATOM   3294  CG2 VAL A 202      -2.026  48.507  31.967  1.00 97.05           C  
ATOM   3295 HG21 VAL A 202      -1.025  48.623  31.553  1.00 97.05           H  
ATOM   3296 HG22 VAL A 202      -2.767  48.553  31.168  1.00 97.05           H  
ATOM   3297 HG23 VAL A 202      -2.075  47.529  32.444  1.00 97.05           H  
ATOM   3298  N   GLU A 203      -4.517  51.038  35.125  1.00 97.00           N  
ATOM   3299  H   GLU A 203      -4.959  51.328  34.264  1.00 97.00           H  
ATOM   3300  CA  GLU A 203      -4.871  51.758  36.349  1.00 97.00           C  
ATOM   3301  HA  GLU A 203      -3.961  52.096  36.845  1.00 97.00           H  
ATOM   3302  C   GLU A 203      -5.618  50.844  37.332  1.00 97.00           C  
ATOM   3303  CB  GLU A 203      -5.698  52.989  35.963  1.00 97.00           C  
ATOM   3304  HB2 GLU A 203      -6.635  52.665  35.509  1.00 97.00           H  
ATOM   3305  HB3 GLU A 203      -5.133  53.564  35.228  1.00 97.00           H  
ATOM   3306  O   GLU A 203      -5.253  50.756  38.505  1.00 97.00           O  
ATOM   3307  CG  GLU A 203      -5.991  53.891  37.168  1.00 97.00           C  
ATOM   3308  HG2 GLU A 203      -6.605  53.342  37.883  1.00 97.00           H  
ATOM   3309  HG3 GLU A 203      -5.046  54.139  37.651  1.00 97.00           H  
ATOM   3310  CD  GLU A 203      -6.717  55.186  36.778  1.00 97.00           C  
ATOM   3311  OE1 GLU A 203      -6.777  56.080  37.650  1.00 97.00           O  
ATOM   3312  OE2 GLU A 203      -7.196  55.278  35.625  1.00 97.00           O  
ATOM   3313  N   LYS A 204      -6.605  50.085  36.839  1.00 96.67           N  
ATOM   3314  H   LYS A 204      -6.873  50.232  35.876  1.00 96.67           H  
ATOM   3315  CA  LYS A 204      -7.368  49.126  37.650  1.00 96.67           C  
ATOM   3316  HA  LYS A 204      -7.635  49.617  38.586  1.00 96.67           H  
ATOM   3317  C   LYS A 204      -6.560  47.879  38.034  1.00 96.67           C  
ATOM   3318  CB  LYS A 204      -8.653  48.780  36.887  1.00 96.67           C  
ATOM   3319  HB2 LYS A 204      -9.142  49.711  36.600  1.00 96.67           H  
ATOM   3320  HB3 LYS A 204      -8.401  48.232  35.979  1.00 96.67           H  
ATOM   3321  O   LYS A 204      -6.757  47.323  39.113  1.00 96.67           O  
ATOM   3322  CG  LYS A 204      -9.631  47.954  37.733  1.00 96.67           C  
ATOM   3323  HG2 LYS A 204      -9.814  48.467  38.678  1.00 96.67           H  
ATOM   3324  HG3 LYS A 204      -9.201  46.974  37.940  1.00 96.67           H  
ATOM   3325  CD  LYS A 204     -10.959  47.776  36.990  1.00 96.67           C  
ATOM   3326  HD2 LYS A 204     -10.770  47.291  36.032  1.00 96.67           H  
ATOM   3327  HD3 LYS A 204     -11.398  48.757  36.808  1.00 96.67           H  
ATOM   3328  CE  LYS A 204     -11.919  46.923  37.823  1.00 96.67           C  
ATOM   3329  HE2 LYS A 204     -12.077  47.416  38.783  1.00 96.67           H  
ATOM   3330  HE3 LYS A 204     -11.445  45.960  38.013  1.00 96.67           H  
ATOM   3331  NZ  LYS A 204     -13.213  46.727  37.123  1.00 96.67           N  
ATOM   3332  HZ1 LYS A 204     -13.071  46.237  36.251  1.00 96.67           H  
ATOM   3333  HZ2 LYS A 204     -13.852  46.185  37.686  1.00 96.67           H  
ATOM   3334  HZ3 LYS A 204     -13.645  47.617  36.916  1.00 96.67           H  
ATOM   3335  N   TYR A 205      -5.649  47.437  37.170  1.00 97.27           N  
ATOM   3336  H   TYR A 205      -5.589  47.930  36.290  1.00 97.27           H  
ATOM   3337  CA  TYR A 205      -4.808  46.250  37.338  1.00 97.27           C  
ATOM   3338  HA  TYR A 205      -4.986  45.828  38.327  1.00 97.27           H  
ATOM   3339  C   TYR A 205      -3.320  46.636  37.250  1.00 97.27           C  
ATOM   3340  CB  TYR A 205      -5.213  45.162  36.331  1.00 97.27           C  
ATOM   3341  HB2 TYR A 205      -4.580  44.288  36.486  1.00 97.27           H  
ATOM   3342  HB3 TYR A 205      -5.034  45.520  35.317  1.00 97.27           H  
ATOM   3343  O   TYR A 205      -2.644  46.319  36.263  1.00 97.27           O  
ATOM   3344  CG  TYR A 205      -6.658  44.727  36.461  1.00 97.27           C  
ATOM   3345  CD1 TYR A 205      -7.036  43.832  37.481  1.00 97.27           C  
ATOM   3346  HD1 TYR A 205      -6.292  43.427  38.151  1.00 97.27           H  
ATOM   3347  CD2 TYR A 205      -7.628  45.242  35.582  1.00 97.27           C  
ATOM   3348  HD2 TYR A 205      -7.333  45.920  34.794  1.00 97.27           H  
ATOM   3349  CE1 TYR A 205      -8.389  43.483  37.645  1.00 97.27           C  
ATOM   3350  HE1 TYR A 205      -8.678  42.820  38.446  1.00 97.27           H  
ATOM   3351  CE2 TYR A 205      -8.980  44.893  35.737  1.00 97.27           C  
ATOM   3352  HE2 TYR A 205      -9.728  45.289  35.066  1.00 97.27           H  
ATOM   3353  OH  TYR A 205     -10.676  43.774  37.000  1.00 97.27           O  
ATOM   3354  HH  TYR A 205     -10.771  43.093  37.670  1.00 97.27           H  
ATOM   3355  CZ  TYR A 205      -9.362  44.031  36.783  1.00 97.27           C  
ATOM   3356  N   PRO A 206      -2.759  47.263  38.304  1.00 96.19           N  
ATOM   3357  CA  PRO A 206      -1.425  47.878  38.281  1.00 96.19           C  
ATOM   3358  HA  PRO A 206      -1.345  48.550  37.426  1.00 96.19           H  
ATOM   3359  C   PRO A 206      -0.269  46.874  38.172  1.00 96.19           C  
ATOM   3360  CB  PRO A 206      -1.358  48.705  39.568  1.00 96.19           C  
ATOM   3361  HB2 PRO A 206      -0.344  48.797  39.958  1.00 96.19           H  
ATOM   3362  HB3 PRO A 206      -1.778  49.694  39.381  1.00 96.19           H  
ATOM   3363  O   PRO A 206       0.891  47.267  38.020  1.00 96.19           O  
ATOM   3364  CG  PRO A 206      -2.270  47.944  40.527  1.00 96.19           C  
ATOM   3365  HG2 PRO A 206      -1.747  47.075  40.926  1.00 96.19           H  
ATOM   3366  HG3 PRO A 206      -2.637  48.580  41.333  1.00 96.19           H  
ATOM   3367  CD  PRO A 206      -3.392  47.498  39.597  1.00 96.19           C  
ATOM   3368  HD2 PRO A 206      -4.124  48.300  39.500  1.00 96.19           H  
ATOM   3369  HD3 PRO A 206      -3.865  46.600  39.993  1.00 96.19           H  
ATOM   3370  N   ASN A 207      -0.568  45.575  38.223  1.00 96.68           N  
ATOM   3371  H   ASN A 207      -1.542  45.335  38.338  1.00 96.68           H  
ATOM   3372  CA  ASN A 207       0.381  44.492  37.975  1.00 96.68           C  
ATOM   3373  HA  ASN A 207       1.307  44.707  38.508  1.00 96.68           H  
ATOM   3374  C   ASN A 207       0.781  44.347  36.501  1.00 96.68           C  
ATOM   3375  CB  ASN A 207      -0.214  43.182  38.522  1.00 96.68           C  
ATOM   3376  HB2 ASN A 207      -1.257  43.084  38.221  1.00 96.68           H  
ATOM   3377  HB3 ASN A 207       0.334  42.336  38.107  1.00 96.68           H  
ATOM   3378  O   ASN A 207       1.720  43.607  36.218  1.00 96.68           O  
ATOM   3379  CG  ASN A 207      -0.103  43.084  40.029  1.00 96.68           C  
ATOM   3380  ND2 ASN A 207      -0.694  42.079  40.625  1.00 96.68           N  
ATOM   3381 HD21 ASN A 207      -0.455  41.932  41.595  1.00 96.68           H  
ATOM   3382 HD22 ASN A 207      -1.192  41.371  40.104  1.00 96.68           H  
ATOM   3383  OD1 ASN A 207       0.536  43.895  40.680  1.00 96.68           O  
ATOM   3384  N   TYR A 208       0.113  45.035  35.574  1.00 97.68           N  
ATOM   3385  H   TYR A 208      -0.654  45.628  35.858  1.00 97.68           H  
ATOM   3386  CA  TYR A 208       0.392  44.935  34.144  1.00 97.68           C  
ATOM   3387  HA  TYR A 208       1.090  44.117  33.970  1.00 97.68           H  
ATOM   3388  C   TYR A 208       1.056  46.192  33.595  1.00 97.68           C  
ATOM   3389  CB  TYR A 208      -0.889  44.580  33.379  1.00 97.68           C  
ATOM   3390  HB2 TYR A 208      -0.698  44.646  32.308  1.00 97.68           H  
ATOM   3391  HB3 TYR A 208      -1.670  45.300  33.620  1.00 97.68           H  
ATOM   3392  O   TYR A 208       0.922  47.299  34.111  1.00 97.68           O  
ATOM   3393  CG  TYR A 208      -1.373  43.182  33.696  1.00 97.68           C  
ATOM   3394  CD1 TYR A 208      -1.002  42.100  32.875  1.00 97.68           C  
ATOM   3395  HD1 TYR A 208      -0.393  42.259  31.997  1.00 97.68           H  
ATOM   3396  CD2 TYR A 208      -2.159  42.966  34.842  1.00 97.68           C  
ATOM   3397  HD2 TYR A 208      -2.454  43.805  35.455  1.00 97.68           H  
ATOM   3398  CE1 TYR A 208      -1.434  40.801  33.197  1.00 97.68           C  
ATOM   3399  HE1 TYR A 208      -1.177  39.964  32.565  1.00 97.68           H  
ATOM   3400  CE2 TYR A 208      -2.572  41.667  35.182  1.00 97.68           C  
ATOM   3401  HE2 TYR A 208      -3.194  41.504  36.049  1.00 97.68           H  
ATOM   3402  OH  TYR A 208      -2.671  39.357  34.680  1.00 97.68           O  
ATOM   3403  HH  TYR A 208      -3.216  39.385  35.469  1.00 97.68           H  
ATOM   3404  CZ  TYR A 208      -2.214  40.586  34.354  1.00 97.68           C  
ATOM   3405  N   MET A 209       1.771  46.016  32.494  1.00 96.52           N  
ATOM   3406  H   MET A 209       1.911  45.068  32.173  1.00 96.52           H  
ATOM   3407  CA  MET A 209       2.139  47.083  31.575  1.00 96.52           C  
ATOM   3408  HA  MET A 209       1.665  48.016  31.878  1.00 96.52           H  
ATOM   3409  C   MET A 209       1.627  46.713  30.193  1.00 96.52           C  
ATOM   3410  CB  MET A 209       3.658  47.269  31.555  1.00 96.52           C  
ATOM   3411  HB2 MET A 209       3.907  47.996  30.781  1.00 96.52           H  
ATOM   3412  HB3 MET A 209       4.144  46.323  31.315  1.00 96.52           H  
ATOM   3413  O   MET A 209       1.525  45.533  29.880  1.00 96.52           O  
ATOM   3414  CG  MET A 209       4.179  47.782  32.898  1.00 96.52           C  
ATOM   3415  HG2 MET A 209       3.961  47.035  33.662  1.00 96.52           H  
ATOM   3416  HG3 MET A 209       3.651  48.698  33.162  1.00 96.52           H  
ATOM   3417  SD  MET A 209       5.959  48.101  32.933  1.00 96.52           S  
ATOM   3418  CE  MET A 209       6.148  49.466  31.758  1.00 96.52           C  
ATOM   3419  HE1 MET A 209       5.854  49.143  30.760  1.00 96.52           H  
ATOM   3420  HE2 MET A 209       5.545  50.314  32.082  1.00 96.52           H  
ATOM   3421  HE3 MET A 209       7.197  49.764  31.734  1.00 96.52           H  
ATOM   3422  N   PHE A 210       1.342  47.704  29.350  1.00 96.48           N  
ATOM   3423  H   PHE A 210       1.384  48.664  29.662  1.00 96.48           H  
ATOM   3424  CA  PHE A 210       0.925  47.448  27.974  1.00 96.48           C  
ATOM   3425  HA  PHE A 210       1.011  46.375  27.801  1.00 96.48           H  
ATOM   3426  C   PHE A 210       1.828  48.124  26.944  1.00 96.48           C  
ATOM   3427  CB  PHE A 210      -0.556  47.780  27.777  1.00 96.48           C  
ATOM   3428  HB2 PHE A 210      -1.117  47.389  28.626  1.00 96.48           H  
ATOM   3429  HB3 PHE A 210      -0.915  47.261  26.888  1.00 96.48           H  
ATOM   3430  O   PHE A 210       2.488  49.127  27.239  1.00 96.48           O  
ATOM   3431  CG  PHE A 210      -0.856  49.255  27.638  1.00 96.48           C  
ATOM   3432  CD1 PHE A 210      -0.898  50.070  28.781  1.00 96.48           C  
ATOM   3433  HD1 PHE A 210      -0.731  49.640  29.757  1.00 96.48           H  
ATOM   3434  CD2 PHE A 210      -1.119  49.814  26.375  1.00 96.48           C  
ATOM   3435  HD2 PHE A 210      -1.131  49.189  25.493  1.00 96.48           H  
ATOM   3436  CE1 PHE A 210      -1.203  51.434  28.675  1.00 96.48           C  
ATOM   3437  HE1 PHE A 210      -1.282  52.040  29.566  1.00 96.48           H  
ATOM   3438  CE2 PHE A 210      -1.435  51.180  26.275  1.00 96.48           C  
ATOM   3439  HE2 PHE A 210      -1.716  51.613  25.326  1.00 96.48           H  
ATOM   3440  CZ  PHE A 210      -1.471  51.992  27.417  1.00 96.48           C  
ATOM   3441  HZ  PHE A 210      -1.753  53.031  27.331  1.00 96.48           H  
ATOM   3442  N   SER A 211       1.840  47.571  25.738  1.00 95.73           N  
ATOM   3443  H   SER A 211       1.331  46.707  25.624  1.00 95.73           H  
ATOM   3444  CA  SER A 211       2.403  48.165  24.530  1.00 95.73           C  
ATOM   3445  HA  SER A 211       2.758  49.172  24.747  1.00 95.73           H  
ATOM   3446  C   SER A 211       1.319  48.244  23.464  1.00 95.73           C  
ATOM   3447  CB  SER A 211       3.576  47.327  24.022  1.00 95.73           C  
ATOM   3448  HB2 SER A 211       4.232  47.086  24.859  1.00 95.73           H  
ATOM   3449  HB3 SER A 211       3.212  46.403  23.572  1.00 95.73           H  
ATOM   3450  O   SER A 211       0.496  47.334  23.370  1.00 95.73           O  
ATOM   3451  OG  SER A 211       4.310  48.076  23.079  1.00 95.73           O  
ATOM   3452  HG  SER A 211       4.748  48.764  23.585  1.00 95.73           H  
ATOM   3453  N   LEU A 212       1.320  49.319  22.675  1.00 94.88           N  
ATOM   3454  H   LEU A 212       2.105  49.953  22.733  1.00 94.88           H  
ATOM   3455  CA  LEU A 212       0.448  49.463  21.512  1.00 94.88           C  
ATOM   3456  HA  LEU A 212      -0.278  48.650  21.498  1.00 94.88           H  
ATOM   3457  C   LEU A 212       1.275  49.348  20.244  1.00 94.88           C  
ATOM   3458  CB  LEU A 212      -0.324  50.790  21.520  1.00 94.88           C  
ATOM   3459  HB2 LEU A 212      -0.852  50.889  20.571  1.00 94.88           H  
ATOM   3460  HB3 LEU A 212       0.392  51.610  21.585  1.00 94.88           H  
ATOM   3461  O   LEU A 212       2.331  49.964  20.110  1.00 94.88           O  
ATOM   3462  CG  LEU A 212      -1.348  50.912  22.651  1.00 94.88           C  
ATOM   3463  HG  LEU A 212      -0.829  50.754  23.596  1.00 94.88           H  
ATOM   3464  CD1 LEU A 212      -1.954  52.314  22.634  1.00 94.88           C  
ATOM   3465 HD11 LEU A 212      -2.466  52.483  21.686  1.00 94.88           H  
ATOM   3466 HD12 LEU A 212      -1.182  53.073  22.763  1.00 94.88           H  
ATOM   3467 HD13 LEU A 212      -2.690  52.403  23.433  1.00 94.88           H  
ATOM   3468  CD2 LEU A 212      -2.483  49.900  22.547  1.00 94.88           C  
ATOM   3469 HD21 LEU A 212      -2.971  49.984  21.575  1.00 94.88           H  
ATOM   3470 HD22 LEU A 212      -2.100  48.887  22.673  1.00 94.88           H  
ATOM   3471 HD23 LEU A 212      -3.224  50.082  23.326  1.00 94.88           H  
ATOM   3472  N   THR A 213       0.758  48.567  19.314  1.00 91.75           N  
ATOM   3473  H   THR A 213      -0.119  48.109  19.518  1.00 91.75           H  
ATOM   3474  CA  THR A 213       1.307  48.363  17.980  1.00 91.75           C  
ATOM   3475  HA  THR A 213       1.774  49.284  17.631  1.00 91.75           H  
ATOM   3476  C   THR A 213       0.144  48.047  17.035  1.00 91.75           C  
ATOM   3477  CB  THR A 213       2.398  47.281  18.051  1.00 91.75           C  
ATOM   3478  HB  THR A 213       3.145  47.604  18.777  1.00 91.75           H  
ATOM   3479  O   THR A 213      -1.016  48.265  17.381  1.00 91.75           O  
ATOM   3480  CG2 THR A 213       1.892  45.906  18.486  1.00 91.75           C  
ATOM   3481 HG21 THR A 213       1.197  45.508  17.746  1.00 91.75           H  
ATOM   3482 HG22 THR A 213       2.738  45.230  18.601  1.00 91.75           H  
ATOM   3483 HG23 THR A 213       1.383  45.979  19.447  1.00 91.75           H  
ATOM   3484  OG1 THR A 213       3.047  47.155  16.808  1.00 91.75           O  
ATOM   3485  HG1 THR A 213       3.713  46.470  16.907  1.00 91.75           H  
ATOM   3486  N   GLY A 214       0.408  47.562  15.830  1.00 91.71           N  
ATOM   3487  H   GLY A 214       1.369  47.397  15.567  1.00 91.71           H  
ATOM   3488  CA  GLY A 214      -0.647  47.137  14.923  1.00 91.71           C  
ATOM   3489  HA2 GLY A 214      -1.271  46.392  15.415  1.00 91.71           H  
ATOM   3490  HA3 GLY A 214      -1.283  47.988  14.679  1.00 91.71           H  
ATOM   3491  C   GLY A 214      -0.114  46.534  13.638  1.00 91.71           C  
ATOM   3492  O   GLY A 214       1.094  46.384  13.454  1.00 91.71           O  
ATOM   3493  N   VAL A 215      -1.041  46.167  12.760  1.00 91.57           N  
ATOM   3494  H   VAL A 215      -2.003  46.384  12.977  1.00 91.57           H  
ATOM   3495  CA  VAL A 215      -0.753  45.527  11.473  1.00 91.57           C  
ATOM   3496  HA  VAL A 215       0.285  45.729  11.210  1.00 91.57           H  
ATOM   3497  C   VAL A 215      -1.609  46.112  10.352  1.00 91.57           C  
ATOM   3498  CB  VAL A 215      -0.919  44.001  11.541  1.00 91.57           C  
ATOM   3499  HB  VAL A 215      -0.733  43.606  10.542  1.00 91.57           H  
ATOM   3500  O   VAL A 215      -2.667  46.697  10.589  1.00 91.57           O  
ATOM   3501  CG1 VAL A 215       0.095  43.344  12.482  1.00 91.57           C  
ATOM   3502 HG11 VAL A 215      -0.002  42.260  12.429  1.00 91.57           H  
ATOM   3503 HG12 VAL A 215      -0.071  43.666  13.510  1.00 91.57           H  
ATOM   3504 HG13 VAL A 215       1.107  43.622  12.186  1.00 91.57           H  
ATOM   3505  CG2 VAL A 215      -2.327  43.571  11.950  1.00 91.57           C  
ATOM   3506 HG21 VAL A 215      -2.370  42.482  11.925  1.00 91.57           H  
ATOM   3507 HG22 VAL A 215      -3.064  43.968  11.252  1.00 91.57           H  
ATOM   3508 HG23 VAL A 215      -2.559  43.918  12.957  1.00 91.57           H  
ATOM   3509  N   GLY A 216      -1.149  45.940   9.112  1.00 89.72           N  
ATOM   3510  H   GLY A 216      -0.358  45.330   8.966  1.00 89.72           H  
ATOM   3511  CA  GLY A 216      -1.698  46.625   7.945  1.00 89.72           C  
ATOM   3512  HA2 GLY A 216      -1.310  46.165   7.037  1.00 89.72           H  
ATOM   3513  HA3 GLY A 216      -2.785  46.546   7.942  1.00 89.72           H  
ATOM   3514  C   GLY A 216      -1.315  48.102   7.956  1.00 89.72           C  
ATOM   3515  O   GLY A 216      -2.146  48.954   8.250  1.00 89.72           O  
ATOM   3516  N   ASN A 217      -0.051  48.413   7.669  1.00 88.78           N  
ATOM   3517  H   ASN A 217       0.596  47.677   7.424  1.00 88.78           H  
ATOM   3518  CA  ASN A 217       0.432  49.796   7.682  1.00 88.78           C  
ATOM   3519  HA  ASN A 217       0.194  50.219   8.658  1.00 88.78           H  
ATOM   3520  C   ASN A 217      -0.271  50.649   6.610  1.00 88.78           C  
ATOM   3521  CB  ASN A 217       1.957  49.805   7.499  1.00 88.78           C  
ATOM   3522  HB2 ASN A 217       2.222  49.220   6.618  1.00 88.78           H  
ATOM   3523  HB3 ASN A 217       2.300  50.827   7.340  1.00 88.78           H  
ATOM   3524  O   ASN A 217      -0.583  50.133   5.535  1.00 88.78           O  
ATOM   3525  CG  ASN A 217       2.684  49.266   8.716  1.00 88.78           C  
ATOM   3526  ND2 ASN A 217       3.822  48.643   8.527  1.00 88.78           N  
ATOM   3527 HD21 ASN A 217       4.192  48.525   7.595  1.00 88.78           H  
ATOM   3528 HD22 ASN A 217       4.290  48.314   9.359  1.00 88.78           H  
ATOM   3529  OD1 ASN A 217       2.241  49.384   9.844  1.00 88.78           O  
ATOM   3530  N   PRO A 218      -0.515  51.943   6.855  1.00 88.50           N  
ATOM   3531  CA  PRO A 218      -1.077  52.835   5.850  1.00 88.50           C  
ATOM   3532  HA  PRO A 218      -1.979  52.389   5.431  1.00 88.50           H  
ATOM   3533  C   PRO A 218      -0.068  53.101   4.716  1.00 88.50           C  
ATOM   3534  CB  PRO A 218      -1.446  54.115   6.607  1.00 88.50           C  
ATOM   3535  HB2 PRO A 218      -1.383  55.004   5.979  1.00 88.50           H  
ATOM   3536  HB3 PRO A 218      -2.443  54.032   7.039  1.00 88.50           H  
ATOM   3537  O   PRO A 218       1.133  52.866   4.874  1.00 88.50           O  
ATOM   3538  CG  PRO A 218      -0.409  54.146   7.726  1.00 88.50           C  
ATOM   3539  HG2 PRO A 218      -0.749  54.721   8.587  1.00 88.50           H  
ATOM   3540  HG3 PRO A 218       0.521  54.552   7.327  1.00 88.50           H  
ATOM   3541  CD  PRO A 218      -0.181  52.676   8.063  1.00 88.50           C  
ATOM   3542  HD2 PRO A 218      -0.844  52.359   8.869  1.00 88.50           H  
ATOM   3543  HD3 PRO A 218       0.858  52.521   8.352  1.00 88.50           H  
ATOM   3544  N   PRO A 219      -0.527  53.608   3.560  1.00 86.32           N  
ATOM   3545  CA  PRO A 219       0.361  54.191   2.557  1.00 86.32           C  
ATOM   3546  HA  PRO A 219       1.037  53.419   2.189  1.00 86.32           H  
ATOM   3547  C   PRO A 219       1.168  55.358   3.151  1.00 86.32           C  
ATOM   3548  CB  PRO A 219      -0.556  54.670   1.423  1.00 86.32           C  
ATOM   3549  HB2 PRO A 219      -0.725  55.744   1.505  1.00 86.32           H  
ATOM   3550  HB3 PRO A 219      -0.143  54.431   0.443  1.00 86.32           H  
ATOM   3551  O   PRO A 219       0.673  56.042   4.045  1.00 86.32           O  
ATOM   3552  CG  PRO A 219      -1.879  53.941   1.665  1.00 86.32           C  
ATOM   3553  HG2 PRO A 219      -1.847  52.959   1.192  1.00 86.32           H  
ATOM   3554  HG3 PRO A 219      -2.732  54.518   1.308  1.00 86.32           H  
ATOM   3555  CD  PRO A 219      -1.916  53.769   3.176  1.00 86.32           C  
ATOM   3556  HD2 PRO A 219      -2.519  52.900   3.437  1.00 86.32           H  
ATOM   3557  HD3 PRO A 219      -2.319  54.669   3.641  1.00 86.32           H  
ATOM   3558  N   LYS A 220       2.364  55.639   2.610  1.00 84.19           N  
ATOM   3559  H   LYS A 220       2.707  55.027   1.884  1.00 84.19           H  
ATOM   3560  CA  LYS A 220       3.269  56.705   3.105  1.00 84.19           C  
ATOM   3561  HA  LYS A 220       3.630  56.441   4.099  1.00 84.19           H  
ATOM   3562  C   LYS A 220       2.598  58.077   3.265  1.00 84.19           C  
ATOM   3563  CB  LYS A 220       4.481  56.857   2.174  1.00 84.19           C  
ATOM   3564  HB2 LYS A 220       4.150  56.907   1.137  1.00 84.19           H  
ATOM   3565  HB3 LYS A 220       4.972  57.799   2.418  1.00 84.19           H  
ATOM   3566  O   LYS A 220       2.881  58.802   4.206  1.00 84.19           O  
ATOM   3567  CG  LYS A 220       5.511  55.734   2.349  1.00 84.19           C  
ATOM   3568  HG2 LYS A 220       5.790  55.665   3.400  1.00 84.19           H  
ATOM   3569  HG3 LYS A 220       5.082  54.784   2.030  1.00 84.19           H  
ATOM   3570  CD  LYS A 220       6.760  56.047   1.517  1.00 84.19           C  
ATOM   3571  HD2 LYS A 220       6.496  56.054   0.459  1.00 84.19           H  
ATOM   3572  HD3 LYS A 220       7.130  57.032   1.799  1.00 84.19           H  
ATOM   3573  CE  LYS A 220       7.849  55.006   1.783  1.00 84.19           C  
ATOM   3574  HE2 LYS A 220       8.041  54.988   2.856  1.00 84.19           H  
ATOM   3575  HE3 LYS A 220       7.477  54.024   1.492  1.00 84.19           H  
ATOM   3576  NZ  LYS A 220       9.092  55.339   1.045  1.00 84.19           N  
ATOM   3577  HZ1 LYS A 220       9.813  54.659   1.240  1.00 84.19           H  
ATOM   3578  HZ2 LYS A 220       8.918  55.369   0.051  1.00 84.19           H  
ATOM   3579  HZ3 LYS A 220       9.424  56.246   1.339  1.00 84.19           H  
ATOM   3580  N   GLU A 221       1.683  58.423   2.362  1.00 84.14           N  
ATOM   3581  H   GLU A 221       1.512  57.794   1.590  1.00 84.14           H  
ATOM   3582  CA  GLU A 221       0.941  59.696   2.384  1.00 84.14           C  
ATOM   3583  HA  GLU A 221       1.639  60.528   2.466  1.00 84.14           H  
ATOM   3584  C   GLU A 221      -0.041  59.817   3.567  1.00 84.14           C  
ATOM   3585  CB  GLU A 221       0.169  59.825   1.063  1.00 84.14           C  
ATOM   3586  HB2 GLU A 221      -0.468  58.947   0.959  1.00 84.14           H  
ATOM   3587  HB3 GLU A 221      -0.465  60.711   1.102  1.00 84.14           H  
ATOM   3588  O   GLU A 221      -0.492  60.913   3.882  1.00 84.14           O  
ATOM   3589  CG  GLU A 221       1.084  59.929  -0.168  1.00 84.14           C  
ATOM   3590  HG2 GLU A 221       1.606  60.885  -0.140  1.00 84.14           H  
ATOM   3591  HG3 GLU A 221       1.833  59.138  -0.128  1.00 84.14           H  
ATOM   3592  CD  GLU A 221       0.316  59.794  -1.493  1.00 84.14           C  
ATOM   3593  OE1 GLU A 221       1.004  59.577  -2.514  1.00 84.14           O  
ATOM   3594  OE2 GLU A 221      -0.938  59.823  -1.473  1.00 84.14           O  
ATOM   3595  N   TYR A 222      -0.366  58.701   4.228  1.00 89.00           N  
ATOM   3596  H   TYR A 222       0.104  57.846   3.970  1.00 89.00           H  
ATOM   3597  CA  TYR A 222      -1.368  58.603   5.291  1.00 89.00           C  
ATOM   3598  HA  TYR A 222      -1.694  59.609   5.557  1.00 89.00           H  
ATOM   3599  C   TYR A 222      -0.797  57.993   6.582  1.00 89.00           C  
ATOM   3600  CB  TYR A 222      -2.602  57.842   4.775  1.00 89.00           C  
ATOM   3601  HB2 TYR A 222      -3.304  57.737   5.602  1.00 89.00           H  
ATOM   3602  HB3 TYR A 222      -2.302  56.844   4.458  1.00 89.00           H  
ATOM   3603  O   TYR A 222      -1.532  57.411   7.373  1.00 89.00           O  
ATOM   3604  CG  TYR A 222      -3.345  58.531   3.648  1.00 89.00           C  
ATOM   3605  CD1 TYR A 222      -4.358  59.459   3.954  1.00 89.00           C  
ATOM   3606  HD1 TYR A 222      -4.625  59.641   4.985  1.00 89.00           H  
ATOM   3607  CD2 TYR A 222      -2.983  58.300   2.307  1.00 89.00           C  
ATOM   3608  HD2 TYR A 222      -2.181  57.614   2.077  1.00 89.00           H  
ATOM   3609  CE1 TYR A 222      -4.980  60.191   2.928  1.00 89.00           C  
ATOM   3610  HE1 TYR A 222      -5.727  60.930   3.175  1.00 89.00           H  
ATOM   3611  CE2 TYR A 222      -3.588  59.045   1.276  1.00 89.00           C  
ATOM   3612  HE2 TYR A 222      -3.223  58.968   0.262  1.00 89.00           H  
ATOM   3613  OH  TYR A 222      -5.114  60.782   0.619  1.00 89.00           O  
ATOM   3614  HH  TYR A 222      -5.582  61.527   1.002  1.00 89.00           H  
ATOM   3615  CZ  TYR A 222      -4.574  60.003   1.591  1.00 89.00           C  
ATOM   3616  N   GLU A 223       0.508  58.113   6.843  1.00 87.85           N  
ATOM   3617  H   GLU A 223       1.103  58.553   6.156  1.00 87.85           H  
ATOM   3618  CA  GLU A 223       1.136  57.543   8.051  1.00 87.85           C  
ATOM   3619  HA  GLU A 223       1.020  56.459   8.036  1.00 87.85           H  
ATOM   3620  C   GLU A 223       0.485  58.010   9.366  1.00 87.85           C  
ATOM   3621  CB  GLU A 223       2.641  57.849   8.052  1.00 87.85           C  
ATOM   3622  HB2 GLU A 223       3.033  57.691   9.057  1.00 87.85           H  
ATOM   3623  HB3 GLU A 223       2.801  58.890   7.771  1.00 87.85           H  
ATOM   3624  O   GLU A 223       0.435  57.255  10.341  1.00 87.85           O  
ATOM   3625  CG  GLU A 223       3.387  56.912   7.089  1.00 87.85           C  
ATOM   3626  HG2 GLU A 223       2.926  56.985   6.104  1.00 87.85           H  
ATOM   3627  HG3 GLU A 223       3.252  55.887   7.434  1.00 87.85           H  
ATOM   3628  CD  GLU A 223       4.895  57.200   6.973  1.00 87.85           C  
ATOM   3629  OE1 GLU A 223       5.531  56.563   6.097  1.00 87.85           O  
ATOM   3630  OE2 GLU A 223       5.416  58.012   7.771  1.00 87.85           O  
ATOM   3631  N   SER A 224      -0.096  59.214   9.379  1.00 90.35           N  
ATOM   3632  H   SER A 224      -0.096  59.752   8.524  1.00 90.35           H  
ATOM   3633  CA  SER A 224      -0.747  59.792  10.554  1.00 90.35           C  
ATOM   3634  HA  SER A 224      -0.025  59.789  11.370  1.00 90.35           H  
ATOM   3635  C   SER A 224      -1.972  59.015  11.040  1.00 90.35           C  
ATOM   3636  CB  SER A 224      -1.140  61.247  10.289  1.00 90.35           C  
ATOM   3637  HB2 SER A 224      -1.589  61.671  11.188  1.00 90.35           H  
ATOM   3638  HB3 SER A 224      -0.248  61.821  10.036  1.00 90.35           H  
ATOM   3639  O   SER A 224      -2.243  59.087  12.237  1.00 90.35           O  
ATOM   3640  OG  SER A 224      -2.064  61.317   9.220  1.00 90.35           O  
ATOM   3641  HG  SER A 224      -2.316  62.233   9.082  1.00 90.35           H  
ATOM   3642  N   VAL A 225      -2.677  58.248  10.190  1.00 92.75           N  
ATOM   3643  H   VAL A 225      -2.386  58.204   9.224  1.00 92.75           H  
ATOM   3644  CA  VAL A 225      -3.861  57.465  10.615  1.00 92.75           C  
ATOM   3645  HA  VAL A 225      -4.419  58.072  11.328  1.00 92.75           H  
ATOM   3646  C   VAL A 225      -3.497  56.181  11.368  1.00 92.75           C  
ATOM   3647  CB  VAL A 225      -4.847  57.147   9.470  1.00 92.75           C  
ATOM   3648  HB  VAL A 225      -5.714  56.670   9.929  1.00 92.75           H  
ATOM   3649  O   VAL A 225      -4.339  55.613  12.058  1.00 92.75           O  
ATOM   3650  CG1 VAL A 225      -5.346  58.417   8.770  1.00 92.75           C  
ATOM   3651 HG11 VAL A 225      -5.789  59.086   9.508  1.00 92.75           H  
ATOM   3652 HG12 VAL A 225      -4.525  58.927   8.266  1.00 92.75           H  
ATOM   3653 HG13 VAL A 225      -6.113  58.153   8.042  1.00 92.75           H  
ATOM   3654  CG2 VAL A 225      -4.325  56.179   8.405  1.00 92.75           C  
ATOM   3655 HG21 VAL A 225      -3.743  56.718   7.657  1.00 92.75           H  
ATOM   3656 HG22 VAL A 225      -5.178  55.721   7.905  1.00 92.75           H  
ATOM   3657 HG23 VAL A 225      -3.721  55.386   8.846  1.00 92.75           H  
ATOM   3658  N   GLY A 226      -2.240  55.731  11.291  1.00 91.33           N  
ATOM   3659  H   GLY A 226      -1.585  56.250  10.723  1.00 91.33           H  
ATOM   3660  CA  GLY A 226      -1.788  54.484  11.910  1.00 91.33           C  
ATOM   3661  HA2 GLY A 226      -2.172  54.443  12.929  1.00 91.33           H  
ATOM   3662  HA3 GLY A 226      -0.699  54.486  11.952  1.00 91.33           H  
ATOM   3663  C   GLY A 226      -2.239  53.216  11.166  1.00 91.33           C  
ATOM   3664  O   GLY A 226      -2.714  53.299  10.039  1.00 91.33           O  
ATOM   3665  N   PRO A 227      -2.040  52.023  11.751  1.00 91.95           N  
ATOM   3666  CA  PRO A 227      -2.326  50.738  11.104  1.00 91.95           C  
ATOM   3667  HA  PRO A 227      -1.917  50.735  10.094  1.00 91.95           H  
ATOM   3668  C   PRO A 227      -3.832  50.433  11.013  1.00 91.95           C  
ATOM   3669  CB  PRO A 227      -1.576  49.704  11.950  1.00 91.95           C  
ATOM   3670  HB2 PRO A 227      -0.558  49.596  11.575  1.00 91.95           H  
ATOM   3671  HB3 PRO A 227      -2.081  48.739  11.966  1.00 91.95           H  
ATOM   3672  O   PRO A 227      -4.623  50.977  11.778  1.00 91.95           O  
ATOM   3673  CG  PRO A 227      -1.546  50.330  13.344  1.00 91.95           C  
ATOM   3674  HG2 PRO A 227      -2.478  50.108  13.864  1.00 91.95           H  
ATOM   3675  HG3 PRO A 227      -0.688  49.988  13.922  1.00 91.95           H  
ATOM   3676  CD  PRO A 227      -1.457  51.825  13.068  1.00 91.95           C  
ATOM   3677  HD2 PRO A 227      -0.412  52.133  13.053  1.00 91.95           H  
ATOM   3678  HD3 PRO A 227      -2.006  52.375  13.832  1.00 91.95           H  
ATOM   3679  N   VAL A 228      -4.236  49.530  10.109  1.00 91.82           N  
ATOM   3680  H   VAL A 228      -3.531  49.151   9.493  1.00 91.82           H  
ATOM   3681  CA  VAL A 228      -5.638  49.090   9.919  1.00 91.82           C  
ATOM   3682  HA  VAL A 228      -6.253  49.949   9.653  1.00 91.82           H  
ATOM   3683  C   VAL A 228      -6.222  48.455  11.176  1.00 91.82           C  
ATOM   3684  CB  VAL A 228      -5.734  48.028   8.805  1.00 91.82           C  
ATOM   3685  HB  VAL A 228      -5.032  47.224   9.025  1.00 91.82           H  
ATOM   3686  O   VAL A 228      -7.389  48.691  11.502  1.00 91.82           O  
ATOM   3687  CG1 VAL A 228      -7.134  47.409   8.642  1.00 91.82           C  
ATOM   3688 HG11 VAL A 228      -7.871  48.199   8.500  1.00 91.82           H  
ATOM   3689 HG12 VAL A 228      -7.399  46.818   9.519  1.00 91.82           H  
ATOM   3690 HG13 VAL A 228      -7.152  46.746   7.778  1.00 91.82           H  
ATOM   3691  CG2 VAL A 228      -5.392  48.591   7.439  1.00 91.82           C  
ATOM   3692 HG21 VAL A 228      -6.206  49.224   7.085  1.00 91.82           H  
ATOM   3693 HG22 VAL A 228      -4.471  49.172   7.467  1.00 91.82           H  
ATOM   3694 HG23 VAL A 228      -5.259  47.744   6.766  1.00 91.82           H  
ATOM   3695  N   SER A 229      -5.428  47.603  11.826  1.00 93.44           N  
ATOM   3696  H   SER A 229      -4.481  47.500  11.490  1.00 93.44           H  
ATOM   3697  CA  SER A 229      -5.773  46.885  13.051  1.00 93.44           C  
ATOM   3698  HA  SER A 229      -6.761  47.191  13.395  1.00 93.44           H  
ATOM   3699  C   SER A 229      -4.759  47.253  14.126  1.00 93.44           C  
ATOM   3700  CB  SER A 229      -5.818  45.379  12.781  1.00 93.44           C  
ATOM   3701  HB2 SER A 229      -6.632  45.166  12.089  1.00 93.44           H  
ATOM   3702  HB3 SER A 229      -4.879  45.086  12.310  1.00 93.44           H  
ATOM   3703  O   SER A 229      -3.548  47.249  13.887  1.00 93.44           O  
ATOM   3704  OG  SER A 229      -5.983  44.605  13.954  1.00 93.44           O  
ATOM   3705  HG  SER A 229      -6.893  44.564  14.255  1.00 93.44           H  
ATOM   3706  N   GLN A 230      -5.276  47.608  15.294  1.00 95.26           N  
ATOM   3707  H   GLN A 230      -6.268  47.479  15.430  1.00 95.26           H  
ATOM   3708  CA  GLN A 230      -4.515  47.964  16.480  1.00 95.26           C  
ATOM   3709  HA  GLN A 230      -3.543  48.362  16.188  1.00 95.26           H  
ATOM   3710  C   GLN A 230      -4.320  46.717  17.331  1.00 95.26           C  
ATOM   3711  CB  GLN A 230      -5.258  49.022  17.302  1.00 95.26           C  
ATOM   3712  HB2 GLN A 230      -4.546  49.457  18.003  1.00 95.26           H  
ATOM   3713  HB3 GLN A 230      -6.049  48.542  17.879  1.00 95.26           H  
ATOM   3714  O   GLN A 230      -5.219  45.885  17.421  1.00 95.26           O  
ATOM   3715  CG  GLN A 230      -5.907  50.123  16.459  1.00 95.26           C  
ATOM   3716  HG2 GLN A 230      -5.168  50.519  15.761  1.00 95.26           H  
ATOM   3717  HG3 GLN A 230      -6.755  49.706  15.916  1.00 95.26           H  
ATOM   3718  CD  GLN A 230      -6.389  51.264  17.332  1.00 95.26           C  
ATOM   3719  NE2 GLN A 230      -7.632  51.683  17.254  1.00 95.26           N  
ATOM   3720 HE21 GLN A 230      -7.919  52.424  17.878  1.00 95.26           H  
ATOM   3721 HE22 GLN A 230      -8.348  51.177  16.753  1.00 95.26           H  
ATOM   3722  OE1 GLN A 230      -5.617  51.783  18.117  1.00 95.26           O  
ATOM   3723  N   ILE A 231      -3.163  46.593  17.972  1.00 96.27           N  
ATOM   3724  H   ILE A 231      -2.477  47.327  17.868  1.00 96.27           H  
ATOM   3725  CA  ILE A 231      -2.834  45.481  18.860  1.00 96.27           C  
ATOM   3726  HA  ILE A 231      -3.744  44.912  19.050  1.00 96.27           H  
ATOM   3727  C   ILE A 231      -2.339  46.044  20.190  1.00 96.27           C  
ATOM   3728  CB  ILE A 231      -1.812  44.523  18.206  1.00 96.27           C  
ATOM   3729  HB  ILE A 231      -0.924  45.105  17.959  1.00 96.27           H  
ATOM   3730  O   ILE A 231      -1.386  46.825  20.220  1.00 96.27           O  
ATOM   3731  CG1 ILE A 231      -2.368  43.913  16.897  1.00 96.27           C  
ATOM   3732 HG12 ILE A 231      -3.233  43.294  17.133  1.00 96.27           H  
ATOM   3733 HG13 ILE A 231      -2.698  44.710  16.231  1.00 96.27           H  
ATOM   3734  CG2 ILE A 231      -1.408  43.402  19.186  1.00 96.27           C  
ATOM   3735 HG21 ILE A 231      -2.281  42.802  19.442  1.00 96.27           H  
ATOM   3736 HG22 ILE A 231      -0.986  43.820  20.101  1.00 96.27           H  
ATOM   3737 HG23 ILE A 231      -0.646  42.759  18.746  1.00 96.27           H  
ATOM   3738  CD1 ILE A 231      -1.360  43.066  16.110  1.00 96.27           C  
ATOM   3739 HD11 ILE A 231      -1.797  42.792  15.149  1.00 96.27           H  
ATOM   3740 HD12 ILE A 231      -0.448  43.638  15.938  1.00 96.27           H  
ATOM   3741 HD13 ILE A 231      -1.123  42.148  16.648  1.00 96.27           H  
ATOM   3742  N   ALA A 232      -2.958  45.611  21.286  1.00 97.82           N  
ATOM   3743  H   ALA A 232      -3.692  44.927  21.168  1.00 97.82           H  
ATOM   3744  CA  ALA A 232      -2.481  45.854  22.640  1.00 97.82           C  
ATOM   3745  HA  ALA A 232      -1.705  46.619  22.611  1.00 97.82           H  
ATOM   3746  C   ALA A 232      -1.869  44.578  23.216  1.00 97.82           C  
ATOM   3747  CB  ALA A 232      -3.610  46.392  23.521  1.00 97.82           C  
ATOM   3748  HB1 ALA A 232      -3.969  47.342  23.124  1.00 97.82           H  
ATOM   3749  HB2 ALA A 232      -4.432  45.678  23.558  1.00 97.82           H  
ATOM   3750  HB3 ALA A 232      -3.236  46.562  24.530  1.00 97.82           H  
ATOM   3751  O   ALA A 232      -2.487  43.514  23.201  1.00 97.82           O  
ATOM   3752  N   ILE A 233      -0.654  44.701  23.743  1.00 97.79           N  
ATOM   3753  H   ILE A 233      -0.215  45.609  23.695  1.00 97.79           H  
ATOM   3754  CA  ILE A 233       0.087  43.609  24.375  1.00 97.79           C  
ATOM   3755  HA  ILE A 233      -0.474  42.678  24.289  1.00 97.79           H  
ATOM   3756  C   ILE A 233       0.240  43.963  25.843  1.00 97.79           C  
ATOM   3757  CB  ILE A 233       1.469  43.405  23.716  1.00 97.79           C  
ATOM   3758  HB  ILE A 233       2.095  44.266  23.950  1.00 97.79           H  
ATOM   3759  O   ILE A 233       1.018  44.859  26.163  1.00 97.79           O  
ATOM   3760  CG1 ILE A 233       1.372  43.305  22.180  1.00 97.79           C  
ATOM   3761 HG12 ILE A 233       0.763  44.117  21.781  1.00 97.79           H  
ATOM   3762 HG13 ILE A 233       0.900  42.362  21.904  1.00 97.79           H  
ATOM   3763  CG2 ILE A 233       2.126  42.141  24.308  1.00 97.79           C  
ATOM   3764 HG21 ILE A 233       3.143  42.019  23.936  1.00 97.79           H  
ATOM   3765 HG22 ILE A 233       1.541  41.261  24.042  1.00 97.79           H  
ATOM   3766 HG23 ILE A 233       2.174  42.202  25.395  1.00 97.79           H  
ATOM   3767  CD1 ILE A 233       2.736  43.435  21.506  1.00 97.79           C  
ATOM   3768 HD11 ILE A 233       3.394  42.620  21.807  1.00 97.79           H  
ATOM   3769 HD12 ILE A 233       3.193  44.387  21.778  1.00 97.79           H  
ATOM   3770 HD13 ILE A 233       2.600  43.409  20.424  1.00 97.79           H  
ATOM   3771  N   PHE A 234      -0.482  43.284  26.725  1.00 98.33           N  
ATOM   3772  H   PHE A 234      -1.059  42.528  26.387  1.00 98.33           H  
ATOM   3773  CA  PHE A 234      -0.322  43.423  28.166  1.00 98.33           C  
ATOM   3774  HA  PHE A 234       0.119  44.397  28.376  1.00 98.33           H  
ATOM   3775  C   PHE A 234       0.614  42.339  28.677  1.00 98.33           C  
ATOM   3776  CB  PHE A 234      -1.657  43.375  28.907  1.00 98.33           C  
ATOM   3777  HB2 PHE A 234      -2.095  42.385  28.775  1.00 98.33           H  
ATOM   3778  HB3 PHE A 234      -1.454  43.487  29.972  1.00 98.33           H  
ATOM   3779  O   PHE A 234       0.443  41.163  28.372  1.00 98.33           O  
ATOM   3780  CG  PHE A 234      -2.658  44.431  28.492  1.00 98.33           C  
ATOM   3781  CD1 PHE A 234      -2.880  45.546  29.322  1.00 98.33           C  
ATOM   3782  HD1 PHE A 234      -2.348  45.644  30.257  1.00 98.33           H  
ATOM   3783  CD2 PHE A 234      -3.383  44.296  27.291  1.00 98.33           C  
ATOM   3784  HD2 PHE A 234      -3.233  43.435  26.656  1.00 98.33           H  
ATOM   3785  CE1 PHE A 234      -3.805  46.534  28.942  1.00 98.33           C  
ATOM   3786  HE1 PHE A 234      -3.990  47.386  29.579  1.00 98.33           H  
ATOM   3787  CE2 PHE A 234      -4.309  45.283  26.916  1.00 98.33           C  
ATOM   3788  HE2 PHE A 234      -4.869  45.188  25.998  1.00 98.33           H  
ATOM   3789  CZ  PHE A 234      -4.518  46.400  27.740  1.00 98.33           C  
ATOM   3790  HZ  PHE A 234      -5.247  47.143  27.454  1.00 98.33           H  
ATOM   3791  N   VAL A 235       1.590  42.738  29.477  1.00 97.52           N  
ATOM   3792  H   VAL A 235       1.653  43.720  29.702  1.00 97.52           H  
ATOM   3793  CA  VAL A 235       2.566  41.844  30.090  1.00 97.52           C  
ATOM   3794  HA  VAL A 235       2.283  40.806  29.914  1.00 97.52           H  
ATOM   3795  C   VAL A 235       2.539  42.096  31.585  1.00 97.52           C  
ATOM   3796  CB  VAL A 235       3.966  42.055  29.489  1.00 97.52           C  
ATOM   3797  HB  VAL A 235       4.286  43.082  29.664  1.00 97.52           H  
ATOM   3798  O   VAL A 235       2.576  43.248  32.033  1.00 97.52           O  
ATOM   3799  CG1 VAL A 235       4.983  41.103  30.111  1.00 97.52           C  
ATOM   3800 HG11 VAL A 235       5.944  41.188  29.602  1.00 97.52           H  
ATOM   3801 HG12 VAL A 235       5.128  41.365  31.159  1.00 97.52           H  
ATOM   3802 HG13 VAL A 235       4.633  40.073  30.036  1.00 97.52           H  
ATOM   3803  CG2 VAL A 235       3.972  41.792  27.980  1.00 97.52           C  
ATOM   3804 HG21 VAL A 235       4.961  42.008  27.574  1.00 97.52           H  
ATOM   3805 HG22 VAL A 235       3.729  40.747  27.789  1.00 97.52           H  
ATOM   3806 HG23 VAL A 235       3.241  42.428  27.480  1.00 97.52           H  
ATOM   3807  N   ARG A 236       2.429  41.022  32.359  1.00 97.22           N  
ATOM   3808  H   ARG A 236       2.401  40.112  31.922  1.00 97.22           H  
ATOM   3809  CA  ARG A 236       2.486  41.085  33.815  1.00 97.22           C  
ATOM   3810  HA  ARG A 236       1.825  41.884  34.150  1.00 97.22           H  
ATOM   3811  C   ARG A 236       3.915  41.424  34.242  1.00 97.22           C  
ATOM   3812  CB  ARG A 236       1.971  39.755  34.370  1.00 97.22           C  
ATOM   3813  HB2 ARG A 236       1.127  39.427  33.762  1.00 97.22           H  
ATOM   3814  HB3 ARG A 236       2.751  38.999  34.294  1.00 97.22           H  
ATOM   3815  O   ARG A 236       4.874  40.924  33.663  1.00 97.22           O  
ATOM   3816  CG  ARG A 236       1.475  39.892  35.812  1.00 97.22           C  
ATOM   3817  HG2 ARG A 236       2.293  40.173  36.475  1.00 97.22           H  
ATOM   3818  HG3 ARG A 236       0.715  40.672  35.850  1.00 97.22           H  
ATOM   3819  CD  ARG A 236       0.838  38.578  36.272  1.00 97.22           C  
ATOM   3820  HD2 ARG A 236       0.321  38.754  37.215  1.00 97.22           H  
ATOM   3821  HD3 ARG A 236       0.097  38.268  35.535  1.00 97.22           H  
ATOM   3822  NE  ARG A 236       1.835  37.514  36.457  1.00 97.22           N  
ATOM   3823  HE  ARG A 236       2.809  37.781  36.429  1.00 97.22           H  
ATOM   3824  NH1 ARG A 236       0.380  35.752  36.755  1.00 97.22           N  
ATOM   3825 HH11 ARG A 236      -0.404  36.286  36.407  1.00 97.22           H  
ATOM   3826 HH12 ARG A 236       0.225  34.764  36.898  1.00 97.22           H  
ATOM   3827  NH2 ARG A 236       2.561  35.428  36.958  1.00 97.22           N  
ATOM   3828 HH21 ARG A 236       2.391  34.490  37.293  1.00 97.22           H  
ATOM   3829 HH22 ARG A 236       3.473  35.849  37.064  1.00 97.22           H  
ATOM   3830  CZ  ARG A 236       1.585  36.246  36.715  1.00 97.22           C  
ATOM   3831  N   LYS A 237       4.066  42.332  35.205  1.00 94.96           N  
ATOM   3832  H   LYS A 237       3.224  42.698  35.626  1.00 94.96           H  
ATOM   3833  CA  LYS A 237       5.353  42.960  35.561  1.00 94.96           C  
ATOM   3834  HA  LYS A 237       5.739  43.499  34.696  1.00 94.96           H  
ATOM   3835  C   LYS A 237       6.460  41.962  35.923  1.00 94.96           C  
ATOM   3836  CB  LYS A 237       5.103  43.953  36.706  1.00 94.96           C  
ATOM   3837  HB2 LYS A 237       6.009  44.088  37.297  1.00 94.96           H  
ATOM   3838  HB3 LYS A 237       4.340  43.556  37.377  1.00 94.96           H  
ATOM   3839  O   LYS A 237       7.613  42.199  35.580  1.00 94.96           O  
ATOM   3840  CG  LYS A 237       4.647  45.315  36.172  1.00 94.96           C  
ATOM   3841  HG2 LYS A 237       3.781  45.191  35.520  1.00 94.96           H  
ATOM   3842  HG3 LYS A 237       5.458  45.764  35.599  1.00 94.96           H  
ATOM   3843  CD  LYS A 237       4.276  46.231  37.340  1.00 94.96           C  
ATOM   3844  HD2 LYS A 237       5.125  46.319  38.018  1.00 94.96           H  
ATOM   3845  HD3 LYS A 237       3.436  45.792  37.879  1.00 94.96           H  
ATOM   3846  CE  LYS A 237       3.887  47.614  36.815  1.00 94.96           C  
ATOM   3847  HE2 LYS A 237       3.115  47.493  36.056  1.00 94.96           H  
ATOM   3848  HE3 LYS A 237       4.763  48.066  36.350  1.00 94.96           H  
ATOM   3849  NZ  LYS A 237       3.376  48.465  37.912  1.00 94.96           N  
ATOM   3850  HZ1 LYS A 237       2.489  48.087  38.212  1.00 94.96           H  
ATOM   3851  HZ2 LYS A 237       4.004  48.466  38.703  1.00 94.96           H  
ATOM   3852  HZ3 LYS A 237       3.202  49.410  37.599  1.00 94.96           H  
ATOM   3853  N   ASP A 238       6.113  40.831  36.523  1.00 92.93           N  
ATOM   3854  H   ASP A 238       5.131  40.609  36.612  1.00 92.93           H  
ATOM   3855  CA  ASP A 238       7.050  39.753  36.855  1.00 92.93           C  
ATOM   3856  HA  ASP A 238       7.852  40.175  37.461  1.00 92.93           H  
ATOM   3857  C   ASP A 238       7.724  39.122  35.622  1.00 92.93           C  
ATOM   3858  CB  ASP A 238       6.330  38.698  37.714  1.00 92.93           C  
ATOM   3859  HB2 ASP A 238       7.044  37.914  37.966  1.00 92.93           H  
ATOM   3860  HB3 ASP A 238       6.021  39.167  38.648  1.00 92.93           H  
ATOM   3861  O   ASP A 238       8.873  38.704  35.706  1.00 92.93           O  
ATOM   3862  CG  ASP A 238       5.092  38.057  37.069  1.00 92.93           C  
ATOM   3863  OD1 ASP A 238       4.395  38.710  36.259  1.00 92.93           O  
ATOM   3864  OD2 ASP A 238       4.722  36.933  37.465  1.00 92.93           O  
ATOM   3865  N   MET A 239       7.075  39.142  34.454  1.00 92.17           N  
ATOM   3866  H   MET A 239       6.133  39.506  34.442  1.00 92.17           H  
ATOM   3867  CA  MET A 239       7.656  38.687  33.178  1.00 92.17           C  
ATOM   3868  HA  MET A 239       8.149  37.727  33.330  1.00 92.17           H  
ATOM   3869  C   MET A 239       8.692  39.654  32.595  1.00 92.17           C  
ATOM   3870  CB  MET A 239       6.544  38.527  32.140  1.00 92.17           C  
ATOM   3871  HB2 MET A 239       6.094  39.504  31.962  1.00 92.17           H  
ATOM   3872  HB3 MET A 239       6.976  38.184  31.200  1.00 92.17           H  
ATOM   3873  O   MET A 239       9.399  39.313  31.650  1.00 92.17           O  
ATOM   3874  CG  MET A 239       5.443  37.566  32.577  1.00 92.17           C  
ATOM   3875  HG2 MET A 239       5.003  37.918  33.510  1.00 92.17           H  
ATOM   3876  HG3 MET A 239       4.658  37.591  31.821  1.00 92.17           H  
ATOM   3877  SD  MET A 239       5.993  35.859  32.801  1.00 92.17           S  
ATOM   3878  CE  MET A 239       6.444  35.480  31.098  1.00 92.17           C  
ATOM   3879  HE1 MET A 239       7.520  35.596  30.971  1.00 92.17           H  
ATOM   3880  HE2 MET A 239       5.911  36.153  30.426  1.00 92.17           H  
ATOM   3881  HE3 MET A 239       6.139  34.459  30.870  1.00 92.17           H  
ATOM   3882  N   LEU A 240       8.742  40.880  33.117  1.00 89.63           N  
ATOM   3883  H   LEU A 240       8.142  41.070  33.908  1.00 89.63           H  
ATOM   3884  CA  LEU A 240       9.712  41.914  32.760  1.00 89.63           C  
ATOM   3885  HA  LEU A 240      10.297  41.581  31.902  1.00 89.63           H  
ATOM   3886  C   LEU A 240      10.731  42.133  33.888  1.00 89.63           C  
ATOM   3887  CB  LEU A 240       8.972  43.214  32.382  1.00 89.63           C  
ATOM   3888  HB2 LEU A 240       9.710  43.980  32.144  1.00 89.63           H  
ATOM   3889  HB3 LEU A 240       8.416  43.554  33.257  1.00 89.63           H  
ATOM   3890  O   LEU A 240      11.344  43.195  33.944  1.00 89.63           O  
ATOM   3891  CG  LEU A 240       8.004  43.099  31.195  1.00 89.63           C  
ATOM   3892  HG  LEU A 240       7.245  42.349  31.417  1.00 89.63           H  
ATOM   3893  CD1 LEU A 240       7.296  44.440  30.978  1.00 89.63           C  
ATOM   3894 HD11 LEU A 240       6.582  44.353  30.159  1.00 89.63           H  
ATOM   3895 HD12 LEU A 240       6.758  44.711  31.886  1.00 89.63           H  
ATOM   3896 HD13 LEU A 240       8.029  45.215  30.752  1.00 89.63           H  
ATOM   3897  CD2 LEU A 240       8.713  42.722  29.890  1.00 89.63           C  
ATOM   3898 HD21 LEU A 240       9.106  41.709  29.975  1.00 89.63           H  
ATOM   3899 HD22 LEU A 240       9.535  43.413  29.702  1.00 89.63           H  
ATOM   3900 HD23 LEU A 240       8.002  42.749  29.065  1.00 89.63           H  
ATOM   3901  N   GLU A 241      10.867  41.165  34.802  1.00 89.27           N  
ATOM   3902  H   GLU A 241      10.346  40.310  34.672  1.00 89.27           H  
ATOM   3903  CA  GLU A 241      11.748  41.237  35.979  1.00 89.27           C  
ATOM   3904  HA  GLU A 241      11.561  40.338  36.566  1.00 89.27           H  
ATOM   3905  C   GLU A 241      11.418  42.412  36.923  1.00 89.27           C  
ATOM   3906  CB  GLU A 241      13.231  41.183  35.567  1.00 89.27           C  
ATOM   3907  HB2 GLU A 241      13.485  42.091  35.020  1.00 89.27           H  
ATOM   3908  HB3 GLU A 241      13.840  41.145  36.470  1.00 89.27           H  
ATOM   3909  O   GLU A 241      12.256  42.882  37.692  1.00 89.27           O  
ATOM   3910  CG  GLU A 241      13.575  39.954  34.706  1.00 89.27           C  
ATOM   3911  HG2 GLU A 241      13.325  39.056  35.270  1.00 89.27           H  
ATOM   3912  HG3 GLU A 241      12.967  39.963  33.801  1.00 89.27           H  
ATOM   3913  CD  GLU A 241      15.054  39.901  34.289  1.00 89.27           C  
ATOM   3914  OE1 GLU A 241      15.427  38.886  33.660  1.00 89.27           O  
ATOM   3915  OE2 GLU A 241      15.802  40.864  34.575  1.00 89.27           O  
ATOM   3916  N   MET A 242      10.172  42.895  36.895  1.00 92.66           N  
ATOM   3917  H   MET A 242       9.510  42.459  36.268  1.00 92.66           H  
ATOM   3918  CA  MET A 242       9.687  43.963  37.767  1.00 92.66           C  
ATOM   3919  HA  MET A 242      10.542  44.492  38.188  1.00 92.66           H  
ATOM   3920  C   MET A 242       8.870  43.393  38.929  1.00 92.66           C  
ATOM   3921  CB  MET A 242       8.858  44.980  36.974  1.00 92.66           C  
ATOM   3922  HB2 MET A 242       8.501  45.746  37.663  1.00 92.66           H  
ATOM   3923  HB3 MET A 242       7.992  44.479  36.541  1.00 92.66           H  
ATOM   3924  O   MET A 242       8.148  42.406  38.788  1.00 92.66           O  
ATOM   3925  CG  MET A 242       9.619  45.653  35.830  1.00 92.66           C  
ATOM   3926  HG2 MET A 242       9.991  44.880  35.157  1.00 92.66           H  
ATOM   3927  HG3 MET A 242      10.478  46.191  36.232  1.00 92.66           H  
ATOM   3928  SD  MET A 242       8.597  46.787  34.849  1.00 92.66           S  
ATOM   3929  CE  MET A 242       8.332  48.120  36.045  1.00 92.66           C  
ATOM   3930  HE1 MET A 242       9.296  48.486  36.397  1.00 92.66           H  
ATOM   3931  HE2 MET A 242       7.751  47.751  36.890  1.00 92.66           H  
ATOM   3932  HE3 MET A 242       7.793  48.935  35.561  1.00 92.66           H  
ATOM   3933  N   GLN A 243       8.914  44.065  40.082  1.00 93.07           N  
ATOM   3934  H   GLN A 243       9.516  44.872  40.161  1.00 93.07           H  
ATOM   3935  CA  GLN A 243       8.058  43.702  41.211  1.00 93.07           C  
ATOM   3936  HA  GLN A 243       8.178  42.633  41.391  1.00 93.07           H  
ATOM   3937  C   GLN A 243       6.577  43.943  40.890  1.00 93.07           C  
ATOM   3938  CB  GLN A 243       8.479  44.443  42.488  1.00 93.07           C  
ATOM   3939  HB2 GLN A 243       7.699  44.312  43.238  1.00 93.07           H  
ATOM   3940  HB3 GLN A 243       8.579  45.508  42.279  1.00 93.07           H  
ATOM   3941  O   GLN A 243       6.193  44.966  40.309  1.00 93.07           O  
ATOM   3942  CG  GLN A 243       9.795  43.892  43.062  1.00 93.07           C  
ATOM   3943  HG2 GLN A 243      10.600  44.043  42.343  1.00 93.07           H  
ATOM   3944  HG3 GLN A 243       9.688  42.821  43.234  1.00 93.07           H  
ATOM   3945  CD  GLN A 243      10.194  44.551  44.380  1.00 93.07           C  
ATOM   3946  NE2 GLN A 243      11.242  44.084  45.019  1.00 93.07           N  
ATOM   3947 HE21 GLN A 243      11.781  43.315  44.646  1.00 93.07           H  
ATOM   3948 HE22 GLN A 243      11.472  44.555  45.883  1.00 93.07           H  
ATOM   3949  OE1 GLN A 243       9.589  45.494  44.860  1.00 93.07           O  
ATOM   3950  N   LEU A 244       5.736  42.990  41.294  1.00 95.01           N  
ATOM   3951  H   LEU A 244       6.119  42.186  41.772  1.00 95.01           H  
ATOM   3952  CA  LEU A 244       4.286  43.140  41.259  1.00 95.01           C  
ATOM   3953  HA  LEU A 244       3.993  43.489  40.268  1.00 95.01           H  
ATOM   3954  C   LEU A 244       3.855  44.200  42.276  1.00 95.01           C  
ATOM   3955  CB  LEU A 244       3.606  41.792  41.542  1.00 95.01           C  
ATOM   3956  HB2 LEU A 244       2.528  41.952  41.580  1.00 95.01           H  
ATOM   3957  HB3 LEU A 244       3.922  41.446  42.526  1.00 95.01           H  
ATOM   3958  O   LEU A 244       4.394  44.270  43.376  1.00 95.01           O  
ATOM   3959  CG  LEU A 244       3.900  40.691  40.508  1.00 95.01           C  
ATOM   3960  HG  LEU A 244       4.975  40.525  40.435  1.00 95.01           H  
ATOM   3961  CD1 LEU A 244       3.238  39.397  40.964  1.00 95.01           C  
ATOM   3962 HD11 LEU A 244       3.647  39.093  41.927  1.00 95.01           H  
ATOM   3963 HD12 LEU A 244       2.165  39.567  41.059  1.00 95.01           H  
ATOM   3964 HD13 LEU A 244       3.428  38.607  40.238  1.00 95.01           H  
ATOM   3965  CD2 LEU A 244       3.344  41.033  39.125  1.00 95.01           C  
ATOM   3966 HD21 LEU A 244       3.881  41.890  38.720  1.00 95.01           H  
ATOM   3967 HD22 LEU A 244       3.508  40.187  38.457  1.00 95.01           H  
ATOM   3968 HD23 LEU A 244       2.277  41.246  39.188  1.00 95.01           H  
ATOM   3969  N   VAL A 245       2.866  45.011  41.906  1.00 94.72           N  
ATOM   3970  H   VAL A 245       2.366  44.796  41.056  1.00 94.72           H  
ATOM   3971  CA  VAL A 245       2.322  46.056  42.786  1.00 94.72           C  
ATOM   3972  HA  VAL A 245       3.144  46.568  43.287  1.00 94.72           H  
ATOM   3973  C   VAL A 245       1.457  45.430  43.874  1.00 94.72           C  
ATOM   3974  CB  VAL A 245       1.520  47.087  41.970  1.00 94.72           C  
ATOM   3975  HB  VAL A 245       0.702  46.586  41.452  1.00 94.72           H  
ATOM   3976  O   VAL A 245       1.550  45.810  45.035  1.00 94.72           O  
ATOM   3977  CG1 VAL A 245       0.929  48.191  42.852  1.00 94.72           C  
ATOM   3978 HG11 VAL A 245       0.425  48.942  42.243  1.00 94.72           H  
ATOM   3979 HG12 VAL A 245       1.717  48.669  43.433  1.00 94.72           H  
ATOM   3980 HG13 VAL A 245       0.196  47.771  43.541  1.00 94.72           H  
ATOM   3981  CG2 VAL A 245       2.425  47.746  40.919  1.00 94.72           C  
ATOM   3982 HG21 VAL A 245       2.757  46.994  40.203  1.00 94.72           H  
ATOM   3983 HG22 VAL A 245       1.872  48.528  40.398  1.00 94.72           H  
ATOM   3984 HG23 VAL A 245       3.291  48.186  41.413  1.00 94.72           H  
ATOM   3985  N   ASN A 246       0.653  44.439  43.493  1.00 93.36           N  
ATOM   3986  H   ASN A 246       0.687  44.156  42.524  1.00 93.36           H  
ATOM   3987  CA  ASN A 246      -0.206  43.675  44.384  1.00 93.36           C  
ATOM   3988  HA  ASN A 246      -0.045  44.018  45.405  1.00 93.36           H  
ATOM   3989  C   ASN A 246       0.145  42.183  44.290  1.00 93.36           C  
ATOM   3990  CB  ASN A 246      -1.674  43.928  44.004  1.00 93.36           C  
ATOM   3991  HB2 ASN A 246      -1.829  43.636  42.966  1.00 93.36           H  
ATOM   3992  HB3 ASN A 246      -2.323  43.315  44.630  1.00 93.36           H  
ATOM   3993  O   ASN A 246       0.423  41.697  43.187  1.00 93.36           O  
ATOM   3994  CG  ASN A 246      -2.089  45.377  44.186  1.00 93.36           C  
ATOM   3995  ND2 ASN A 246      -2.974  45.875  43.355  1.00 93.36           N  
ATOM   3996 HD21 ASN A 246      -3.262  46.823  43.553  1.00 93.36           H  
ATOM   3997 HD22 ASN A 246      -3.418  45.292  42.659  1.00 93.36           H  
ATOM   3998  OD1 ASN A 246      -1.655  46.080  45.076  1.00 93.36           O  
ATOM   3999  N   PRO A 247       0.083  41.429  45.399  1.00 92.19           N  
ATOM   4000  CA  PRO A 247       0.230  39.980  45.350  1.00 92.19           C  
ATOM   4001  HA  PRO A 247       1.205  39.722  44.937  1.00 92.19           H  
ATOM   4002  C   PRO A 247      -0.866  39.360  44.475  1.00 92.19           C  
ATOM   4003  CB  PRO A 247       0.154  39.511  46.805  1.00 92.19           C  
ATOM   4004  HB2 PRO A 247       1.155  39.507  47.236  1.00 92.19           H  
ATOM   4005  HB3 PRO A 247      -0.303  38.526  46.898  1.00 92.19           H  
ATOM   4006  O   PRO A 247      -2.007  39.827  44.460  1.00 92.19           O  
ATOM   4007  CG  PRO A 247      -0.686  40.593  47.486  1.00 92.19           C  
ATOM   4008  HG2 PRO A 247      -0.465  40.668  48.551  1.00 92.19           H  
ATOM   4009  HG3 PRO A 247      -1.744  40.386  47.328  1.00 92.19           H  
ATOM   4010  CD  PRO A 247      -0.298  41.864  46.735  1.00 92.19           C  
ATOM   4011  HD2 PRO A 247       0.557  42.336  47.220  1.00 92.19           H  
ATOM   4012  HD3 PRO A 247      -1.145  42.550  46.714  1.00 92.19           H  
ATOM   4013  N   LEU A 248      -0.520  38.303  43.739  1.00 91.50           N  
ATOM   4014  H   LEU A 248       0.421  37.943  43.809  1.00 91.50           H  
ATOM   4015  CA  LEU A 248      -1.487  37.575  42.919  1.00 91.50           C  
ATOM   4016  HA  LEU A 248      -2.071  38.294  42.345  1.00 91.50           H  
ATOM   4017  C   LEU A 248      -2.461  36.814  43.813  1.00 91.50           C  
ATOM   4018  CB  LEU A 248      -0.784  36.614  41.945  1.00 91.50           C  
ATOM   4019  HB2 LEU A 248      -1.541  36.064  41.385  1.00 91.50           H  
ATOM   4020  HB3 LEU A 248      -0.210  35.894  42.527  1.00 91.50           H  
ATOM   4021  O   LEU A 248      -2.066  36.179  44.794  1.00 91.50           O  
ATOM   4022  CG  LEU A 248       0.151  37.312  40.950  1.00 91.50           C  
ATOM   4023  HG  LEU A 248       0.863  37.910  41.519  1.00 91.50           H  
ATOM   4024  CD1 LEU A 248       0.946  36.276  40.160  1.00 91.50           C  
ATOM   4025 HD11 LEU A 248       1.651  36.784  39.502  1.00 91.50           H  
ATOM   4026 HD12 LEU A 248       1.512  35.646  40.846  1.00 91.50           H  
ATOM   4027 HD13 LEU A 248       0.267  35.655  39.576  1.00 91.50           H  
ATOM   4028  CD2 LEU A 248      -0.582  38.218  39.959  1.00 91.50           C  
ATOM   4029 HD21 LEU A 248       0.155  38.739  39.348  1.00 91.50           H  
ATOM   4030 HD22 LEU A 248      -1.242  37.622  39.328  1.00 91.50           H  
ATOM   4031 HD23 LEU A 248      -1.175  38.961  40.493  1.00 91.50           H  
ATOM   4032  N   VAL A 249      -3.738  36.838  43.446  1.00 88.24           N  
ATOM   4033  H   VAL A 249      -3.979  37.320  42.592  1.00 88.24           H  
ATOM   4034  CA  VAL A 249      -4.752  36.043  44.140  1.00 88.24           C  
ATOM   4035  HA  VAL A 249      -4.519  36.025  45.204  1.00 88.24           H  
ATOM   4036  C   VAL A 249      -4.668  34.622  43.597  1.00 88.24           C  
ATOM   4037  CB  VAL A 249      -6.155  36.653  43.986  1.00 88.24           C  
ATOM   4038  HB  VAL A 249      -6.426  36.684  42.931  1.00 88.24           H  
ATOM   4039  O   VAL A 249      -4.957  34.399  42.425  1.00 88.24           O  
ATOM   4040  CG1 VAL A 249      -7.196  35.820  44.747  1.00 88.24           C  
ATOM   4041 HG11 VAL A 249      -8.180  36.273  44.630  1.00 88.24           H  
ATOM   4042 HG12 VAL A 249      -7.237  34.807  44.348  1.00 88.24           H  
ATOM   4043 HG13 VAL A 249      -6.945  35.783  45.807  1.00 88.24           H  
ATOM   4044  CG2 VAL A 249      -6.205  38.089  44.519  1.00 88.24           C  
ATOM   4045 HG21 VAL A 249      -7.216  38.484  44.426  1.00 88.24           H  
ATOM   4046 HG22 VAL A 249      -5.537  38.728  43.941  1.00 88.24           H  
ATOM   4047 HG23 VAL A 249      -5.901  38.114  45.565  1.00 88.24           H  
ATOM   4048  N   SER A 250      -4.273  33.667  44.440  1.00 82.78           N  
ATOM   4049  H   SER A 250      -4.012  33.936  45.378  1.00 82.78           H  
ATOM   4050  CA  SER A 250      -3.998  32.278  44.037  1.00 82.78           C  
ATOM   4051  HA  SER A 250      -3.314  32.290  43.188  1.00 82.78           H  
ATOM   4052  C   SER A 250      -5.241  31.500  43.600  1.00 82.78           C  
ATOM   4053  CB  SER A 250      -3.314  31.543  45.193  1.00 82.78           C  
ATOM   4054  HB2 SER A 250      -2.342  32.002  45.375  1.00 82.78           H  
ATOM   4055  HB3 SER A 250      -3.161  30.498  44.922  1.00 82.78           H  
ATOM   4056  O   SER A 250      -5.174  30.698  42.674  1.00 82.78           O  
ATOM   4057  OG  SER A 250      -4.098  31.628  46.374  1.00 82.78           O  
ATOM   4058  HG  SER A 250      -3.563  31.327  47.112  1.00 82.78           H  
ATOM   4059  N   LYS A 251      -6.389  31.732  44.245  1.00 85.72           N  
ATOM   4060  H   LYS A 251      -6.349  32.359  45.036  1.00 85.72           H  
ATOM   4061  CA  LYS A 251      -7.683  31.150  43.856  1.00 85.72           C  
ATOM   4062  HA  LYS A 251      -7.614  30.764  42.839  1.00 85.72           H  
ATOM   4063  C   LYS A 251      -8.772  32.218  43.834  1.00 85.72           C  
ATOM   4064  CB  LYS A 251      -8.052  29.974  44.770  1.00 85.72           C  
ATOM   4065  HB2 LYS A 251      -7.927  30.259  45.815  1.00 85.72           H  
ATOM   4066  HB3 LYS A 251      -9.100  29.724  44.603  1.00 85.72           H  
ATOM   4067  O   LYS A 251      -9.539  32.325  44.788  1.00 85.72           O  
ATOM   4068  CG  LYS A 251      -7.212  28.732  44.458  1.00 85.72           C  
ATOM   4069  HG2 LYS A 251      -6.170  28.918  44.717  1.00 85.72           H  
ATOM   4070  HG3 LYS A 251      -7.280  28.510  43.393  1.00 85.72           H  
ATOM   4071  CD  LYS A 251      -7.728  27.530  45.252  1.00 85.72           C  
ATOM   4072  HD2 LYS A 251      -8.779  27.368  45.013  1.00 85.72           H  
ATOM   4073  HD3 LYS A 251      -7.626  27.731  46.318  1.00 85.72           H  
ATOM   4074  CE  LYS A 251      -6.917  26.292  44.866  1.00 85.72           C  
ATOM   4075  HE2 LYS A 251      -5.869  26.471  45.107  1.00 85.72           H  
ATOM   4076  HE3 LYS A 251      -6.986  26.160  43.786  1.00 85.72           H  
ATOM   4077  NZ  LYS A 251      -7.413  25.080  45.560  1.00 85.72           N  
ATOM   4078  HZ1 LYS A 251      -7.346  25.190  46.561  1.00 85.72           H  
ATOM   4079  HZ2 LYS A 251      -8.376  24.912  45.308  1.00 85.72           H  
ATOM   4080  HZ3 LYS A 251      -6.871  24.277  45.277  1.00 85.72           H  
ATOM   4081  N   PRO A 252      -8.853  33.017  42.759  1.00 87.20           N  
ATOM   4082  CA  PRO A 252      -9.922  33.991  42.597  1.00 87.20           C  
ATOM   4083  HA  PRO A 252      -9.883  34.696  43.427  1.00 87.20           H  
ATOM   4084  C   PRO A 252     -11.279  33.287  42.578  1.00 87.20           C  
ATOM   4085  CB  PRO A 252      -9.618  34.733  41.291  1.00 87.20           C  
ATOM   4086  HB2 PRO A 252      -9.887  35.788  41.344  1.00 87.20           H  
ATOM   4087  HB3 PRO A 252     -10.116  34.245  40.453  1.00 87.20           H  
ATOM   4088  O   PRO A 252     -11.416  32.195  42.008  1.00 87.20           O  
ATOM   4089  CG  PRO A 252      -8.114  34.535  41.146  1.00 87.20           C  
ATOM   4090  HG2 PRO A 252      -7.767  34.652  40.119  1.00 87.20           H  
ATOM   4091  HG3 PRO A 252      -7.596  35.230  41.807  1.00 87.20           H  
ATOM   4092  CD  PRO A 252      -7.921  33.115  41.650  1.00 87.20           C  
ATOM   4093  HD2 PRO A 252      -6.885  32.958  41.950  1.00 87.20           H  
ATOM   4094  HD3 PRO A 252      -8.196  32.407  40.868  1.00 87.20           H  
ATOM   4095  N   ASN A 253     -12.274  33.897  43.217  1.00 88.22           N  
ATOM   4096  H   ASN A 253     -12.105  34.799  43.641  1.00 88.22           H  
ATOM   4097  CA  ASN A 253     -13.633  33.371  43.216  1.00 88.22           C  
ATOM   4098  HA  ASN A 253     -13.599  32.313  43.475  1.00 88.22           H  
ATOM   4099  C   ASN A 253     -14.226  33.490  41.811  1.00 88.22           C  
ATOM   4100  CB  ASN A 253     -14.485  34.104  44.264  1.00 88.22           C  
ATOM   4101  HB2 ASN A 253     -15.532  33.835  44.125  1.00 88.22           H  
ATOM   4102  HB3 ASN A 253     -14.395  35.180  44.115  1.00 88.22           H  
ATOM   4103  O   ASN A 253     -14.058  34.514  41.153  1.00 88.22           O  
ATOM   4104  CG  ASN A 253     -14.104  33.741  45.687  1.00 88.22           C  
ATOM   4105  ND2 ASN A 253     -14.321  34.629  46.629  1.00 88.22           N  
ATOM   4106 HD21 ASN A 253     -14.710  35.533  46.404  1.00 88.22           H  
ATOM   4107 HD22 ASN A 253     -14.037  34.361  47.560  1.00 88.22           H  
ATOM   4108  OD1 ASN A 253     -13.628  32.660  45.983  1.00 88.22           O  
ATOM   4109  N   ILE A 254     -14.924  32.443  41.373  1.00 88.65           N  
ATOM   4110  H   ILE A 254     -15.074  31.662  41.995  1.00 88.65           H  
ATOM   4111  CA  ILE A 254     -15.737  32.500  40.157  1.00 88.65           C  
ATOM   4112  HA  ILE A 254     -15.149  32.936  39.350  1.00 88.65           H  
ATOM   4113  C   ILE A 254     -16.915  33.430  40.446  1.00 88.65           C  
ATOM   4114  CB  ILE A 254     -16.180  31.080  39.732  1.00 88.65           C  
ATOM   4115  HB  ILE A 254     -16.657  30.595  40.583  1.00 88.65           H  
ATOM   4116  O   ILE A 254     -17.557  33.306  41.495  1.00 88.65           O  
ATOM   4117  CG1 ILE A 254     -14.944  30.253  39.313  1.00 88.65           C  
ATOM   4118 HG12 ILE A 254     -14.532  30.670  38.394  1.00 88.65           H  
ATOM   4119 HG13 ILE A 254     -14.181  30.322  40.088  1.00 88.65           H  
ATOM   4120  CG2 ILE A 254     -17.198  31.138  38.582  1.00 88.65           C  
ATOM   4121 HG21 ILE A 254     -18.119  31.616  38.914  1.00 88.65           H  
ATOM   4122 HG22 ILE A 254     -17.471  30.140  38.239  1.00 88.65           H  
ATOM   4123 HG23 ILE A 254     -16.795  31.701  37.740  1.00 88.65           H  
ATOM   4124  CD1 ILE A 254     -15.220  28.761  39.089  1.00 88.65           C  
ATOM   4125 HD11 ILE A 254     -15.666  28.324  39.983  1.00 88.65           H  
ATOM   4126 HD12 ILE A 254     -15.881  28.612  38.236  1.00 88.65           H  
ATOM   4127 HD13 ILE A 254     -14.278  28.256  38.876  1.00 88.65           H  
ATOM   4128  N   ASP A 255     -17.177  34.369  39.540  1.00 84.75           N  
ATOM   4129  H   ASP A 255     -16.625  34.427  38.696  1.00 84.75           H  
ATOM   4130  CA  ASP A 255     -18.353  35.224  39.637  1.00 84.75           C  
ATOM   4131  HA  ASP A 255     -18.332  35.731  40.601  1.00 84.75           H  
ATOM   4132  C   ASP A 255     -19.624  34.361  39.586  1.00 84.75           C  
ATOM   4133  CB  ASP A 255     -18.303  36.308  38.551  1.00 84.75           C  
ATOM   4134  HB2 ASP A 255     -18.200  35.835  37.574  1.00 84.75           H  
ATOM   4135  HB3 ASP A 255     -17.419  36.924  38.716  1.00 84.75           H  
ATOM   4136  O   ASP A 255     -19.784  33.501  38.722  1.00 84.75           O  
ATOM   4137  CG  ASP A 255     -19.536  37.216  38.548  1.00 84.75           C  
ATOM   4138  OD1 ASP A 255     -20.287  37.179  39.554  1.00 84.75           O  
ATOM   4139  OD2 ASP A 255     -19.720  37.930  37.541  1.00 84.75           O  
ATOM   4140  N   LYS A 256     -20.534  34.574  40.539  1.00 84.69           N  
ATOM   4141  H   LYS A 256     -20.449  35.449  41.038  1.00 84.69           H  
ATOM   4142  CA  LYS A 256     -21.760  33.776  40.675  1.00 84.69           C  
ATOM   4143  HA  LYS A 256     -21.496  32.718  40.682  1.00 84.69           H  
ATOM   4144  C   LYS A 256     -22.706  33.956  39.492  1.00 84.69           C  
ATOM   4145  CB  LYS A 256     -22.490  34.144  41.969  1.00 84.69           C  
ATOM   4146  HB2 LYS A 256     -22.676  35.218  41.980  1.00 84.69           H  
ATOM   4147  HB3 LYS A 256     -23.453  33.632  41.977  1.00 84.69           H  
ATOM   4148  O   LYS A 256     -23.543  33.089  39.265  1.00 84.69           O  
ATOM   4149  CG  LYS A 256     -21.711  33.737  43.223  1.00 84.69           C  
ATOM   4150  HG2 LYS A 256     -20.765  34.277  43.264  1.00 84.69           H  
ATOM   4151  HG3 LYS A 256     -21.513  32.666  43.198  1.00 84.69           H  
ATOM   4152  CD  LYS A 256     -22.547  34.076  44.460  1.00 84.69           C  
ATOM   4153  HD2 LYS A 256     -22.754  35.147  44.462  1.00 84.69           H  
ATOM   4154  HD3 LYS A 256     -23.491  33.533  44.412  1.00 84.69           H  
ATOM   4155  CE  LYS A 256     -21.793  33.693  45.732  1.00 84.69           C  
ATOM   4156  HE2 LYS A 256     -20.836  34.215  45.735  1.00 84.69           H  
ATOM   4157  HE3 LYS A 256     -21.591  32.622  45.707  1.00 84.69           H  
ATOM   4158  NZ  LYS A 256     -22.582  34.048  46.936  1.00 84.69           N  
ATOM   4159  HZ1 LYS A 256     -22.765  35.042  46.945  1.00 84.69           H  
ATOM   4160  HZ2 LYS A 256     -23.469  33.565  46.925  1.00 84.69           H  
ATOM   4161  HZ3 LYS A 256     -22.081  33.801  47.778  1.00 84.69           H  
ATOM   4162  N   GLU A 257     -22.588  35.071  38.775  1.00 86.62           N  
ATOM   4163  H   GLU A 257     -21.899  35.757  39.047  1.00 86.62           H  
ATOM   4164  CA  GLU A 257     -23.359  35.328  37.558  1.00 86.62           C  
ATOM   4165  HA  GLU A 257     -24.373  34.948  37.683  1.00 86.62           H  
ATOM   4166  C   GLU A 257     -22.778  34.626  36.321  1.00 86.62           C  
ATOM   4167  CB  GLU A 257     -23.446  36.841  37.306  1.00 86.62           C  
ATOM   4168  HB2 GLU A 257     -22.440  37.244  37.189  1.00 86.62           H  
ATOM   4169  HB3 GLU A 257     -23.990  37.000  36.375  1.00 86.62           H  
ATOM   4170  O   GLU A 257     -23.461  34.544  35.302  1.00 86.62           O  
ATOM   4171  CG  GLU A 257     -24.174  37.598  38.425  1.00 86.62           C  
ATOM   4172  HG2 GLU A 257     -23.599  37.521  39.347  1.00 86.62           H  
ATOM   4173  HG3 GLU A 257     -25.140  37.121  38.591  1.00 86.62           H  
ATOM   4174  CD  GLU A 257     -24.401  39.087  38.097  1.00 86.62           C  
ATOM   4175  OE1 GLU A 257     -25.123  39.719  38.901  1.00 86.62           O  
ATOM   4176  OE2 GLU A 257     -23.889  39.591  37.056  1.00 86.62           O  
ATOM   4177  N   SER A 258     -21.543  34.112  36.392  1.00 88.45           N  
ATOM   4178  H   SER A 258     -21.060  34.108  37.279  1.00 88.45           H  
ATOM   4179  CA  SER A 258     -20.881  33.487  35.245  1.00 88.45           C  
ATOM   4180  HA  SER A 258     -20.963  34.162  34.394  1.00 88.45           H  
ATOM   4181  C   SER A 258     -21.532  32.164  34.858  1.00 88.45           C  
ATOM   4182  CB  SER A 258     -19.395  33.251  35.517  1.00 88.45           C  
ATOM   4183  HB2 SER A 258     -18.972  32.648  34.714  1.00 88.45           H  
ATOM   4184  HB3 SER A 258     -19.266  32.707  36.452  1.00 88.45           H  
ATOM   4185  O   SER A 258     -21.789  31.296  35.697  1.00 88.45           O  
ATOM   4186  OG  SER A 258     -18.713  34.487  35.564  1.00 88.45           O  
ATOM   4187  HG  SER A 258     -19.335  35.161  35.847  1.00 88.45           H  
ATOM   4188  N   ILE A 259     -21.743  31.976  33.555  1.00 90.87           N  
ATOM   4189  H   ILE A 259     -21.518  32.723  32.913  1.00 90.87           H  
ATOM   4190  CA  ILE A 259     -22.221  30.710  33.008  1.00 90.87           C  
ATOM   4191  HA  ILE A 259     -22.937  30.297  33.718  1.00 90.87           H  
ATOM   4192  C   ILE A 259     -21.022  29.757  32.852  1.00 90.87           C  
ATOM   4193  CB  ILE A 259     -22.994  30.926  31.691  1.00 90.87           C  
ATOM   4194  HB  ILE A 259     -22.322  31.376  30.959  1.00 90.87           H  
ATOM   4195  O   ILE A 259     -20.057  30.100  32.163  1.00 90.87           O  
ATOM   4196  CG1 ILE A 259     -24.188  31.884  31.930  1.00 90.87           C  
ATOM   4197 HG12 ILE A 259     -23.822  32.820  32.353  1.00 90.87           H  
ATOM   4198 HG13 ILE A 259     -24.875  31.439  32.651  1.00 90.87           H  
ATOM   4199  CG2 ILE A 259     -23.485  29.570  31.142  1.00 90.87           C  
ATOM   4200 HG21 ILE A 259     -24.166  29.103  31.854  1.00 90.87           H  
ATOM   4201 HG22 ILE A 259     -22.638  28.908  30.960  1.00 90.87           H  
ATOM   4202 HG23 ILE A 259     -23.993  29.714  30.188  1.00 90.87           H  
ATOM   4203  CD1 ILE A 259     -24.965  32.255  30.663  1.00 90.87           C  
ATOM   4204 HD11 ILE A 259     -24.278  32.636  29.907  1.00 90.87           H  
ATOM   4205 HD12 ILE A 259     -25.502  31.390  30.274  1.00 90.87           H  
ATOM   4206 HD13 ILE A 259     -25.690  33.033  30.904  1.00 90.87           H  
ATOM   4207  N   PRO A 260     -21.062  28.544  33.440  1.00 91.58           N  
ATOM   4208  CA  PRO A 260     -19.974  27.579  33.313  1.00 91.58           C  
ATOM   4209  HA  PRO A 260     -19.077  28.012  33.756  1.00 91.58           H  
ATOM   4210  C   PRO A 260     -19.696  27.205  31.857  1.00 91.58           C  
ATOM   4211  CB  PRO A 260     -20.397  26.351  34.123  1.00 91.58           C  
ATOM   4212  HB2 PRO A 260     -20.910  25.634  33.482  1.00 91.58           H  
ATOM   4213  HB3 PRO A 260     -19.544  25.881  34.613  1.00 91.58           H  
ATOM   4214  O   PRO A 260     -20.621  27.001  31.062  1.00 91.58           O  
ATOM   4215  CG  PRO A 260     -21.389  26.919  35.134  1.00 91.58           C  
ATOM   4216  HG2 PRO A 260     -22.105  26.168  35.469  1.00 91.58           H  
ATOM   4217  HG3 PRO A 260     -20.845  27.337  35.982  1.00 91.58           H  
ATOM   4218  CD  PRO A 260     -22.068  28.047  34.365  1.00 91.58           C  
ATOM   4219  HD2 PRO A 260     -22.391  28.814  35.068  1.00 91.58           H  
ATOM   4220  HD3 PRO A 260     -22.919  27.660  33.803  1.00 91.58           H  
ATOM   4221  N   TYR A 261     -18.418  27.058  31.514  1.00 96.22           N  
ATOM   4222  H   TYR A 261     -17.698  27.205  32.206  1.00 96.22           H  
ATOM   4223  CA  TYR A 261     -18.024  26.687  30.160  1.00 96.22           C  
ATOM   4224  HA  TYR A 261     -18.575  27.314  29.457  1.00 96.22           H  
ATOM   4225  C   TYR A 261     -18.398  25.236  29.869  1.00 96.22           C  
ATOM   4226  CB  TYR A 261     -16.529  26.933  29.936  1.00 96.22           C  
ATOM   4227  HB2 TYR A 261     -15.968  26.541  30.785  1.00 96.22           H  
ATOM   4228  HB3 TYR A 261     -16.224  26.363  29.059  1.00 96.22           H  
ATOM   4229  O   TYR A 261     -18.405  24.367  30.742  1.00 96.22           O  
ATOM   4230  CG  TYR A 261     -16.124  28.377  29.700  1.00 96.22           C  
ATOM   4231  CD1 TYR A 261     -16.864  29.464  30.218  1.00 96.22           C  
ATOM   4232  HD1 TYR A 261     -17.754  29.325  30.814  1.00 96.22           H  
ATOM   4233  CD2 TYR A 261     -14.958  28.629  28.953  1.00 96.22           C  
ATOM   4234  HD2 TYR A 261     -14.371  27.807  28.571  1.00 96.22           H  
ATOM   4235  CE1 TYR A 261     -16.437  30.781  29.995  1.00 96.22           C  
ATOM   4236  HE1 TYR A 261     -16.978  31.608  30.430  1.00 96.22           H  
ATOM   4237  CE2 TYR A 261     -14.536  29.949  28.726  1.00 96.22           C  
ATOM   4238  HE2 TYR A 261     -13.633  30.150  28.170  1.00 96.22           H  
ATOM   4239  OH  TYR A 261     -14.869  32.291  29.008  1.00 96.22           O  
ATOM   4240  HH  TYR A 261     -15.492  32.931  29.358  1.00 96.22           H  
ATOM   4241  CZ  TYR A 261     -15.279  31.025  29.242  1.00 96.22           C  
ATOM   4242  N   LYS A 262     -18.694  24.944  28.602  1.00 96.66           N  
ATOM   4243  H   LYS A 262     -18.686  25.703  27.937  1.00 96.66           H  
ATOM   4244  CA  LYS A 262     -19.009  23.587  28.158  1.00 96.66           C  
ATOM   4245  HA  LYS A 262     -19.081  22.940  29.032  1.00 96.66           H  
ATOM   4246  C   LYS A 262     -17.898  23.036  27.282  1.00 96.66           C  
ATOM   4247  CB  LYS A 262     -20.380  23.587  27.484  1.00 96.66           C  
ATOM   4248  HB2 LYS A 262     -20.366  24.239  26.611  1.00 96.66           H  
ATOM   4249  HB3 LYS A 262     -21.112  23.973  28.194  1.00 96.66           H  
ATOM   4250  O   LYS A 262     -17.689  23.514  26.169  1.00 96.66           O  
ATOM   4251  CG  LYS A 262     -20.771  22.169  27.064  1.00 96.66           C  
ATOM   4252  HG2 LYS A 262     -20.703  21.508  27.928  1.00 96.66           H  
ATOM   4253  HG3 LYS A 262     -20.099  21.811  26.284  1.00 96.66           H  
ATOM   4254  CD  LYS A 262     -22.202  22.167  26.539  1.00 96.66           C  
ATOM   4255  HD2 LYS A 262     -22.277  22.808  25.660  1.00 96.66           H  
ATOM   4256  HD3 LYS A 262     -22.852  22.553  27.324  1.00 96.66           H  
ATOM   4257  CE  LYS A 262     -22.580  20.728  26.192  1.00 96.66           C  
ATOM   4258  HE2 LYS A 262     -22.099  20.068  26.915  1.00 96.66           H  
ATOM   4259  HE3 LYS A 262     -22.180  20.484  25.208  1.00 96.66           H  
ATOM   4260  NZ  LYS A 262     -24.047  20.553  26.262  1.00 96.66           N  
ATOM   4261  HZ1 LYS A 262     -24.334  20.700  27.219  1.00 96.66           H  
ATOM   4262  HZ2 LYS A 262     -24.313  19.612  26.011  1.00 96.66           H  
ATOM   4263  HZ3 LYS A 262     -24.521  21.250  25.706  1.00 96.66           H  
ATOM   4264  N   LEU A 263     -17.249  21.965  27.732  1.00 96.73           N  
ATOM   4265  H   LEU A 263     -17.405  21.675  28.687  1.00 96.73           H  
ATOM   4266  CA  LEU A 263     -16.311  21.213  26.902  1.00 96.73           C  
ATOM   4267  HA  LEU A 263     -15.593  21.923  26.492  1.00 96.73           H  
ATOM   4268  C   LEU A 263     -17.035  20.575  25.710  1.00 96.73           C  
ATOM   4269  CB  LEU A 263     -15.556  20.193  27.772  1.00 96.73           C  
ATOM   4270  HB2 LEU A 263     -16.280  19.479  28.167  1.00 96.73           H  
ATOM   4271  HB3 LEU A 263     -15.105  20.715  28.616  1.00 96.73           H  
ATOM   4272  O   LEU A 263     -17.944  19.762  25.877  1.00 96.73           O  
ATOM   4273  CG  LEU A 263     -14.455  19.417  27.024  1.00 96.73           C  
ATOM   4274  HG  LEU A 263     -14.878  18.933  26.143  1.00 96.73           H  
ATOM   4275  CD1 LEU A 263     -13.294  20.313  26.585  1.00 96.73           C  
ATOM   4276 HD11 LEU A 263     -13.637  21.032  25.842  1.00 96.73           H  
ATOM   4277 HD12 LEU A 263     -12.888  20.848  27.444  1.00 96.73           H  
ATOM   4278 HD13 LEU A 263     -12.512  19.711  26.122  1.00 96.73           H  
ATOM   4279  CD2 LEU A 263     -13.881  18.331  27.934  1.00 96.73           C  
ATOM   4280 HD21 LEU A 263     -13.446  18.783  28.826  1.00 96.73           H  
ATOM   4281 HD22 LEU A 263     -14.678  17.652  28.236  1.00 96.73           H  
ATOM   4282 HD23 LEU A 263     -13.122  17.759  27.400  1.00 96.73           H  
ATOM   4283  N   ILE A 264     -16.623  20.959  24.502  1.00 94.51           N  
ATOM   4284  H   ILE A 264     -15.902  21.664  24.450  1.00 94.51           H  
ATOM   4285  CA  ILE A 264     -17.168  20.447  23.241  1.00 94.51           C  
ATOM   4286  HA  ILE A 264     -18.151  20.012  23.424  1.00 94.51           H  
ATOM   4287  C   ILE A 264     -16.294  19.320  22.692  1.00 94.51           C  
ATOM   4288  CB  ILE A 264     -17.328  21.597  22.220  1.00 94.51           C  
ATOM   4289  HB  ILE A 264     -16.339  22.004  22.007  1.00 94.51           H  
ATOM   4290  O   ILE A 264     -16.818  18.310  22.227  1.00 94.51           O  
ATOM   4291  CG1 ILE A 264     -18.213  22.761  22.721  1.00 94.51           C  
ATOM   4292 HG12 ILE A 264     -17.737  23.215  23.590  1.00 94.51           H  
ATOM   4293 HG13 ILE A 264     -18.251  23.530  21.949  1.00 94.51           H  
ATOM   4294  CG2 ILE A 264     -17.904  21.065  20.903  1.00 94.51           C  
ATOM   4295 HG21 ILE A 264     -18.034  21.881  20.192  1.00 94.51           H  
ATOM   4296 HG22 ILE A 264     -18.858  20.568  21.078  1.00 94.51           H  
ATOM   4297 HG23 ILE A 264     -17.219  20.331  20.477  1.00 94.51           H  
ATOM   4298  CD1 ILE A 264     -19.654  22.376  23.094  1.00 94.51           C  
ATOM   4299 HD11 ILE A 264     -19.654  21.609  23.868  1.00 94.51           H  
ATOM   4300 HD12 ILE A 264     -20.170  23.254  23.485  1.00 94.51           H  
ATOM   4301 HD13 ILE A 264     -20.196  22.019  22.219  1.00 94.51           H  
ATOM   4302  N   HIS A 265     -14.970  19.482  22.739  1.00 93.50           N  
ATOM   4303  H   HIS A 265     -14.601  20.329  23.148  1.00 93.50           H  
ATOM   4304  CA  HIS A 265     -14.016  18.493  22.232  1.00 93.50           C  
ATOM   4305  HA  HIS A 265     -14.409  17.491  22.404  1.00 93.50           H  
ATOM   4306  C   HIS A 265     -12.677  18.619  22.944  1.00 93.50           C  
ATOM   4307  CB  HIS A 265     -13.842  18.693  20.725  1.00 93.50           C  
ATOM   4308  HB2 HIS A 265     -13.367  19.657  20.548  1.00 93.50           H  
ATOM   4309  HB3 HIS A 265     -14.840  18.702  20.286  1.00 93.50           H  
ATOM   4310  O   HIS A 265     -12.277  19.715  23.329  1.00 93.50           O  
ATOM   4311  CG  HIS A 265     -13.069  17.611  20.018  1.00 93.50           C  
ATOM   4312  CD2 HIS A 265     -12.087  17.800  19.092  1.00 93.50           C  
ATOM   4313  HD2 HIS A 265     -11.708  18.748  18.738  1.00 93.50           H  
ATOM   4314  ND1 HIS A 265     -13.288  16.243  20.172  1.00 93.50           N  
ATOM   4315  CE1 HIS A 265     -12.420  15.639  19.347  1.00 93.50           C  
ATOM   4316  HE1 HIS A 265     -12.309  14.568  19.256  1.00 93.50           H  
ATOM   4317  NE2 HIS A 265     -11.696  16.550  18.672  1.00 93.50           N  
ATOM   4318  HE2 HIS A 265     -10.960  16.356  18.009  1.00 93.50           H  
ATOM   4319  N   THR A 266     -11.973  17.504  23.103  1.00 95.43           N  
ATOM   4320  H   THR A 266     -12.310  16.654  22.675  1.00 95.43           H  
ATOM   4321  CA  THR A 266     -10.622  17.484  23.663  1.00 95.43           C  
ATOM   4322  HA  THR A 266     -10.193  18.481  23.567  1.00 95.43           H  
ATOM   4323  C   THR A 266      -9.762  16.530  22.857  1.00 95.43           C  
ATOM   4324  CB  THR A 266     -10.624  17.136  25.162  1.00 95.43           C  
ATOM   4325  HB  THR A 266     -11.360  17.775  25.651  1.00 95.43           H  
ATOM   4326  O   THR A 266     -10.211  15.444  22.489  1.00 95.43           O  
ATOM   4327  CG2 THR A 266     -10.966  15.683  25.490  1.00 95.43           C  
ATOM   4328 HG21 THR A 266     -10.191  15.009  25.126  1.00 95.43           H  
ATOM   4329 HG22 THR A 266     -11.918  15.416  25.033  1.00 95.43           H  
ATOM   4330 HG23 THR A 266     -11.053  15.568  26.570  1.00 95.43           H  
ATOM   4331  OG1 THR A 266      -9.370  17.406  25.752  1.00 95.43           O  
ATOM   4332  HG1 THR A 266      -8.736  16.783  25.390  1.00 95.43           H  
ATOM   4333  N   VAL A 267      -8.518  16.919  22.599  1.00 93.36           N  
ATOM   4334  H   VAL A 267      -8.221  17.838  22.893  1.00 93.36           H  
ATOM   4335  CA  VAL A 267      -7.544  16.065  21.922  1.00 93.36           C  
ATOM   4336  HA  VAL A 267      -7.878  15.032  22.015  1.00 93.36           H  
ATOM   4337  C   VAL A 267      -6.196  16.173  22.609  1.00 93.36           C  
ATOM   4338  CB  VAL A 267      -7.414  16.384  20.421  1.00 93.36           C  
ATOM   4339  HB  VAL A 267      -6.894  17.332  20.282  1.00 93.36           H  
ATOM   4340  O   VAL A 267      -5.760  17.258  22.986  1.00 93.36           O  
ATOM   4341  CG1 VAL A 267      -6.625  15.263  19.736  1.00 93.36           C  
ATOM   4342 HG11 VAL A 267      -6.832  15.278  18.666  1.00 93.36           H  
ATOM   4343 HG12 VAL A 267      -5.557  15.395  19.908  1.00 93.36           H  
ATOM   4344 HG13 VAL A 267      -6.939  14.288  20.110  1.00 93.36           H  
ATOM   4345  CG2 VAL A 267      -8.767  16.469  19.713  1.00 93.36           C  
ATOM   4346 HG21 VAL A 267      -9.315  15.536  19.841  1.00 93.36           H  
ATOM   4347 HG22 VAL A 267      -8.616  16.671  18.653  1.00 93.36           H  
ATOM   4348 HG23 VAL A 267      -9.349  17.295  20.124  1.00 93.36           H  
ATOM   4349  N   GLU A 268      -5.534  15.034  22.753  1.00 93.97           N  
ATOM   4350  H   GLU A 268      -5.952  14.180  22.413  1.00 93.97           H  
ATOM   4351  CA  GLU A 268      -4.158  14.946  23.225  1.00 93.97           C  
ATOM   4352  HA  GLU A 268      -3.823  15.909  23.608  1.00 93.97           H  
ATOM   4353  C   GLU A 268      -3.269  14.573  22.044  1.00 93.97           C  
ATOM   4354  CB  GLU A 268      -4.050  13.933  24.366  1.00 93.97           C  
ATOM   4355  HB2 GLU A 268      -2.997  13.788  24.607  1.00 93.97           H  
ATOM   4356  HB3 GLU A 268      -4.477  12.983  24.046  1.00 93.97           H  
ATOM   4357  O   GLU A 268      -3.473  13.548  21.383  1.00 93.97           O  
ATOM   4358  CG  GLU A 268      -4.783  14.448  25.614  1.00 93.97           C  
ATOM   4359  HG2 GLU A 268      -4.336  15.396  25.913  1.00 93.97           H  
ATOM   4360  HG3 GLU A 268      -5.828  14.636  25.368  1.00 93.97           H  
ATOM   4361  CD  GLU A 268      -4.733  13.471  26.794  1.00 93.97           C  
ATOM   4362  OE1 GLU A 268      -5.268  13.869  27.854  1.00 93.97           O  
ATOM   4363  OE2 GLU A 268      -4.226  12.341  26.611  1.00 93.97           O  
ATOM   4364  N   TYR A 269      -2.309  15.443  21.751  1.00 94.11           N  
ATOM   4365  H   TYR A 269      -2.182  16.251  22.344  1.00 94.11           H  
ATOM   4366  CA  TYR A 269      -1.345  15.221  20.689  1.00 94.11           C  
ATOM   4367  HA  TYR A 269      -1.898  14.882  19.813  1.00 94.11           H  
ATOM   4368  C   TYR A 269      -0.334  14.144  21.083  1.00 94.11           C  
ATOM   4369  CB  TYR A 269      -0.634  16.529  20.339  1.00 94.11           C  
ATOM   4370  HB2 TYR A 269       0.372  16.308  19.982  1.00 94.11           H  
ATOM   4371  HB3 TYR A 269      -0.528  17.129  21.242  1.00 94.11           H  
ATOM   4372  O   TYR A 269       0.091  14.091  22.240  1.00 94.11           O  
ATOM   4373  CG  TYR A 269      -1.360  17.315  19.275  1.00 94.11           C  
ATOM   4374  CD1 TYR A 269      -0.902  17.241  17.951  1.00 94.11           C  
ATOM   4375  HD1 TYR A 269      -0.026  16.657  17.711  1.00 94.11           H  
ATOM   4376  CD2 TYR A 269      -2.546  18.014  19.575  1.00 94.11           C  
ATOM   4377  HD2 TYR A 269      -2.912  18.042  20.591  1.00 94.11           H  
ATOM   4378  CE1 TYR A 269      -1.644  17.846  16.928  1.00 94.11           C  
ATOM   4379  HE1 TYR A 269      -1.359  17.666  15.902  1.00 94.11           H  
ATOM   4380  CE2 TYR A 269      -3.256  18.670  18.551  1.00 94.11           C  
ATOM   4381  HE2 TYR A 269      -4.179  19.191  18.762  1.00 94.11           H  
ATOM   4382  OH  TYR A 269      -3.479  19.206  16.216  1.00 94.11           O  
ATOM   4383  HH  TYR A 269      -3.291  18.820  15.357  1.00 94.11           H  
ATOM   4384  CZ  TYR A 269      -2.799  18.596  17.221  1.00 94.11           C  
ATOM   4385  N   PRO A 270       0.107  13.314  20.122  1.00 89.91           N  
ATOM   4386  CA  PRO A 270       1.215  12.406  20.358  1.00 89.91           C  
ATOM   4387  HA  PRO A 270       0.989  11.751  21.200  1.00 89.91           H  
ATOM   4388  C   PRO A 270       2.488  13.207  20.667  1.00 89.91           C  
ATOM   4389  CB  PRO A 270       1.332  11.571  19.081  1.00 89.91           C  
ATOM   4390  HB2 PRO A 270       2.357  11.254  18.886  1.00 89.91           H  
ATOM   4391  HB3 PRO A 270       0.673  10.706  19.151  1.00 89.91           H  
ATOM   4392  O   PRO A 270       2.902  14.089  19.906  1.00 89.91           O  
ATOM   4393  CG  PRO A 270       0.814  12.526  18.006  1.00 89.91           C  
ATOM   4394  HG2 PRO A 270       1.597  13.235  17.737  1.00 89.91           H  
ATOM   4395  HG3 PRO A 270       0.445  12.005  17.122  1.00 89.91           H  
ATOM   4396  CD  PRO A 270      -0.295  13.282  18.722  1.00 89.91           C  
ATOM   4397  HD2 PRO A 270      -1.236  12.741  18.625  1.00 89.91           H  
ATOM   4398  HD3 PRO A 270      -0.385  14.283  18.300  1.00 89.91           H  
ATOM   4399  N   PHE A 271       3.121  12.868  21.782  1.00 89.66           N  
ATOM   4400  H   PHE A 271       2.737  12.136  22.362  1.00 89.66           H  
ATOM   4401  CA  PHE A 271       4.441  13.350  22.162  1.00 89.66           C  
ATOM   4402  HA  PHE A 271       4.887  13.882  21.321  1.00 89.66           H  
ATOM   4403  C   PHE A 271       5.329  12.146  22.473  1.00 89.66           C  
ATOM   4404  CB  PHE A 271       4.346  14.360  23.311  1.00 89.66           C  
ATOM   4405  HB2 PHE A 271       5.282  14.916  23.360  1.00 89.66           H  
ATOM   4406  HB3 PHE A 271       3.562  15.082  23.083  1.00 89.66           H  
ATOM   4407  O   PHE A 271       4.832  11.064  22.794  1.00 89.66           O  
ATOM   4408  CG  PHE A 271       4.088  13.754  24.672  1.00 89.66           C  
ATOM   4409  CD1 PHE A 271       2.784  13.379  25.045  1.00 89.66           C  
ATOM   4410  HD1 PHE A 271       1.960  13.526  24.362  1.00 89.66           H  
ATOM   4411  CD2 PHE A 271       5.155  13.577  25.572  1.00 89.66           C  
ATOM   4412  HD2 PHE A 271       6.153  13.884  25.298  1.00 89.66           H  
ATOM   4413  CE1 PHE A 271       2.549  12.818  26.312  1.00 89.66           C  
ATOM   4414  HE1 PHE A 271       1.549  12.532  26.600  1.00 89.66           H  
ATOM   4415  CE2 PHE A 271       4.916  13.021  26.841  1.00 89.66           C  
ATOM   4416  HE2 PHE A 271       5.725  12.901  27.547  1.00 89.66           H  
ATOM   4417  CZ  PHE A 271       3.616  12.637  27.209  1.00 89.66           C  
ATOM   4418  HZ  PHE A 271       3.435  12.215  28.186  1.00 89.66           H  
ATOM   4419  N   TYR A 272       6.634  12.317  22.324  1.00 81.72           N  
ATOM   4420  H   TYR A 272       6.986  13.237  22.100  1.00 81.72           H  
ATOM   4421  CA  TYR A 272       7.605  11.271  22.598  1.00 81.72           C  
ATOM   4422  HA  TYR A 272       7.133  10.471  23.169  1.00 81.72           H  
ATOM   4423  C   TYR A 272       8.733  11.840  23.444  1.00 81.72           C  
ATOM   4424  CB  TYR A 272       8.116  10.663  21.290  1.00 81.72           C  
ATOM   4425  HB2 TYR A 272       8.513  11.459  20.659  1.00 81.72           H  
ATOM   4426  HB3 TYR A 272       7.281  10.203  20.762  1.00 81.72           H  
ATOM   4427  O   TYR A 272       9.434  12.759  23.025  1.00 81.72           O  
ATOM   4428  CG  TYR A 272       9.190   9.616  21.507  1.00 81.72           C  
ATOM   4429  CD1 TYR A 272      10.535   9.920  21.225  1.00 81.72           C  
ATOM   4430  HD1 TYR A 272      10.805  10.898  20.856  1.00 81.72           H  
ATOM   4431  CD2 TYR A 272       8.845   8.352  22.023  1.00 81.72           C  
ATOM   4432  HD2 TYR A 272       7.814   8.120  22.245  1.00 81.72           H  
ATOM   4433  CE1 TYR A 272      11.534   8.950  21.432  1.00 81.72           C  
ATOM   4434  HE1 TYR A 272      12.568   9.163  21.204  1.00 81.72           H  
ATOM   4435  CE2 TYR A 272       9.845   7.389  22.255  1.00 81.72           C  
ATOM   4436  HE2 TYR A 272       9.578   6.421  22.652  1.00 81.72           H  
ATOM   4437  OH  TYR A 272      12.161   6.765  22.175  1.00 81.72           O  
ATOM   4438  HH  TYR A 272      11.797   5.994  22.615  1.00 81.72           H  
ATOM   4439  CZ  TYR A 272      11.192   7.689  21.956  1.00 81.72           C  
ATOM   4440  N   VAL A 273       8.899  11.263  24.631  1.00 78.38           N  
ATOM   4441  H   VAL A 273       8.297  10.493  24.884  1.00 78.38           H  
ATOM   4442  CA  VAL A 273      10.048  11.519  25.494  1.00 78.38           C  
ATOM   4443  HA  VAL A 273      10.540  12.443  25.189  1.00 78.38           H  
ATOM   4444  C   VAL A 273      11.010  10.363  25.289  1.00 78.38           C  
ATOM   4445  CB  VAL A 273       9.631  11.678  26.966  1.00 78.38           C  
ATOM   4446  HB  VAL A 273       9.171  10.755  27.319  1.00 78.38           H  
ATOM   4447  O   VAL A 273      10.686   9.220  25.612  1.00 78.38           O  
ATOM   4448  CG1 VAL A 273      10.841  12.001  27.849  1.00 78.38           C  
ATOM   4449 HG11 VAL A 273      11.559  11.182  27.820  1.00 78.38           H  
ATOM   4450 HG12 VAL A 273      10.519  12.134  28.882  1.00 78.38           H  
ATOM   4451 HG13 VAL A 273      11.325  12.916  27.507  1.00 78.38           H  
ATOM   4452  CG2 VAL A 273       8.616  12.817  27.118  1.00 78.38           C  
ATOM   4453 HG21 VAL A 273       9.038  13.750  26.747  1.00 78.38           H  
ATOM   4454 HG22 VAL A 273       7.718  12.583  26.546  1.00 78.38           H  
ATOM   4455 HG23 VAL A 273       8.344  12.936  28.166  1.00 78.38           H  
ATOM   4456  N   ASP A 274      12.178  10.652  24.720  1.00 72.86           N  
ATOM   4457  H   ASP A 274      12.382  11.607  24.460  1.00 72.86           H  
ATOM   4458  CA  ASP A 274      13.208   9.639  24.528  1.00 72.86           C  
ATOM   4459  HA  ASP A 274      12.734   8.740  24.133  1.00 72.86           H  
ATOM   4460  C   ASP A 274      13.839   9.290  25.877  1.00 72.86           C  
ATOM   4461  CB  ASP A 274      14.249  10.099  23.499  1.00 72.86           C  
ATOM   4462  HB2 ASP A 274      13.733  10.520  22.636  1.00 72.86           H  
ATOM   4463  HB3 ASP A 274      14.875  10.885  23.921  1.00 72.86           H  
ATOM   4464  O   ASP A 274      14.721   9.991  26.370  1.00 72.86           O  
ATOM   4465  CG  ASP A 274      15.132   8.941  23.020  1.00 72.86           C  
ATOM   4466  OD1 ASP A 274      15.059   7.818  23.566  1.00 72.86           O  
ATOM   4467  OD2 ASP A 274      15.885   9.141  22.042  1.00 72.86           O  
ATOM   4468  N   THR A 275      13.356   8.209  26.487  1.00 78.84           N  
ATOM   4469  H   THR A 275      12.556   7.747  26.079  1.00 78.84           H  
ATOM   4470  CA  THR A 275      13.849   7.708  27.775  1.00 78.84           C  
ATOM   4471  HA  THR A 275      14.065   8.562  28.418  1.00 78.84           H  
ATOM   4472  C   THR A 275      15.154   6.924  27.651  1.00 78.84           C  
ATOM   4473  CB  THR A 275      12.791   6.845  28.479  1.00 78.84           C  
ATOM   4474  HB  THR A 275      13.189   6.496  29.432  1.00 78.84           H  
ATOM   4475  O   THR A 275      15.627   6.391  28.652  1.00 78.84           O  
ATOM   4476  CG2 THR A 275      11.502   7.615  28.765  1.00 78.84           C  
ATOM   4477 HG21 THR A 275      10.834   6.989  29.358  1.00 78.84           H  
ATOM   4478 HG22 THR A 275      11.003   7.881  27.834  1.00 78.84           H  
ATOM   4479 HG23 THR A 275      11.731   8.521  29.326  1.00 78.84           H  
ATOM   4480  OG1 THR A 275      12.465   5.724  27.683  1.00 78.84           O  
ATOM   4481  HG1 THR A 275      13.144   5.068  27.857  1.00 78.84           H  
ATOM   4482  N   ARG A 276      15.724   6.799  26.443  1.00 78.99           N  
ATOM   4483  H   ARG A 276      15.319   7.291  25.660  1.00 78.99           H  
ATOM   4484  CA  ARG A 276      17.003   6.115  26.245  1.00 78.99           C  
ATOM   4485  HA  ARG A 276      16.985   5.157  26.765  1.00 78.99           H  
ATOM   4486  C   ARG A 276      18.150   6.918  26.831  1.00 78.99           C  
ATOM   4487  CB  ARG A 276      17.284   5.868  24.766  1.00 78.99           C  
ATOM   4488  HB2 ARG A 276      18.304   5.500  24.662  1.00 78.99           H  
ATOM   4489  HB3 ARG A 276      17.230   6.817  24.231  1.00 78.99           H  
ATOM   4490  O   ARG A 276      18.214   8.144  26.705  1.00 78.99           O  
ATOM   4491  CG  ARG A 276      16.338   4.834  24.151  1.00 78.99           C  
ATOM   4492  HG2 ARG A 276      15.300   5.150  24.250  1.00 78.99           H  
ATOM   4493  HG3 ARG A 276      16.474   3.881  24.664  1.00 78.99           H  
ATOM   4494  CD  ARG A 276      16.694   4.667  22.673  1.00 78.99           C  
ATOM   4495  HD2 ARG A 276      17.769   4.504  22.591  1.00 78.99           H  
ATOM   4496  HD3 ARG A 276      16.193   3.783  22.278  1.00 78.99           H  
ATOM   4497  NE  ARG A 276      16.309   5.855  21.897  1.00 78.99           N  
ATOM   4498  HE  ARG A 276      15.870   6.607  22.409  1.00 78.99           H  
ATOM   4499  NH1 ARG A 276      17.225   5.232  19.879  1.00 78.99           N  
ATOM   4500 HH11 ARG A 276      17.559   5.518  18.970  1.00 78.99           H  
ATOM   4501 HH12 ARG A 276      17.641   4.409  20.292  1.00 78.99           H  
ATOM   4502  NH2 ARG A 276      16.343   7.263  20.128  1.00 78.99           N  
ATOM   4503 HH21 ARG A 276      16.053   7.982  20.775  1.00 78.99           H  
ATOM   4504 HH22 ARG A 276      16.657   7.529  19.206  1.00 78.99           H  
ATOM   4505  CZ  ARG A 276      16.617   6.103  20.641  1.00 78.99           C  
ATOM   4506  N   THR A 277      19.108   6.194  27.384  1.00 81.76           N  
ATOM   4507  H   THR A 277      18.987   5.191  27.376  1.00 81.76           H  
ATOM   4508  CA  THR A 277      20.408   6.744  27.752  1.00 81.76           C  
ATOM   4509  HA  THR A 277      20.248   7.592  28.418  1.00 81.76           H  
ATOM   4510  C   THR A 277      21.149   7.248  26.511  1.00 81.76           C  
ATOM   4511  CB  THR A 277      21.259   5.706  28.494  1.00 81.76           C  
ATOM   4512  HB  THR A 277      22.216   6.160  28.751  1.00 81.76           H  
ATOM   4513  O   THR A 277      20.950   6.761  25.396  1.00 81.76           O  
ATOM   4514  CG2 THR A 277      20.600   5.208  29.779  1.00 81.76           C  
ATOM   4515 HG21 THR A 277      21.278   4.523  30.289  1.00 81.76           H  
ATOM   4516 HG22 THR A 277      19.673   4.681  29.556  1.00 81.76           H  
ATOM   4517 HG23 THR A 277      20.387   6.051  30.437  1.00 81.76           H  
ATOM   4518  OG1 THR A 277      21.498   4.596  27.667  1.00 81.76           O  
ATOM   4519  HG1 THR A 277      20.664   4.130  27.572  1.00 81.76           H  
ATOM   4520  N   GLU A 278      22.054   8.211  26.695  1.00 79.31           N  
ATOM   4521  H   GLU A 278      22.132   8.646  27.602  1.00 79.31           H  
ATOM   4522  CA  GLU A 278      22.939   8.694  25.622  1.00 79.31           C  
ATOM   4523  HA  GLU A 278      22.357   9.194  24.849  1.00 79.31           H  
ATOM   4524  C   GLU A 278      23.699   7.541  24.940  1.00 79.31           C  
ATOM   4525  CB  GLU A 278      23.937   9.695  26.228  1.00 79.31           C  
ATOM   4526  HB2 GLU A 278      24.351   9.274  27.144  1.00 79.31           H  
ATOM   4527  HB3 GLU A 278      24.766   9.844  25.536  1.00 79.31           H  
ATOM   4528  O   GLU A 278      23.852   7.528  23.720  1.00 79.31           O  
ATOM   4529  CG  GLU A 278      23.298  11.057  26.549  1.00 79.31           C  
ATOM   4530  HG2 GLU A 278      24.014  11.646  27.123  1.00 79.31           H  
ATOM   4531  HG3 GLU A 278      22.418  10.908  27.175  1.00 79.31           H  
ATOM   4532  CD  GLU A 278      22.932  11.816  25.269  1.00 79.31           C  
ATOM   4533  OE1 GLU A 278      21.713  12.063  25.060  1.00 79.31           O  
ATOM   4534  OE2 GLU A 278      23.869  12.068  24.486  1.00 79.31           O  
ATOM   4535  N   LYS A 279      24.093   6.522  25.718  1.00 80.67           N  
ATOM   4536  H   LYS A 279      23.864   6.569  26.700  1.00 80.67           H  
ATOM   4537  CA  LYS A 279      24.791   5.328  25.225  1.00 80.67           C  
ATOM   4538  HA  LYS A 279      25.646   5.656  24.634  1.00 80.67           H  
ATOM   4539  C   LYS A 279      23.915   4.499  24.280  1.00 80.67           C  
ATOM   4540  CB  LYS A 279      25.303   4.519  26.433  1.00 80.67           C  
ATOM   4541  HB2 LYS A 279      25.732   5.215  27.153  1.00 80.67           H  
ATOM   4542  HB3 LYS A 279      24.477   3.995  26.914  1.00 80.67           H  
ATOM   4543  O   LYS A 279      24.362   4.124  23.201  1.00 80.67           O  
ATOM   4544  CG  LYS A 279      26.394   3.515  26.035  1.00 80.67           C  
ATOM   4545  HG2 LYS A 279      25.945   2.724  25.434  1.00 80.67           H  
ATOM   4546  HG3 LYS A 279      27.144   4.037  25.440  1.00 80.67           H  
ATOM   4547  CD  LYS A 279      27.079   2.872  27.253  1.00 80.67           C  
ATOM   4548  HD2 LYS A 279      27.217   3.623  28.031  1.00 80.67           H  
ATOM   4549  HD3 LYS A 279      26.457   2.065  27.641  1.00 80.67           H  
ATOM   4550  CE  LYS A 279      28.458   2.326  26.863  1.00 80.67           C  
ATOM   4551  HE2 LYS A 279      28.346   1.531  26.126  1.00 80.67           H  
ATOM   4552  HE3 LYS A 279      29.042   3.127  26.408  1.00 80.67           H  
ATOM   4553  NZ  LYS A 279      29.207   1.805  28.030  1.00 80.67           N  
ATOM   4554  HZ1 LYS A 279      28.945   2.199  28.922  1.00 80.67           H  
ATOM   4555  HZ2 LYS A 279      30.204   1.949  27.959  1.00 80.67           H  
ATOM   4556  HZ3 LYS A 279      29.130   0.799  28.077  1.00 80.67           H  
ATOM   4557  N   GLU A 280      22.648   4.282  24.630  1.00 82.56           N  
ATOM   4558  H   GLU A 280      22.333   4.620  25.528  1.00 82.56           H  
ATOM   4559  CA  GLU A 280      21.686   3.569  23.777  1.00 82.56           C  
ATOM   4560  HA  GLU A 280      22.100   2.605  23.480  1.00 82.56           H  
ATOM   4561  C   GLU A 280      21.341   4.346  22.499  1.00 82.56           C  
ATOM   4562  CB  GLU A 280      20.391   3.338  24.558  1.00 82.56           C  
ATOM   4563  HB2 GLU A 280      19.600   3.038  23.870  1.00 82.56           H  
ATOM   4564  HB3 GLU A 280      20.111   4.293  25.002  1.00 82.56           H  
ATOM   4565  O   GLU A 280      21.169   3.744  21.434  1.00 82.56           O  
ATOM   4566  CG  GLU A 280      20.507   2.264  25.649  1.00 82.56           C  
ATOM   4567  HG2 GLU A 280      21.421   2.414  26.224  1.00 82.56           H  
ATOM   4568  HG3 GLU A 280      20.573   1.289  25.167  1.00 82.56           H  
ATOM   4569  CD  GLU A 280      19.300   2.312  26.597  1.00 82.56           C  
ATOM   4570  OE1 GLU A 280      18.805   1.237  26.985  1.00 82.56           O  
ATOM   4571  OE2 GLU A 280      18.876   3.445  26.932  1.00 82.56           O  
ATOM   4572  N   LYS A 281      21.240   5.682  22.576  1.00 81.56           N  
ATOM   4573  H   LYS A 281      21.370   6.115  23.480  1.00 81.56           H  
ATOM   4574  CA  LYS A 281      21.028   6.532  21.393  1.00 81.56           C  
ATOM   4575  HA  LYS A 281      20.148   6.189  20.849  1.00 81.56           H  
ATOM   4576  C   LYS A 281      22.206   6.422  20.431  1.00 81.56           C  
ATOM   4577  CB  LYS A 281      20.835   8.000  21.788  1.00 81.56           C  
ATOM   4578  HB2 LYS A 281      21.683   8.315  22.396  1.00 81.56           H  
ATOM   4579  HB3 LYS A 281      20.831   8.605  20.882  1.00 81.56           H  
ATOM   4580  O   LYS A 281      21.988   6.168  19.246  1.00 81.56           O  
ATOM   4581  CG  LYS A 281      19.534   8.272  22.553  1.00 81.56           C  
ATOM   4582  HG2 LYS A 281      18.672   8.032  21.930  1.00 81.56           H  
ATOM   4583  HG3 LYS A 281      19.504   7.667  23.459  1.00 81.56           H  
ATOM   4584  CD  LYS A 281      19.514   9.756  22.926  1.00 81.56           C  
ATOM   4585  HD2 LYS A 281      20.473  10.013  23.376  1.00 81.56           H  
ATOM   4586  HD3 LYS A 281      19.381  10.360  22.029  1.00 81.56           H  
ATOM   4587  CE  LYS A 281      18.415  10.078  23.934  1.00 81.56           C  
ATOM   4588  HE2 LYS A 281      18.437   9.324  24.722  1.00 81.56           H  
ATOM   4589  HE3 LYS A 281      17.442  10.031  23.447  1.00 81.56           H  
ATOM   4590  NZ  LYS A 281      18.665  11.415  24.523  1.00 81.56           N  
ATOM   4591  HZ1 LYS A 281      19.625  11.493  24.825  1.00 81.56           H  
ATOM   4592  HZ2 LYS A 281      18.070  11.563  25.326  1.00 81.56           H  
ATOM   4593  HZ3 LYS A 281      18.526  12.148  23.841  1.00 81.56           H  
ATOM   4594  N   LEU A 282      23.429   6.547  20.951  1.00 84.33           N  
ATOM   4595  H   LEU A 282      23.517   6.779  21.930  1.00 84.33           H  
ATOM   4596  CA  LEU A 282      24.648   6.438  20.158  1.00 84.33           C  
ATOM   4597  HA  LEU A 282      24.571   7.153  19.339  1.00 84.33           H  
ATOM   4598  C   LEU A 282      24.778   5.043  19.537  1.00 84.33           C  
ATOM   4599  CB  LEU A 282      25.854   6.806  21.046  1.00 84.33           C  
ATOM   4600  HB2 LEU A 282      25.952   6.058  21.833  1.00 84.33           H  
ATOM   4601  HB3 LEU A 282      25.666   7.768  21.522  1.00 84.33           H  
ATOM   4602  O   LEU A 282      25.017   4.927  18.338  1.00 84.33           O  
ATOM   4603  CG  LEU A 282      27.181   6.898  20.271  1.00 84.33           C  
ATOM   4604  HG  LEU A 282      27.338   5.978  19.709  1.00 84.33           H  
ATOM   4605  CD1 LEU A 282      27.194   8.084  19.308  1.00 84.33           C  
ATOM   4606 HD11 LEU A 282      26.351   8.047  18.618  1.00 84.33           H  
ATOM   4607 HD12 LEU A 282      28.105   8.021  18.713  1.00 84.33           H  
ATOM   4608 HD13 LEU A 282      27.173   9.029  19.852  1.00 84.33           H  
ATOM   4609  CD2 LEU A 282      28.365   7.093  21.222  1.00 84.33           C  
ATOM   4610 HD21 LEU A 282      28.282   8.054  21.729  1.00 84.33           H  
ATOM   4611 HD22 LEU A 282      28.388   6.304  21.974  1.00 84.33           H  
ATOM   4612 HD23 LEU A 282      29.295   7.064  20.654  1.00 84.33           H  
ATOM   4613  N   TRP A 283      24.523   3.989  20.315  1.00 84.09           N  
ATOM   4614  H   TRP A 283      24.378   4.137  21.303  1.00 84.09           H  
ATOM   4615  CA  TRP A 283      24.542   2.615  19.816  1.00 84.09           C  
ATOM   4616  HA  TRP A 283      25.535   2.408  19.416  1.00 84.09           H  
ATOM   4617  C   TRP A 283      23.541   2.380  18.683  1.00 84.09           C  
ATOM   4618  CB  TRP A 283      24.258   1.646  20.963  1.00 84.09           C  
ATOM   4619  HB2 TRP A 283      23.283   1.873  21.393  1.00 84.09           H  
ATOM   4620  HB3 TRP A 283      25.007   1.787  21.743  1.00 84.09           H  
ATOM   4621  O   TRP A 283      23.871   1.737  17.689  1.00 84.09           O  
ATOM   4622  CG  TRP A 283      24.282   0.216  20.535  1.00 84.09           C  
ATOM   4623  CD1 TRP A 283      23.269  -0.669  20.673  1.00 84.09           C  
ATOM   4624  HD1 TRP A 283      22.321  -0.457  21.145  1.00 84.09           H  
ATOM   4625  CD2 TRP A 283      25.352  -0.499  19.845  1.00 84.09           C  
ATOM   4626  CE2 TRP A 283      24.895  -1.822  19.572  1.00 84.09           C  
ATOM   4627  CE3 TRP A 283      26.659  -0.169  19.424  1.00 84.09           C  
ATOM   4628  HE3 TRP A 283      27.059   0.811  19.640  1.00 84.09           H  
ATOM   4629  NE1 TRP A 283      23.641  -1.882  20.133  1.00 84.09           N  
ATOM   4630  HE1 TRP A 283      23.086  -2.722  20.210  1.00 84.09           H  
ATOM   4631  CH2 TRP A 283      26.969  -2.399  18.489  1.00 84.09           C  
ATOM   4632  HH2 TRP A 283      27.596  -3.135  18.008  1.00 84.09           H  
ATOM   4633  CZ2 TRP A 283      25.677  -2.762  18.892  1.00 84.09           C  
ATOM   4634  HZ2 TRP A 283      25.312  -3.766  18.737  1.00 84.09           H  
ATOM   4635  CZ3 TRP A 283      27.464  -1.113  18.761  1.00 84.09           C  
ATOM   4636  HZ3 TRP A 283      28.476  -0.857  18.481  1.00 84.09           H  
ATOM   4637  N   THR A 284      22.338   2.952  18.788  1.00 81.55           N  
ATOM   4638  H   THR A 284      22.139   3.486  19.622  1.00 81.55           H  
ATOM   4639  CA  THR A 284      21.332   2.846  17.723  1.00 81.55           C  
ATOM   4640  HA  THR A 284      21.111   1.791  17.562  1.00 81.55           H  
ATOM   4641  C   THR A 284      21.877   3.411  16.405  1.00 81.55           C  
ATOM   4642  CB  THR A 284      20.029   3.573  18.101  1.00 81.55           C  
ATOM   4643  HB  THR A 284      20.215   4.645  18.150  1.00 81.55           H  
ATOM   4644  O   THR A 284      21.738   2.775  15.361  1.00 81.55           O  
ATOM   4645  CG2 THR A 284      18.914   3.317  17.085  1.00 81.55           C  
ATOM   4646 HG21 THR A 284      18.821   2.247  16.901  1.00 81.55           H  
ATOM   4647 HG22 THR A 284      17.968   3.705  17.461  1.00 81.55           H  
ATOM   4648 HG23 THR A 284      19.146   3.826  16.149  1.00 81.55           H  
ATOM   4649  OG1 THR A 284      19.497   3.162  19.349  1.00 81.55           O  
ATOM   4650  HG1 THR A 284      20.199   3.232  20.000  1.00 81.55           H  
ATOM   4651  N   GLU A 285      22.535   4.574  16.437  1.00 82.91           N  
ATOM   4652  H   GLU A 285      22.680   5.037  17.323  1.00 82.91           H  
ATOM   4653  CA  GLU A 285      23.135   5.173  15.237  1.00 82.91           C  
ATOM   4654  HA  GLU A 285      22.411   5.127  14.423  1.00 82.91           H  
ATOM   4655  C   GLU A 285      24.361   4.384  14.739  1.00 82.91           C  
ATOM   4656  CB  GLU A 285      23.454   6.658  15.472  1.00 82.91           C  
ATOM   4657  HB2 GLU A 285      24.105   6.752  16.341  1.00 82.91           H  
ATOM   4658  HB3 GLU A 285      23.989   7.035  14.600  1.00 82.91           H  
ATOM   4659  O   GLU A 285      24.505   4.202  13.530  1.00 82.91           O  
ATOM   4660  CG  GLU A 285      22.211   7.549  15.672  1.00 82.91           C  
ATOM   4661  HG2 GLU A 285      21.642   7.175  16.524  1.00 82.91           H  
ATOM   4662  HG3 GLU A 285      22.550   8.552  15.930  1.00 82.91           H  
ATOM   4663  CD  GLU A 285      21.274   7.656  14.442  1.00 82.91           C  
ATOM   4664  OE1 GLU A 285      20.052   7.887  14.606  1.00 82.91           O  
ATOM   4665  OE2 GLU A 285      21.689   7.497  13.269  1.00 82.91           O  
ATOM   4666  N   VAL A 286      25.176   3.808  15.635  1.00 84.45           N  
ATOM   4667  H   VAL A 286      25.032   4.011  16.614  1.00 84.45           H  
ATOM   4668  CA  VAL A 286      26.257   2.874  15.256  1.00 84.45           C  
ATOM   4669  HA  VAL A 286      26.939   3.390  14.580  1.00 84.45           H  
ATOM   4670  C   VAL A 286      25.689   1.677  14.487  1.00 84.45           C  
ATOM   4671  CB  VAL A 286      27.068   2.402  16.485  1.00 84.45           C  
ATOM   4672  HB  VAL A 286      26.381   2.017  17.240  1.00 84.45           H  
ATOM   4673  O   VAL A 286      26.170   1.365  13.400  1.00 84.45           O  
ATOM   4674  CG1 VAL A 286      28.063   1.285  16.141  1.00 84.45           C  
ATOM   4675 HG11 VAL A 286      28.674   1.566  15.283  1.00 84.45           H  
ATOM   4676 HG12 VAL A 286      27.524   0.364  15.919  1.00 84.45           H  
ATOM   4677 HG13 VAL A 286      28.716   1.093  16.992  1.00 84.45           H  
ATOM   4678  CG2 VAL A 286      27.876   3.542  17.116  1.00 84.45           C  
ATOM   4679 HG21 VAL A 286      27.243   4.410  17.299  1.00 84.45           H  
ATOM   4680 HG22 VAL A 286      28.295   3.213  18.067  1.00 84.45           H  
ATOM   4681 HG23 VAL A 286      28.692   3.835  16.456  1.00 84.45           H  
ATOM   4682  N   GLN A 287      24.627   1.036  14.983  1.00 81.28           N  
ATOM   4683  H   GLN A 287      24.267   1.333  15.879  1.00 81.28           H  
ATOM   4684  CA  GLN A 287      23.995  -0.105  14.307  1.00 81.28           C  
ATOM   4685  HA  GLN A 287      24.739  -0.891  14.172  1.00 81.28           H  
ATOM   4686  C   GLN A 287      23.459   0.258  12.917  1.00 81.28           C  
ATOM   4687  CB  GLN A 287      22.844  -0.651  15.160  1.00 81.28           C  
ATOM   4688  HB2 GLN A 287      22.280  -1.368  14.564  1.00 81.28           H  
ATOM   4689  HB3 GLN A 287      22.173   0.163  15.434  1.00 81.28           H  
ATOM   4690  O   GLN A 287      23.592  -0.529  11.974  1.00 81.28           O  
ATOM   4691  CG  GLN A 287      23.323  -1.367  16.428  1.00 81.28           C  
ATOM   4692  HG2 GLN A 287      23.865  -0.680  17.078  1.00 81.28           H  
ATOM   4693  HG3 GLN A 287      24.003  -2.172  16.150  1.00 81.28           H  
ATOM   4694  CD  GLN A 287      22.139  -1.940  17.198  1.00 81.28           C  
ATOM   4695  NE2 GLN A 287      22.103  -3.236  17.424  1.00 81.28           N  
ATOM   4696 HE21 GLN A 287      22.885  -3.821  17.170  1.00 81.28           H  
ATOM   4697 HE22 GLN A 287      21.267  -3.579  17.875  1.00 81.28           H  
ATOM   4698  OE1 GLN A 287      21.195  -1.256  17.561  1.00 81.28           O  
ATOM   4699  N   ILE A 288      22.877   1.452  12.777  1.00 78.63           N  
ATOM   4700  H   ILE A 288      22.806   2.043  13.593  1.00 78.63           H  
ATOM   4701  CA  ILE A 288      22.388   1.960  11.492  1.00 78.63           C  
ATOM   4702  HA  ILE A 288      21.695   1.233  11.069  1.00 78.63           H  
ATOM   4703  C   ILE A 288      23.542   2.116  10.497  1.00 78.63           C  
ATOM   4704  CB  ILE A 288      21.635   3.288  11.708  1.00 78.63           C  
ATOM   4705  HB  ILE A 288      22.246   3.932  12.341  1.00 78.63           H  
ATOM   4706  O   ILE A 288      23.409   1.692   9.345  1.00 78.63           O  
ATOM   4707  CG1 ILE A 288      20.279   3.032  12.406  1.00 78.63           C  
ATOM   4708 HG12 ILE A 288      19.540   2.750  11.656  1.00 78.63           H  
ATOM   4709 HG13 ILE A 288      20.356   2.206  13.112  1.00 78.63           H  
ATOM   4710  CG2 ILE A 288      21.392   4.025  10.372  1.00 78.63           C  
ATOM   4711 HG21 ILE A 288      20.823   4.938  10.548  1.00 78.63           H  
ATOM   4712 HG22 ILE A 288      20.860   3.373   9.679  1.00 78.63           H  
ATOM   4713 HG23 ILE A 288      22.344   4.330   9.939  1.00 78.63           H  
ATOM   4714  CD1 ILE A 288      19.774   4.258  13.170  1.00 78.63           C  
ATOM   4715 HD11 ILE A 288      20.100   4.209  14.209  1.00 78.63           H  
ATOM   4716 HD12 ILE A 288      18.684   4.291  13.149  1.00 78.63           H  
ATOM   4717 HD13 ILE A 288      20.210   5.170  12.761  1.00 78.63           H  
ATOM   4718  N   GLU A 289      24.665   2.704  10.917  1.00 81.21           N  
ATOM   4719  H   GLU A 289      24.718   3.051  11.863  1.00 81.21           H  
ATOM   4720  CA  GLU A 289      25.813   2.914  10.031  1.00 81.21           C  
ATOM   4721  HA  GLU A 289      25.444   3.276   9.072  1.00 81.21           H  
ATOM   4722  C   GLU A 289      26.546   1.606   9.707  1.00 81.21           C  
ATOM   4723  CB  GLU A 289      26.759   3.993  10.585  1.00 81.21           C  
ATOM   4724  HB2 GLU A 289      27.650   4.026   9.958  1.00 81.21           H  
ATOM   4725  HB3 GLU A 289      27.069   3.718  11.593  1.00 81.21           H  
ATOM   4726  O   GLU A 289      26.885   1.394   8.544  1.00 81.21           O  
ATOM   4727  CG  GLU A 289      26.140   5.407  10.610  1.00 81.21           C  
ATOM   4728  HG2 GLU A 289      26.902   6.106  10.956  1.00 81.21           H  
ATOM   4729  HG3 GLU A 289      25.332   5.421  11.342  1.00 81.21           H  
ATOM   4730  CD  GLU A 289      25.586   5.903   9.253  1.00 81.21           C  
ATOM   4731  OE1 GLU A 289      24.556   6.626   9.221  1.00 81.21           O  
ATOM   4732  OE2 GLU A 289      26.110   5.549   8.169  1.00 81.21           O  
ATOM   4733  N   LEU A 290      26.680   0.671  10.657  1.00 80.15           N  
ATOM   4734  H   LEU A 290      26.409   0.910  11.600  1.00 80.15           H  
ATOM   4735  CA  LEU A 290      27.220  -0.673  10.397  1.00 80.15           C  
ATOM   4736  HA  LEU A 290      28.235  -0.583  10.011  1.00 80.15           H  
ATOM   4737  C   LEU A 290      26.394  -1.407   9.333  1.00 80.15           C  
ATOM   4738  CB  LEU A 290      27.228  -1.502  11.697  1.00 80.15           C  
ATOM   4739  HB2 LEU A 290      26.233  -1.453  12.139  1.00 80.15           H  
ATOM   4740  HB3 LEU A 290      27.426  -2.543  11.443  1.00 80.15           H  
ATOM   4741  O   LEU A 290      26.932  -1.950   8.365  1.00 80.15           O  
ATOM   4742  CG  LEU A 290      28.257  -1.073  12.759  1.00 80.15           C  
ATOM   4743  HG  LEU A 290      28.168  -0.007  12.966  1.00 80.15           H  
ATOM   4744  CD1 LEU A 290      28.000  -1.858  14.045  1.00 80.15           C  
ATOM   4745 HD11 LEU A 290      26.998  -1.641  14.417  1.00 80.15           H  
ATOM   4746 HD12 LEU A 290      28.719  -1.552  14.804  1.00 80.15           H  
ATOM   4747 HD13 LEU A 290      28.102  -2.928  13.864  1.00 80.15           H  
ATOM   4748  CD2 LEU A 290      29.694  -1.354  12.338  1.00 80.15           C  
ATOM   4749 HD21 LEU A 290      30.374  -1.005  13.115  1.00 80.15           H  
ATOM   4750 HD22 LEU A 290      29.843  -2.424  12.191  1.00 80.15           H  
ATOM   4751 HD23 LEU A 290      29.929  -0.817  11.419  1.00 80.15           H  
ATOM   4752  N   GLN A 291      25.064  -1.395   9.469  1.00 74.51           N  
ATOM   4753  H   GLN A 291      24.661  -0.941  10.276  1.00 74.51           H  
ATOM   4754  CA  GLN A 291      24.191  -2.011   8.473  1.00 74.51           C  
ATOM   4755  HA  GLN A 291      24.508  -3.042   8.312  1.00 74.51           H  
ATOM   4756  C   GLN A 291      24.260  -1.318   7.114  1.00 74.51           C  
ATOM   4757  CB  GLN A 291      22.738  -1.992   8.941  1.00 74.51           C  
ATOM   4758  HB2 GLN A 291      22.491  -1.037   9.404  1.00 74.51           H  
ATOM   4759  HB3 GLN A 291      22.130  -2.088   8.041  1.00 74.51           H  
ATOM   4760  O   GLN A 291      24.138  -1.977   6.078  1.00 74.51           O  
ATOM   4761  CG  GLN A 291      22.412  -3.145   9.902  1.00 74.51           C  
ATOM   4762  HG2 GLN A 291      23.022  -4.017   9.665  1.00 74.51           H  
ATOM   4763  HG3 GLN A 291      22.639  -2.839  10.924  1.00 74.51           H  
ATOM   4764  CD  GLN A 291      20.953  -3.573   9.802  1.00 74.51           C  
ATOM   4765  NE2 GLN A 291      20.444  -4.294  10.775  1.00 74.51           N  
ATOM   4766 HE21 GLN A 291      20.984  -4.474  11.609  1.00 74.51           H  
ATOM   4767 HE22 GLN A 291      19.442  -4.422  10.777  1.00 74.51           H  
ATOM   4768  OE1 GLN A 291      20.259  -3.290   8.833  1.00 74.51           O  
ATOM   4769  N   ARG A 292      24.418   0.007   7.096  1.00 73.65           N  
ATOM   4770  H   ARG A 292      24.493   0.497   7.977  1.00 73.65           H  
ATOM   4771  CA  ARG A 292      24.527   0.759   5.849  1.00 73.65           C  
ATOM   4772  HA  ARG A 292      23.747   0.414   5.171  1.00 73.65           H  
ATOM   4773  C   ARG A 292      25.854   0.471   5.148  1.00 73.65           C  
ATOM   4774  CB  ARG A 292      24.318   2.250   6.132  1.00 73.65           C  
ATOM   4775  HB2 ARG A 292      23.445   2.379   6.772  1.00 73.65           H  
ATOM   4776  HB3 ARG A 292      25.191   2.654   6.645  1.00 73.65           H  
ATOM   4777  O   ARG A 292      25.833   0.207   3.948  1.00 73.65           O  
ATOM   4778  CG  ARG A 292      24.082   2.998   4.816  1.00 73.65           C  
ATOM   4779  HG2 ARG A 292      24.925   2.820   4.149  1.00 73.65           H  
ATOM   4780  HG3 ARG A 292      23.176   2.634   4.332  1.00 73.65           H  
ATOM   4781  CD  ARG A 292      23.986   4.504   5.037  1.00 73.65           C  
ATOM   4782  HD2 ARG A 292      24.079   5.002   4.071  1.00 73.65           H  
ATOM   4783  HD3 ARG A 292      24.837   4.803   5.650  1.00 73.65           H  
ATOM   4784  NE  ARG A 292      22.711   4.897   5.664  1.00 73.65           N  
ATOM   4785  HE  ARG A 292      21.972   4.209   5.666  1.00 73.65           H  
ATOM   4786  NH1 ARG A 292      23.560   6.742   6.731  1.00 73.65           N  
ATOM   4787 HH11 ARG A 292      24.481   6.424   6.466  1.00 73.65           H  
ATOM   4788 HH12 ARG A 292      23.670   7.033   7.692  1.00 73.65           H  
ATOM   4789  NH2 ARG A 292      21.434   6.173   7.036  1.00 73.65           N  
ATOM   4790 HH21 ARG A 292      21.471   6.875   7.761  1.00 73.65           H  
ATOM   4791 HH22 ARG A 292      20.704   5.475   7.038  1.00 73.65           H  
ATOM   4792  CZ  ARG A 292      22.582   5.924   6.479  1.00 73.65           C  
ATOM   4793  N   PHE A 293      26.962   0.455   5.886  1.00 74.25           N  
ATOM   4794  H   PHE A 293      26.898   0.697   6.864  1.00 74.25           H  
ATOM   4795  CA  PHE A 293      28.286   0.134   5.357  1.00 74.25           C  
ATOM   4796  HA  PHE A 293      28.529   0.831   4.555  1.00 74.25           H  
ATOM   4797  C   PHE A 293      28.321  -1.276   4.772  1.00 74.25           C  
ATOM   4798  CB  PHE A 293      29.333   0.286   6.462  1.00 74.25           C  
ATOM   4799  HB2 PHE A 293      29.205   1.260   6.935  1.00 74.25           H  
ATOM   4800  HB3 PHE A 293      29.177  -0.473   7.228  1.00 74.25           H  
ATOM   4801  O   PHE A 293      28.743  -1.457   3.633  1.00 74.25           O  
ATOM   4802  CG  PHE A 293      30.751   0.198   5.938  1.00 74.25           C  
ATOM   4803  CD1 PHE A 293      31.468  -1.011   5.987  1.00 74.25           C  
ATOM   4804  HD1 PHE A 293      31.017  -1.901   6.402  1.00 74.25           H  
ATOM   4805  CD2 PHE A 293      31.358   1.342   5.390  1.00 74.25           C  
ATOM   4806  HD2 PHE A 293      30.811   2.272   5.335  1.00 74.25           H  
ATOM   4807  CE1 PHE A 293      32.794  -1.056   5.522  1.00 74.25           C  
ATOM   4808  HE1 PHE A 293      33.380  -1.960   5.605  1.00 74.25           H  
ATOM   4809  CE2 PHE A 293      32.678   1.288   4.911  1.00 74.25           C  
ATOM   4810  HE2 PHE A 293      33.142   2.172   4.498  1.00 74.25           H  
ATOM   4811  CZ  PHE A 293      33.398   0.085   4.978  1.00 74.25           C  
ATOM   4812  HZ  PHE A 293      34.419   0.036   4.629  1.00 74.25           H  
ATOM   4813  N   LYS A 294      27.751  -2.253   5.491  1.00 69.38           N  
ATOM   4814  H   LYS A 294      27.473  -2.043   6.439  1.00 69.38           H  
ATOM   4815  CA  LYS A 294      27.630  -3.633   5.009  1.00 69.38           C  
ATOM   4816  HA  LYS A 294      28.634  -4.032   4.866  1.00 69.38           H  
ATOM   4817  C   LYS A 294      26.938  -3.716   3.644  1.00 69.38           C  
ATOM   4818  CB  LYS A 294      26.911  -4.472   6.074  1.00 69.38           C  
ATOM   4819  HB2 LYS A 294      27.441  -4.368   7.021  1.00 69.38           H  
ATOM   4820  HB3 LYS A 294      25.890  -4.113   6.203  1.00 69.38           H  
ATOM   4821  O   LYS A 294      27.437  -4.384   2.747  1.00 69.38           O  
ATOM   4822  CG  LYS A 294      26.891  -5.950   5.670  1.00 69.38           C  
ATOM   4823  HG2 LYS A 294      26.320  -6.060   4.748  1.00 69.38           H  
ATOM   4824  HG3 LYS A 294      27.911  -6.288   5.490  1.00 69.38           H  
ATOM   4825  CD  LYS A 294      26.254  -6.836   6.743  1.00 69.38           C  
ATOM   4826  HD2 LYS A 294      25.251  -6.474   6.973  1.00 69.38           H  
ATOM   4827  HD3 LYS A 294      26.872  -6.824   7.641  1.00 69.38           H  
ATOM   4828  CE  LYS A 294      26.183  -8.247   6.160  1.00 69.38           C  
ATOM   4829  HE2 LYS A 294      25.566  -8.217   5.262  1.00 69.38           H  
ATOM   4830  HE3 LYS A 294      27.179  -8.546   5.833  1.00 69.38           H  
ATOM   4831  NZ  LYS A 294      25.633  -9.235   7.111  1.00 69.38           N  
ATOM   4832  HZ1 LYS A 294      24.682  -8.997   7.354  1.00 69.38           H  
ATOM   4833  HZ2 LYS A 294      25.643 -10.136   6.654  1.00 69.38           H  
ATOM   4834  HZ3 LYS A 294      26.219  -9.277   7.933  1.00 69.38           H  
ATOM   4835  N   ARG A 295      25.826  -2.995   3.449  1.00 65.24           N  
ATOM   4836  H   ARG A 295      25.486  -2.437   4.219  1.00 65.24           H  
ATOM   4837  CA  ARG A 295      25.132  -2.964   2.146  1.00 65.24           C  
ATOM   4838  HA  ARG A 295      24.924  -3.982   1.818  1.00 65.24           H  
ATOM   4839  C   ARG A 295      25.976  -2.334   1.050  1.00 65.24           C  
ATOM   4840  CB  ARG A 295      23.838  -2.160   2.221  1.00 65.24           C  
ATOM   4841  HB2 ARG A 295      24.048  -1.183   2.657  1.00 65.24           H  
ATOM   4842  HB3 ARG A 295      23.466  -2.005   1.208  1.00 65.24           H  
ATOM   4843  O   ARG A 295      25.965  -2.818  -0.077  1.00 65.24           O  
ATOM   4844  CG  ARG A 295      22.748  -2.857   3.020  1.00 65.24           C  
ATOM   4845  HG2 ARG A 295      23.084  -2.998   4.047  1.00 65.24           H  
ATOM   4846  HG3 ARG A 295      22.513  -3.827   2.582  1.00 65.24           H  
ATOM   4847  CD  ARG A 295      21.523  -1.947   2.975  1.00 65.24           C  
ATOM   4848  HD2 ARG A 295      21.840  -0.905   2.928  1.00 65.24           H  
ATOM   4849  HD3 ARG A 295      20.955  -2.165   2.070  1.00 65.24           H  
ATOM   4850  NE  ARG A 295      20.698  -2.115   4.173  1.00 65.24           N  
ATOM   4851  HE  ARG A 295      21.146  -2.537   4.975  1.00 65.24           H  
ATOM   4852  NH1 ARG A 295      18.931  -0.884   3.406  1.00 65.24           N  
ATOM   4853 HH11 ARG A 295      19.438  -0.686   2.555  1.00 65.24           H  
ATOM   4854 HH12 ARG A 295      18.040  -0.430   3.549  1.00 65.24           H  
ATOM   4855  NH2 ARG A 295      18.857  -1.814   5.457  1.00 65.24           N  
ATOM   4856 HH21 ARG A 295      17.964  -1.374   5.628  1.00 65.24           H  
ATOM   4857 HH22 ARG A 295      19.320  -2.300   6.211  1.00 65.24           H  
ATOM   4858  CZ  ARG A 295      19.498  -1.604   4.339  1.00 65.24           C  
ATOM   4859  N   GLN A 296      26.661  -1.239   1.369  1.00 64.02           N  
ATOM   4860  H   GLN A 296      26.632  -0.904   2.322  1.00 64.02           H  
ATOM   4861  CA  GLN A 296      27.509  -0.543   0.408  1.00 64.02           C  
ATOM   4862  HA  GLN A 296      26.903  -0.316  -0.469  1.00 64.02           H  
ATOM   4863  C   GLN A 296      28.644  -1.457  -0.060  1.00 64.02           C  
ATOM   4864  CB  GLN A 296      28.025   0.770   1.021  1.00 64.02           C  
ATOM   4865  HB2 GLN A 296      27.587   0.924   2.007  1.00 64.02           H  
ATOM   4866  HB3 GLN A 296      29.108   0.733   1.138  1.00 64.02           H  
ATOM   4867  O   GLN A 296      28.853  -1.586  -1.264  1.00 64.02           O  
ATOM   4868  CG  GLN A 296      27.652   1.959   0.128  1.00 64.02           C  
ATOM   4869  HG2 GLN A 296      28.157   1.853  -0.832  1.00 64.02           H  
ATOM   4870  HG3 GLN A 296      26.576   1.952  -0.049  1.00 64.02           H  
ATOM   4871  CD  GLN A 296      28.025   3.311   0.727  1.00 64.02           C  
ATOM   4872  NE2 GLN A 296      27.773   4.389   0.018  1.00 64.02           N  
ATOM   4873 HE21 GLN A 296      27.426   4.306  -0.927  1.00 64.02           H  
ATOM   4874 HE22 GLN A 296      28.114   5.257   0.405  1.00 64.02           H  
ATOM   4875  OE1 GLN A 296      28.516   3.451   1.835  1.00 64.02           O  
ATOM   4876  N   PHE A 297      29.280  -2.164   0.875  1.00 61.52           N  
ATOM   4877  H   PHE A 297      29.058  -1.993   1.845  1.00 61.52           H  
ATOM   4878  CA  PHE A 297      30.338  -3.126   0.593  1.00 61.52           C  
ATOM   4879  HA  PHE A 297      31.127  -2.626   0.031  1.00 61.52           H  
ATOM   4880  C   PHE A 297      29.851  -4.317  -0.243  1.00 61.52           C  
ATOM   4881  CB  PHE A 297      30.924  -3.590   1.923  1.00 61.52           C  
ATOM   4882  HB2 PHE A 297      31.159  -2.714   2.527  1.00 61.52           H  
ATOM   4883  HB3 PHE A 297      30.182  -4.174   2.468  1.00 61.52           H  
ATOM   4884  O   PHE A 297      30.466  -4.658  -1.248  1.00 61.52           O  
ATOM   4885  CG  PHE A 297      32.187  -4.403   1.759  1.00 61.52           C  
ATOM   4886  CD1 PHE A 297      32.139  -5.810   1.771  1.00 61.52           C  
ATOM   4887  HD1 PHE A 297      31.193  -6.322   1.862  1.00 61.52           H  
ATOM   4888  CD2 PHE A 297      33.424  -3.743   1.637  1.00 61.52           C  
ATOM   4889  HD2 PHE A 297      33.466  -2.664   1.626  1.00 61.52           H  
ATOM   4890  CE1 PHE A 297      33.329  -6.553   1.669  1.00 61.52           C  
ATOM   4891  HE1 PHE A 297      33.301  -7.633   1.685  1.00 61.52           H  
ATOM   4892  CE2 PHE A 297      34.610  -4.487   1.531  1.00 61.52           C  
ATOM   4893  HE2 PHE A 297      35.561  -3.984   1.432  1.00 61.52           H  
ATOM   4894  CZ  PHE A 297      34.563  -5.891   1.549  1.00 61.52           C  
ATOM   4895  HZ  PHE A 297      35.477  -6.461   1.468  1.00 61.52           H  
ATOM   4896  N   GLU A 298      28.700  -4.903   0.103  1.00 57.03           N  
ATOM   4897  H   GLU A 298      28.254  -4.624   0.965  1.00 57.03           H  
ATOM   4898  CA  GLU A 298      28.093  -5.997  -0.675  1.00 57.03           C  
ATOM   4899  HA  GLU A 298      28.802  -6.821  -0.754  1.00 57.03           H  
ATOM   4900  C   GLU A 298      27.736  -5.576  -2.111  1.00 57.03           C  
ATOM   4901  CB  GLU A 298      26.820  -6.490   0.037  1.00 57.03           C  
ATOM   4902  HB2 GLU A 298      26.219  -5.625   0.315  1.00 57.03           H  
ATOM   4903  HB3 GLU A 298      26.239  -7.094  -0.660  1.00 57.03           H  
ATOM   4904  O   GLU A 298      27.752  -6.403  -3.023  1.00 57.03           O  
ATOM   4905  CG  GLU A 298      27.098  -7.351   1.282  1.00 57.03           C  
ATOM   4906  HG2 GLU A 298      27.800  -6.831   1.935  1.00 57.03           H  
ATOM   4907  HG3 GLU A 298      27.576  -8.276   0.959  1.00 57.03           H  
ATOM   4908  CD  GLU A 298      25.825  -7.695   2.085  1.00 57.03           C  
ATOM   4909  OE1 GLU A 298      25.957  -8.336   3.156  1.00 57.03           O  
ATOM   4910  OE2 GLU A 298      24.702  -7.314   1.673  1.00 57.03           O  
ATOM   4911  N   SER A 299      27.404  -4.296  -2.318  1.00 48.09           N  
ATOM   4912  H   SER A 299      27.347  -3.694  -1.509  1.00 48.09           H  
ATOM   4913  CA  SER A 299      27.069  -3.747  -3.637  1.00 48.09           C  
ATOM   4914  HA  SER A 299      26.566  -4.524  -4.213  1.00 48.09           H  
ATOM   4915  C   SER A 299      28.280  -3.311  -4.460  1.00 48.09           C  
ATOM   4916  CB  SER A 299      26.088  -2.584  -3.480  1.00 48.09           C  
ATOM   4917  HB2 SER A 299      25.244  -2.917  -2.875  1.00 48.09           H  
ATOM   4918  HB3 SER A 299      25.712  -2.307  -4.465  1.00 48.09           H  
ATOM   4919  O   SER A 299      28.185  -3.223  -5.685  1.00 48.09           O  
ATOM   4920  OG  SER A 299      26.661  -1.438  -2.876  1.00 48.09           O  
ATOM   4921  HG  SER A 299      27.431  -1.687  -2.359  1.00 48.09           H  
ATOM   4922  N   SER A 300      29.402  -3.005  -3.809  1.00 41.85           N  
ATOM   4923  H   SER A 300      29.443  -3.129  -2.808  1.00 41.85           H  
ATOM   4924  CA  SER A 300      30.595  -2.527  -4.487  1.00 41.85           C  
ATOM   4925  HA  SER A 300      30.287  -1.824  -5.261  1.00 41.85           H  
ATOM   4926  C   SER A 300      31.316  -3.686  -5.174  1.00 41.85           C  
ATOM   4927  CB  SER A 300      31.476  -1.743  -3.509  1.00 41.85           C  
ATOM   4928  HB2 SER A 300      30.918  -0.872  -3.165  1.00 41.85           H  
ATOM   4929  HB3 SER A 300      32.355  -1.376  -4.040  1.00 41.85           H  
ATOM   4930  O   SER A 300      31.671  -4.672  -4.533  1.00 41.85           O  
ATOM   4931  OG  SER A 300      31.860  -2.491  -2.374  1.00 41.85           O  
ATOM   4932  HG  SER A 300      31.627  -3.416  -2.483  1.00 41.85           H  
ATOM   4933  N   GLU A 301      31.556  -3.564  -6.483  1.00 35.06           N  
ATOM   4934  H   GLU A 301      31.167  -2.770  -6.973  1.00 35.06           H  
ATOM   4935  CA  GLU A 301      32.469  -4.433  -7.240  1.00 35.06           C  
ATOM   4936  HA  GLU A 301      32.266  -5.474  -6.989  1.00 35.06           H  
ATOM   4937  C   GLU A 301      33.925  -4.148  -6.839  1.00 35.06           C  
ATOM   4938  CB  GLU A 301      32.299  -4.249  -8.764  1.00 35.06           C
[truncated: 1,225,864 more chars]
