# Supplementary material for: In silico screening by AlphaFold2 program revealed the potential binding partners of nuage-localizing proteins and piRNA-related proteins
Source: eLife. 2025 Apr 22;13:RP101967. doi: 10.7554/eLife.101967 (PMC12014135; doi:10.7554/eLife.101967)
Supplement: Figure 5—source data 1. [file elife-101967-fig5-data1.zip › Figure 5-Source Data 1/iv_Twf_piwi_relaxed_model_1_multimer_v2_pred_0.pdb]

ATOM      1  N   MET A   1     -26.198 -44.803 -25.755  1.00 31.75           N  
ATOM      2  H   MET A   1     -25.911 -45.522 -25.107  1.00 31.75           H  
ATOM      3  H2  MET A   1     -25.491 -44.083 -25.810  1.00 31.75           H  
ATOM      4  H3  MET A   1     -27.050 -44.369 -25.428  1.00 31.75           H  
ATOM      5  CA  MET A   1     -26.452 -45.370 -27.098  1.00 31.75           C  
ATOM      6  HA  MET A   1     -25.520 -45.744 -27.520  1.00 31.75           H  
ATOM      7  C   MET A   1     -26.954 -44.245 -27.989  1.00 31.75           C  
ATOM      8  CB  MET A   1     -27.462 -46.529 -27.039  1.00 31.75           C  
ATOM      9  HB2 MET A   1     -27.705 -46.841 -28.055  1.00 31.75           H  
ATOM     10  HB3 MET A   1     -28.378 -46.205 -26.545  1.00 31.75           H  
ATOM     11  O   MET A   1     -27.625 -43.367 -27.463  1.00 31.75           O  
ATOM     12  CG  MET A   1     -26.861 -47.728 -26.291  1.00 31.75           C  
ATOM     13  HG2 MET A   1     -25.900 -47.963 -26.750  1.00 31.75           H  
ATOM     14  HG3 MET A   1     -26.681 -47.461 -25.250  1.00 31.75           H  
ATOM     15  SD  MET A   1     -27.847 -49.244 -26.325  1.00 31.75           S  
ATOM     16  CE  MET A   1     -29.147 -48.874 -25.115  1.00 31.75           C  
ATOM     17  HE1 MET A   1     -29.728 -48.012 -25.444  1.00 31.75           H  
ATOM     18  HE2 MET A   1     -28.702 -48.672 -24.141  1.00 31.75           H  
ATOM     19  HE3 MET A   1     -29.812 -49.734 -25.032  1.00 31.75           H  
ATOM     20  N   SER A   2     -26.589 -44.233 -29.276  1.00 40.66           N  
ATOM     21  H   SER A   2     -26.068 -45.013 -29.649  1.00 40.66           H  
ATOM     22  CA  SER A   2     -27.180 -43.309 -30.265  1.00 40.66           C  
ATOM     23  HA  SER A   2     -27.174 -42.294 -29.866  1.00 40.66           H  
ATOM     24  C   SER A   2     -28.641 -43.697 -30.557  1.00 40.66           C  
ATOM     25  CB  SER A   2     -26.337 -43.327 -31.550  1.00 40.66           C  
ATOM     26  HB2 SER A   2     -25.284 -43.203 -31.296  1.00 40.66           H  
ATOM     27  HB3 SER A   2     -26.471 -44.280 -32.062  1.00 40.66           H  
ATOM     28  O   SER A   2     -29.117 -44.700 -30.021  1.00 40.66           O  
ATOM     29  OG  SER A   2     -26.724 -42.270 -32.401  1.00 40.66           O  
ATOM     30  HG  SER A   2     -26.257 -42.339 -33.237  1.00 40.66           H  
ATOM     31  N   HIS A   3     -29.340 -42.946 -31.413  1.00 52.25           N  
ATOM     32  H   HIS A   3     -28.864 -42.175 -31.859  1.00 52.25           H  
ATOM     33  CA  HIS A   3     -30.648 -43.339 -31.946  1.00 52.25           C  
ATOM     34  HA  HIS A   3     -31.351 -43.448 -31.120  1.00 52.25           H  
ATOM     35  C   HIS A   3     -30.547 -44.696 -32.668  1.00 52.25           C  
ATOM     36  CB  HIS A   3     -31.181 -42.251 -32.896  1.00 52.25           C  
ATOM     37  HB2 HIS A   3     -30.438 -42.052 -33.667  1.00 52.25           H  
ATOM     38  HB3 HIS A   3     -32.072 -42.635 -33.393  1.00 52.25           H  
ATOM     39  O   HIS A   3     -30.081 -44.774 -33.803  1.00 52.25           O  
ATOM     40  CG  HIS A   3     -31.562 -40.952 -32.226  1.00 52.25           C  
ATOM     41  CD2 HIS A   3     -31.162 -39.695 -32.594  1.00 52.25           C  
ATOM     42  HD2 HIS A   3     -30.490 -39.452 -33.404  1.00 52.25           H  
ATOM     43  ND1 HIS A   3     -32.450 -40.802 -31.183  1.00 52.25           N  
ATOM     44  HD1 HIS A   3     -32.993 -41.535 -30.750  1.00 52.25           H  
ATOM     45  CE1 HIS A   3     -32.570 -39.489 -30.924  1.00 52.25           C  
ATOM     46  HE1 HIS A   3     -33.218 -39.059 -30.174  1.00 52.25           H  
ATOM     47  NE2 HIS A   3     -31.794 -38.775 -31.751  1.00 52.25           N  
ATOM     48  N   GLN A   4     -30.966 -45.764 -31.989  1.00 59.74           N  
ATOM     49  H   GLN A   4     -31.294 -45.625 -31.044  1.00 59.74           H  
ATOM     50  CA  GLN A   4     -31.166 -47.090 -32.570  1.00 59.74           C  
ATOM     51  HA  GLN A   4     -30.501 -47.218 -33.425  1.00 59.74           H  
ATOM     52  C   GLN A   4     -32.603 -47.223 -33.076  1.00 59.74           C  
ATOM     53  CB  GLN A   4     -30.855 -48.192 -31.543  1.00 59.74           C  
ATOM     54  HB2 GLN A   4     -31.334 -47.952 -30.594  1.00 59.74           H  
ATOM     55  HB3 GLN A   4     -31.268 -49.134 -31.903  1.00 59.74           H  
ATOM     56  O   GLN A   4     -33.531 -46.665 -32.495  1.00 59.74           O  
ATOM     57  CG  GLN A   4     -29.347 -48.391 -31.339  1.00 59.74           C  
ATOM     58  HG2 GLN A   4     -28.905 -47.475 -30.946  1.00 59.74           H  
ATOM     59  HG3 GLN A   4     -28.889 -48.606 -32.304  1.00 59.74           H  
ATOM     60  CD  GLN A   4     -29.028 -49.535 -30.377  1.00 59.74           C  
ATOM     61  NE2 GLN A   4     -27.876 -50.155 -30.491  1.00 59.74           N  
ATOM     62 HE21 GLN A   4     -27.389 -50.092 -31.373  1.00 59.74           H  
ATOM     63 HE22 GLN A   4     -27.800 -50.970 -29.899  1.00 59.74           H  
ATOM     64  OE1 GLN A   4     -29.781 -49.881 -29.485  1.00 59.74           O  
ATOM     65  N   THR A   5     -32.779 -48.014 -34.129  1.00 66.52           N  
ATOM     66  H   THR A   5     -31.974 -48.454 -34.551  1.00 66.52           H  
ATOM     67  CA  THR A   5     -34.067 -48.315 -34.778  1.00 66.52           C  
ATOM     68  HA  THR A   5     -34.618 -47.391 -34.957  1.00 66.52           H  
ATOM     69  C   THR A   5     -34.981 -49.237 -33.972  1.00 66.52           C  
ATOM     70  CB  THR A   5     -33.788 -49.005 -36.122  1.00 66.52           C  
ATOM     71  HB  THR A   5     -34.706 -49.424 -36.534  1.00 66.52           H  
ATOM     72  O   THR A   5     -36.155 -49.352 -34.293  1.00 66.52           O  
ATOM     73  CG2 THR A   5     -33.196 -48.035 -37.132  1.00 66.52           C  
ATOM     74 HG21 THR A   5     -32.257 -47.644 -36.741  1.00 66.52           H  
ATOM     75 HG22 THR A   5     -33.890 -47.211 -37.303  1.00 66.52           H  
ATOM     76 HG23 THR A   5     -33.014 -48.548 -38.076  1.00 66.52           H  
ATOM     77  OG1 THR A   5     -32.826 -50.021 -35.903  1.00 66.52           O  
ATOM     78  HG1 THR A   5     -32.410 -50.238 -36.740  1.00 66.52           H  
ATOM     79  N   GLY A   6     -34.452 -49.933 -32.960  1.00 71.88           N  
ATOM     80  H   GLY A   6     -33.474 -49.786 -32.757  1.00 71.88           H  
ATOM     81  CA  GLY A   6     -35.151 -51.021 -32.263  1.00 71.88           C  
ATOM     82  HA2 GLY A   6     -34.738 -51.126 -31.260  1.00 71.88           H  
ATOM     83  HA3 GLY A   6     -36.208 -50.769 -32.173  1.00 71.88           H  
ATOM     84  C   GLY A   6     -35.054 -52.384 -32.964  1.00 71.88           C  
ATOM     85  O   GLY A   6     -35.344 -53.396 -32.332  1.00 71.88           O  
ATOM     86  N   ILE A   7     -34.573 -52.417 -34.213  1.00 83.02           N  
ATOM     87  H   ILE A   7     -34.357 -51.534 -34.652  1.00 83.02           H  
ATOM     88  CA  ILE A   7     -34.333 -53.626 -35.017  1.00 83.02           C  
ATOM     89  HA  ILE A   7     -35.269 -54.175 -35.112  1.00 83.02           H  
ATOM     90  C   ILE A   7     -33.306 -54.530 -34.318  1.00 83.02           C  
ATOM     91  CB  ILE A   7     -33.865 -53.217 -36.437  1.00 83.02           C  
ATOM     92  HB  ILE A   7     -32.994 -52.571 -36.330  1.00 83.02           H  
ATOM     93  O   ILE A   7     -32.252 -54.055 -33.885  1.00 83.02           O  
ATOM     94  CG1 ILE A   7     -34.982 -52.418 -37.151  1.00 83.02           C  
ATOM     95 HG12 ILE A   7     -35.866 -53.046 -37.262  1.00 83.02           H  
ATOM     96 HG13 ILE A   7     -35.274 -51.568 -36.535  1.00 83.02           H  
ATOM     97  CG2 ILE A   7     -33.419 -54.431 -37.271  1.00 83.02           C  
ATOM     98 HG21 ILE A   7     -32.609 -54.957 -36.767  1.00 83.02           H  
ATOM     99 HG22 ILE A   7     -33.049 -54.117 -38.247  1.00 83.02           H  
ATOM    100 HG23 ILE A   7     -34.255 -55.116 -37.408  1.00 83.02           H  
ATOM    101  CD1 ILE A   7     -34.599 -51.869 -38.529  1.00 83.02           C  
ATOM    102 HD11 ILE A   7     -34.506 -52.689 -39.241  1.00 83.02           H  
ATOM    103 HD12 ILE A   7     -35.382 -51.197 -38.879  1.00 83.02           H  
ATOM    104 HD13 ILE A   7     -33.657 -51.323 -38.467  1.00 83.02           H  
ATOM    105  N   ARG A   8     -33.606 -55.832 -34.241  1.00 87.00           N  
ATOM    106  H   ARG A   8     -34.463 -56.128 -34.687  1.00 87.00           H  
ATOM    107  CA  ARG A   8     -32.802 -56.876 -33.574  1.00 87.00           C  
ATOM    108  HA  ARG A   8     -31.824 -56.482 -33.299  1.00 87.00           H  
ATOM    109  C   ARG A   8     -32.536 -58.077 -34.478  1.00 87.00           C  
ATOM    110  CB  ARG A   8     -33.512 -57.339 -32.295  1.00 87.00           C  
ATOM    111  HB2 ARG A   8     -33.010 -58.224 -31.902  1.00 87.00           H  
ATOM    112  HB3 ARG A   8     -34.541 -57.618 -32.522  1.00 87.00           H  
ATOM    113  O   ARG A   8     -33.160 -58.204 -35.530  1.00 87.00           O  
ATOM    114  CG  ARG A   8     -33.495 -56.249 -31.223  1.00 87.00           C  
ATOM    115  HG2 ARG A   8     -32.521 -55.761 -31.196  1.00 87.00           H  
ATOM    116  HG3 ARG A   8     -34.262 -55.510 -31.457  1.00 87.00           H  
ATOM    117  CD  ARG A   8     -33.772 -56.874 -29.859  1.00 87.00           C  
ATOM    118  HD2 ARG A   8     -34.650 -57.516 -29.934  1.00 87.00           H  
ATOM    119  HD3 ARG A   8     -32.911 -57.484 -29.588  1.00 87.00           H  
ATOM    120  NE  ARG A   8     -34.016 -55.835 -28.844  1.00 87.00           N  
ATOM    121  HE  ARG A   8     -34.282 -54.929 -29.202  1.00 87.00           H  
ATOM    122  NH1 ARG A   8     -33.651 -57.155 -27.008  1.00 87.00           N  
ATOM    123 HH11 ARG A   8     -33.644 -57.300 -26.008  1.00 87.00           H  
ATOM    124 HH12 ARG A   8     -33.390 -57.901 -27.636  1.00 87.00           H  
ATOM    125  NH2 ARG A   8     -34.303 -55.034 -26.734  1.00 87.00           N  
ATOM    126 HH21 ARG A   8     -34.606 -54.154 -27.127  1.00 87.00           H  
ATOM    127 HH22 ARG A   8     -34.324 -55.190 -25.737  1.00 87.00           H  
ATOM    128  CZ  ARG A   8     -33.985 -56.011 -27.538  1.00 87.00           C  
ATOM    129  N   ALA A   9     -31.626 -58.957 -34.066  1.00 91.19           N  
ATOM    130  H   ALA A   9     -31.219 -58.817 -33.152  1.00 91.19           H  
ATOM    131  CA  ALA A   9     -31.408 -60.239 -34.733  1.00 91.19           C  
ATOM    132  HA  ALA A   9     -31.261 -60.076 -35.801  1.00 91.19           H  
ATOM    133  C   ALA A   9     -32.631 -61.156 -34.595  1.00 91.19           C  
ATOM    134  CB  ALA A   9     -30.133 -60.889 -34.182  1.00 91.19           C  
ATOM    135  HB1 ALA A   9     -29.951 -61.835 -34.691  1.00 91.19           H  
ATOM    136  HB2 ALA A   9     -29.280 -60.227 -34.333  1.00 91.19           H  
ATOM    137  HB3 ALA A   9     -30.252 -61.082 -33.116  1.00 91.19           H  
ATOM    138  O   ALA A   9     -33.167 -61.334 -33.501  1.00 91.19           O  
ATOM    139  N   ASN A  10     -33.055 -61.768 -35.703  1.00 93.21           N  
ATOM    140  H   ASN A  10     -32.609 -61.558 -36.585  1.00 93.21           H  
ATOM    141  CA  ASN A  10     -34.038 -62.847 -35.651  1.00 93.21           C  
ATOM    142  HA  ASN A  10     -34.802 -62.555 -34.931  1.00 93.21           H  
ATOM    143  C   ASN A  10     -33.405 -64.147 -35.108  1.00 93.21           C  
ATOM    144  CB  ASN A  10     -34.750 -62.965 -37.013  1.00 93.21           C  
ATOM    145  HB2 ASN A  10     -35.042 -61.965 -37.333  1.00 93.21           H  
ATOM    146  HB3 ASN A  10     -35.669 -63.536 -36.884  1.00 93.21           H  
ATOM    147  O   ASN A  10     -32.178 -64.287 -35.058  1.00 93.21           O  
ATOM    148  CG  ASN A  10     -33.975 -63.605 -38.155  1.00 93.21           C  
ATOM    149  ND2 ASN A  10     -34.512 -63.518 -39.348  1.00 93.21           N  
ATOM    150 HD21 ASN A  10     -35.365 -62.991 -39.470  1.00 93.21           H  
ATOM    151 HD22 ASN A  10     -34.076 -64.012 -40.113  1.00 93.21           H  
ATOM    152  OD1 ASN A  10     -32.945 -64.242 -38.001  1.00 93.21           O  
ATOM    153  N   GLU A  11     -34.223 -65.126 -34.700  1.00 91.29           N  
ATOM    154  H   GLU A  11     -35.221 -64.968 -34.705  1.00 91.29           H  
ATOM    155  CA  GLU A  11     -33.704 -66.377 -34.119  1.00 91.29           C  
ATOM    156  HA  GLU A  11     -33.194 -66.160 -33.181  1.00 91.29           H  
ATOM    157  C   GLU A  11     -32.712 -67.113 -35.028  1.00 91.29           C  
ATOM    158  CB  GLU A  11     -34.824 -67.387 -33.866  1.00 91.29           C  
ATOM    159  HB2 GLU A  11     -35.471 -67.456 -34.741  1.00 91.29           H  
ATOM    160  HB3 GLU A  11     -34.318 -68.345 -33.750  1.00 91.29           H  
ATOM    161  O   GLU A  11     -31.776 -67.754 -34.543  1.00 91.29           O  
ATOM    162  CG  GLU A  11     -35.671 -67.151 -32.612  1.00 91.29           C  
ATOM    163  HG2 GLU A  11     -36.422 -66.390 -32.826  1.00 91.29           H  
ATOM    164  HG3 GLU A  11     -35.021 -66.784 -31.818  1.00 91.29           H  
ATOM    165  CD  GLU A  11     -36.338 -68.458 -32.141  1.00 91.29           C  
ATOM    166  OE1 GLU A  11     -36.969 -68.416 -31.068  1.00 91.29           O  
ATOM    167  OE2 GLU A  11     -36.115 -69.522 -32.787  1.00 91.29           O  
ATOM    168  N   GLN A  12     -32.924 -67.060 -36.344  1.00 91.97           N  
ATOM    169  H   GLN A  12     -33.666 -66.467 -36.687  1.00 91.97           H  
ATOM    170  CA  GLN A  12     -32.070 -67.735 -37.314  1.00 91.97           C  
ATOM    171  HA  GLN A  12     -31.956 -68.776 -37.011  1.00 91.97           H  
ATOM    172  C   GLN A  12     -30.676 -67.100 -37.333  1.00 91.97           C  
ATOM    173  CB  GLN A  12     -32.762 -67.701 -38.681  1.00 91.97           C  
ATOM    174  HB2 GLN A  12     -33.768 -68.106 -38.568  1.00 91.97           H  
ATOM    175  HB3 GLN A  12     -32.845 -66.670 -39.024  1.00 91.97           H  
ATOM    176  O   GLN A  12     -29.678 -67.817 -37.241  1.00 91.97           O  
ATOM    177  CG  GLN A  12     -32.022 -68.523 -39.749  1.00 91.97           C  
ATOM    178  HG2 GLN A  12     -31.918 -69.553 -39.409  1.00 91.97           H  
ATOM    179  HG3 GLN A  12     -31.028 -68.105 -39.906  1.00 91.97           H  
ATOM    180  CD  GLN A  12     -32.762 -68.523 -41.085  1.00 91.97           C  
ATOM    181  NE2 GLN A  12     -32.211 -69.119 -42.118  1.00 91.97           N  
ATOM    182 HE21 GLN A  12     -31.289 -69.530 -42.073  1.00 91.97           H  
ATOM    183 HE22 GLN A  12     -32.728 -69.034 -42.981  1.00 91.97           H  
ATOM    184  OE1 GLN A  12     -33.843 -67.988 -41.232  1.00 91.97           O  
ATOM    185  N   LEU A  13     -30.597 -65.767 -37.362  1.00 92.40           N  
ATOM    186  H   LEU A  13     -31.453 -65.233 -37.410  1.00 92.40           H  
ATOM    187  CA  LEU A  13     -29.342 -65.030 -37.277  1.00 92.40           C  
ATOM    188  HA  LEU A  13     -28.673 -65.427 -38.041  1.00 92.40           H  
ATOM    189  C   LEU A  13     -28.658 -65.228 -35.915  1.00 92.40           C  
ATOM    190  CB  LEU A  13     -29.621 -63.550 -37.584  1.00 92.40           C  
ATOM    191  HB2 LEU A  13     -30.125 -63.472 -38.547  1.00 92.40           H  
ATOM    192  HB3 LEU A  13     -30.295 -63.155 -36.823  1.00 92.40           H  
ATOM    193  O   LEU A  13     -27.453 -65.466 -35.872  1.00 92.40           O  
ATOM    194  CG  LEU A  13     -28.346 -62.692 -37.616  1.00 92.40           C  
ATOM    195  HG  LEU A  13     -27.820 -62.781 -36.665  1.00 92.40           H  
ATOM    196  CD1 LEU A  13     -27.407 -63.089 -38.756  1.00 92.40           C  
ATOM    197 HD11 LEU A  13     -27.925 -63.006 -39.712  1.00 92.40           H  
ATOM    198 HD12 LEU A  13     -26.553 -62.412 -38.771  1.00 92.40           H  
ATOM    199 HD13 LEU A  13     -27.033 -64.103 -38.613  1.00 92.40           H  
ATOM    200  CD2 LEU A  13     -28.718 -61.231 -37.819  1.00 92.40           C  
ATOM    201 HD21 LEU A  13     -29.385 -60.908 -37.019  1.00 92.40           H  
ATOM    202 HD22 LEU A  13     -29.229 -61.114 -38.775  1.00 92.40           H  
ATOM    203 HD23 LEU A  13     -27.823 -60.609 -37.803  1.00 92.40           H  
ATOM    204  N   ALA A  14     -29.411 -65.237 -34.811  1.00 92.11           N  
ATOM    205  H   ALA A  14     -30.389 -64.998 -34.895  1.00 92.11           H  
ATOM    206  CA  ALA A  14     -28.871 -65.529 -33.481  1.00 92.11           C  
ATOM    207  HA  ALA A  14     -28.078 -64.813 -33.266  1.00 92.11           H  
ATOM    208  C   ALA A  14     -28.254 -66.944 -33.400  1.00 92.11           C  
ATOM    209  CB  ALA A  14     -29.989 -65.324 -32.452  1.00 92.11           C  
ATOM    210  HB1 ALA A  14     -30.802 -66.028 -32.629  1.00 92.11           H  
ATOM    211  HB2 ALA A  14     -29.596 -65.475 -31.446  1.00 92.11           H  
ATOM    212  HB3 ALA A  14     -30.377 -64.308 -32.526  1.00 92.11           H  
ATOM    213  O   ALA A  14     -27.140 -67.120 -32.895  1.00 92.11           O  
ATOM    214  N   LYS A  15     -28.919 -67.957 -33.978  1.00 92.13           N  
ATOM    215  H   LYS A  15     -29.838 -67.756 -34.346  1.00 92.13           H  
ATOM    216  CA  LYS A  15     -28.388 -69.329 -34.115  1.00 92.13           C  
ATOM    217  HA  LYS A  15     -28.076 -69.679 -33.132  1.00 92.13           H  
ATOM    218  C   LYS A  15     -27.127 -69.372 -34.995  1.00 92.13           C  
ATOM    219  CB  LYS A  15     -29.501 -70.263 -34.644  1.00 92.13           C  
ATOM    220  HB2 LYS A  15     -30.000 -69.780 -35.484  1.00 92.13           H  
ATOM    221  HB3 LYS A  15     -29.054 -71.189 -35.006  1.00 92.13           H  
ATOM    222  O   LYS A  15     -26.198 -70.121 -34.684  1.00 92.13           O  
ATOM    223  CG  LYS A  15     -30.541 -70.622 -33.560  1.00 92.13           C  
ATOM    224  HG2 LYS A  15     -30.772 -69.729 -32.978  1.00 92.13           H  
ATOM    225  HG3 LYS A  15     -30.103 -71.356 -32.885  1.00 92.13           H  
ATOM    226  CD  LYS A  15     -31.869 -71.173 -34.126  1.00 92.13           C  
ATOM    227  HD2 LYS A  15     -32.313 -70.405 -34.760  1.00 92.13           H  
ATOM    228  HD3 LYS A  15     -31.681 -72.063 -34.727  1.00 92.13           H  
ATOM    229  CE  LYS A  15     -32.844 -71.510 -32.978  1.00 92.13           C  
ATOM    230  HE2 LYS A  15     -32.562 -72.473 -32.552  1.00 92.13           H  
ATOM    231  HE3 LYS A  15     -32.719 -70.760 -32.196  1.00 92.13           H  
ATOM    232  NZ  LYS A  15     -34.287 -71.524 -33.368  1.00 92.13           N  
ATOM    233  HZ1 LYS A  15     -34.484 -72.033 -34.218  1.00 92.13           H  
ATOM    234  HZ2 LYS A  15     -34.871 -71.881 -32.626  1.00 92.13           H  
ATOM    235  HZ3 LYS A  15     -34.677 -70.596 -33.450  1.00 92.13           H  
ATOM    236  N   VAL A  16     -27.053 -68.559 -36.054  1.00 93.47           N  
ATOM    237  H   VAL A  16     -27.864 -68.000 -36.277  1.00 93.47           H  
ATOM    238  CA  VAL A  16     -25.844 -68.403 -36.887  1.00 93.47           C  
ATOM    239  HA  VAL A  16     -25.489 -69.395 -37.168  1.00 93.47           H  
ATOM    240  C   VAL A  16     -24.702 -67.757 -36.093  1.00 93.47           C  
ATOM    241  CB  VAL A  16     -26.162 -67.649 -38.198  1.00 93.47           C  
ATOM    242  HB  VAL A  16     -26.740 -66.752 -37.974  1.00 93.47           H  
ATOM    243  O   VAL A  16     -23.600 -68.300 -36.089  1.00 93.47           O  
ATOM    244  CG1 VAL A  16     -24.905 -67.223 -38.962  1.00 93.47           C  
ATOM    245 HG11 VAL A  16     -25.182 -66.806 -39.930  1.00 93.47           H  
ATOM    246 HG12 VAL A  16     -24.239 -68.072 -39.115  1.00 93.47           H  
ATOM    247 HG13 VAL A  16     -24.393 -66.441 -38.402  1.00 93.47           H  
ATOM    248  CG2 VAL A  16     -26.984 -68.537 -39.141  1.00 93.47           C  
ATOM    249 HG21 VAL A  16     -26.389 -69.391 -39.467  1.00 93.47           H  
ATOM    250 HG22 VAL A  16     -27.284 -67.960 -40.015  1.00 93.47           H  
ATOM    251 HG23 VAL A  16     -27.884 -68.897 -38.643  1.00 93.47           H  
ATOM    252  N   PHE A  17     -24.947 -66.679 -35.342  1.00 92.03           N  
ATOM    253  H   PHE A  17     -25.864 -66.258 -35.396  1.00 92.03           H  
ATOM    254  CA  PHE A  17     -23.941 -66.019 -34.494  1.00 92.03           C  
ATOM    255  HA  PHE A  17     -23.084 -65.737 -35.104  1.00 92.03           H  
ATOM    256  C   PHE A  17     -23.393 -66.927 -33.386  1.00 92.03           C  
ATOM    257  CB  PHE A  17     -24.545 -64.752 -33.872  1.00 92.03           C  
ATOM    258  HB2 PHE A  17     -25.457 -65.024 -33.339  1.00 92.03           H  
ATOM    259  HB3 PHE A  17     -23.841 -64.373 -33.132  1.00 92.03           H  
ATOM    260  O   PHE A  17     -22.196 -66.881 -33.091  1.00 92.03           O  
ATOM    261  CG  PHE A  17     -24.863 -63.595 -34.803  1.00 92.03           C  
ATOM    262  CD1 PHE A  17     -24.400 -63.554 -36.138  1.00 92.03           C  
ATOM    263  HD1 PHE A  17     -23.853 -64.378 -36.572  1.00 92.03           H  
ATOM    264  CD2 PHE A  17     -25.574 -62.497 -34.283  1.00 92.03           C  
ATOM    265  HD2 PHE A  17     -25.930 -62.512 -33.263  1.00 92.03           H  
ATOM    266  CE1 PHE A  17     -24.620 -62.414 -36.924  1.00 92.03           C  
ATOM    267  HE1 PHE A  17     -24.258 -62.380 -37.941  1.00 92.03           H  
ATOM    268  CE2 PHE A  17     -25.818 -61.367 -35.081  1.00 92.03           C  
ATOM    269  HE2 PHE A  17     -26.377 -60.534 -34.683  1.00 92.03           H  
ATOM    270  CZ  PHE A  17     -25.337 -61.328 -36.400  1.00 92.03           C  
ATOM    271  HZ  PHE A  17     -25.541 -60.471 -37.025  1.00 92.03           H  
ATOM    272  N   GLY A  18     -24.231 -67.792 -32.806  1.00 89.30           N  
ATOM    273  H   GLY A  18     -25.216 -67.716 -33.017  1.00 89.30           H  
ATOM    274  CA  GLY A  18     -23.781 -68.832 -31.878  1.00 89.30           C  
ATOM    275  HA2 GLY A  18     -24.644 -69.407 -31.544  1.00 89.30           H  
ATOM    276  HA3 GLY A  18     -23.307 -68.371 -31.011  1.00 89.30           H  
ATOM    277  C   GLY A  18     -22.780 -69.793 -32.530  1.00 89.30           C  
ATOM    278  O   GLY A  18     -21.707 -70.035 -31.983  1.00 89.30           O  
ATOM    279  N   LYS A  19     -23.082 -70.285 -33.739  1.00 91.20           N  
ATOM    280  H   LYS A  19     -23.962 -70.014 -34.153  1.00 91.20           H  
ATOM    281  CA  LYS A  19     -22.191 -71.192 -34.487  1.00 91.20           C  
ATOM    282  HA  LYS A  19     -21.802 -71.940 -33.797  1.00 91.20           H  
ATOM    283  C   LYS A  19     -20.954 -70.491 -35.076  1.00 91.20           C  
ATOM    284  CB  LYS A  19     -22.980 -71.905 -35.593  1.00 91.20           C  
ATOM    285  HB2 LYS A  19     -22.275 -72.505 -36.168  1.00 91.20           H  
ATOM    286  HB3 LYS A  19     -23.421 -71.154 -36.250  1.00 91.20           H  
ATOM    287  O   LYS A  19     -19.919 -71.136 -35.229  1.00 91.20           O  
ATOM    288  CG  LYS A  19     -24.082 -72.850 -35.088  1.00 91.20           C  
ATOM    289  HG2 LYS A  19     -24.786 -72.305 -34.460  1.00 91.20           H  
ATOM    290  HG3 LYS A  19     -23.628 -73.646 -34.498  1.00 91.20           H  
ATOM    291  CD  LYS A  19     -24.832 -73.458 -36.284  1.00 91.20           C  
ATOM    292  HD2 LYS A  19     -25.280 -72.651 -36.864  1.00 91.20           H  
ATOM    293  HD3 LYS A  19     -24.122 -73.994 -36.914  1.00 91.20           H  
ATOM    294  CE  LYS A  19     -25.931 -74.419 -35.816  1.00 91.20           C  
ATOM    295  HE2 LYS A  19     -26.631 -73.862 -35.193  1.00 91.20           H  
ATOM    296  HE3 LYS A  19     -25.478 -75.192 -35.195  1.00 91.20           H  
ATOM    297  NZ  LYS A  19     -26.645 -75.038 -36.964  1.00 91.20           N  
ATOM    298  HZ1 LYS A  19     -27.080 -74.329 -37.538  1.00 91.20           H  
ATOM    299  HZ2 LYS A  19     -27.367 -75.666 -36.641  1.00 91.20           H  
ATOM    300  HZ3 LYS A  19     -26.009 -75.565 -37.544  1.00 91.20           H  
ATOM    301  N   ALA A  20     -21.030 -69.194 -35.382  1.00 91.12           N  
ATOM    302  H   ALA A  20     -21.937 -68.755 -35.314  1.00 91.12           H  
ATOM    303  CA  ALA A  20     -19.928 -68.388 -35.922  1.00 91.12           C  
ATOM    304  HA  ALA A  20     -19.636 -68.766 -36.902  1.00 91.12           H  
ATOM    305  C   ALA A  20     -18.681 -68.422 -35.030  1.00 91.12           C  
ATOM    306  CB  ALA A  20     -20.430 -66.954 -36.108  1.00 91.12           C  
ATOM    307  HB1 ALA A  20     -21.321 -66.954 -36.736  1.00 91.12           H  
ATOM    308  HB2 ALA A  20     -19.655 -66.355 -36.587  1.00 91.12           H  
ATOM    309  HB3 ALA A  20     -20.668 -66.506 -35.143  1.00 91.12           H  
ATOM    310  O   ALA A  20     -17.561 -68.596 -35.515  1.00 91.12           O  
ATOM    311  N   LYS A  21     -18.886 -68.338 -33.712  1.00 80.37           N  
ATOM    312  H   LYS A  21     -19.840 -68.226 -33.398  1.00 80.37           H  
ATOM    313  CA  LYS A  21     -17.821 -68.313 -32.698  1.00 80.37           C  
ATOM    314  HA  LYS A  21     -17.106 -67.533 -32.958  1.00 80.37           H  
ATOM    315  C   LYS A  21     -16.999 -69.608 -32.651  1.00 80.37           C  
ATOM    316  CB  LYS A  21     -18.451 -67.949 -31.342  1.00 80.37           C  
ATOM    317  HB2 LYS A  21     -17.710 -68.055 -30.550  1.00 80.37           H  
ATOM    318  HB3 LYS A  21     -19.284 -68.621 -31.136  1.00 80.37           H  
ATOM    319  O   LYS A  21     -15.839 -69.570 -32.253  1.00 80.37           O  
ATOM    320  CG  LYS A  21     -18.938 -66.489 -31.379  1.00 80.37           C  
ATOM    321  HG2 LYS A  21     -18.069 -65.831 -31.376  1.00 80.37           H  
ATOM    322  HG3 LYS A  21     -19.490 -66.307 -32.301  1.00 80.37           H  
ATOM    323  CD  LYS A  21     -19.859 -66.115 -30.215  1.00 80.37           C  
ATOM    324  HD2 LYS A  21     -20.726 -66.775 -30.222  1.00 80.37           H  
ATOM    325  HD3 LYS A  21     -19.326 -66.203 -29.269  1.00 80.37           H  
ATOM    326  CE  LYS A  21     -20.295 -64.667 -30.466  1.00 80.37           C  
ATOM    327  HE2 LYS A  21     -20.617 -64.580 -31.503  1.00 80.37           H  
ATOM    328  HE3 LYS A  21     -19.432 -64.011 -30.348  1.00 80.37           H  
ATOM    329  NZ  LYS A  21     -21.403 -64.223 -29.590  1.00 80.37           N  
ATOM    330  HZ1 LYS A  21     -21.138 -64.224 -28.615  1.00 80.37           H  
ATOM    331  HZ2 LYS A  21     -22.223 -64.795 -29.734  1.00 80.37           H  
ATOM    332  HZ3 LYS A  21     -21.647 -63.284 -29.869  1.00 80.37           H  
ATOM    333  N   ASN A  22     -17.531 -70.712 -33.182  1.00 82.86           N  
ATOM    334  H   ASN A  22     -18.492 -70.668 -33.490  1.00 82.86           H  
ATOM    335  CA  ASN A  22     -16.824 -71.992 -33.307  1.00 82.86           C  
ATOM    336  HA  ASN A  22     -16.257 -72.154 -32.391  1.00 82.86           H  
ATOM    337  C   ASN A  22     -15.798 -72.013 -34.466  1.00 82.86           C  
ATOM    338  CB  ASN A  22     -17.851 -73.137 -33.436  1.00 82.86           C  
ATOM    339  HB2 ASN A  22     -17.311 -74.082 -33.492  1.00 82.86           H  
ATOM    340  HB3 ASN A  22     -18.415 -73.017 -34.361  1.00 82.86           H  
ATOM    341  O   ASN A  22     -15.134 -73.023 -34.679  1.00 82.86           O  
ATOM    342  CG  ASN A  22     -18.832 -73.243 -32.277  1.00 82.86           C  
ATOM    343  ND2 ASN A  22     -19.789 -74.135 -32.362  1.00 82.86           N  
ATOM    344 HD21 ASN A  22     -19.836 -74.776 -33.142  1.00 82.86           H  
ATOM    345 HD22 ASN A  22     -20.382 -74.197 -31.547  1.00 82.86           H  
ATOM    346  OD1 ASN A  22     -18.766 -72.549 -31.282  1.00 82.86           O  
ATOM    347  N   GLY A  23     -15.673 -70.931 -35.246  1.00 84.10           N  
ATOM    348  H   GLY A  23     -16.281 -70.145 -35.064  1.00 84.10           H  
ATOM    349  CA  GLY A  23     -14.610 -70.740 -36.242  1.00 84.10           C  
ATOM    350  HA2 GLY A  23     -13.686 -71.170 -35.855  1.00 84.10           H  
ATOM    351  HA3 GLY A  23     -14.452 -69.670 -36.373  1.00 84.10           H  
ATOM    352  C   GLY A  23     -14.846 -71.345 -37.633  1.00 84.10           C  
ATOM    353  O   GLY A  23     -14.065 -71.049 -38.537  1.00 84.10           O  
ATOM    354  N   LYS A  24     -15.915 -72.133 -37.833  1.00 88.99           N  
ATOM    355  H   LYS A  24     -16.475 -72.363 -37.024  1.00 88.99           H  
ATOM    356  CA  LYS A  24     -16.262 -72.738 -39.140  1.00 88.99           C  
ATOM    357  HA  LYS A  24     -15.404 -73.288 -39.525  1.00 88.99           H  
ATOM    358  C   LYS A  24     -16.604 -71.713 -40.226  1.00 88.99           C  
ATOM    359  CB  LYS A  24     -17.455 -73.699 -39.000  1.00 88.99           C  
ATOM    360  HB2 LYS A  24     -18.269 -73.212 -38.462  1.00 88.99           H  
ATOM    361  HB3 LYS A  24     -17.811 -73.927 -40.004  1.00 88.99           H  
ATOM    362  O   LYS A  24     -16.258 -71.899 -41.388  1.00 88.99           O  
ATOM    363  CG  LYS A  24     -17.092 -75.022 -38.313  1.00 88.99           C  
ATOM    364  HG2 LYS A  24     -16.176 -75.411 -38.758  1.00 88.99           H  
ATOM    365  HG3 LYS A  24     -16.931 -74.861 -37.247  1.00 88.99           H  
ATOM    366  CD  LYS A  24     -18.220 -76.040 -38.534  1.00 88.99           C  
ATOM    367  HD2 LYS A  24     -19.115 -75.724 -37.998  1.00 88.99           H  
ATOM    368  HD3 LYS A  24     -18.447 -76.070 -39.599  1.00 88.99           H  
ATOM    369  CE  LYS A  24     -17.795 -77.440 -38.083  1.00 88.99           C  
ATOM    370  HE2 LYS A  24     -16.776 -77.611 -38.432  1.00 88.99           H  
ATOM    371  HE3 LYS A  24     -17.793 -77.491 -36.995  1.00 88.99           H  
ATOM    372  NZ  LYS A  24     -18.687 -78.469 -38.673  1.00 88.99           N  
ATOM    373  HZ1 LYS A  24     -18.365 -79.402 -38.456  1.00 88.99           H  
ATOM    374  HZ2 LYS A  24     -19.641 -78.356 -38.358  1.00 88.99           H  
ATOM    375  HZ3 LYS A  24     -18.688 -78.370 -39.678  1.00 88.99           H  
ATOM    376  N   PHE A  25     -17.295 -70.641 -39.849  1.00 94.31           N  
ATOM    377  H   PHE A  25     -17.511 -70.527 -38.869  1.00 94.31           H  
ATOM    378  CA  PHE A  25     -17.710 -69.597 -40.782  1.00 94.31           C  
ATOM    379  HA  PHE A  25     -18.023 -70.069 -41.714  1.00 94.31           H  
ATOM    380  C   PHE A  25     -16.546 -68.656 -41.109  1.00 94.31           C  
ATOM    381  CB  PHE A  25     -18.925 -68.852 -40.219  1.00 94.31           C  
ATOM    382  HB2 PHE A  25     -18.704 -68.504 -39.210  1.00 94.31           H  
ATOM    383  HB3 PHE A  25     -19.113 -67.973 -40.836  1.00 94.31           H  
ATOM    384  O   PHE A  25     -15.820 -68.223 -40.214  1.00 94.31           O  
ATOM    385  CG  PHE A  25     -20.186 -69.696 -40.208  1.00 94.31           C  
ATOM    386  CD1 PHE A  25     -20.925 -69.849 -41.394  1.00 94.31           C  
ATOM    387  HD1 PHE A  25     -20.585 -69.372 -42.301  1.00 94.31           H  
ATOM    388  CD2 PHE A  25     -20.600 -70.372 -39.045  1.00 94.31           C  
ATOM    389  HD2 PHE A  25     -20.002 -70.332 -38.146  1.00 94.31           H  
ATOM    390  CE1 PHE A  25     -22.089 -70.638 -41.407  1.00 94.31           C  
ATOM    391  HE1 PHE A  25     -22.640 -70.775 -42.325  1.00 94.31           H  
ATOM    392  CE2 PHE A  25     -21.777 -71.140 -39.055  1.00 94.31           C  
ATOM    393  HE2 PHE A  25     -22.089 -71.665 -38.164  1.00 94.31           H  
ATOM    394  CZ  PHE A  25     -22.529 -71.267 -40.233  1.00 94.31           C  
ATOM    395  HZ  PHE A  25     -23.422 -71.873 -40.255  1.00 94.31           H  
ATOM    396  N   ARG A  26     -16.401 -68.327 -42.396  1.00 95.20           N  
ATOM    397  H   ARG A  26     -17.028 -68.768 -43.054  1.00 95.20           H  
ATOM    398  CA  ARG A  26     -15.529 -67.264 -42.915  1.00 95.20           C  
ATOM    399  HA  ARG A  26     -14.767 -67.033 -42.171  1.00 95.20           H  
ATOM    400  C   ARG A  26     -16.315 -65.982 -43.155  1.00 95.20           C  
ATOM    401  CB  ARG A  26     -14.845 -67.750 -44.206  1.00 95.20           C  
ATOM    402  HB2 ARG A  26     -15.610 -67.983 -44.947  1.00 95.20           H  
ATOM    403  HB3 ARG A  26     -14.313 -68.673 -43.978  1.00 95.20           H  
ATOM    404  O   ARG A  26     -15.798 -64.909 -42.872  1.00 95.20           O  
ATOM    405  CG  ARG A  26     -13.839 -66.775 -44.842  1.00 95.20           C  
ATOM    406  HG2 ARG A  26     -13.483 -67.217 -45.773  1.00 95.20           H  
ATOM    407  HG3 ARG A  26     -14.345 -65.841 -45.084  1.00 95.20           H  
ATOM    408  CD  ARG A  26     -12.613 -66.454 -43.984  1.00 95.20           C  
ATOM    409  HD2 ARG A  26     -12.928 -66.277 -42.955  1.00 95.20           H  
ATOM    410  HD3 ARG A  26     -12.174 -65.526 -44.350  1.00 95.20           H  
ATOM    411  NE  ARG A  26     -11.576 -67.504 -44.051  1.00 95.20           N  
ATOM    412  HE  ARG A  26     -11.515 -68.054 -44.897  1.00 95.20           H  
ATOM    413  NH1 ARG A  26     -10.488 -66.884 -42.131  1.00 95.20           N  
ATOM    414 HH11 ARG A  26     -11.077 -66.070 -42.021  1.00 95.20           H  
ATOM    415 HH12 ARG A  26      -9.689 -67.044 -41.535  1.00 95.20           H  
ATOM    416  NH2 ARG A  26      -9.653 -68.513 -43.305  1.00 95.20           N  
ATOM    417 HH21 ARG A  26      -8.846 -68.428 -42.703  1.00 95.20           H  
ATOM    418 HH22 ARG A  26      -9.562 -69.059 -44.150  1.00 95.20           H  
ATOM    419  CZ  ARG A  26     -10.593 -67.634 -43.182  1.00 95.20           C  
ATOM    420  N   VAL A  27     -17.553 -66.100 -43.639  1.00 96.15           N  
ATOM    421  H   VAL A  27     -17.901 -67.029 -43.826  1.00 96.15           H  
ATOM    422  CA  VAL A  27     -18.420 -64.966 -43.992  1.00 96.15           C  
ATOM    423  HA  VAL A  27     -18.034 -64.064 -43.518  1.00 96.15           H  
ATOM    424  C   VAL A  27     -19.842 -65.171 -43.490  1.00 96.15           C  
ATOM    425  CB  VAL A  27     -18.428 -64.730 -45.517  1.00 96.15           C  
ATOM    426  HB  VAL A  27     -18.721 -65.644 -46.034  1.00 96.15           H  
ATOM    427  O   VAL A  27     -20.382 -66.274 -43.585  1.00 96.15           O  
ATOM    428  CG1 VAL A  27     -19.393 -63.622 -45.931  1.00 96.15           C  
ATOM    429 HG11 VAL A  27     -20.427 -63.957 -45.845  1.00 96.15           H  
ATOM    430 HG12 VAL A  27     -19.206 -63.350 -46.970  1.00 96.15           H  
ATOM    431 HG13 VAL A  27     -19.229 -62.747 -45.303  1.00 96.15           H  
ATOM    432  CG2 VAL A  27     -17.030 -64.322 -45.974  1.00 96.15           C  
ATOM    433 HG21 VAL A  27     -16.631 -63.613 -45.249  1.00 96.15           H  
ATOM    434 HG22 VAL A  27     -16.382 -65.197 -46.010  1.00 96.15           H  
ATOM    435 HG23 VAL A  27     -17.049 -63.868 -46.965  1.00 96.15           H  
ATOM    436  N   ILE A  28     -20.455 -64.085 -43.017  1.00 96.09           N  
ATOM    437  H   ILE A  28     -19.895 -63.255 -42.885  1.00 96.09           H  
ATOM    438  CA  ILE A  28     -21.891 -63.964 -42.748  1.00 96.09           C  
ATOM    439  HA  ILE A  28     -22.426 -64.781 -43.232  1.00 96.09           H  
ATOM    440  C   ILE A  28     -22.369 -62.633 -43.350  1.00 96.09           C  
ATOM    441  CB  ILE A  28     -22.169 -64.026 -41.225  1.00 96.09           C  
ATOM    442  HB  ILE A  28     -21.727 -63.137 -40.774  1.00 96.09           H  
ATOM    443  O   ILE A  28     -21.925 -61.571 -42.907  1.00 96.09           O  
ATOM    444  CG1 ILE A  28     -21.525 -65.256 -40.540  1.00 96.09           C  
ATOM    445 HG12 ILE A  28     -22.024 -66.169 -40.867  1.00 96.09           H  
ATOM    446 HG13 ILE A  28     -20.476 -65.331 -40.827  1.00 96.09           H  
ATOM    447  CG2 ILE A  28     -23.684 -63.982 -40.951  1.00 96.09           C  
ATOM    448 HG21 ILE A  28     -24.178 -64.830 -41.424  1.00 96.09           H  
ATOM    449 HG22 ILE A  28     -24.116 -63.064 -41.349  1.00 96.09           H  
ATOM    450 HG23 ILE A  28     -23.882 -64.010 -39.879  1.00 96.09           H  
ATOM    451  CD1 ILE A  28     -21.535 -65.181 -39.009  1.00 96.09           C  
ATOM    452 HD11 ILE A  28     -20.562 -65.497 -38.633  1.00 96.09           H  
ATOM    453 HD12 ILE A  28     -22.299 -65.849 -38.612  1.00 96.09           H  
ATOM    454 HD13 ILE A  28     -21.726 -64.165 -38.664  1.00 96.09           H  
ATOM    455  N   LYS A  29     -23.270 -62.679 -44.339  1.00 96.36           N  
ATOM    456  H   LYS A  29     -23.619 -63.588 -44.607  1.00 96.36           H  
ATOM    457  CA  LYS A  29     -24.014 -61.506 -44.826  1.00 96.36           C  
ATOM    458  HA  LYS A  29     -23.386 -60.622 -44.715  1.00 96.36           H  
ATOM    459  C   LYS A  29     -25.245 -61.313 -43.952  1.00 96.36           C  
ATOM    460  CB  LYS A  29     -24.387 -61.646 -46.317  1.00 96.36           C  
ATOM    461  HB2 LYS A  29     -24.960 -62.564 -46.446  1.00 96.36           H  
ATOM    462  HB3 LYS A  29     -23.468 -61.728 -46.898  1.00 96.36           H  
ATOM    463  O   LYS A  29     -26.029 -62.246 -43.772  1.00 96.36           O  
ATOM    464  CG  LYS A  29     -25.221 -60.468 -46.871  1.00 96.36           C  
ATOM    465  HG2 LYS A  29     -26.152 -60.381 -46.310  1.00 96.36           H  
ATOM    466  HG3 LYS A  29     -24.657 -59.543 -46.754  1.00 96.36           H  
ATOM    467  CD  LYS A  29     -25.570 -60.658 -48.359  1.00 96.36           C  
ATOM    468  HD2 LYS A  29     -24.641 -60.710 -48.927  1.00 96.36           H  
ATOM    469  HD3 LYS A  29     -26.109 -61.597 -48.486  1.00 96.36           H  
ATOM    470  CE  LYS A  29     -26.423 -59.507 -48.917  1.00 96.36           C  
ATOM    471  HE2 LYS A  29     -27.400 -59.512 -48.434  1.00 96.36           H  
ATOM    472  HE3 LYS A  29     -25.936 -58.560 -48.682  1.00 96.36           H  
ATOM    473  NZ  LYS A  29     -26.582 -59.613 -50.389  1.00 96.36           N  
ATOM    474  HZ1 LYS A  29     -25.699 -59.496 -50.865  1.00 96.36           H  
ATOM    475  HZ2 LYS A  29     -27.199 -58.916 -50.779  1.00 96.36           H  
ATOM    476  HZ3 LYS A  29     -27.012 -60.476 -50.687  1.00 96.36           H  
ATOM    477  N   VAL A  30     -25.422 -60.099 -43.447  1.00 96.24           N  
ATOM    478  H   VAL A  30     -24.737 -59.392 -43.672  1.00 96.24           H  
ATOM    479  CA  VAL A  30     -26.573 -59.696 -42.642  1.00 96.24           C  
ATOM    480  HA  VAL A  30     -27.239 -60.552 -42.532  1.00 96.24           H  
ATOM    481  C   VAL A  30     -27.335 -58.597 -43.372  1.00 96.24           C  
ATOM    482  CB  VAL A  30     -26.158 -59.267 -41.224  1.00 96.24           C  
ATOM    483  HB  VAL A  30     -25.575 -58.347 -41.274  1.00 96.24           H  
ATOM    484  O   VAL A  30     -26.766 -57.551 -43.696  1.00 96.24           O  
ATOM    485  CG1 VAL A  30     -27.392 -59.010 -40.358  1.00 96.24           C  
ATOM    486 HG11 VAL A  30     -27.986 -58.198 -40.777  1.00 96.24           H  
ATOM    487 HG12 VAL A  30     -28.008 -59.909 -40.322  1.00 96.24           H  
ATOM    488 HG13 VAL A  30     -27.090 -58.739 -39.347  1.00 96.24           H  
ATOM    489  CG2 VAL A  30     -25.304 -60.343 -40.539  1.00 96.24           C  
ATOM    490 HG21 VAL A  30     -25.138 -60.084 -39.494  1.00 96.24           H  
ATOM    491 HG22 VAL A  30     -24.334 -60.418 -41.032  1.00 96.24           H  
ATOM    492 HG23 VAL A  30     -25.813 -61.305 -40.606  1.00 96.24           H  
ATOM    493  N   SER A  31     -28.617 -58.849 -43.609  1.00 95.14           N  
ATOM    494  H   SER A  31     -29.011 -59.699 -43.233  1.00 95.14           H  
ATOM    495  CA  SER A  31     -29.565 -57.931 -44.241  1.00 95.14           C  
ATOM    496  HA  SER A  31     -29.037 -57.082 -44.677  1.00 95.14           H  
ATOM    497  C   SER A  31     -30.549 -57.404 -43.194  1.00 95.14           C  
ATOM    498  CB  SER A  31     -30.323 -58.647 -45.368  1.00 95.14           C  
ATOM    499  HB2 SER A  31     -31.051 -57.964 -45.805  1.00 95.14           H  
ATOM    500  HB3 SER A  31     -30.862 -59.499 -44.954  1.00 95.14           H  
ATOM    501  O   SER A  31     -30.690 -57.979 -42.114  1.00 95.14           O  
ATOM    502  OG  SER A  31     -29.452 -59.107 -46.388  1.00 95.14           O  
ATOM    503  HG  SER A  31     -30.031 -59.543 -47.018  1.00 95.14           H  
ATOM    504  N   ILE A  32     -31.230 -56.301 -43.500  1.00 90.76           N  
ATOM    505  H   ILE A  32     -31.031 -55.851 -44.382  1.00 90.76           H  
ATOM    506  CA  ILE A  32     -32.388 -55.816 -42.745  1.00 90.76           C  
ATOM    507  HA  ILE A  32     -32.485 -56.400 -41.830  1.00 90.76           H  
ATOM    508  C   ILE A  32     -33.636 -56.067 -43.590  1.00 90.76           C  
ATOM    509  CB  ILE A  32     -32.223 -54.342 -42.316  1.00 90.76           C  
ATOM    510  HB  ILE A  32     -32.042 -53.732 -43.201  1.00 90.76           H  
ATOM    511  O   ILE A  32     -33.841 -55.419 -44.615  1.00 90.76           O  
ATOM    512  CG1 ILE A  32     -31.019 -54.206 -41.353  1.00 90.76           C  
ATOM    513 HG12 ILE A  32     -30.137 -54.651 -41.813  1.00 90.76           H  
ATOM    514 HG13 ILE A  32     -31.236 -54.755 -40.437  1.00 90.76           H  
ATOM    515  CG2 ILE A  32     -33.510 -53.850 -41.627  1.00 90.76           C  
ATOM    516 HG21 ILE A  32     -34.353 -53.898 -42.316  1.00 90.76           H  
ATOM    517 HG22 ILE A  32     -33.402 -52.810 -41.319  1.00 90.76           H  
ATOM    518 HG23 ILE A  32     -33.727 -54.471 -40.758  1.00 90.76           H  
ATOM    519  CD1 ILE A  32     -30.652 -52.765 -40.984  1.00 90.76           C  
ATOM    520 HD11 ILE A  32     -29.707 -52.766 -40.442  1.00 90.76           H  
ATOM    521 HD12 ILE A  32     -30.535 -52.169 -41.890  1.00 90.76           H  
ATOM    522 HD13 ILE A  32     -31.418 -52.330 -40.342  1.00 90.76           H  
ATOM    523  N   GLU A  33     -34.469 -56.998 -43.138  1.00 89.69           N  
ATOM    524  H   GLU A  33     -34.239 -57.453 -42.265  1.00 89.69           H  
ATOM    525  CA  GLU A  33     -35.683 -57.467 -43.809  1.00 89.69           C  
ATOM    526  HA  GLU A  33     -35.929 -56.817 -44.650  1.00 89.69           H  
ATOM    527  C   GLU A  33     -36.834 -57.436 -42.797  1.00 89.69           C  
ATOM    528  CB  GLU A  33     -35.461 -58.893 -44.340  1.00 89.69           C  
ATOM    529  HB2 GLU A  33     -36.417 -59.308 -44.661  1.00 89.69           H  
ATOM    530  HB3 GLU A  33     -35.084 -59.498 -43.516  1.00 89.69           H  
ATOM    531  O   GLU A  33     -36.684 -57.927 -41.681  1.00 89.69           O  
ATOM    532  CG  GLU A  33     -34.481 -58.945 -45.530  1.00 89.69           C  
ATOM    533  HG2 GLU A  33     -33.632 -58.293 -45.324  1.00 89.69           H  
ATOM    534  HG3 GLU A  33     -34.989 -58.557 -46.413  1.00 89.69           H  
ATOM    535  CD  GLU A  33     -33.926 -60.350 -45.819  1.00 89.69           C  
ATOM    536  OE1 GLU A  33     -33.064 -60.447 -46.719  1.00 89.69           O  
ATOM    537  OE2 GLU A  33     -34.245 -61.296 -45.058  1.00 89.69           O  
ATOM    538  N   ASN A  34     -37.974 -56.831 -43.156  1.00 84.66           N  
ATOM    539  H   ASN A  34     -38.064 -56.503 -44.107  1.00 84.66           H  
ATOM    540  CA  ASN A  34     -39.161 -56.718 -42.289  1.00 84.66           C  
ATOM    541  HA  ASN A  34     -39.789 -55.929 -42.703  1.00 84.66           H  
ATOM    542  C   ASN A  34     -38.851 -56.254 -40.844  1.00 84.66           C  
ATOM    543  CB  ASN A  34     -39.970 -58.025 -42.375  1.00 84.66           C  
ATOM    544  HB2 ASN A  34     -40.834 -57.963 -41.714  1.00 84.66           H  
ATOM    545  HB3 ASN A  34     -39.347 -58.856 -42.044  1.00 84.66           H  
ATOM    546  O   ASN A  34     -39.328 -56.837 -39.874  1.00 84.66           O  
ATOM    547  CG  ASN A  34     -40.487 -58.296 -43.776  1.00 84.66           C  
ATOM    548  ND2 ASN A  34     -40.683 -59.542 -44.133  1.00 84.66           N  
ATOM    549 HD21 ASN A  34     -40.467 -60.296 -43.497  1.00 84.66           H  
ATOM    550 HD22 ASN A  34     -41.007 -59.692 -45.078  1.00 84.66           H  
ATOM    551  OD1 ASN A  34     -40.718 -57.398 -44.570  1.00 84.66           O  
ATOM    552  N   GLU A  35     -38.021 -55.211 -40.714  1.00 83.84           N  
ATOM    553  H   GLU A  35     -37.667 -54.802 -41.567  1.00 83.84           H  
ATOM    554  CA  GLU A  35     -37.560 -54.639 -39.433  1.00 83.84           C  
ATOM    555  HA  GLU A  35     -36.795 -53.907 -39.693  1.00 83.84           H  
ATOM    556  C   GLU A  35     -36.810 -55.625 -38.508  1.00 83.84           C  
ATOM    557  CB  GLU A  35     -38.671 -53.831 -38.728  1.00 83.84           C  
ATOM    558  HB2 GLU A  35     -39.469 -54.499 -38.404  1.00 83.84           H  
ATOM    559  HB3 GLU A  35     -38.241 -53.350 -37.849  1.00 83.84           H  
ATOM    560  O   GLU A  35     -36.730 -55.433 -37.294  1.00 83.84           O  
ATOM    561  CG  GLU A  35     -39.248 -52.734 -39.641  1.00 83.84           C  
ATOM    562  HG2 GLU A  35     -39.867 -53.196 -40.410  1.00 83.84           H  
ATOM    563  HG3 GLU A  35     -38.418 -52.236 -40.141  1.00 83.84           H  
ATOM    564  CD  GLU A  35     -40.077 -51.677 -38.893  1.00 83.84           C  
ATOM    565  OE1 GLU A  35     -40.094 -50.525 -39.396  1.00 83.84           O  
ATOM    566  OE2 GLU A  35     -40.676 -52.006 -37.846  1.00 83.84           O  
ATOM    567  N   GLN A  36     -36.181 -56.653 -39.085  1.00 91.19           N  
ATOM    568  H   GLN A  36     -36.348 -56.836 -40.064  1.00 91.19           H  
ATOM    569  CA  GLN A  36     -35.301 -57.595 -38.389  1.00 91.19           C  
ATOM    570  HA  GLN A  36     -35.114 -57.242 -37.375  1.00 91.19           H  
ATOM    571  C   GLN A  36     -33.944 -57.703 -39.095  1.00 91.19           C  
ATOM    572  CB  GLN A  36     -35.981 -58.967 -38.279  1.00 91.19           C  
ATOM    573  HB2 GLN A  36     -35.299 -59.649 -37.771  1.00 91.19           H  
ATOM    574  HB3 GLN A  36     -36.186 -59.356 -39.277  1.00 91.19           H  
ATOM    575  O   GLN A  36     -33.856 -57.599 -40.316  1.00 91.19           O  
ATOM    576  CG  GLN A  36     -37.292 -58.887 -37.479  1.00 91.19           C  
ATOM    577  HG2 GLN A  36     -37.088 -58.443 -36.505  1.00 91.19           H  
ATOM    578  HG3 GLN A  36     -38.002 -58.245 -38.001  1.00 91.19           H  
ATOM    579  CD  GLN A  36     -37.966 -60.235 -37.262  1.00 91.19           C  
ATOM    580  NE2 GLN A  36     -39.084 -60.253 -36.570  1.00 91.19           N  
ATOM    581 HE21 GLN A  36     -39.513 -59.381 -36.295  1.00 91.19           H  
ATOM    582 HE22 GLN A  36     -39.544 -61.148 -36.485  1.00 91.19           H  
ATOM    583  OE1 GLN A  36     -37.514 -61.294 -37.673  1.00 91.19           O  
ATOM    584  N   LEU A  37     -32.874 -57.934 -38.330  1.00 93.20           N  
ATOM    585  H   LEU A  37     -33.021 -58.040 -37.337  1.00 93.20           H  
ATOM    586  CA  LEU A  37     -31.596 -58.382 -38.882  1.00 93.20           C  
ATOM    587  HA  LEU A  37     -31.399 -57.840 -39.808  1.00 93.20           H  
ATOM    588  C   LEU A  37     -31.720 -59.877 -39.213  1.00 93.20           C  
ATOM    589  CB  LEU A  37     -30.441 -58.105 -37.900  1.00 93.20           C  
ATOM    590  HB2 LEU A  37     -29.561 -58.658 -38.226  1.00 93.20           H  
ATOM    591  HB3 LEU A  37     -30.734 -58.485 -36.921  1.00 93.20           H  
ATOM    592  O   LEU A  37     -31.918 -60.704 -38.315  1.00 93.20           O  
ATOM    593  CG  LEU A  37     -30.041 -56.633 -37.733  1.00 93.20           C  
ATOM    594  HG  LEU A  37     -30.936 -56.013 -37.684  1.00 93.20           H  
ATOM    595  CD1 LEU A  37     -29.248 -56.461 -36.432  1.00 93.20           C  
ATOM    596 HD11 LEU A  37     -29.882 -56.717 -35.584  1.00 93.20           H  
ATOM    597 HD12 LEU A  37     -28.931 -55.423 -36.325  1.00 93.20           H  
ATOM    598 HD13 LEU A  37     -28.375 -57.113 -36.437  1.00 93.20           H  
ATOM    599  CD2 LEU A  37     -29.163 -56.141 -38.882  1.00 93.20           C  
ATOM    600 HD21 LEU A  37     -29.636 -56.373 -39.836  1.00 93.20           H  
ATOM    601 HD22 LEU A  37     -28.186 -56.623 -38.846  1.00 93.20           H  
ATOM    602 HD23 LEU A  37     -29.038 -55.061 -38.800  1.00 93.20           H  
ATOM    603  N   SER A  38     -31.587 -60.213 -40.493  1.00 95.08           N  
ATOM    604  H   SER A  38     -31.435 -59.476 -41.167  1.00 95.08           H  
ATOM    605  CA  SER A  38     -31.676 -61.568 -41.038  1.00 95.08           C  
ATOM    606  HA  SER A  38     -31.914 -62.261 -40.230  1.00 95.08           H  
ATOM    607  C   SER A  38     -30.342 -62.008 -41.651  1.00 95.08           C  
ATOM    608  CB  SER A  38     -32.815 -61.650 -42.062  1.00 95.08           C  
ATOM    609  HB2 SER A  38     -32.922 -62.677 -42.411  1.00 95.08           H  
ATOM    610  HB3 SER A  38     -33.750 -61.334 -41.599  1.00 95.08           H  
ATOM    611  O   SER A  38     -29.490 -61.197 -42.021  1.00 95.08           O  
ATOM    612  OG  SER A  38     -32.530 -60.819 -43.158  1.00 95.08           O  
ATOM    613  HG  SER A  38     -33.151 -61.033 -43.858  1.00 95.08           H  
ATOM    614  N   CYS A  39     -30.121 -63.321 -41.732  1.00 94.12           N  
ATOM    615  H   CYS A  39     -30.873 -63.951 -41.490  1.00 94.12           H  
ATOM    616  CA  CYS A  39     -28.921 -63.884 -42.344  1.00 94.12           C  
ATOM    617  HA  CYS A  39     -28.085 -63.195 -42.222  1.00 94.12           H  
ATOM    618  C   CYS A  39     -29.148 -64.098 -43.847  1.00 94.12           C  
ATOM    619  CB  CYS A  39     -28.574 -65.190 -41.619  1.00 94.12           C  
ATOM    620  HB2 CYS A  39     -28.560 -65.031 -40.541  1.00 94.12           H  
ATOM    621  HB3 CYS A  39     -29.315 -65.952 -41.860  1.00 94.12           H  
ATOM    622  O   CYS A  39     -29.754 -65.096 -44.228  1.00 94.12           O  
ATOM    623  SG  CYS A  39     -26.938 -65.731 -42.169  1.00 94.12           S  
ATOM    624  HG  CYS A  39     -27.222 -65.783 -43.473  1.00 94.12           H  
ATOM    625  N   GLY A  40     -28.635 -63.201 -44.691  1.00 92.20           N  
ATOM    626  H   GLY A  40     -28.130 -62.414 -44.309  1.00 92.20           H  
ATOM    627  CA  GLY A  40     -28.800 -63.291 -46.147  1.00 92.20           C  
ATOM    628  HA2 GLY A  40     -28.541 -62.330 -46.591  1.00 92.20           H  
ATOM    629  HA3 GLY A  40     -29.843 -63.501 -46.382  1.00 92.20           H  
ATOM    630  C   GLY A  40     -27.930 -64.372 -46.800  1.00 92.20           C  
ATOM    631  O   GLY A  40     -28.354 -65.020 -47.751  1.00 92.20           O  
ATOM    632  N   ALA A  41     -26.713 -64.597 -46.293  1.00 93.71           N  
ATOM    633  H   ALA A  41     -26.420 -64.053 -45.493  1.00 93.71           H  
ATOM    634  CA  ALA A  41     -25.810 -65.641 -46.787  1.00 93.71           C  
ATOM    635  HA  ALA A  41     -26.395 -66.533 -47.010  1.00 93.71           H  
ATOM    636  C   ALA A  41     -24.743 -66.008 -45.747  1.00 93.71           C  
ATOM    637  CB  ALA A  41     -25.131 -65.167 -48.081  1.00 93.71           C  
ATOM    638  HB1 ALA A  41     -24.494 -64.307 -47.877  1.00 93.71           H  
ATOM    639  HB2 ALA A  41     -24.519 -65.969 -48.495  1.00 93.71           H  
ATOM    640  HB3 ALA A  41     -25.882 -64.893 -48.822  1.00 93.71           H  
ATOM    641  O   ALA A  41     -24.420 -65.213 -44.865  1.00 93.71           O  
ATOM    642  N   THR A  42     -24.139 -67.189 -45.886  1.00 94.70           N  
ATOM    643  H   THR A  42     -24.379 -67.765 -46.680  1.00 94.70           H  
ATOM    644  CA  THR A  42     -22.941 -67.580 -45.126  1.00 94.70           C  
ATOM    645  HA  THR A  42     -22.426 -66.677 -44.798  1.00 94.70           H  
ATOM    646  C   THR A  42     -21.970 -68.366 -46.000  1.00 94.70           C  
ATOM    647  CB  THR A  42     -23.266 -68.417 -43.879  1.00 94.70           C  
ATOM    648  HB  THR A  42     -22.323 -68.661 -43.390  1.00 94.70           H  
ATOM    649  O   THR A  42     -22.386 -68.991 -46.974  1.00 94.70           O  
ATOM    650  CG2 THR A  42     -24.145 -67.714 -42.857  1.00 94.70           C  
ATOM    651 HG21 THR A  42     -24.214 -68.322 -41.955  1.00 94.70           H  
ATOM    652 HG22 THR A  42     -25.144 -67.567 -43.270  1.00 94.70           H  
ATOM    653 HG23 THR A  42     -23.706 -66.748 -42.605  1.00 94.70           H  
ATOM    654  OG1 THR A  42     -23.923 -69.615 -44.217  1.00 94.70           O  
ATOM    655  HG1 THR A  42     -24.629 -69.395 -44.830  1.00 94.70           H  
ATOM    656  N   ALA A  43     -20.687 -68.364 -45.641  1.00 94.43           N  
ATOM    657  H   ALA A  43     -20.408 -67.801 -44.850  1.00 94.43           H  
ATOM    658  CA  ALA A  43     -19.684 -69.239 -46.242  1.00 94.43           C  
ATOM    659  HA  ALA A  43     -20.190 -70.081 -46.716  1.00 94.43           H  
ATOM    660  C   ALA A  43     -18.739 -69.808 -45.177  1.00 94.43           C  
ATOM    661  CB  ALA A  43     -18.917 -68.478 -47.328  1.00 94.43           C  
ATOM    662  HB1 ALA A  43     -18.349 -67.662 -46.882  1.00 94.43           H  
ATOM    663  HB2 ALA A  43     -19.613 -68.076 -48.065  1.00 94.43           H  
ATOM    664  HB3 ALA A  43     -18.223 -69.156 -47.824  1.00 94.43           H  
ATOM    665  O   ALA A  43     -18.357 -69.105 -44.236  1.00 94.43           O  
ATOM    666  N   GLU A  44     -18.345 -71.071 -45.337  1.00 92.53           N  
ATOM    667  H   GLU A  44     -18.700 -71.595 -46.125  1.00 92.53           H  
ATOM    668  CA  GLU A  44     -17.305 -71.711 -44.524  1.00 92.53           C  
ATOM    669  HA  GLU A  44     -17.380 -71.326 -43.507  1.00 92.53           H  
ATOM    670  C   GLU A  44     -15.891 -71.361 -45.020  1.00 92.53           C  
ATOM    671  CB  GLU A  44     -17.516 -73.234 -44.438  1.00 92.53           C  
ATOM    672  HB2 GLU A  44     -16.676 -73.659 -43.887  1.00 92.53           H  
ATOM    673  HB3 GLU A  44     -17.520 -73.660 -45.442  1.00 92.53           H  
ATOM    674  O   GLU A  44     -15.690 -70.894 -46.142  1.00 92.53           O  
ATOM    675  CG  GLU A  44     -18.814 -73.618 -43.703  1.00 92.53           C  
ATOM    676  HG2 GLU A  44     -19.665 -73.425 -44.356  1.00 92.53           H  
ATOM    677  HG3 GLU A  44     -18.914 -72.978 -42.826  1.00 92.53           H  
ATOM    678  CD  GLU A  44     -18.835 -75.091 -43.245  1.00 92.53           C  
ATOM    679  OE1 GLU A  44     -19.452 -75.369 -42.185  1.00 92.53           O  
ATOM    680  OE2 GLU A  44     -18.207 -75.934 -43.919  1.00 92.53           O  
ATOM    681  N   THR A  45     -14.903 -71.575 -44.155  1.00 91.37           N  
ATOM    682  H   THR A  45     -15.138 -71.977 -43.259  1.00 91.37           H  
ATOM    683  CA  THR A  45     -13.480 -71.288 -44.398  1.00 91.37           C  
ATOM    684  HA  THR A  45     -13.365 -70.296 -44.836  1.00 91.37           H  
ATOM    685  C   THR A  45     -12.866 -72.283 -45.379  1.00 91.37           C  
ATOM    686  CB  THR A  45     -12.722 -71.339 -43.063  1.00 91.37           C  
ATOM    687  HB  THR A  45     -11.661 -71.165 -43.238  1.00 91.37           H  
ATOM    688  O   THR A  45     -12.971 -73.487 -45.147  1.00 91.37           O  
ATOM    689  CG2 THR A  45     -13.241 -70.313 -42.048  1.00 91.37           C  
ATOM    690 HG21 THR A  45     -13.117 -70.705 -41.039  1.00 91.37           H  
ATOM    691 HG22 THR A  45     -12.707 -69.370 -42.166  1.00 91.37           H  
ATOM    692 HG23 THR A  45     -14.308 -70.132 -42.173  1.00 91.37           H  
ATOM    693  OG1 THR A  45     -12.881 -72.602 -42.454  1.00 91.37           O  
ATOM    694  HG1 THR A  45     -12.877 -73.254 -43.159  1.00 91.37           H  
ATOM    695  N   LYS A  46     -12.195 -71.807 -46.439  1.00 88.26           N  
ATOM    696  H   LYS A  46     -12.093 -70.807 -46.539  1.00 88.26           H  
ATOM    697  CA  LYS A  46     -11.594 -72.678 -47.471  1.00 88.26           C  
ATOM    698  HA  LYS A  46     -11.832 -73.720 -47.254  1.00 88.26           H  
ATOM    699  C   LYS A  46     -10.069 -72.614 -47.490  1.00 88.26           C  
ATOM    700  CB  LYS A  46     -12.167 -72.340 -48.856  1.00 88.26           C  
ATOM    701  HB2 LYS A  46     -12.035 -71.277 -49.058  1.00 88.26           H  
ATOM    702  HB3 LYS A  46     -11.611 -72.902 -49.606  1.00 88.26           H  
ATOM    703  O   LYS A  46      -9.420 -73.652 -47.589  1.00 88.26           O  
ATOM    704  CG  LYS A  46     -13.653 -72.695 -48.984  1.00 88.26           C  
ATOM    705  HG2 LYS A  46     -13.784 -73.759 -48.789  1.00 88.26           H  
ATOM    706  HG3 LYS A  46     -14.230 -72.128 -48.254  1.00 88.26           H  
ATOM    707  CD  LYS A  46     -14.164 -72.367 -50.393  1.00 88.26           C  
ATOM    708  HD2 LYS A  46     -13.579 -72.921 -51.127  1.00 88.26           H  
ATOM    709  HD3 LYS A  46     -14.053 -71.297 -50.569  1.00 88.26           H  
ATOM    710  CE  LYS A  46     -15.641 -72.761 -50.497  1.00 88.26           C  
ATOM    711  HE2 LYS A  46     -16.187 -72.236 -49.714  1.00 88.26           H  
ATOM    712  HE3 LYS A  46     -15.731 -73.829 -50.298  1.00 88.26           H  
ATOM    713  NZ  LYS A  46     -16.216 -72.431 -51.826  1.00 88.26           N  
ATOM    714  HZ1 LYS A  46     -15.733 -72.926 -52.563  1.00 88.26           H  
ATOM    715  HZ2 LYS A  46     -17.192 -72.692 -51.855  1.00 88.26           H  
ATOM    716  HZ3 LYS A  46     -16.157 -71.437 -51.996  1.00 88.26           H  
ATOM    717  N   LYS A  47      -9.497 -71.414 -47.421  1.00 89.19           N  
ATOM    718  H   LYS A  47     -10.106 -70.608 -47.427  1.00 89.19           H  
ATOM    719  CA  LYS A  47      -8.051 -71.157 -47.331  1.00 89.19           C  
ATOM    720  HA  LYS A  47      -7.527 -72.083 -47.092  1.00 89.19           H  
ATOM    721  C   LYS A  47      -7.782 -70.211 -46.159  1.00 89.19           C  
ATOM    722  CB  LYS A  47      -7.542 -70.628 -48.689  1.00 89.19           C  
ATOM    723  HB2 LYS A  47      -6.476 -70.412 -48.611  1.00 89.19           H  
ATOM    724  HB3 LYS A  47      -8.064 -69.707 -48.949  1.00 89.19           H  
ATOM    725  O   LYS A  47      -8.602 -70.107 -45.249  1.00 89.19           O  
ATOM    726  CG  LYS A  47      -7.742 -71.673 -49.798  1.00 89.19           C  
ATOM    727  HG2 LYS A  47      -7.421 -72.645 -49.422  1.00 89.19           H  
ATOM    728  HG3 LYS A  47      -8.799 -71.731 -50.057  1.00 89.19           H  
ATOM    729  CD  LYS A  47      -6.929 -71.354 -51.057  1.00 89.19           C  
ATOM    730  HD2 LYS A  47      -7.276 -70.415 -51.488  1.00 89.19           H  
ATOM    731  HD3 LYS A  47      -5.879 -71.265 -50.782  1.00 89.19           H  
ATOM    732  CE  LYS A  47      -7.119 -72.508 -52.050  1.00 89.19           C  
ATOM    733  HE2 LYS A  47      -7.013 -73.444 -51.502  1.00 89.19           H  
ATOM    734  HE3 LYS A  47      -8.138 -72.473 -52.435  1.00 89.19           H  
ATOM    735  NZ  LYS A  47      -6.130 -72.472 -53.156  1.00 89.19           N  
ATOM    736  HZ1 LYS A  47      -5.195 -72.564 -52.784  1.00 89.19           H  
ATOM    737  HZ2 LYS A  47      -6.282 -73.246 -53.787  1.00 89.19           H  
ATOM    738  HZ3 LYS A  47      -6.191 -71.605 -53.672  1.00 89.19           H  
ATOM    739  N   ASP A  48      -6.628 -69.551 -46.146  1.00 91.98           N  
ATOM    740  H   ASP A  48      -5.980 -69.679 -46.910  1.00 91.98           H  
ATOM    741  CA  ASP A  48      -6.413 -68.370 -45.309  1.00 91.98           C  
ATOM    742  HA  ASP A  48      -6.606 -68.641 -44.271  1.00 91.98           H  
ATOM    743  C   ASP A  48      -7.363 -67.221 -45.684  1.00 91.98           C  
ATOM    744  CB  ASP A  48      -4.958 -67.902 -45.411  1.00 91.98           C  
ATOM    745  HB2 ASP A  48      -4.308 -68.662 -44.977  1.00 91.98           H  
ATOM    746  HB3 ASP A  48      -4.819 -66.979 -44.848  1.00 91.98           H  
ATOM    747  O   ASP A  48      -7.942 -67.170 -46.771  1.00 91.98           O  
ATOM    748  CG  ASP A  48      -4.582 -67.682 -46.870  1.00 91.98           C  
ATOM    749  OD1 ASP A  48      -4.124 -68.679 -47.476  1.00 91.98           O  
ATOM    750  OD2 ASP A  48      -4.846 -66.600 -47.430  1.00 91.98           O  
ATOM    751  N   TRP A  49      -7.510 -66.292 -44.746  1.00 93.77           N  
ATOM    752  H   TRP A  49      -7.058 -66.462 -43.859  1.00 93.77           H  
ATOM    753  CA  TRP A  49      -8.430 -65.168 -44.826  1.00 93.77           C  
ATOM    754  HA  TRP A  49      -9.432 -65.566 -44.984  1.00 93.77           H  
ATOM    755  C   TRP A  49      -8.146 -64.208 -45.991  1.00 93.77           C  
ATOM    756  CB  TRP A  49      -8.407 -64.436 -43.476  1.00 93.77           C  
ATOM    757  HB2 TRP A  49      -8.435 -65.161 -42.664  1.00 93.77           H  
ATOM    758  HB3 TRP A  49      -9.312 -63.835 -43.384  1.00 93.77           H  
ATOM    759  O   TRP A  49      -9.088 -63.553 -46.423  1.00 93.77           O  
ATOM    760  CG  TRP A  49      -7.234 -63.532 -43.276  1.00 93.77           C  
ATOM    761  CD1 TRP A  49      -6.031 -63.905 -42.786  1.00 93.77           C  
ATOM    762  HD1 TRP A  49      -5.778 -64.908 -42.473  1.00 93.77           H  
ATOM    763  CD2 TRP A  49      -7.083 -62.140 -43.701  1.00 93.77           C  
ATOM    764  CE2 TRP A  49      -5.749 -61.728 -43.411  1.00 93.77           C  
ATOM    765  CE3 TRP A  49      -7.912 -61.210 -44.369  1.00 93.77           C  
ATOM    766  HE3 TRP A  49      -8.918 -61.489 -44.643  1.00 93.77           H  
ATOM    767  NE1 TRP A  49      -5.160 -62.835 -42.838  1.00 93.77           N  
ATOM    768  HE1 TRP A  49      -4.175 -62.903 -42.629  1.00 93.77           H  
ATOM    769  CH2 TRP A  49      -6.098 -59.582 -44.464  1.00 93.77           C  
ATOM    770  HH2 TRP A  49      -5.697 -58.650 -44.833  1.00 93.77           H  
ATOM    771  CZ2 TRP A  49      -5.257 -60.468 -43.774  1.00 93.77           C  
ATOM    772  HZ2 TRP A  49      -4.220 -60.214 -43.610  1.00 93.77           H  
ATOM    773  CZ3 TRP A  49      -7.428 -59.942 -44.744  1.00 93.77           C  
ATOM    774  HZ3 TRP A  49      -8.064 -59.262 -45.291  1.00 93.77           H  
ATOM    775  N   GLU A  50      -6.920 -64.128 -46.522  1.00 92.97           N  
ATOM    776  H   GLU A  50      -6.187 -64.722 -46.162  1.00 92.97           H  
ATOM    777  CA  GLU A  50      -6.617 -63.294 -47.695  1.00 92.97           C  
ATOM    778  HA  GLU A  50      -7.161 -62.352 -47.620  1.00 92.97           H  
ATOM    779  C   GLU A  50      -7.082 -63.977 -48.984  1.00 92.97           C  
ATOM    780  CB  GLU A  50      -5.116 -62.962 -47.788  1.00 92.97           C  
ATOM    781  HB2 GLU A  50      -4.531 -63.881 -47.829  1.00 92.97           H  
ATOM    782  HB3 GLU A  50      -4.954 -62.415 -48.716  1.00 92.97           H  
ATOM    783  O   GLU A  50      -7.817 -63.387 -49.773  1.00 92.97           O  
ATOM    784  CG  GLU A  50      -4.628 -62.097 -46.620  1.00 92.97           C  
ATOM    785  HG2 GLU A  50      -5.399 -61.352 -46.419  1.00 92.97           H  
ATOM    786  HG3 GLU A  50      -4.501 -62.726 -45.739  1.00 92.97           H  
ATOM    787  CD  GLU A  50      -3.314 -61.369 -46.934  1.00 92.97           C  
ATOM    788  OE1 GLU A  50      -3.207 -60.156 -46.626  1.00 92.97           O  
ATOM    789  OE2 GLU A  50      -2.422 -61.963 -47.578  1.00 92.97           O  
ATOM    790  N   ARG A  51      -6.733 -65.256 -49.183  1.00 93.17           N  
ATOM    791  H   ARG A  51      -6.142 -65.696 -48.492  1.00 93.17           H  
ATOM    792  CA  ARG A  51      -7.137 -66.019 -50.381  1.00 93.17           C  
ATOM    793  HA  ARG A  51      -6.965 -65.379 -51.247  1.00 93.17           H  
ATOM    794  C   ARG A  51      -8.635 -66.336 -50.443  1.00 93.17           C  
ATOM    795  CB  ARG A  51      -6.276 -67.286 -50.511  1.00 93.17           C  
ATOM    796  HB2 ARG A  51      -6.719 -67.939 -51.263  1.00 93.17           H  
ATOM    797  HB3 ARG A  51      -6.248 -67.816 -49.559  1.00 93.17           H  
ATOM    798  O   ARG A  51      -9.131 -66.653 -51.529  1.00 93.17           O  
ATOM    799  CG  ARG A  51      -4.853 -66.919 -50.962  1.00 93.17           C  
ATOM    800  HG2 ARG A  51      -4.926 -66.301 -51.857  1.00 93.17           H  
ATOM    801  HG3 ARG A  51      -4.360 -66.329 -50.190  1.00 93.17           H  
ATOM    802  CD  ARG A  51      -3.984 -68.137 -51.306  1.00 93.17           C  
ATOM    803  HD2 ARG A  51      -3.113 -67.774 -51.852  1.00 93.17           H  
ATOM    804  HD3 ARG A  51      -4.544 -68.816 -51.948  1.00 93.17           H  
ATOM    805  NE  ARG A  51      -3.532 -68.834 -50.096  1.00 93.17           N  
ATOM    806  HE  ARG A  51      -3.929 -68.520 -49.222  1.00 93.17           H  
ATOM    807  NH1 ARG A  51      -1.834 -70.134 -50.948  1.00 93.17           N  
ATOM    808 HH11 ARG A  51      -1.947 -69.680 -51.843  1.00 93.17           H  
ATOM    809 HH12 ARG A  51      -1.020 -70.702 -50.760  1.00 93.17           H  
ATOM    810  NH2 ARG A  51      -2.212 -70.071 -48.750  1.00 93.17           N  
ATOM    811 HH21 ARG A  51      -2.763 -69.659 -48.010  1.00 93.17           H  
ATOM    812 HH22 ARG A  51      -1.387 -70.615 -48.540  1.00 93.17           H  
ATOM    813  CZ  ARG A  51      -2.528 -69.676 -49.944  1.00 93.17           C  
ATOM    814  N   ASP A  52      -9.334 -66.249 -49.313  1.00 94.71           N  
ATOM    815  H   ASP A  52      -8.811 -66.110 -48.460  1.00 94.71           H  
ATOM    816  CA  ASP A  52     -10.793 -66.345 -49.219  1.00 94.71           C  
ATOM    817  HA  ASP A  52     -11.156 -67.045 -49.971  1.00 94.71           H  
ATOM    818  C   ASP A  52     -11.514 -64.999 -49.498  1.00 94.71           C  
ATOM    819  CB  ASP A  52     -11.175 -66.905 -47.827  1.00 94.71           C  
ATOM    820  HB2 ASP A  52     -10.559 -66.428 -47.065  1.00 94.71           H  
ATOM    821  HB3 ASP A  52     -12.207 -66.622 -47.624  1.00 94.71           H  
ATOM    822  O   ASP A  52     -12.686 -65.029 -49.873  1.00 94.71           O  
ATOM    823  CG  ASP A  52     -11.086 -68.435 -47.660  1.00 94.71           C  
ATOM    824  OD1 ASP A  52     -10.773 -69.157 -48.634  1.00 94.71           O  
ATOM    825  OD2 ASP A  52     -11.392 -68.933 -46.543  1.00 94.71           O  
ATOM    826  N   TYR A  53     -10.847 -63.840 -49.364  1.00 94.95           N  
ATOM    827  H   TYR A  53      -9.857 -63.879 -49.170  1.00 94.95           H  
ATOM    828  CA  TYR A  53     -11.492 -62.519 -49.217  1.00 94.95           C  
ATOM    829  HA  TYR A  53     -12.163 -62.572 -48.359  1.00 94.95           H  
ATOM    830  C   TYR A  53     -12.377 -62.119 -50.408  1.00 94.95           C  
ATOM    831  CB  TYR A  53     -10.425 -61.458 -48.885  1.00 94.95           C  
ATOM    832  HB2 TYR A  53      -9.818 -61.260 -49.769  1.00 94.95           H  
ATOM    833  HB3 TYR A  53      -9.745 -61.863 -48.135  1.00 94.95           H  
ATOM    834  O   TYR A  53     -13.605 -62.195 -50.325  1.00 94.95           O  
ATOM    835  CG  TYR A  53     -10.968 -60.146 -48.350  1.00 94.95           C  
ATOM    836  CD1 TYR A  53     -11.395 -59.141 -49.238  1.00 94.95           C  
ATOM    837  HD1 TYR A  53     -11.350 -59.290 -50.306  1.00 94.95           H  
ATOM    838  CD2 TYR A  53     -11.017 -59.913 -46.960  1.00 94.95           C  
ATOM    839  HD2 TYR A  53     -10.675 -60.676 -46.276  1.00 94.95           H  
ATOM    840  CE1 TYR A  53     -11.873 -57.919 -48.737  1.00 94.95           C  
ATOM    841  HE1 TYR A  53     -12.214 -57.156 -49.422  1.00 94.95           H  
ATOM    842  CE2 TYR A  53     -11.498 -58.686 -46.459  1.00 94.95           C  
ATOM    843  HE2 TYR A  53     -11.533 -58.496 -45.396  1.00 94.95           H  
ATOM    844  OH  TYR A  53     -12.429 -56.509 -46.890  1.00 94.95           O  
ATOM    845  HH  TYR A  53     -12.631 -55.923 -47.623  1.00 94.95           H  
ATOM    846  CZ  TYR A  53     -11.934 -57.685 -47.351  1.00 94.95           C  
ATOM    847  N   ASP A  54     -11.776 -61.762 -51.548  1.00 93.55           N  
ATOM    848  H   ASP A  54     -10.772 -61.657 -51.550  1.00 93.55           H  
ATOM    849  CA  ASP A  54     -12.520 -61.273 -52.721  1.00 93.55           C  
ATOM    850  HA  ASP A  54     -13.102 -60.397 -52.433  1.00 93.55           H  
ATOM    851  C   ASP A  54     -13.490 -62.328 -53.274  1.00 93.55           C  
ATOM    852  CB  ASP A  54     -11.531 -60.855 -53.818  1.00 93.55           C  
ATOM    853  HB2 ASP A  54     -10.952 -61.725 -54.129  1.00 93.55           H  
ATOM    854  HB3 ASP A  54     -12.090 -60.494 -54.681  1.00 93.55           H  
ATOM    855  O   ASP A  54     -14.575 -62.008 -53.759  1.00 93.55           O  
ATOM    856  CG  ASP A  54     -10.593 -59.749 -53.343  1.00 93.55           C  
ATOM    857  OD1 ASP A  54     -11.110 -58.716 -52.869  1.00 93.55           O  
ATOM    858  OD2 ASP A  54      -9.368 -59.982 -53.378  1.00 93.55           O  
ATOM    859  N   LYS A  55     -13.124 -63.611 -53.139  1.00 93.53           N  
ATOM    860  H   LYS A  55     -12.263 -63.776 -52.638  1.00 93.53           H  
ATOM    861  CA  LYS A  55     -13.914 -64.757 -53.613  1.00 93.53           C  
ATOM    862  HA  LYS A  55     -14.220 -64.569 -54.642  1.00 93.53           H  
ATOM    863  C   LYS A  55     -15.205 -64.980 -52.836  1.00 93.53           C  
ATOM    864  CB  LYS A  55     -13.071 -66.036 -53.545  1.00 93.53           C  
ATOM    865  HB2 LYS A  55     -13.713 -66.891 -53.757  1.00 93.53           H  
ATOM    866  HB3 LYS A  55     -12.652 -66.153 -52.546  1.00 93.53           H  
ATOM    867  O   LYS A  55     -16.125 -65.577 -53.390  1.00 93.53           O  
ATOM    868  CG  LYS A  55     -11.951 -65.996 -54.583  1.00 93.53           C  
ATOM    869  HG2 LYS A  55     -12.382 -65.800 -55.564  1.00 93.53           H  
ATOM    870  HG3 LYS A  55     -11.252 -65.197 -54.336  1.00 93.53           H  
ATOM    871  CD  LYS A  55     -11.203 -67.327 -54.621  1.00 93.53           C  
ATOM    872  HD2 LYS A  55     -10.728 -67.504 -53.656  1.00 93.53           H  
ATOM    873  HD3 LYS A  55     -11.900 -68.132 -54.850  1.00 93.53           H  
ATOM    874  CE  LYS A  55     -10.152 -67.203 -55.721  1.00 93.53           C  
ATOM    875  HE2 LYS A  55     -10.651 -66.931 -56.651  1.00 93.53           H  
ATOM    876  HE3 LYS A  55      -9.481 -66.384 -55.459  1.00 93.53           H  
ATOM    877  NZ  LYS A  55      -9.392 -68.457 -55.891  1.00 93.53           N  
ATOM    878  HZ1 LYS A  55     -10.019 -69.200 -56.167  1.00 93.53           H  
ATOM    879  HZ2 LYS A  55      -8.697 -68.327 -56.611  1.00 93.53           H  
ATOM    880  HZ3 LYS A  55      -8.940 -68.682 -55.016  1.00 93.53           H  
ATOM    881  N   LEU A  56     -15.257 -64.576 -51.568  1.00 94.44           N  
ATOM    882  H   LEU A  56     -14.438 -64.137 -51.172  1.00 94.44           H  
ATOM    883  CA  LEU A  56     -16.430 -64.762 -50.714  1.00 94.44           C  
ATOM    884  HA  LEU A  56     -17.144 -65.422 -51.207  1.00 94.44           H  
ATOM    885  C   LEU A  56     -17.193 -63.462 -50.461  1.00 94.44           C  
ATOM    886  CB  LEU A  56     -16.012 -65.416 -49.391  1.00 94.44           C  
ATOM    887  HB2 LEU A  56     -15.291 -64.763 -48.898  1.00 94.44           H  
ATOM    888  HB3 LEU A  56     -16.895 -65.481 -48.755  1.00 94.44           H  
ATOM    889  O   LEU A  56     -18.396 -63.528 -50.239  1.00 94.44           O  
ATOM    890  CG  LEU A  56     -15.407 -66.826 -49.516  1.00 94.44           C  
ATOM    891  HG  LEU A  56     -14.491 -66.796 -50.106  1.00 94.44           H  
ATOM    892  CD1 LEU A  56     -15.069 -67.323 -48.114  1.00 94.44           C  
ATOM    893 HD11 LEU A  56     -15.978 -67.474 -47.531  1.00 94.44           H  
ATOM    894 HD12 LEU A  56     -14.507 -68.255 -48.170  1.00 94.44           H  
ATOM    895 HD13 LEU A  56     -14.453 -66.565 -47.632  1.00 94.44           H  
ATOM    896  CD2 LEU A  56     -16.355 -67.838 -50.164  1.00 94.44           C  
ATOM    897 HD21 LEU A  56     -17.324 -67.805 -49.667  1.00 94.44           H  
ATOM    898 HD22 LEU A  56     -15.930 -68.839 -50.084  1.00 94.44           H  
ATOM    899 HD23 LEU A  56     -16.485 -67.587 -51.217  1.00 94.44           H  
ATOM    900  N   ILE A  57     -16.532 -62.303 -50.495  1.00 93.91           N  
ATOM    901  H   ILE A  57     -15.530 -62.316 -50.621  1.00 93.91           H  
ATOM    902  CA  ILE A  57     -17.183 -61.006 -50.267  1.00 93.91           C  
ATOM    903  HA  ILE A  57     -18.010 -61.146 -49.571  1.00 93.91           H  
ATOM    904  C   ILE A  57     -17.798 -60.466 -51.558  1.00 93.91           C  
ATOM    905  CB  ILE A  57     -16.205 -60.004 -49.618  1.00 93.91           C  
ATOM    906  HB  ILE A  57     -15.335 -59.899 -50.266  1.00 93.91           H  
ATOM    907  O   ILE A  57     -18.980 -60.133 -51.560  1.00 93.91           O  
ATOM    908  CG1 ILE A  57     -15.740 -60.560 -48.252  1.00 93.91           C  
ATOM    909 HG12 ILE A  57     -16.596 -60.703 -47.592  1.00 93.91           H  
ATOM    910 HG13 ILE A  57     -15.259 -61.528 -48.395  1.00 93.91           H  
ATOM    911  CG2 ILE A  57     -16.855 -58.614 -49.462  1.00 93.91           C  
ATOM    912 HG21 ILE A  57     -17.120 -58.206 -50.438  1.00 93.91           H  
ATOM    913 HG22 ILE A  57     -16.152 -57.912 -49.014  1.00 93.91           H  
ATOM    914 HG23 ILE A  57     -17.750 -58.678 -48.843  1.00 93.91           H  
ATOM    915  CD1 ILE A  57     -14.723 -59.650 -47.571  1.00 93.91           C  
ATOM    916 HD11 ILE A  57     -14.104 -59.173 -48.331  1.00 93.91           H  
ATOM    917 HD12 ILE A  57     -15.247 -58.889 -46.993  1.00 93.91           H  
ATOM    918 HD13 ILE A  57     -14.076 -60.223 -46.906  1.00 93.91           H  
ATOM    919  N   GLY A  58     -17.039 -60.422 -52.660  1.00 91.92           N  
ATOM    920  H   GLY A  58     -16.093 -60.774 -52.616  1.00 91.92           H  
ATOM    921  CA  GLY A  58     -17.477 -59.814 -53.922  1.00 91.92           C  
ATOM    922  HA2 GLY A  58     -17.527 -58.732 -53.795  1.00 91.92           H  
ATOM    923  HA3 GLY A  58     -16.739 -60.033 -54.693  1.00 91.92           H  
ATOM    924  C   GLY A  58     -18.851 -60.303 -54.415  1.00 91.92           C  
ATOM    925  O   GLY A  58     -19.721 -59.468 -54.656  1.00 91.92           O  
ATOM    926  N   PRO A  59     -19.109 -61.627 -54.485  1.00 92.83           N  
ATOM    927  CA  PRO A  59     -20.400 -62.172 -54.925  1.00 92.83           C  
ATOM    928  HA  PRO A  59     -20.626 -61.763 -55.910  1.00 92.83           H  
ATOM    929  C   PRO A  59     -21.598 -61.887 -54.005  1.00 92.83           C  
ATOM    930  CB  PRO A  59     -20.181 -63.686 -55.050  1.00 92.83           C  
ATOM    931  HB2 PRO A  59     -20.737 -64.103 -55.889  1.00 92.83           H  
ATOM    932  HB3 PRO A  59     -20.468 -64.183 -54.123  1.00 92.83           H  
ATOM    933  O   PRO A  59     -22.724 -62.220 -54.365  1.00 92.83           O  
ATOM    934  CG  PRO A  59     -18.674 -63.827 -55.243  1.00 92.83           C  
ATOM    935  HG2 PRO A  59     -18.311 -64.803 -54.919  1.00 92.83           H  
ATOM    936  HG3 PRO A  59     -18.415 -63.642 -56.286  1.00 92.83           H  
ATOM    937  CD  PRO A  59     -18.132 -62.701 -54.371  1.00 92.83           C  
ATOM    938  HD2 PRO A  59     -17.147 -62.398 -54.725  1.00 92.83           H  
ATOM    939  HD3 PRO A  59     -18.073 -63.031 -53.334  1.00 92.83           H  
ATOM    940  N   LEU A  60     -21.379 -61.336 -52.806  1.00 93.72           N  
ATOM    941  H   LEU A  60     -20.438 -61.054 -52.570  1.00 93.72           H  
ATOM    942  CA  LEU A  60     -22.431 -61.063 -51.822  1.00 93.72           C  
ATOM    943  HA  LEU A  60     -23.314 -61.654 -52.066  1.00 93.72           H  
ATOM    944  C   LEU A  60     -22.904 -59.606 -51.821  1.00 93.72           C  
ATOM    945  CB  LEU A  60     -21.927 -61.474 -50.430  1.00 93.72           C  
ATOM    946  HB2 LEU A  60     -21.009 -60.928 -50.213  1.00 93.72           H  
ATOM    947  HB3 LEU A  60     -22.661 -61.172 -49.683  1.00 93.72           H  
ATOM    948  O   LEU A  60     -23.912 -59.308 -51.172  1.00 93.72           O  
ATOM    949  CG  LEU A  60     -21.665 -62.979 -50.266  1.00 93.72           C  
ATOM    950  HG  LEU A  60     -20.884 -63.297 -50.957  1.00 93.72           H  
ATOM    951  CD1 LEU A  60     -21.203 -63.228 -48.835  1.00 93.72           C  
ATOM    952 HD11 LEU A  60     -22.009 -63.028 -48.129  1.00 93.72           H  
ATOM    953 HD12 LEU A  60     -20.363 -62.564 -48.632  1.00 93.72           H  
ATOM    954 HD13 LEU A  60     -20.868 -64.261 -48.739  1.00 93.72           H  
ATOM    955  CD2 LEU A  60     -22.914 -63.828 -50.511  1.00 93.72           C  
ATOM    956 HD21 LEU A  60     -23.160 -63.814 -51.573  1.00 93.72           H  
ATOM    957 HD22 LEU A  60     -23.756 -63.430 -49.945  1.00 93.72           H  
ATOM    958 HD23 LEU A  60     -22.722 -64.862 -50.224  1.00 93.72           H  
ATOM    959  N   LEU A  61     -22.196 -58.710 -52.511  1.00 92.39           N  
ATOM    960  H   LEU A  61     -21.426 -59.038 -53.078  1.00 92.39           H  
ATOM    961  CA  LEU A  61     -22.494 -57.282 -52.548  1.00 92.39           C  
ATOM    962  HA  LEU A  61     -23.036 -57.008 -51.642  1.00 92.39           H  
ATOM    963  C   LEU A  61     -23.394 -56.942 -53.738  1.00 92.39           C  
ATOM    964  CB  LEU A  61     -21.189 -56.473 -52.576  1.00 92.39           C  
ATOM    965  HB2 LEU A  61     -20.657 -56.709 -53.498  1.00 92.39           H  
ATOM    966  HB3 LEU A  61     -21.439 -55.412 -52.596  1.00 92.39           H  
ATOM    967  O   LEU A  61     -23.093 -57.257 -54.886  1.00 92.39           O  
ATOM    968  CG  LEU A  61     -20.252 -56.741 -51.387  1.00 92.39           C  
ATOM    969  HG  LEU A  61     -19.954 -57.790 -51.382  1.00 92.39           H  
ATOM    970  CD1 LEU A  61     -18.996 -55.897 -51.544  1.00 92.39           C  
ATOM    971 HD11 LEU A  61     -18.483 -56.167 -52.467  1.00 92.39           H  
ATOM    972 HD12 LEU A  61     -19.258 -54.839 -51.572  1.00 92.39           H  
ATOM    973 HD13 LEU A  61     -18.334 -56.093 -50.700  1.00 92.39           H  
ATOM    974  CD2 LEU A  61     -20.882 -56.413 -50.031  1.00 92.39           C  
ATOM    975 HD21 LEU A  61     -20.141 -56.532 -49.241  1.00 92.39           H  
ATOM    976 HD22 LEU A  61     -21.243 -55.384 -50.039  1.00 92.39           H  
ATOM    977 HD23 LEU A  61     -21.713 -57.090 -49.833  1.00 92.39           H  
ATOM    978  N   GLU A  62     -24.495 -56.256 -53.455  1.00 91.30           N  
ATOM    979  H   GLU A  62     -24.666 -55.990 -52.496  1.00 91.30           H  
ATOM    980  CA  GLU A  62     -25.458 -55.791 -54.452  1.00 91.30           C  
ATOM    981  HA  GLU A  62     -25.290 -56.296 -55.403  1.00 91.30           H  
ATOM    982  C   GLU A  62     -25.284 -54.285 -54.663  1.00 91.30           C  
ATOM    983  CB  GLU A  62     -26.872 -56.129 -53.973  1.00 91.30           C  
ATOM    984  HB2 GLU A  62     -26.957 -55.810 -52.934  1.00 91.30           H  
ATOM    985  HB3 GLU A  62     -27.600 -55.582 -54.572  1.00 91.30           H  
ATOM    986  O   GLU A  62     -25.139 -53.539 -53.692  1.00 91.30           O  
ATOM    987  CG  GLU A  62     -27.174 -57.630 -54.062  1.00 91.30           C  
ATOM    988  HG2 GLU A  62     -27.329 -57.906 -55.105  1.00 91.30           H  
ATOM    989  HG3 GLU A  62     -26.326 -58.201 -53.685  1.00 91.30           H  
ATOM    990  CD  GLU A  62     -28.413 -57.965 -53.229  1.00 91.30           C  
ATOM    991  OE1 GLU A  62     -28.226 -58.613 -52.168  1.00 91.30           O  
ATOM    992  OE2 GLU A  62     -29.517 -57.538 -53.621  1.00 91.30           O  
ATOM    993  N   LYS A  63     -25.291 -53.826 -55.923  1.00 83.55           N  
ATOM    994  H   LYS A  63     -25.453 -54.486 -56.670  1.00 83.55           H  
ATOM    995  CA  LYS A  63     -24.924 -52.441 -56.273  1.00 83.55           C  
ATOM    996  HA  LYS A  63     -23.904 -52.256 -55.935  1.00 83.55           H  
ATOM    997  C   LYS A  63     -25.753 -51.371 -55.570  1.00 83.55           C  
ATOM    998  CB  LYS A  63     -25.003 -52.212 -57.791  1.00 83.55           C  
ATOM    999  HB2 LYS A  63     -25.224 -51.160 -57.973  1.00 83.55           H  
ATOM   1000  HB3 LYS A  63     -25.815 -52.798 -58.221  1.00 83.55           H  
ATOM   1001  O   LYS A  63     -25.184 -50.355 -55.208  1.00 83.55           O  
ATOM   1002  CG  LYS A  63     -23.673 -52.538 -58.480  1.00 83.55           C  
ATOM   1003  HG2 LYS A  63     -22.874 -51.974 -57.999  1.00 83.55           H  
ATOM   1004  HG3 LYS A  63     -23.463 -53.604 -58.390  1.00 83.55           H  
ATOM   1005  CD  LYS A  63     -23.742 -52.143 -59.959  1.00 83.55           C  
ATOM   1006  HD2 LYS A  63     -24.050 -51.100 -60.033  1.00 83.55           H  
ATOM   1007  HD3 LYS A  63     -24.483 -52.765 -60.460  1.00 83.55           H  
ATOM   1008  CE  LYS A  63     -22.371 -52.315 -60.618  1.00 83.55           C  
ATOM   1009  HE2 LYS A  63     -22.070 -53.359 -60.528  1.00 83.55           H  
ATOM   1010  HE3 LYS A  63     -21.648 -51.709 -60.073  1.00 83.55           H  
ATOM   1011  NZ  LYS A  63     -22.412 -51.908 -62.043  1.00 83.55           N  
ATOM   1012  HZ1 LYS A  63     -22.689 -50.940 -62.118  1.00 83.55           H  
ATOM   1013  HZ2 LYS A  63     -23.085 -52.468 -62.548  1.00 83.55           H  
ATOM   1014  HZ3 LYS A  63     -21.505 -52.020 -62.473  1.00 83.55           H  
ATOM   1015  N   ASP A  64     -27.048 -51.606 -55.370  1.00 86.50           N  
ATOM   1016  H   ASP A  64     -27.431 -52.450 -55.770  1.00 86.50           H  
ATOM   1017  CA  ASP A  64     -27.995 -50.587 -54.891  1.00 86.50           C  
ATOM   1018  HA  ASP A  64     -27.464 -49.646 -54.750  1.00 86.50           H  
ATOM   1019  C   ASP A  64     -28.615 -50.935 -53.524  1.00 86.50           C  
ATOM   1020  CB  ASP A  64     -29.050 -50.348 -55.985  1.00 86.50           C  
ATOM   1021  HB2 ASP A  64     -29.660 -49.486 -55.714  1.00 86.50           H  
ATOM   1022  HB3 ASP A  64     -29.699 -51.221 -56.047  1.00 86.50           H  
ATOM   1023  O   ASP A  64     -29.482 -50.219 -53.017  1.00 86.50           O  
ATOM   1024  CG  ASP A  64     -28.402 -50.092 -57.353  1.00 86.50           C  
ATOM   1025  OD1 ASP A  64     -27.562 -49.167 -57.439  1.00 86.50           O  
ATOM   1026  OD2 ASP A  64     -28.677 -50.874 -58.288  1.00 86.50           O  
ATOM   1027  N   VAL A  65     -28.169 -52.034 -52.902  1.00 91.17           N  
ATOM   1028  H   VAL A  65     -27.398 -52.533 -53.322  1.00 91.17           H  
ATOM   1029  CA  VAL A  65     -28.737 -52.576 -51.659  1.00 91.17           C  
ATOM   1030  HA  VAL A  65     -29.542 -51.920 -51.327  1.00 91.17           H  
ATOM   1031  C   VAL A  65     -27.652 -52.643 -50.577  1.00 91.17           C  
ATOM   1032  CB  VAL A  65     -29.392 -53.956 -51.880  1.00 91.17           C  
ATOM   1033  HB  VAL A  65     -28.623 -54.692 -52.111  1.00 91.17           H  
ATOM   1034  O   VAL A  65     -26.690 -53.400 -50.724  1.00 91.17           O  
ATOM   1035  CG1 VAL A  65     -30.137 -54.412 -50.618  1.00 91.17           C  
ATOM   1036 HG11 VAL A  65     -30.912 -53.692 -50.352  1.00 91.17           H  
ATOM   1037 HG12 VAL A  65     -29.437 -54.526 -49.790  1.00 91.17           H  
ATOM   1038 HG13 VAL A  65     -30.593 -55.384 -50.803  1.00 91.17           H  
ATOM   1039  CG2 VAL A  65     -30.405 -53.938 -53.034  1.00 91.17           C  
ATOM   1040 HG21 VAL A  65     -31.174 -53.186 -52.857  1.00 91.17           H  
ATOM   1041 HG22 VAL A  65     -30.865 -54.921 -53.129  1.00 91.17           H  
ATOM   1042 HG23 VAL A  65     -29.899 -53.724 -53.976  1.00 91.17           H  
ATOM   1043  N   PRO A  66     -27.776 -51.878 -49.473  1.00 92.90           N  
ATOM   1044  CA  PRO A  66     -26.847 -51.974 -48.352  1.00 92.90           C  
ATOM   1045  HA  PRO A  66     -25.834 -51.823 -48.725  1.00 92.90           H  
ATOM   1046  C   PRO A  66     -26.933 -53.330 -47.645  1.00 92.90           C  
ATOM   1047  CB  PRO A  66     -27.224 -50.841 -47.393  1.00 92.90           C  
ATOM   1048  HB2 PRO A  66     -27.892 -51.229 -46.624  1.00 92.90           H  
ATOM   1049  HB3 PRO A  66     -26.357 -50.374 -46.926  1.00 92.90           H  
ATOM   1050  O   PRO A  66     -28.002 -53.936 -47.579  1.00 92.90           O  
ATOM   1051  CG  PRO A  66     -27.991 -49.859 -48.269  1.00 92.90           C  
ATOM   1052  HG2 PRO A  66     -28.676 -49.249 -47.681  1.00 92.90           H  
ATOM   1053  HG3 PRO A  66     -27.289 -49.224 -48.810  1.00 92.90           H  
ATOM   1054  CD  PRO A  66     -28.712 -50.790 -49.242  1.00 92.90           C  
ATOM   1055  HD2 PRO A  66     -29.617 -51.186 -48.780  1.00 92.90           H  
ATOM   1056  HD3 PRO A  66     -28.955 -50.257 -50.161  1.00 92.90           H  
ATOM   1057  N   CYS A  67     -25.828 -53.768 -47.047  1.00 96.20           N  
ATOM   1058  H   CYS A  67     -25.009 -53.178 -47.080  1.00 96.20           H  
ATOM   1059  CA  CYS A  67     -25.790 -54.923 -46.152  1.00 96.20           C  
ATOM   1060  HA  CYS A  67     -26.708 -54.938 -45.566  1.00 96.20           H  
ATOM   1061  C   CYS A  67     -24.616 -54.818 -45.168  1.00 96.20           C  
ATOM   1062  CB  CYS A  67     -25.749 -56.232 -46.966  1.00 96.20           C  
ATOM   1063  HB2 CYS A  67     -25.872 -57.075 -46.287  1.00 96.20           H  
ATOM   1064  HB3 CYS A  67     -26.587 -56.240 -47.663  1.00 96.20           H  
ATOM   1065  O   CYS A  67     -23.736 -53.967 -45.301  1.00 96.20           O  
ATOM   1066  SG  CYS A  67     -24.197 -56.434 -47.893  1.00 96.20           S  
ATOM   1067  HG  CYS A  67     -23.355 -56.036 -46.935  1.00 96.20           H  
ATOM   1068  N   TYR A  68     -24.546 -55.727 -44.199  1.00 95.90           N  
ATOM   1069  H   TYR A  68     -25.285 -56.410 -44.110  1.00 95.90           H  
ATOM   1070  CA  TYR A  68     -23.330 -55.924 -43.412  1.00 95.90           C  
ATOM   1071  HA  TYR A  68     -22.618 -55.126 -43.625  1.00 95.90           H  
ATOM   1072  C   TYR A  68     -22.667 -57.247 -43.778  1.00 95.90           C  
ATOM   1073  CB  TYR A  68     -23.621 -55.867 -41.917  1.00 95.90           C  
ATOM   1074  HB2 TYR A  68     -24.084 -56.807 -41.616  1.00 95.90           H  
ATOM   1075  HB3 TYR A  68     -22.670 -55.802 -41.388  1.00 95.90           H  
ATOM   1076  O   TYR A  68     -23.352 -58.251 -43.969  1.00 95.90           O  
ATOM   1077  CG  TYR A  68     -24.508 -54.725 -41.470  1.00 95.90           C  
ATOM   1078  CD1 TYR A  68     -23.970 -53.441 -41.251  1.00 95.90           C  
ATOM   1079  HD1 TYR A  68     -22.930 -53.251 -41.470  1.00 95.90           H  
ATOM   1080  CD2 TYR A  68     -25.873 -54.974 -41.231  1.00 95.90           C  
ATOM   1081  HD2 TYR A  68     -26.292 -55.947 -41.442  1.00 95.90           H  
ATOM   1082  CE1 TYR A  68     -24.792 -52.416 -40.743  1.00 95.90           C  
ATOM   1083  HE1 TYR A  68     -24.392 -51.425 -40.586  1.00 95.90           H  
ATOM   1084  CE2 TYR A  68     -26.681 -53.969 -40.681  1.00 95.90           C  
ATOM   1085  HE2 TYR A  68     -27.726 -54.157 -40.483  1.00 95.90           H  
ATOM   1086  OH  TYR A  68     -26.943 -51.757 -39.878  1.00 95.90           O  
ATOM   1087  HH  TYR A  68     -26.571 -50.875 -39.957  1.00 95.90           H  
ATOM   1088  CZ  TYR A  68     -26.139 -52.699 -40.421  1.00 95.90           C  
ATOM   1089  N   ILE A  69     -21.338 -57.267 -43.805  1.00 96.64           N  
ATOM   1090  H   ILE A  69     -20.844 -56.401 -43.643  1.00 96.64           H  
ATOM   1091  CA  ILE A  69     -20.547 -58.492 -43.895  1.00 96.64           C  
ATOM   1092  HA  ILE A  69     -21.213 -59.353 -43.959  1.00 96.64           H  
ATOM   1093  C   ILE A  69     -19.727 -58.630 -42.612  1.00 96.64           C  
ATOM   1094  CB  ILE A  69     -19.657 -58.504 -45.159  1.00 96.64           C  
ATOM   1095  HB  ILE A  69     -18.943 -57.684 -45.081  1.00 96.64           H  
ATOM   1096  O   ILE A  69     -18.922 -57.760 -42.285  1.00 96.64           O  
ATOM   1097  CG1 ILE A  69     -20.422 -58.303 -46.490  1.00 96.64           C  
ATOM   1098 HG12 ILE A  69     -19.693 -58.244 -47.297  1.00 96.64           H  
ATOM   1099 HG13 ILE A  69     -20.943 -57.345 -46.466  1.00 96.64           H  
ATOM   1100  CG2 ILE A  69     -18.834 -59.798 -45.198  1.00 96.64           C  
ATOM   1101 HG21 ILE A  69     -18.060 -59.774 -44.431  1.00 96.64           H  
ATOM   1102 HG22 ILE A  69     -18.350 -59.905 -46.168  1.00 96.64           H  
ATOM   1103 HG23 ILE A  69     -19.494 -60.647 -45.020  1.00 96.64           H  
ATOM   1104  CD1 ILE A  69     -21.436 -59.396 -46.850  1.00 96.64           C  
ATOM   1105 HD11 ILE A  69     -22.240 -59.407 -46.114  1.00 96.64           H  
ATOM   1106 HD12 ILE A  69     -20.955 -60.374 -46.885  1.00 96.64           H  
ATOM   1107 HD13 ILE A  69     -21.864 -59.182 -47.829  1.00 96.64           H  
ATOM   1108  N   LEU A  70     -19.914 -59.734 -41.892  1.00 96.40           N  
ATOM   1109  H   LEU A  70     -20.607 -60.393 -42.218  1.00 96.40           H  
ATOM   1110  CA  LEU A  70     -19.004 -60.173 -40.837  1.00 96.40           C  
ATOM   1111  HA  LEU A  70     -18.430 -59.326 -40.461  1.00 96.40           H  
ATOM   1112  C   LEU A  70     -18.016 -61.168 -41.451  1.00 96.40           C  
ATOM   1113  CB  LEU A  70     -19.812 -60.777 -39.675  1.00 96.40           C  
ATOM   1114  HB2 LEU A  70     -20.554 -61.454 -40.098  1.00 96.40           H  
ATOM   1115  HB3 LEU A  70     -19.152 -61.368 -39.040  1.00 96.40           H  
ATOM   1116  O   LEU A  70     -18.416 -62.251 -41.885  1.00 96.40           O  
ATOM   1117  CG  LEU A  70     -20.526 -59.731 -38.801  1.00 96.40           C  
ATOM   1118  HG  LEU A  70     -21.011 -58.985 -39.431  1.00 96.40           H  
ATOM   1119  CD1 LEU A  70     -21.600 -60.418 -37.958  1.00 96.40           C  
ATOM   1120 HD11 LEU A  70     -21.146 -61.204 -37.355  1.00 96.40           H  
ATOM   1121 HD12 LEU A  70     -22.352 -60.855 -38.615  1.00 96.40           H  
ATOM   1122 HD13 LEU A  70     -22.083 -59.692 -37.304  1.00 96.40           H  
ATOM   1123  CD2 LEU A  70     -19.548 -59.031 -37.851  1.00 96.40           C  
ATOM   1124 HD21 LEU A  70     -20.087 -58.312 -37.235  1.00 96.40           H  
ATOM   1125 HD22 LEU A  70     -19.066 -59.764 -37.205  1.00 96.40           H  
ATOM   1126 HD23 LEU A  70     -18.786 -58.501 -38.423  1.00 96.40           H  
ATOM   1127  N   TYR A  71     -16.740 -60.790 -41.491  1.00 95.88           N  
ATOM   1128  H   TYR A  71     -16.501 -59.880 -41.124  1.00 95.88           H  
ATOM   1129  CA  TYR A  71     -15.654 -61.561 -42.090  1.00 95.88           C  
ATOM   1130  HA  TYR A  71     -16.070 -62.426 -42.607  1.00 95.88           H  
ATOM   1131  C   TYR A  71     -14.681 -62.060 -41.015  1.00 95.88           C  
ATOM   1132  CB  TYR A  71     -14.943 -60.696 -43.139  1.00 95.88           C  
ATOM   1133  HB2 TYR A  71     -14.380 -59.903 -42.647  1.00 95.88           H  
ATOM   1134  HB3 TYR A  71     -15.689 -60.217 -43.774  1.00 95.88           H  
ATOM   1135  O   TYR A  71     -14.118 -61.262 -40.264  1.00 95.88           O  
ATOM   1136  CG  TYR A  71     -14.019 -61.508 -44.015  1.00 95.88           C  
ATOM   1137  CD1 TYR A  71     -12.672 -61.707 -43.665  1.00 95.88           C  
ATOM   1138  HD1 TYR A  71     -12.263 -61.224 -42.790  1.00 95.88           H  
ATOM   1139  CD2 TYR A  71     -14.540 -62.104 -45.173  1.00 95.88           C  
ATOM   1140  HD2 TYR A  71     -15.546 -61.863 -45.484  1.00 95.88           H  
ATOM   1141  CE1 TYR A  71     -11.860 -62.526 -44.472  1.00 95.88           C  
ATOM   1142  HE1 TYR A  71     -10.816 -62.662 -44.231  1.00 95.88           H  
ATOM   1143  CE2 TYR A  71     -13.751 -62.971 -45.947  1.00 95.88           C  
ATOM   1144  HE2 TYR A  71     -14.145 -63.433 -46.841  1.00 95.88           H  
ATOM   1145  OH  TYR A  71     -11.660 -64.022 -46.348  1.00 95.88           O  
ATOM   1146  HH  TYR A  71     -10.721 -63.830 -46.292  1.00 95.88           H  
ATOM   1147  CZ  TYR A  71     -12.408 -63.182 -45.595  1.00 95.88           C  
ATOM   1148  N   ARG A  72     -14.465 -63.376 -40.921  1.00 95.53           N  
ATOM   1149  H   ARG A  72     -14.926 -63.973 -41.592  1.00 95.53           H  
ATOM   1150  CA  ARG A  72     -13.558 -63.977 -39.934  1.00 95.53           C  
ATOM   1151  HA  ARG A  72     -13.645 -63.408 -39.008  1.00 95.53           H  
ATOM   1152  C   ARG A  72     -12.112 -63.881 -40.413  1.00 95.53           C  
ATOM   1153  CB  ARG A  72     -13.959 -65.434 -39.638  1.00 95.53           C  
ATOM   1154  HB2 ARG A  72     -13.665 -66.076 -40.468  1.00 95.53           H  
ATOM   1155  HB3 ARG A  72     -15.039 -65.503 -39.512  1.00 95.53           H  
ATOM   1156  O   ARG A  72     -11.747 -64.513 -41.405  1.00 95.53           O  
ATOM   1157  CG  ARG A  72     -13.275 -65.907 -38.348  1.00 95.53           C  
ATOM   1158  HG2 ARG A  72     -13.656 -65.303 -37.524  1.00 95.53           H  
ATOM   1159  HG3 ARG A  72     -12.204 -65.717 -38.409  1.00 95.53           H  
ATOM   1160  CD  ARG A  72     -13.513 -67.384 -38.000  1.00 95.53           C  
ATOM   1161  HD2 ARG A  72     -13.168 -67.555 -36.980  1.00 95.53           H  
ATOM   1162  HD3 ARG A  72     -14.589 -67.561 -38.010  1.00 95.53           H  
ATOM   1163  NE  ARG A  72     -12.859 -68.381 -38.877  1.00 95.53           N  
ATOM   1164  HE  ARG A  72     -13.469 -69.119 -39.199  1.00 95.53           H  
ATOM   1165  NH1 ARG A  72     -10.620 -67.707 -38.944  1.00 95.53           N  
ATOM   1166 HH11 ARG A  72      -9.717 -67.861 -39.369  1.00 95.53           H  
ATOM   1167 HH12 ARG A  72     -10.785 -66.811 -38.506  1.00 95.53           H  
ATOM   1168  NH2 ARG A  72     -11.179 -69.632 -39.778  1.00 95.53           N  
ATOM   1169 HH21 ARG A  72     -11.836 -70.375 -39.967  1.00 95.53           H  
ATOM   1170 HH22 ARG A  72     -10.219 -69.687 -40.087  1.00 95.53           H  
ATOM   1171  CZ  ARG A  72     -11.578 -68.549 -39.184  1.00 95.53           C  
ATOM   1172  N   LEU A  73     -11.269 -63.179 -39.662  1.00 93.12           N  
ATOM   1173  H   LEU A  73     -11.622 -62.763 -38.812  1.00 93.12           H  
ATOM   1174  CA  LEU A  73      -9.817 -63.182 -39.846  1.00 93.12           C  
ATOM   1175  HA  LEU A  73      -9.591 -63.236 -40.912  1.00 93.12           H  
ATOM   1176  C   LEU A  73      -9.206 -64.435 -39.193  1.00 93.12           C  
ATOM   1177  CB  LEU A  73      -9.228 -61.867 -39.291  1.00 93.12           C  
ATOM   1178  HB2 LEU A  73      -8.148 -61.876 -39.442  1.00 93.12           H  
ATOM   1179  HB3 LEU A  73      -9.414 -61.829 -38.218  1.00 93.12           H  
ATOM   1180  O   LEU A  73      -9.827 -65.077 -38.344  1.00 93.12           O  
ATOM   1181  CG  LEU A  73      -9.799 -60.579 -39.931  1.00 93.12           C  
ATOM   1182  HG  LEU A  73     -10.874 -60.529 -39.758  1.00 93.12           H  
ATOM   1183  CD1 LEU A  73      -9.158 -59.339 -39.312  1.00 93.12           C  
ATOM   1184 HD11 LEU A  73      -9.372 -59.304 -38.244  1.00 93.12           H  
ATOM   1185 HD12 LEU A  73      -8.079 -59.350 -39.464  1.00 93.12           H  
ATOM   1186 HD13 LEU A  73      -9.569 -58.439 -39.770  1.00 93.12           H  
ATOM   1187  CD2 LEU A  73      -9.538 -60.516 -41.437  1.00 93.12           C  
ATOM   1188 HD21 LEU A  73     -10.031 -61.342 -41.949  1.00 93.12           H  
ATOM   1189 HD22 LEU A  73      -9.932 -59.583 -41.840  1.00 93.12           H  
ATOM   1190 HD23 LEU A  73      -8.467 -60.551 -41.633  1.00 93.12           H  
ATOM   1191  N   ASP A  74      -7.990 -64.820 -39.586  1.00 91.66           N  
ATOM   1192  H   ASP A  74      -7.524 -64.306 -40.321  1.00 91.66           H  
ATOM   1193  CA  ASP A  74      -7.298 -65.968 -38.964  1.00 91.66           C  
ATOM   1194  HA  ASP A  74      -8.046 -66.683 -38.622  1.00 91.66           H  
ATOM   1195  C   ASP A  74      -6.529 -65.612 -37.688  1.00 91.66           C  
ATOM   1196  CB  ASP A  74      -6.430 -66.701 -39.991  1.00 91.66           C  
ATOM   1197  HB2 ASP A  74      -5.843 -67.468 -39.486  1.00 91.66           H  
ATOM   1198  HB3 ASP A  74      -5.745 -65.995 -40.461  1.00 91.66           H  
ATOM   1199  O   ASP A  74      -6.156 -66.504 -36.925  1.00 91.66           O  
ATOM   1200  CG  ASP A  74      -7.305 -67.386 -41.039  1.00 91.66           C  
ATOM   1201  OD1 ASP A  74      -8.394 -67.910 -40.684  1.00 91.66           O  
ATOM   1202  OD2 ASP A  74      -6.962 -67.337 -42.233  1.00 91.66           O  
ATOM   1203  N   ALA A  75      -6.368 -64.318 -37.404  1.00 86.82           N  
ATOM   1204  H   ALA A  75      -6.748 -63.637 -38.046  1.00 86.82           H  
ATOM   1205  CA  ALA A  75      -5.884 -63.847 -36.116  1.00 86.82           C  
ATOM   1206  HA  ALA A  75      -4.899 -64.281 -35.944  1.00 86.82           H  
ATOM   1207  C   ALA A  75      -6.822 -64.302 -34.983  1.00 86.82           C  
ATOM   1208  CB  ALA A  75      -5.738 -62.322 -36.166  1.00 86.82           C  
ATOM   1209  HB1 ALA A  75      -5.041 -62.040 -36.955  1.00 86.82           H  
ATOM   1210  HB2 ALA A  75      -6.705 -61.859 -36.360  1.00 86.82           H  
ATOM   1211  HB3 ALA A  75      -5.356 -61.957 -35.212  1.00 86.82           H  
ATOM   1212  O   ALA A  75      -8.051 -64.227 -35.093  1.00 86.82           O  
ATOM   1213  N   LYS A  76      -6.236 -64.749 -33.869  1.00 83.18           N  
ATOM   1214  H   LYS A  76      -5.227 -64.741 -33.829  1.00 83.18           H  
ATOM   1215  CA  LYS A  76      -6.964 -65.078 -32.640  1.00 83.18           C  
ATOM   1216  HA  LYS A  76      -8.032 -65.088 -32.855  1.00 83.18           H  
ATOM   1217  C   LYS A  76      -6.755 -64.002 -31.580  1.00 83.18           C  
ATOM   1218  CB  LYS A  76      -6.591 -66.472 -32.117  1.00 83.18           C  
ATOM   1219  HB2 LYS A  76      -6.972 -66.576 -31.102  1.00 83.18           H  
ATOM   1220  HB3 LYS A  76      -5.506 -66.574 -32.089  1.00 83.18           H  
ATOM   1221  O   LYS A  76      -5.660 -63.481 -31.404  1.00 83.18           O  
ATOM   1222  CG  LYS A  76      -7.203 -67.586 -32.979  1.00 83.18           C  
ATOM   1223  HG2 LYS A  76      -6.821 -67.515 -33.997  1.00 83.18           H  
ATOM   1224  HG3 LYS A  76      -8.287 -67.467 -32.998  1.00 83.18           H  
ATOM   1225  CD  LYS A  76      -6.858 -68.962 -32.398  1.00 83.18           C  
ATOM   1226  HD2 LYS A  76      -5.775 -69.085 -32.396  1.00 83.18           H  
ATOM   1227  HD3 LYS A  76      -7.229 -69.025 -31.375  1.00 83.18           H  
ATOM   1228  CE  LYS A  76      -7.503 -70.055 -33.252  1.00 83.18           C  
ATOM   1229  HE2 LYS A  76      -7.166 -69.932 -34.281  1.00 83.18           H  
ATOM   1230  HE3 LYS A  76      -8.583 -69.908 -33.245  1.00 83.18           H  
ATOM   1231  NZ  LYS A  76      -7.163 -71.414 -32.767  1.00 83.18           N  
ATOM   1232  HZ1 LYS A  76      -7.580 -72.108 -33.370  1.00 83.18           H  
ATOM   1233  HZ2 LYS A  76      -7.493 -71.551 -31.822  1.00 83.18           H  
ATOM   1234  HZ3 LYS A  76      -6.162 -71.547 -32.783  1.00 83.18           H  
ATOM   1235  N   ILE A  77      -7.831 -63.730 -30.861  1.00 77.01           N  
ATOM   1236  H   ILE A  77      -8.647 -64.288 -31.067  1.00 77.01           H  
ATOM   1237  CA  ILE A  77      -7.929 -62.910 -29.653  1.00 77.01           C  
ATOM   1238  HA  ILE A  77      -6.951 -62.485 -29.426  1.00 77.01           H  
ATOM   1239  C   ILE A  77      -8.336 -63.826 -28.480  1.00 77.01           C  
ATOM   1240  CB  ILE A  77      -8.935 -61.756 -29.892  1.00 77.01           C  
ATOM   1241  HB  ILE A  77      -9.111 -61.249 -28.943  1.00 77.01           H  
ATOM   1242  O   ILE A  77      -8.763 -64.956 -28.724  1.00 77.01           O  
ATOM   1243  CG1 ILE A  77     -10.295 -62.277 -30.412  1.00 77.01           C  
ATOM   1244 HG12 ILE A  77     -10.628 -63.101 -29.781  1.00 77.01           H  
ATOM   1245 HG13 ILE A  77     -10.186 -62.651 -31.429  1.00 77.01           H  
ATOM   1246  CG2 ILE A  77      -8.318 -60.723 -30.849  1.00 77.01           C  
ATOM   1247 HG21 ILE A  77      -8.196 -61.149 -31.844  1.00 77.01           H  
ATOM   1248 HG22 ILE A  77      -7.342 -60.408 -30.479  1.00 77.01           H  
ATOM   1249 HG23 ILE A  77      -8.958 -59.842 -30.911  1.00 77.01           H  
ATOM   1250  CD1 ILE A  77     -11.407 -61.230 -30.410  1.00 77.01           C  
ATOM   1251 HD11 ILE A  77     -11.522 -60.807 -29.412  1.00 77.01           H  
ATOM   1252 HD12 ILE A  77     -12.334 -61.726 -30.697  1.00 77.01           H  
ATOM   1253 HD13 ILE A  77     -11.193 -60.437 -31.128  1.00 77.01           H  
ATOM   1254  N   PRO A  78      -8.270 -63.387 -27.208  1.00 74.54           N  
ATOM   1255  CA  PRO A  78      -8.582 -64.253 -26.061  1.00 74.54           C  
ATOM   1256  HA  PRO A  78      -7.843 -65.053 -26.025  1.00 74.54           H  
ATOM   1257  C   PRO A  78      -9.980 -64.900 -26.079  1.00 74.54           C  
ATOM   1258  CB  PRO A  78      -8.404 -63.359 -24.830  1.00 74.54           C  
ATOM   1259  HB2 PRO A  78      -9.331 -62.830 -24.611  1.00 74.54           H  
ATOM   1260  HB3 PRO A  78      -8.078 -63.931 -23.961  1.00 74.54           H  
ATOM   1261  O   PRO A  78     -10.182 -65.936 -25.457  1.00 74.54           O  
ATOM   1262  CG  PRO A  78      -7.341 -62.358 -25.281  1.00 74.54           C  
ATOM   1263  HG2 PRO A  78      -6.353 -62.814 -25.213  1.00 74.54           H  
ATOM   1264  HG3 PRO A  78      -7.381 -61.435 -24.703  1.00 74.54           H  
ATOM   1265  CD  PRO A  78      -7.703 -62.127 -26.746  1.00 74.54           C  
ATOM   1266  HD2 PRO A  78      -6.812 -61.849 -27.309  1.00 74.54           H  
ATOM   1267  HD3 PRO A  78      -8.455 -61.340 -26.810  1.00 74.54           H  
ATOM   1268  N   LEU A  79     -10.938 -64.307 -26.801  1.00 76.23           N  
ATOM   1269  H   LEU A  79     -10.693 -63.462 -27.297  1.00 76.23           H  
ATOM   1270  CA  LEU A  79     -12.311 -64.807 -26.938  1.00 76.23           C  
ATOM   1271  HA  LEU A  79     -12.589 -65.343 -26.030  1.00 76.23           H  
ATOM   1272  C   LEU A  79     -12.509 -65.809 -28.093  1.00 76.23           C  
ATOM   1273  CB  LEU A  79     -13.248 -63.597 -27.113  1.00 76.23           C  
ATOM   1274  HB2 LEU A  79     -14.252 -63.959 -27.333  1.00 76.23           H  
ATOM   1275  HB3 LEU A  79     -12.911 -63.023 -27.977  1.00 76.23           H  
ATOM   1276  O   LEU A  79     -13.558 -66.441 -28.166  1.00 76.23           O  
ATOM   1277  CG  LEU A  79     -13.331 -62.668 -25.888  1.00 76.23           C  
ATOM   1278  HG  LEU A  79     -12.330 -62.382 -25.566  1.00 76.23           H  
ATOM   1279  CD1 LEU A  79     -14.085 -61.398 -26.274  1.00 76.23           C  
ATOM   1280 HD11 LEU A  79     -15.088 -61.649 -26.617  1.00 76.23           H  
ATOM   1281 HD12 LEU A  79     -14.146 -60.732 -25.413  1.00 76.23           H  
ATOM   1282 HD13 LEU A  79     -13.551 -60.887 -27.075  1.00 76.23           H  
ATOM   1283  CD2 LEU A  79     -14.069 -63.321 -24.717  1.00 76.23           C  
ATOM   1284 HD21 LEU A  79     -13.513 -64.190 -24.367  1.00 76.23           H  
ATOM   1285 HD22 LEU A  79     -15.066 -63.634 -25.026  1.00 76.23           H  
ATOM   1286 HD23 LEU A  79     -14.149 -62.614 -23.891  1.00 76.23           H  
ATOM   1287  N   GLY A  80     -11.553 -65.940 -29.018  1.00 82.52           N  
ATOM   1288  H   GLY A  80     -10.673 -65.464 -28.882  1.00 82.52           H  
ATOM   1289  CA  GLY A  80     -11.705 -66.742 -30.236  1.00 82.52           C  
ATOM   1290  HA2 GLY A  80     -12.764 -66.888 -30.451  1.00 82.52           H  
ATOM   1291  HA3 GLY A  80     -11.254 -67.722 -30.079  1.00 82.52           H  
ATOM   1292  C   GLY A  80     -11.048 -66.091 -31.452  1.00 82.52           C  
ATOM   1293  O   GLY A  80     -10.019 -65.435 -31.338  1.00 82.52           O  
ATOM   1294  N   TYR A  81     -11.624 -66.267 -32.640  1.00 88.87           N  
ATOM   1295  H   TYR A  81     -12.496 -66.775 -32.692  1.00 88.87           H  
ATOM   1296  CA  TYR A  81     -11.146 -65.568 -33.838  1.00 88.87           C  
ATOM   1297  HA  TYR A  81     -10.057 -65.592 -33.848  1.00 88.87           H  
ATOM   1298  C   TYR A  81     -11.563 -64.094 -33.842  1.00 88.87           C  
ATOM   1299  CB  TYR A  81     -11.624 -66.282 -35.100  1.00 88.87           C  
ATOM   1300  HB2 TYR A  81     -12.706 -66.409 -35.052  1.00 88.87           H  
ATOM   1301  HB3 TYR A  81     -11.403 -65.651 -35.961  1.00 88.87           H  
ATOM   1302  O   TYR A  81     -12.648 -63.749 -33.372  1.00 88.87           O  
ATOM   1303  CG  TYR A  81     -10.944 -67.619 -35.310  1.00 88.87           C  
ATOM   1304  CD1 TYR A  81      -9.639 -67.652 -35.837  1.00 88.87           C  
ATOM   1305  HD1 TYR A  81      -9.136 -66.732 -36.098  1.00 88.87           H  
ATOM   1306  CD2 TYR A  81     -11.597 -68.817 -34.962  1.00 88.87           C  
ATOM   1307  HD2 TYR A  81     -12.593 -68.789 -34.543  1.00 88.87           H  
ATOM   1308  CE1 TYR A  81      -8.988 -68.885 -36.031  1.00 88.87           C  
ATOM   1309  HE1 TYR A  81      -7.992 -68.909 -36.447  1.00 88.87           H  
ATOM   1310  CE2 TYR A  81     -10.953 -70.054 -35.161  1.00 88.87           C  
ATOM   1311  HE2 TYR A  81     -11.455 -70.972 -34.894  1.00 88.87           H  
ATOM   1312  OH  TYR A  81      -9.010 -71.278 -35.848  1.00 88.87           O  
ATOM   1313  HH  TYR A  81      -9.626 -72.014 -35.829  1.00 88.87           H  
ATOM   1314  CZ  TYR A  81      -9.648 -70.087 -35.700  1.00 88.87           C  
ATOM   1315  N   SER A  82     -10.701 -63.251 -34.405  1.00 90.10           N  
ATOM   1316  H   SER A  82      -9.848 -63.633 -34.788  1.00 90.10           H  
ATOM   1317  CA  SER A  82     -10.982 -61.849 -34.714  1.00 90.10           C  
ATOM   1318  HA  SER A  82     -11.533 -61.408 -33.883  1.00 90.10           H  
ATOM   1319  C   SER A  82     -11.863 -61.735 -35.967  1.00 90.10           C  
ATOM   1320  CB  SER A  82      -9.646 -61.097 -34.841  1.00 90.10           C  
ATOM   1321  HB2 SER A  82      -9.402 -60.626 -33.889  1.00 90.10           H  
ATOM   1322  HB3 SER A  82      -8.857 -61.812 -35.071  1.00 90.10           H  
ATOM   1323  O   SER A  82     -11.792 -62.564 -36.881  1.00 90.10           O  
ATOM   1324  OG  SER A  82      -9.639 -60.140 -35.871  1.00 90.10           O  
ATOM   1325  HG  SER A  82      -9.841 -59.263 -35.536  1.00 90.10           H  
ATOM   1326  N   TRP A  83     -12.717 -60.711 -35.996  1.00 93.67           N  
ATOM   1327  H   TRP A  83     -12.778 -60.112 -35.185  1.00 93.67           H  
ATOM   1328  CA  TRP A  83     -13.625 -60.420 -37.102  1.00 93.67           C  
ATOM   1329  HA  TRP A  83     -13.378 -61.069 -37.942  1.00 93.67           H  
ATOM   1330  C   TRP A  83     -13.474 -58.976 -37.588  1.00 93.67           C  
ATOM   1331  CB  TRP A  83     -15.076 -60.720 -36.697  1.00 93.67           C  
ATOM   1332  HB2 TRP A  83     -15.330 -60.132 -35.815  1.00 93.67           H  
ATOM   1333  HB3 TRP A  83     -15.731 -60.389 -37.504  1.00 93.67           H  
ATOM   1334  O   TRP A  83     -13.317 -58.047 -36.792  1.00 93.67           O  
ATOM   1335  CG  TRP A  83     -15.383 -62.162 -36.420  1.00 93.67           C  
ATOM   1336  CD1 TRP A  83     -14.973 -62.856 -35.337  1.00 93.67           C  
ATOM   1337  HD1 TRP A  83     -14.367 -62.442 -34.544  1.00 93.67           H  
ATOM   1338  CD2 TRP A  83     -16.155 -63.107 -37.222  1.00 93.67           C  
ATOM   1339  CE2 TRP A  83     -16.143 -64.376 -36.567  1.00 93.67           C  
ATOM   1340  CE3 TRP A  83     -16.873 -63.018 -38.432  1.00 93.67           C  
ATOM   1341  HE3 TRP A  83     -16.887 -62.074 -38.956  1.00 93.67           H  
ATOM   1342  NE1 TRP A  83     -15.404 -64.164 -35.423  1.00 93.67           N  
ATOM   1343  HE1 TRP A  83     -15.181 -64.855 -34.721  1.00 93.67           H  
ATOM   1344  CH2 TRP A  83     -17.515 -65.370 -38.298  1.00 93.67           C  
ATOM   1345  HH2 TRP A  83     -18.018 -66.224 -38.727  1.00 93.67           H  
ATOM   1346  CZ2 TRP A  83     -16.805 -65.497 -37.091  1.00 93.67           C  
ATOM   1347  HZ2 TRP A  83     -16.763 -66.445 -36.576  1.00 93.67           H  
ATOM   1348  CZ3 TRP A  83     -17.551 -64.131 -38.964  1.00 93.67           C  
ATOM   1349  HZ3 TRP A  83     -18.084 -64.037 -39.898  1.00 93.67           H  
ATOM   1350  N   LEU A  84     -13.594 -58.811 -38.902  1.00 94.18           N  
ATOM   1351  H   LEU A  84     -13.726 -59.642 -39.460  1.00 94.18           H  
ATOM   1352  CA  LEU A  84     -13.811 -57.544 -39.591  1.00 94.18           C  
ATOM   1353  HA  LEU A  84     -13.454 -56.723 -38.970  1.00 94.18           H  
ATOM   1354  C   LEU A  84     -15.318 -57.373 -39.834  1.00 94.18           C  
ATOM   1355  CB  LEU A  84     -12.989 -57.569 -40.896  1.00 94.18           C  
ATOM   1356  HB2 LEU A  84     -13.186 -58.513 -41.403  1.00 94.18           H  
ATOM   1357  HB3 LEU A  84     -11.929 -57.553 -40.641  1.00 94.18           H  
ATOM   1358  O   LEU A  84     -15.970 -58.281 -40.354  1.00 94.18           O  
ATOM   1359  CG  LEU A  84     -13.282 -56.429 -41.890  1.00 94.18           C  
ATOM   1360  HG  LEU A  84     -14.349 -56.399 -42.110  1.00 94.18           H  
ATOM   1361  CD1 LEU A  84     -12.860 -55.068 -41.341  1.00 94.18           C  
ATOM   1362 HD11 LEU A  84     -13.454 -54.817 -40.462  1.00 94.18           H  
ATOM   1363 HD12 LEU A  84     -11.803 -55.083 -41.076  1.00 94.18           H  
ATOM   1364 HD13 LEU A  84     -13.022 -54.301 -42.098  1.00 94.18           H  
ATOM   1365  CD2 LEU A  84     -12.542 -56.688 -43.199  1.00 94.18           C  
ATOM   1366 HD21 LEU A  84     -12.893 -57.619 -43.643  1.00 94.18           H  
ATOM   1367 HD22 LEU A  84     -11.468 -56.752 -43.024  1.00 94.18           H  
ATOM   1368 HD23 LEU A  84     -12.734 -55.881 -43.907  1.00 94.18           H  
ATOM   1369  N   LEU A  85     -15.874 -56.213 -39.483  1.00 94.35           N  
ATOM   1370  H   LEU A  85     -15.289 -55.530 -39.023  1.00 94.35           H  
ATOM   1371  CA  LEU A  85     -17.237 -55.823 -39.861  1.00 94.35           C  
ATOM   1372  HA  LEU A  85     -17.786 -56.699 -40.206  1.00 94.35           H  
ATOM   1373  C   LEU A  85     -17.189 -54.821 -41.018  1.00 94.35           C  
ATOM   1374  CB  LEU A  85     -17.977 -55.270 -38.628  1.00 94.35           C  
ATOM   1375  HB2 LEU A  85     -17.331 -54.529 -38.157  1.00 94.35           H  
ATOM   1376  HB3 LEU A  85     -18.126 -56.083 -37.917  1.00 94.35           H  
ATOM   1377  O   LEU A  85     -16.822 -53.663 -40.819  1.00 94.35           O  
ATOM   1378  CG  LEU A  85     -19.334 -54.600 -38.932  1.00 94.35           C  
ATOM   1379  HG  LEU A  85     -19.200 -53.787 -39.646  1.00 94.35           H  
ATOM   1380  CD1 LEU A  85     -20.362 -55.579 -39.499  1.00 94.35           C  
ATOM   1381 HD11 LEU A  85     -20.514 -56.410 -38.810  1.00 94.35           H  
ATOM   1382 HD12 LEU A  85     -21.308 -55.063 -39.657  1.00 94.35           H  
ATOM   1383 HD13 LEU A  85     -20.021 -55.967 -40.459  1.00 94.35           H  
ATOM   1384  CD2 LEU A  85     -19.921 -53.988 -37.660  1.00 94.35           C  
ATOM   1385 HD21 LEU A  85     -20.137 -54.778 -36.940  1.00 94.35           H  
ATOM   1386 HD22 LEU A  85     -19.208 -53.284 -37.231  1.00 94.35           H  
ATOM   1387 HD23 LEU A  85     -20.846 -53.462 -37.899  1.00 94.35           H  
ATOM   1388  N   ILE A  86     -17.630 -55.236 -42.202  1.00 94.01           N  
ATOM   1389  H   ILE A  86     -17.941 -56.193 -42.289  1.00 94.01           H  
ATOM   1390  CA  ILE A  86     -17.816 -54.351 -43.356  1.00 94.01           C  
ATOM   1391  HA  ILE A  86     -17.160 -53.489 -43.236  1.00 94.01           H  
ATOM   1392  C   ILE A  86     -19.264 -53.866 -43.369  1.00 94.01           C  
ATOM   1393  CB  ILE A  86     -17.423 -55.019 -44.689  1.00 94.01           C  
ATOM   1394  HB  ILE A  86     -18.193 -55.751 -44.937  1.00 94.01           H  
ATOM   1395  O   ILE A  86     -20.205 -54.656 -43.309  1.00 94.01           O  
ATOM   1396  CG1 ILE A  86     -16.070 -55.759 -44.572  1.00 94.01           C  
ATOM   1397 HG12 ILE A  86     -15.287 -55.059 -44.280  1.00 94.01           H  
ATOM   1398 HG13 ILE A  86     -16.145 -56.527 -43.803  1.00 94.01           H  
ATOM   1399  CG2 ILE A  86     -17.417 -53.965 -45.812  1.00 94.01           C  
ATOM   1400 HG21 ILE A  86     -17.190 -54.430 -46.771  1.00 94.01           H  
ATOM   1401 HG22 ILE A  86     -16.671 -53.195 -45.612  1.00 94.01           H  
ATOM   1402 HG23 ILE A  86     -18.396 -53.497 -45.914  1.00 94.01           H  
ATOM   1403  CD1 ILE A  86     -15.639 -56.475 -45.851  1.00 94.01           C  
ATOM   1404 HD11 ILE A  86     -16.457 -57.094 -46.219  1.00 94.01           H  
ATOM   1405 HD12 ILE A  86     -14.780 -57.106 -45.624  1.00 94.01           H  
ATOM   1406 HD13 ILE A  86     -15.349 -55.756 -46.617  1.00 94.01           H  
ATOM   1407  N   SER A  87     -19.447 -52.552 -43.425  1.00 91.70           N  
ATOM   1408  H   SER A  87     -18.619 -51.975 -43.461  1.00 91.70           H  
ATOM   1409  CA  SER A  87     -20.748 -51.894 -43.562  1.00 91.70           C  
ATOM   1410  HA  SER A  87     -21.556 -52.604 -43.390  1.00 91.70           H  
ATOM   1411  C   SER A  87     -20.877 -51.371 -44.988  1.00 91.70           C  
ATOM   1412  CB  SER A  87     -20.872 -50.774 -42.524  1.00 91.70           C  
ATOM   1413  HB2 SER A  87     -20.163 -49.979 -42.757  1.00 91.70           H  
ATOM   1414  HB3 SER A  87     -21.884 -50.369 -42.530  1.00 91.70           H  
ATOM   1415  O   SER A  87     -20.405 -50.269 -45.278  1.00 91.70           O  
ATOM   1416  OG  SER A  87     -20.557 -51.302 -41.248  1.00 91.70           O  
ATOM   1417  HG  SER A  87     -19.920 -51.999 -41.420  1.00 91.70           H  
ATOM   1418  N   TRP A  88     -21.464 -52.190 -45.862  1.00 93.49           N  
ATOM   1419  H   TRP A  88     -21.913 -53.028 -45.519  1.00 93.49           H  
ATOM   1420  CA  TRP A  88     -21.716 -51.864 -47.261  1.00 93.49           C  
ATOM   1421  HA  TRP A  88     -20.861 -51.326 -47.672  1.00 93.49           H  
ATOM   1422  C   TRP A  88     -22.945 -50.966 -47.355  1.00 93.49           C  
ATOM   1423  CB  TRP A  88     -21.917 -53.161 -48.061  1.00 93.49           C  
ATOM   1424  HB2 TRP A  88     -22.679 -53.772 -47.577  1.00 93.49           H  
ATOM   1425  HB3 TRP A  88     -20.985 -53.726 -48.044  1.00 93.49           H  
ATOM   1426  O   TRP A  88     -24.047 -51.391 -47.010  1.00 93.49           O  
ATOM   1427  CG  TRP A  88     -22.322 -52.975 -49.491  1.00 93.49           C  
ATOM   1428  CD1 TRP A  88     -23.445 -53.444 -50.084  1.00 93.49           C  
ATOM   1429  HD1 TRP A  88     -24.220 -54.019 -49.598  1.00 93.49           H  
ATOM   1430  CD2 TRP A  88     -21.607 -52.246 -50.528  1.00 93.49           C  
ATOM   1431  CE2 TRP A  88     -22.343 -52.338 -51.746  1.00 93.49           C  
ATOM   1432  CE3 TRP A  88     -20.417 -51.495 -50.547  1.00 93.49           C  
ATOM   1433  HE3 TRP A  88     -19.829 -51.388 -49.648  1.00 93.49           H  
ATOM   1434  NE1 TRP A  88     -23.456 -53.077 -51.416  1.00 93.49           N  
ATOM   1435  HE1 TRP A  88     -24.219 -53.275 -52.049  1.00 93.49           H  
ATOM   1436  CH2 TRP A  88     -20.740 -50.950 -52.906  1.00 93.49           C  
ATOM   1437  HH2 TRP A  88     -20.419 -50.421 -53.792  1.00 93.49           H  
ATOM   1438  CZ2 TRP A  88     -21.916 -51.719 -52.928  1.00 93.49           C  
ATOM   1439  HZ2 TRP A  88     -22.515 -51.794 -53.823  1.00 93.49           H  
ATOM   1440  CZ3 TRP A  88     -19.999 -50.847 -51.716  1.00 93.49           C  
ATOM   1441  HZ3 TRP A  88     -19.101 -50.248 -51.674  1.00 93.49           H  
ATOM   1442  N   THR A  89     -22.760 -49.732 -47.818  1.00 83.95           N  
ATOM   1443  H   THR A  89     -21.824 -49.445 -48.069  1.00 83.95           H  
ATOM   1444  CA  THR A  89     -23.844 -48.760 -47.986  1.00 83.95           C  
ATOM   1445  HA  THR A  89     -24.797 -49.283 -48.059  1.00 83.95           H  
ATOM   1446  C   THR A  89     -23.617 -47.992 -49.288  1.00 83.95           C  
ATOM   1447  CB  THR A  89     -23.935 -47.810 -46.782  1.00 83.95           C  
ATOM   1448  HB  THR A  89     -23.051 -47.173 -46.762  1.00 83.95           H  
ATOM   1449  O   THR A  89     -23.092 -46.880 -49.249  1.00 83.95           O  
ATOM   1450  CG2 THR A  89     -25.183 -46.930 -46.826  1.00 83.95           C  
ATOM   1451 HG21 THR A  89     -25.133 -46.289 -47.706  1.00 83.95           H  
ATOM   1452 HG22 THR A  89     -25.223 -46.293 -45.942  1.00 83.95           H  
ATOM   1453 HG23 THR A  89     -26.076 -47.552 -46.879  1.00 83.95           H  
ATOM   1454  OG1 THR A  89     -24.037 -48.505 -45.555  1.00 83.95           O  
ATOM   1455  HG1 THR A  89     -24.335 -47.867 -44.902  1.00 83.95           H  
ATOM   1456  N   PRO A  90     -23.974 -48.577 -50.445  1.00 83.30           N  
ATOM   1457  CA  PRO A  90     -23.654 -47.992 -51.738  1.00 83.30           C  
ATOM   1458  HA  PRO A  90     -22.572 -47.887 -51.818  1.00 83.30           H  
ATOM   1459  C   PRO A  90     -24.293 -46.627 -51.928  1.00 83.30           C  
ATOM   1460  CB  PRO A  90     -24.134 -48.970 -52.803  1.00 83.30           C  
ATOM   1461  HB2 PRO A  90     -23.281 -49.528 -53.190  1.00 83.30           H  
ATOM   1462  HB3 PRO A  90     -24.631 -48.453 -53.624  1.00 83.30           H  
ATOM   1463  O   PRO A  90     -25.383 -46.350 -51.413  1.00 83.30           O  
ATOM   1464  CG  PRO A  90     -25.098 -49.907 -52.078  1.00 83.30           C  
ATOM   1465  HG2 PRO A  90     -25.040 -50.923 -52.469  1.00 83.30           H  
ATOM   1466  HG3 PRO A  90     -26.114 -49.527 -52.181  1.00 83.30           H  
ATOM   1467  CD  PRO A  90     -24.663 -49.845 -50.616  1.00 83.30           C  
ATOM   1468  HD2 PRO A  90     -25.544 -49.914 -49.977  1.00 83.30           H  
ATOM   1469  HD3 PRO A  90     -23.975 -50.659 -50.390  1.00 83.30           H  
ATOM   1470  N   ASP A  91     -23.639 -45.771 -52.710  1.00 72.50           N  
ATOM   1471  H   ASP A  91     -22.729 -46.023 -53.070  1.00 72.50           H  
ATOM   1472  CA  ASP A  91     -24.116 -44.401 -52.854  1.00 72.50           C  
ATOM   1473  HA  ASP A  91     -24.350 -44.106 -51.831  1.00 72.50           H  
ATOM   1474  C   ASP A  91     -25.442 -44.259 -53.608  1.00 72.50           C  
ATOM   1475  CB  ASP A  91     -23.018 -43.464 -53.371  1.00 72.50           C  
ATOM   1476  HB2 ASP A  91     -23.470 -42.642 -53.925  1.00 72.50           H  
ATOM   1477  HB3 ASP A  91     -22.346 -44.002 -54.040  1.00 72.50           H  
ATOM   1478  O   ASP A  91     -26.175 -43.295 -53.367  1.00 72.50           O  
ATOM   1479  CG  ASP A  91     -22.257 -42.874 -52.185  1.00 72.50           C  
ATOM   1480  OD1 ASP A  91     -22.962 -42.386 -51.258  1.00 72.50           O  
ATOM   1481  OD2 ASP A  91     -21.012 -42.952 -52.196  1.00 72.50           O  
ATOM   1482  N   THR A  92     -25.802 -45.260 -54.407  1.00 75.34           N  
ATOM   1483  H   THR A  92     -25.160 -46.031 -54.529  1.00 75.34           H  
ATOM   1484  CA  THR A  92     -27.092 -45.397 -55.094  1.00 75.34           C  
ATOM   1485  HA  THR A  92     -27.398 -44.424 -55.479  1.00 75.34           H  
ATOM   1486  C   THR A  92     -28.231 -45.899 -54.196  1.00 75.34           C  
ATOM   1487  CB  THR A  92     -26.937 -46.356 -56.279  1.00 75.34           C  
ATOM   1488  HB  THR A  92     -27.918 -46.583 -56.696  1.00 75.34           H  
ATOM   1489  O   THR A  92     -29.394 -45.800 -54.588  1.00 75.34           O  
ATOM   1490  CG2 THR A  92     -26.047 -45.781 -57.383  1.00 75.34           C  
ATOM   1491 HG21 THR A  92     -25.036 -45.616 -57.011  1.00 75.34           H  
ATOM   1492 HG22 THR A  92     -26.465 -44.840 -57.740  1.00 75.34           H  
ATOM   1493 HG23 THR A  92     -26.012 -46.490 -58.210  1.00 75.34           H  
ATOM   1494  OG1 THR A  92     -26.320 -47.537 -55.837  1.00 75.34           O  
ATOM   1495  HG1 THR A  92     -26.641 -48.221 -56.429  1.00 75.34           H  
ATOM   1496  N   ALA A  93     -27.948 -46.391 -52.983  1.00 79.26           N  
ATOM   1497  H   ALA A  93     -26.983 -46.435 -52.688  1.00 79.26           H  
ATOM   1498  CA  ALA A  93     -28.985 -46.854 -52.061  1.00 79.26           C  
ATOM   1499  HA  ALA A  93     -29.581 -47.607 -52.579  1.00 79.26           H  
ATOM   1500  C   ALA A  93     -29.922 -45.718 -51.620  1.00 79.26           C  
ATOM   1501  CB  ALA A  93     -28.342 -47.508 -50.838  1.00 79.26           C  
ATOM   1502  HB1 ALA A  93     -29.125 -47.890 -50.183  1.00 79.26           H  
ATOM   1503  HB2 ALA A  93     -27.743 -46.776 -50.297  1.00 79.26           H  
ATOM   1504  HB3 ALA A  93     -27.707 -48.334 -51.159  1.00 79.26           H  
ATOM   1505  O   ALA A  93     -29.499 -44.575 -51.413  1.00 79.26           O  
ATOM   1506  N   SER A  94     -31.196 -46.040 -51.374  1.00 76.47           N  
ATOM   1507  H   SER A  94     -31.489 -46.996 -51.516  1.00 76.47           H  
ATOM   1508  CA  SER A  94     -32.164 -45.036 -50.915  1.00 76.47           C  
ATOM   1509  HA  SER A  94     -32.184 -44.243 -51.662  1.00 76.47           H  
ATOM   1510  C   SER A  94     -31.748 -44.413 -49.574  1.00 76.47           C  
ATOM   1511  CB  SER A  94     -33.578 -45.621 -50.826  1.00 76.47           C  
ATOM   1512  HB2 SER A  94     -33.831 -46.114 -51.764  1.00 76.47           H  
ATOM   1513  HB3 SER A  94     -34.287 -44.809 -50.661  1.00 76.47           H  
ATOM   1514  O   SER A  94     -31.255 -45.102 -48.678  1.00 76.47           O  
ATOM   1515  OG  SER A  94     -33.685 -46.542 -49.759  1.00 76.47           O  
ATOM   1516  HG  SER A  94     -33.243 -47.342 -50.053  1.00 76.47           H  
ATOM   1517  N   ILE A  95     -32.014 -43.113 -49.385  1.00 64.97           N  
ATOM   1518  H   ILE A  95     -32.347 -42.583 -50.178  1.00 64.97           H  
ATOM   1519  CA  ILE A  95     -31.705 -42.387 -48.134  1.00 64.97           C  
ATOM   1520  HA  ILE A  95     -30.622 -42.363 -48.010  1.00 64.97           H  
ATOM   1521  C   ILE A  95     -32.285 -43.118 -46.909  1.00 64.97           C  
ATOM   1522  CB  ILE A  95     -32.222 -40.926 -48.208  1.00 64.97           C  
ATOM   1523  HB  ILE A  95     -33.295 -40.953 -48.398  1.00 64.97           H  
ATOM   1524  O   ILE A  95     -31.631 -43.209 -45.869  1.00 64.97           O  
ATOM   1525  CG1 ILE A  95     -31.540 -40.164 -49.371  1.00 64.97           C  
ATOM   1526 HG12 ILE A  95     -30.467 -40.110 -49.190  1.00 64.97           H  
ATOM   1527 HG13 ILE A  95     -31.693 -40.712 -50.301  1.00 64.97           H  
ATOM   1528  CG2 ILE A  95     -31.993 -40.185 -46.875  1.00 64.97           C  
ATOM   1529 HG21 ILE A  95     -30.928 -40.147 -46.644  1.00 64.97           H  
ATOM   1530 HG22 ILE A  95     -32.518 -40.675 -46.055  1.00 64.97           H  
ATOM   1531 HG23 ILE A  95     -32.382 -39.168 -46.929  1.00 64.97           H  
ATOM   1532  CD1 ILE A  95     -32.075 -38.744 -49.602  1.00 64.97           C  
ATOM   1533 HD11 ILE A  95     -31.660 -38.351 -50.530  1.00 64.97           H  
ATOM   1534 HD12 ILE A  95     -31.775 -38.082 -48.789  1.00 64.97           H  
ATOM   1535 HD13 ILE A  95     -33.162 -38.761 -49.681  1.00 64.97           H  
ATOM   1536  N   ARG A  96     -33.483 -43.708 -47.048  1.00 70.94           N  
ATOM   1537  H   ARG A  96     -33.933 -43.638 -47.949  1.00 70.94           H  
ATOM   1538  CA  ARG A  96     -34.124 -44.510 -45.996  1.00 70.94           C  
ATOM   1539  HA  ARG A  96     -34.173 -43.901 -45.093  1.00 70.94           H  
ATOM   1540  C   ARG A  96     -33.287 -45.738 -45.630  1.00 70.94           C  
ATOM   1541  CB  ARG A  96     -35.556 -44.885 -46.418  1.00 70.94           C  
ATOM   1542  HB2 ARG A  96     -35.522 -45.563 -47.271  1.00 70.94           H  
ATOM   1543  HB3 ARG A  96     -36.082 -43.978 -46.717  1.00 70.94           H  
ATOM   1544  O   ARG A  96     -33.040 -45.950 -44.446  1.00 70.94           O  
ATOM   1545  CG  ARG A  96     -36.331 -45.545 -45.265  1.00 70.94           C  
ATOM   1546  HG2 ARG A  96     -36.326 -44.876 -44.405  1.00 70.94           H  
ATOM   1547  HG3 ARG A  96     -35.845 -46.480 -44.984  1.00 70.94           H  
ATOM   1548  CD  ARG A  96     -37.786 -45.843 -45.653  1.00 70.94           C  
ATOM   1549  HD2 ARG A  96     -38.265 -44.914 -45.962  1.00 70.94           H  
ATOM   1550  HD3 ARG A  96     -37.790 -46.538 -46.494  1.00 70.94           H  
ATOM   1551  NE  ARG A  96     -38.536 -46.429 -44.522  1.00 70.94           N  
ATOM   1552  HE  ARG A  96     -38.029 -46.575 -43.661  1.00 70.94           H  
ATOM   1553  NH1 ARG A  96     -40.567 -46.684 -45.571  1.00 70.94           N  
ATOM   1554 HH11 ARG A  96     -41.522 -47.012 -45.547  1.00 70.94           H  
ATOM   1555 HH12 ARG A  96     -40.179 -46.308 -46.424  1.00 70.94           H  
ATOM   1556  NH2 ARG A  96     -40.340 -47.322 -43.447  1.00 70.94           N  
ATOM   1557 HH21 ARG A  96     -39.790 -47.509 -42.621  1.00 70.94           H  
ATOM   1558 HH22 ARG A  96     -41.300 -47.638 -43.449  1.00 70.94           H  
ATOM   1559  CZ  ARG A  96     -39.806 -46.805 -44.519  1.00 70.94           C  
ATOM   1560  N   GLN A  97     -32.814 -46.513 -46.610  1.00 81.57           N  
ATOM   1561  H   GLN A  97     -32.983 -46.252 -47.571  1.00 81.57           H  
ATOM   1562  CA  GLN A  97     -31.912 -47.638 -46.342  1.00 81.57           C  
ATOM   1563  HA  GLN A  97     -32.376 -48.297 -45.609  1.00 81.57           H  
ATOM   1564  C   GLN A  97     -30.592 -47.146 -45.732  1.00 81.57           C  
ATOM   1565  CB  GLN A  97     -31.648 -48.451 -47.615  1.00 81.57           C  
ATOM   1566  HB2 GLN A  97     -30.838 -49.154 -47.416  1.00 81.57           H  
ATOM   1567  HB3 GLN A  97     -31.317 -47.769 -48.399  1.00 81.57           H  
ATOM   1568  O   GLN A  97     -30.200 -47.665 -44.688  1.00 81.57           O  
ATOM   1569  CG  GLN A  97     -32.850 -49.283 -48.096  1.00 81.57           C  
ATOM   1570  HG2 GLN A  97     -32.948 -50.170 -47.470  1.00 81.57           H  
ATOM   1571  HG3 GLN A  97     -33.769 -48.703 -48.014  1.00 81.57           H  
ATOM   1572  CD  GLN A  97     -32.679 -49.687 -49.558  1.00 81.57           C  
ATOM   1573  NE2 GLN A  97     -32.827 -50.941 -49.920  1.00 81.57           N  
ATOM   1574 HE21 GLN A  97     -32.671 -51.139 -50.898  1.00 81.57           H  
ATOM   1575 HE22 GLN A  97     -33.043 -51.675 -49.261  1.00 81.57           H  
ATOM   1576  OE1 GLN A  97     -32.429 -48.840 -50.403  1.00 81.57           O  
ATOM   1577  N   LYS A  98     -29.952 -46.103 -46.290  1.00 72.21           N  
ATOM   1578  H   LYS A  98     -30.327 -45.716 -47.145  1.00 72.21           H  
ATOM   1579  CA  LYS A  98     -28.710 -45.532 -45.732  1.00 72.21           C  
ATOM   1580  HA  LYS A  98     -27.932 -46.294 -45.780  1.00 72.21           H  
ATOM   1581  C   LYS A  98     -28.863 -45.184 -44.241  1.00 72.21           C  
ATOM   1582  CB  LYS A  98     -28.225 -44.305 -46.539  1.00 72.21           C  
ATOM   1583  HB2 LYS A  98     -27.351 -43.905 -46.026  1.00 72.21           H  
ATOM   1584  HB3 LYS A  98     -28.995 -43.533 -46.527  1.00 72.21           H  
ATOM   1585  O   LYS A  98     -28.031 -45.596 -43.433  1.00 72.21           O  
ATOM   1586  CG  LYS A  98     -27.826 -44.587 -48.005  1.00 72.21           C  
ATOM   1587  HG2 LYS A  98     -28.723 -44.750 -48.602  1.00 72.21           H  
ATOM   1588  HG3 LYS A  98     -27.224 -45.495 -48.049  1.00 72.21           H  
ATOM   1589  CD  LYS A  98     -27.019 -43.418 -48.612  1.00 72.21           C  
ATOM   1590  HD2 LYS A  98     -27.625 -42.513 -48.573  1.00 72.21           H  
ATOM   1591  HD3 LYS A  98     -26.115 -43.266 -48.021  1.00 72.21           H  
ATOM   1592  CE  LYS A  98     -26.613 -43.689 -50.071  1.00 72.21           C  
ATOM   1593  HE2 LYS A  98     -26.049 -44.620 -50.120  1.00 72.21           H  
ATOM   1594  HE3 LYS A  98     -27.517 -43.833 -50.662  1.00 72.21           H  
ATOM   1595  NZ  LYS A  98     -25.806 -42.590 -50.677  1.00 72.21           N  
ATOM   1596  HZ1 LYS A  98     -26.148 -41.667 -50.450  1.00 72.21           H  
ATOM   1597  HZ2 LYS A  98     -25.842 -42.681 -51.682  1.00 72.21           H  
ATOM   1598  HZ3 LYS A  98     -24.820 -42.645 -50.466  1.00 72.21           H  
ATOM   1599  N   MET A  99     -29.951 -44.510 -43.845  1.00 71.07           N  
ATOM   1600  H   MET A  99     -30.596 -44.190 -44.554  1.00 71.07           H  
ATOM   1601  CA  MET A  99     -30.226 -44.195 -42.433  1.00 71.07           C  
ATOM   1602  HA  MET A  99     -29.355 -43.689 -42.017  1.00 71.07           H  
ATOM   1603  C   MET A  99     -30.459 -45.440 -41.569  1.00 71.07           C  
ATOM   1604  CB  MET A  99     -31.439 -43.263 -42.289  1.00 71.07           C  
ATOM   1605  HB2 MET A  99     -31.760 -43.279 -41.247  1.00 71.07           H  
ATOM   1606  HB3 MET A  99     -32.265 -43.624 -42.901  1.00 71.07           H  
ATOM   1607  O   MET A  99     -29.896 -45.528 -40.475  1.00 71.07           O  
ATOM   1608  CG  MET A  99     -31.122 -41.812 -42.656  1.00 71.07           C  
ATOM   1609  HG2 MET A  99     -31.000 -41.748 -43.737  1.00 71.07           H  
ATOM   1610  HG3 MET A  99     -30.182 -41.516 -42.192  1.00 71.07           H  
ATOM   1611  SD  MET A  99     -32.407 -40.632 -42.150  1.00 71.07           S  
ATOM   1612  CE  MET A  99     -32.017 -40.428 -40.389  1.00 71.07           C  
ATOM   1613  HE1 MET A  99     -32.116 -41.384 -39.874  1.00 71.07           H  
ATOM   1614  HE2 MET A  99     -30.998 -40.057 -40.280  1.00 71.07           H  
ATOM   1615  HE3 MET A  99     -32.709 -39.711 -39.948  1.00 71.07           H  
ATOM   1616  N   VAL A 100     -31.272 -46.398 -42.028  1.00 79.57           N  
ATOM   1617  H   VAL A 100     -31.701 -46.273 -42.933  1.00 79.57           H  
ATOM   1618  CA  VAL A 100     -31.598 -47.617 -41.263  1.00 79.57           C  
ATOM   1619  HA  VAL A 100     -31.956 -47.325 -40.276  1.00 79.57           H  
ATOM   1620  C   VAL A 100     -30.350 -48.476 -41.034  1.00 79.57           C  
ATOM   1621  CB  VAL A 100     -32.736 -48.398 -41.955  1.00 79.57           C  
ATOM   1622  HB  VAL A 100     -32.502 -48.513 -43.013  1.00 79.57           H  
ATOM   1623  O   VAL A 100     -30.112 -48.916 -39.908  1.00 79.57           O  
ATOM   1624  CG1 VAL A 100     -32.959 -49.790 -41.357  1.00 79.57           C  
ATOM   1625 HG11 VAL A 100     -32.100 -50.425 -41.576  1.00 79.57           H  
ATOM   1626 HG12 VAL A 100     -33.100 -49.724 -40.278  1.00 79.57           H  
ATOM   1627 HG13 VAL A 100     -33.838 -50.254 -41.805  1.00 79.57           H  
ATOM   1628  CG2 VAL A 100     -34.065 -47.640 -41.815  1.00 79.57           C  
ATOM   1629 HG21 VAL A 100     -34.839 -48.151 -42.388  1.00 79.57           H  
ATOM   1630 HG22 VAL A 100     -34.363 -47.601 -40.767  1.00 79.57           H  
ATOM   1631 HG23 VAL A 100     -33.968 -46.621 -42.188  1.00 79.57           H  
ATOM   1632  N   TYR A 101     -29.494 -48.642 -42.045  1.00 87.36           N  
ATOM   1633  H   TYR A 101     -29.728 -48.260 -42.950  1.00 87.36           H  
ATOM   1634  CA  TYR A 101     -28.235 -49.378 -41.906  1.00 87.36           C  
ATOM   1635  HA  TYR A 101     -28.447 -50.301 -41.366  1.00 87.36           H  
ATOM   1636  C   TYR A 101     -27.186 -48.617 -41.070  1.00 87.36           C  
ATOM   1637  CB  TYR A 101     -27.710 -49.784 -43.290  1.00 87.36           C  
ATOM   1638  HB2 TYR A 101     -27.833 -48.961 -43.994  1.00 87.36           H  
ATOM   1639  HB3 TYR A 101     -26.641 -49.981 -43.214  1.00 87.36           H  
ATOM   1640  O   TYR A 101     -26.483 -49.232 -40.264  1.00 87.36           O  
ATOM   1641  CG  TYR A 101     -28.372 -51.039 -43.838  1.00 87.36           C  
ATOM   1642  CD1 TYR A 101     -27.810 -52.298 -43.553  1.00 87.36           C  
ATOM   1643  HD1 TYR A 101     -26.907 -52.370 -42.966  1.00 87.36           H  
ATOM   1644  CD2 TYR A 101     -29.537 -50.965 -44.628  1.00 87.36           C  
ATOM   1645  HD2 TYR A 101     -29.979 -50.006 -44.856  1.00 87.36           H  
ATOM   1646  CE1 TYR A 101     -28.407 -53.472 -44.048  1.00 87.36           C  
ATOM   1647  HE1 TYR A 101     -27.988 -54.441 -43.821  1.00 87.36           H  
ATOM   1648  CE2 TYR A 101     -30.104 -52.132 -45.177  1.00 87.36           C  
ATOM   1649  HE2 TYR A 101     -30.972 -52.074 -45.816  1.00 87.36           H  
ATOM   1650  OH  TYR A 101     -30.051 -54.522 -45.432  1.00 87.36           O  
ATOM   1651  HH  TYR A 101     -30.604 -54.338 -46.195  1.00 87.36           H  
ATOM   1652  CZ  TYR A 101     -29.533 -53.390 -44.891  1.00 87.36           C  
ATOM   1653  N   ALA A 102     -27.105 -47.286 -41.155  1.00 77.81           N  
ATOM   1654  H   ALA A 102     -27.638 -46.798 -41.861  1.00 77.81           H  
ATOM   1655  CA  ALA A 102     -26.212 -46.510 -40.286  1.00 77.81           C  
ATOM   1656  HA  ALA A 102     -25.200 -46.904 -40.388  1.00 77.81           H  
ATOM   1657  C   ALA A 102     -26.601 -46.621 -38.795  1.00 77.81           C  
ATOM   1658  CB  ALA A 102     -26.205 -45.055 -40.766  1.00 77.81           C  
ATOM   1659  HB1 ALA A 102     -25.860 -45.009 -41.800  1.00 77.81           H  
ATOM   1660  HB2 ALA A 102     -27.207 -44.631 -40.706  1.00 77.81           H  
ATOM   1661  HB3 ALA A 102     -25.528 -44.467 -40.147  1.00 77.81           H  
ATOM   1662  O   ALA A 102     -25.746 -46.838 -37.934  1.00 77.81           O  
ATOM   1663  N   SER A 103     -27.896 -46.524 -38.485  1.00 72.95           N  
ATOM   1664  H   SER A 103     -28.547 -46.372 -39.243  1.00 72.95           H  
ATOM   1665  CA  SER A 103     -28.423 -46.538 -37.108  1.00 72.95           C  
ATOM   1666  HA  SER A 103     -27.748 -45.958 -36.478  1.00 72.95           H  
ATOM   1667  C   SER A 103     -28.500 -47.937 -36.477  1.00 72.95           C  
ATOM   1668  CB  SER A 103     -29.785 -45.837 -37.062  1.00 72.95           C  
ATOM   1669  HB2 SER A 103     -29.644 -44.767 -37.214  1.00 72.95           H  
ATOM   1670  HB3 SER A 103     -30.238 -45.991 -36.083  1.00 72.95           H  
ATOM   1671  O   SER A 103     -28.302 -48.079 -35.268  1.00 72.95           O  
ATOM   1672  OG  SER A 103     -30.649 -46.333 -38.062  1.00 72.95           O  
ATOM   1673  HG  SER A 103     -30.398 -45.968 -38.914  1.00 72.95           H  
ATOM   1674  N   THR A 104     -28.709 -48.989 -37.276  1.00 86.23           N  
ATOM   1675  H   THR A 104     -28.950 -48.807 -38.239  1.00 86.23           H  
ATOM   1676  CA  THR A 104     -28.798 -50.382 -36.785  1.00 86.23           C  
ATOM   1677  HA  THR A 104     -29.293 -50.368 -35.814  1.00 86.23           H  
ATOM   1678  C   THR A 104     -27.419 -51.031 -36.561  1.00 86.23           C  
ATOM   1679  CB  THR A 104     -29.690 -51.225 -37.715  1.00 86.23           C  
ATOM   1680  HB  THR A 104     -29.192 -51.355 -38.676  1.00 86.23           H  
ATOM   1681  O   THR A 104     -27.302 -51.984 -35.787  1.00 86.23           O  
ATOM   1682  CG2 THR A 104     -30.047 -52.596 -37.145  1.00 86.23           C  
ATOM   1683 HG21 THR A 104     -30.768 -53.084 -37.801  1.00 86.23           H  
ATOM   1684 HG22 THR A 104     -29.155 -53.221 -37.098  1.00 86.23           H  
ATOM   1685 HG23 THR A 104     -30.478 -52.494 -36.150  1.00 86.23           H  
ATOM   1686  OG1 THR A 104     -30.913 -50.555 -37.932  1.00 86.23           O  
ATOM   1687  HG1 THR A 104     -30.755 -49.954 -38.664  1.00 86.23           H  
ATOM   1688  N   LYS A 105     -26.338 -50.473 -37.137  1.00 86.66           N  
ATOM   1689  H   LYS A 105     -26.499 -49.691 -37.755  1.00 86.66           H  
ATOM   1690  CA  LYS A 105     -24.964 -51.015 -37.050  1.00 86.66           C  
ATOM   1691  HA  LYS A 105     -24.939 -51.974 -37.566  1.00 86.66           H  
ATOM   1692  C   LYS A 105     -24.507 -51.275 -35.607  1.00 86.66           C  
ATOM   1693  CB  LYS A 105     -24.005 -50.043 -37.768  1.00 86.66           C  
ATOM   1694  HB2 LYS A 105     -24.015 -49.079 -37.259  1.00 86.66           H  
ATOM   1695  HB3 LYS A 105     -24.351 -49.888 -38.790  1.00 86.66           H  
ATOM   1696  O   LYS A 105     -23.881 -52.293 -35.318  1.00 86.66           O  
ATOM   1697  CG  LYS A 105     -22.566 -50.579 -37.811  1.00 86.66           C  
ATOM   1698  HG2 LYS A 105     -22.197 -50.698 -36.793  1.00 86.66           H  
ATOM   1699  HG3 LYS A 105     -22.567 -51.555 -38.297  1.00 86.66           H  
ATOM   1700  CD  LYS A 105     -21.605 -49.650 -38.564  1.00 86.66           C  
ATOM   1701  HD2 LYS A 105     -21.642 -48.649 -38.135  1.00 86.66           H  
ATOM   1702  HD3 LYS A 105     -21.882 -49.609 -39.617  1.00 86.66           H  
ATOM   1703  CE  LYS A 105     -20.201 -50.237 -38.398  1.00 86.66           C  
ATOM   1704  HE2 LYS A 105     -20.203 -51.271 -38.743  1.00 86.66           H  
ATOM   1705  HE3 LYS A 105     -19.955 -50.248 -37.336  1.00 86.66           H  
ATOM   1706  NZ  LYS A 105     -19.143 -49.492 -39.116  1.00 86.66           N  
ATOM   1707  HZ1 LYS A 105     -19.101 -49.767 -40.087  1.00 86.66           H  
ATOM   1708  HZ2 LYS A 105     -18.275 -49.729 -38.657  1.00 86.66           H  
ATOM   1709  HZ3 LYS A 105     -19.251 -48.492 -39.024  1.00 86.66           H  
ATOM   1710  N   ALA A 106     -24.844 -50.373 -34.684  1.00 81.83           N  
ATOM   1711  H   ALA A 106     -25.382 -49.572 -34.985  1.00 81.83           H  
ATOM   1712  CA  ALA A 106     -24.502 -50.521 -33.271  1.00 81.83           C  
ATOM   1713  HA  ALA A 106     -23.430 -50.700 -33.189  1.00 81.83           H  
ATOM   1714  C   ALA A 106     -25.212 -51.718 -32.609  1.00 81.83           C  
ATOM   1715  CB  ALA A 106     -24.830 -49.206 -32.554  1.00 81.83           C  
ATOM   1716  HB1 ALA A 106     -24.578 -49.294 -31.497  1.00 81.83           H  
ATOM   1717  HB2 ALA A 106     -25.892 -48.979 -32.653  1.00 81.83           H  
ATOM   1718  HB3 ALA A 106     -24.250 -48.394 -32.991  1.00 81.83           H  
ATOM   1719  O   ALA A 106     -24.618 -52.379 -31.759  1.00 81.83           O  
ATOM   1720  N   THR A 107     -26.459 -52.012 -32.997  1.00 85.29           N  
ATOM   1721  H   THR A 107     -26.886 -51.495 -33.752  1.00 85.29           H  
ATOM   1722  CA  THR A 107     -27.205 -53.170 -32.482  1.00 85.29           C  
ATOM   1723  HA  THR A 107     -27.136 -53.168 -31.394  1.00 85.29           H  
ATOM   1724  C   THR A 107     -26.581 -54.468 -32.976  1.00 85.29           C  
ATOM   1725  CB  THR A 107     -28.693 -53.138 -32.866  1.00 85.29           C  
ATOM   1726  HB  THR A 107     -28.821 -53.450 -33.902  1.00 85.29           H  
ATOM   1727  O   THR A 107     -26.279 -55.330 -32.156  1.00 85.29           O  
ATOM   1728  CG2 THR A 107     -29.495 -54.060 -31.949  1.00 85.29           C  
ATOM   1729 HG21 THR A 107     -29.249 -55.102 -32.158  1.00 85.29           H  
ATOM   1730 HG22 THR A 107     -29.278 -53.842 -30.903  1.00 85.29           H  
ATOM   1731 HG23 THR A 107     -30.564 -53.924 -32.113  1.00 85.29           H  
ATOM   1732  OG1 THR A 107     -29.230 -51.843 -32.723  1.00 85.29           O  
ATOM   1733  HG1 THR A 107     -30.156 -51.933 -32.960  1.00 85.29           H  
ATOM   1734  N   LEU A 108     -26.275 -54.562 -34.277  1.00 91.71           N  
ATOM   1735  H   LEU A 108     -26.552 -53.807 -34.889  1.00 91.71           H  
ATOM   1736  CA  LEU A 108     -25.589 -55.716 -34.872  1.00 91.71           C  
ATOM   1737  HA  LEU A 108     -26.247 -56.582 -34.805  1.00 91.71           H  
ATOM   1738  C   LEU A 108     -24.291 -56.064 -34.129  1.00 91.71           C  
ATOM   1739  CB  LEU A 108     -25.306 -55.417 -36.357  1.00 91.71           C  
ATOM   1740  HB2 LEU A 108     -24.804 -54.453 -36.436  1.00 91.71           H  
ATOM   1741  HB3 LEU A 108     -26.253 -55.345 -36.892  1.00 91.71           H  
ATOM   1742  O   LEU A 108     -24.067 -57.225 -33.787  1.00 91.71           O  
ATOM   1743  CG  LEU A 108     -24.414 -56.473 -37.042  1.00 91.71           C  
ATOM   1744  HG  LEU A 108     -23.453 -56.542 -36.533  1.00 91.71           H  
ATOM   1745  CD1 LEU A 108     -25.071 -57.849 -37.064  1.00 91.71           C  
ATOM   1746 HD11 LEU A 108     -26.063 -57.784 -37.510  1.00 91.71           H  
ATOM   1747 HD12 LEU A 108     -24.453 -58.532 -37.647  1.00 91.71           H  
ATOM   1748 HD13 LEU A 108     -25.154 -58.242 -36.050  1.00 91.71           H  
ATOM   1749  CD2 LEU A 108     -24.136 -56.067 -38.478  1.00 91.71           C  
ATOM   1750 HD21 LEU A 108     -23.441 -56.771 -38.936  1.00 91.71           H  
ATOM   1751 HD22 LEU A 108     -25.074 -56.077 -39.034  1.00 91.71           H  
ATOM   1752 HD23 LEU A 108     -23.703 -55.067 -38.513  1.00 91.71           H  
ATOM   1753  N   LYS A 109     -23.447 -55.062 -33.840  1.00 89.20           N  
ATOM   1754  H   LYS A 109     -23.670 -54.140 -34.186  1.00 89.20           H  
ATOM   1755  CA  LYS A 109     -22.211 -55.273 -33.072  1.00 89.20           C  
ATOM   1756  HA  LYS A 109     -21.577 -55.979 -33.609  1.00 89.20           H  
ATOM   1757  C   LYS A 109     -22.483 -55.902 -31.704  1.00 89.20           C  
ATOM   1758  CB  LYS A 109     -21.458 -53.953 -32.877  1.00 89.20           C  
ATOM   1759  HB2 LYS A 109     -22.144 -53.190 -32.506  1.00 89.20           H  
ATOM   1760  HB3 LYS A 109     -20.704 -54.129 -32.111  1.00 89.20           H  
ATOM   1761  O   LYS A 109     -21.758 -56.807 -31.303  1.00 89.20           O  
ATOM   1762  CG  LYS A 109     -20.758 -53.440 -34.144  1.00 89.20           C  
ATOM   1763  HG2 LYS A 109     -20.127 -54.227 -34.557  1.00 89.20           H  
ATOM   1764  HG3 LYS A 109     -21.505 -53.175 -34.893  1.00 89.20           H  
ATOM   1765  CD  LYS A 109     -19.886 -52.210 -33.846  1.00 89.20           C  
ATOM   1766  HD2 LYS A 109     -20.499 -51.436 -33.384  1.00 89.20           H  
ATOM   1767  HD3 LYS A 109     -19.502 -51.828 -34.792  1.00 89.20           H  
ATOM   1768  CE  LYS A 109     -18.705 -52.575 -32.928  1.00 89.20           C  
ATOM   1769  HE2 LYS A 109     -18.104 -53.327 -33.439  1.00 89.20           H  
ATOM   1770  HE3 LYS A 109     -19.078 -53.008 -31.999  1.00 89.20           H  
ATOM   1771  NZ  LYS A 109     -17.846 -51.409 -32.621  1.00 89.20           N  
ATOM   1772  HZ1 LYS A 109     -17.014 -51.682 -32.119  1.00 89.20           H  
ATOM   1773  HZ2 LYS A 109     -17.499 -51.055 -33.501  1.00 89.20           H  
ATOM   1774  HZ3 LYS A 109     -18.338 -50.654 -32.165  1.00 89.20           H  
ATOM   1775  N   THR A 110     -23.496 -55.427 -30.982  1.00 86.76           N  
ATOM   1776  H   THR A 110     -24.059 -54.685 -31.371  1.00 86.76           H  
ATOM   1777  CA  THR A 110     -23.851 -55.943 -29.650  1.00 86.76           C  
ATOM   1778  HA  THR A 110     -22.948 -55.996 -29.042  1.00 86.76           H  
ATOM   1779  C   THR A 110     -24.427 -57.360 -29.722  1.00 86.76           C  
ATOM   1780  CB  THR A 110     -24.827 -54.988 -28.951  1.00 86.76           C  
ATOM   1781  HB  THR A 110     -25.744 -54.910 -29.536  1.00 86.76           H  
ATOM   1782  O   THR A 110     -23.999 -58.211 -28.950  1.00 86.76           O  
ATOM   1783  CG2 THR A 110     -25.173 -55.407 -27.524  1.00 86.76           C  
ATOM   1784 HG21 THR A 110     -25.720 -56.349 -27.536  1.00 86.76           H  
ATOM   1785 HG22 THR A 110     -24.261 -55.531 -26.940  1.00 86.76           H  
ATOM   1786 HG23 THR A 110     -25.803 -54.649 -27.058  1.00 86.76           H  
ATOM   1787  OG1 THR A 110     -24.236 -53.710 -28.851  1.00 86.76           O  
ATOM   1788  HG1 THR A 110     -24.953 -53.072 -28.839  1.00 86.76           H  
ATOM   1789  N   GLU A 111     -25.327 -57.625 -30.675  1.00 88.19           N  
ATOM   1790  H   GLU A 111     -25.621 -56.866 -31.272  1.00 88.19           H  
ATOM   1791  CA  GLU A 111     -25.955 -58.936 -30.931  1.00 88.19           C  
ATOM   1792  HA  GLU A 111     -26.505 -59.279 -30.054  1.00 88.19           H  
ATOM   1793  C   GLU A 111     -24.916 -60.014 -31.284  1.00 88.19           C  
ATOM   1794  CB  GLU A 111     -26.941 -58.783 -32.106  1.00 88.19           C  
ATOM   1795  HB2 GLU A 111     -26.403 -58.328 -32.938  1.00 88.19           H  
ATOM   1796  HB3 GLU A 111     -27.264 -59.766 -32.449  1.00 88.19           H  
ATOM   1797  O   GLU A 111     -24.931 -61.121 -30.745  1.00 88.19           O  
ATOM   1798  CG  GLU A 111     -28.171 -57.903 -31.806  1.00 88.19           C  
ATOM   1799  HG2 GLU A 111     -28.420 -57.375 -32.727  1.00 88.19           H  
ATOM   1800  HG3 GLU A 111     -27.923 -57.149 -31.059  1.00 88.19           H  
ATOM   1801  CD  GLU A 111     -29.418 -58.672 -31.352  1.00 88.19           C  
ATOM   1802  OE1 GLU A 111     -30.514 -58.074 -31.453  1.00 88.19           O  
ATOM   1803  OE2 GLU A 111     -29.286 -59.836 -30.924  1.00 88.19           O  
ATOM   1804  N   PHE A 112     -23.958 -59.683 -32.158  1.00 92.20           N  
ATOM   1805  H   PHE A 112     -24.011 -58.785 -32.616  1.00 92.20           H  
ATOM   1806  CA  PHE A 112     -22.860 -60.587 -32.499  1.00 92.20           C  
ATOM   1807  HA  PHE A 112     -23.278 -61.562 -32.748  1.00 92.20           H  
ATOM   1808  C   PHE A 112     -21.890 -60.781 -31.323  1.00 92.20           C  
ATOM   1809  CB  PHE A 112     -22.126 -60.036 -33.728  1.00 92.20           C  
ATOM   1810  HB2 PHE A 112     -22.847 -59.888 -34.532  1.00 92.20           H  
ATOM   1811  HB3 PHE A 112     -21.693 -59.066 -33.487  1.00 92.20           H  
ATOM   1812  O   PHE A 112     -21.439 -61.895 -31.043  1.00 92.20           O  
ATOM   1813  CG  PHE A 112     -21.042 -60.967 -34.230  1.00 92.20           C  
ATOM   1814  CD1 PHE A 112     -19.681 -60.627 -34.123  1.00 92.20           C  
ATOM   1815  HD1 PHE A 112     -19.388 -59.689 -33.676  1.00 92.20           H  
ATOM   1816  CD2 PHE A 112     -21.411 -62.199 -34.793  1.00 92.20           C  
ATOM   1817  HD2 PHE A 112     -22.458 -62.449 -34.877  1.00 92.20           H  
ATOM   1818  CE1 PHE A 112     -18.698 -61.514 -34.600  1.00 92.20           C  
ATOM   1819  HE1 PHE A 112     -17.652 -61.251 -34.540  1.00 92.20           H  
ATOM   1820  CE2 PHE A 112     -20.434 -63.090 -35.264  1.00 92.20           C  
ATOM   1821  HE2 PHE A 112     -20.725 -64.025 -35.718  1.00 92.20           H  
ATOM   1822  CZ  PHE A 112     -19.078 -62.743 -35.167  1.00 92.20           C  
ATOM   1823  HZ  PHE A 112     -18.325 -63.424 -35.538  1.00 92.20           H  
ATOM   1824  N   GLY A 113     -21.591 -59.699 -30.606  1.00 86.99           N  
ATOM   1825  H   GLY A 113     -22.043 -58.836 -30.872  1.00 86.99           H  
ATOM   1826  CA  GLY A 113     -20.569 -59.623 -29.571  1.00 86.99           C  
ATOM   1827  HA2 GLY A 113     -20.154 -60.610 -29.363  1.00 86.99           H  
ATOM   1828  HA3 GLY A 113     -21.016 -59.231 -28.658  1.00 86.99           H  
ATOM   1829  C   GLY A 113     -19.441 -58.707 -30.027  1.00 86.99           C  
ATOM   1830  O   GLY A 113     -18.507 -59.130 -30.705  1.00 86.99           O  
ATOM   1831  N   SER A 114     -19.509 -57.442 -29.623  1.00 83.06           N  
ATOM   1832  H   SER A 114     -20.309 -57.158 -29.077  1.00 83.06           H  
ATOM   1833  CA  SER A 114     -18.633 -56.372 -30.112  1.00 83.06           C  
ATOM   1834  HA  SER A 114     -18.725 -56.329 -31.197  1.00 83.06           H  
ATOM   1835  C   SER A 114     -17.151 -56.597 -29.808  1.00 83.06           C  
ATOM   1836  CB  SER A 114     -19.113 -55.031 -29.545  1.00 83.06           C  
ATOM   1837  HB2 SER A 114     -18.348 -54.269 -29.697  1.00 83.06           H  
ATOM   1838  HB3 SER A 114     -20.018 -54.733 -30.074  1.00 83.06           H  
ATOM   1839  O   SER A 114     -16.312 -56.098 -30.546  1.00 83.06           O  
ATOM   1840  OG  SER A 114     -19.428 -55.141 -28.168  1.00 83.06           O  
ATOM   1841  HG  SER A 114     -19.780 -54.306 -27.850  1.00 83.06           H  
ATOM   1842  N   ALA A 115     -16.827 -57.395 -28.788  1.00 81.13           N  
ATOM   1843  H   ALA A 115     -17.579 -57.749 -28.214  1.00 81.13           H  
ATOM   1844  CA  ALA A 115     -15.459 -57.787 -28.448  1.00 81.13           C  
ATOM   1845  HA  ALA A 115     -14.836 -56.893 -28.448  1.00 81.13           H  
ATOM   1846  C   ALA A 115     -14.807 -58.774 -29.444  1.00 81.13           C  
ATOM   1847  CB  ALA A 115     -15.485 -58.351 -27.023  1.00 81.13           C  
ATOM   1848  HB1 ALA A 115     -14.464 -58.556 -26.701  1.00 81.13           H  
ATOM   1849  HB2 ALA A 115     -16.065 -59.274 -26.994  1.00 81.13           H  
ATOM   1850  HB3 ALA A 115     -15.923 -57.622 -26.341  1.00 81.13           H  
ATOM   1851  O   ALA A 115     -13.595 -58.961 -29.395  1.00 81.13           O  
ATOM   1852  N   TYR A 116     -15.580 -59.397 -30.345  1.00 86.78           N  
ATOM   1853  H   TYR A 116     -16.575 -59.220 -30.341  1.00 86.78           H  
ATOM   1854  CA  TYR A 116     -15.045 -60.224 -31.437  1.00 86.78           C  
ATOM   1855  HA  TYR A 116     -14.144 -60.732 -31.092  1.00 86.78           H  
ATOM   1856  C   TYR A 116     -14.643 -59.397 -32.667  1.00 86.78           C  
ATOM   1857  CB  TYR A 116     -16.066 -61.302 -31.831  1.00 86.78           C  
ATOM   1858  HB2 TYR A 116     -15.726 -61.781 -32.749  1.00 86.78           H  
ATOM   1859  HB3 TYR A 116     -17.023 -60.832 -32.057  1.00 86.78           H  
ATOM   1860  O   TYR A 116     -13.852 -59.860 -33.487  1.00 86.78           O  
ATOM   1861  CG  TYR A 116     -16.268 -62.386 -30.789  1.00 86.78           C  
ATOM   1862  CD1 TYR A 116     -15.504 -63.568 -30.851  1.00 86.78           C  
ATOM   1863  HD1 TYR A 116     -14.767 -63.695 -31.630  1.00 86.78           H  
ATOM   1864  CD2 TYR A 116     -17.212 -62.213 -29.758  1.00 86.78           C  
ATOM   1865  HD2 TYR A 116     -17.789 -61.301 -29.715  1.00 86.78           H  
ATOM   1866  CE1 TYR A 116     -15.700 -64.580 -29.892  1.00 86.78           C  
ATOM   1867  HE1 TYR A 116     -15.125 -65.494 -29.928  1.00 86.78           H  
ATOM   1868  CE2 TYR A 116     -17.385 -63.206 -28.776  1.00 86.78           C  
ATOM   1869  HE2 TYR A 116     -18.084 -63.056 -27.968  1.00 86.78           H  
ATOM   1870  OH  TYR A 116     -16.806 -65.370 -27.919  1.00 86.78           O  
ATOM   1871  HH  TYR A 116     -17.315 -65.088 -27.156  1.00 86.78           H  
ATOM   1872  CZ  TYR A 116     -16.631 -64.397 -28.849  1.00 86.78           C  
ATOM   1873  N   ILE A 117     -15.191 -58.186 -32.803  1.00 89.40           N  
ATOM   1874  H   ILE A 117     -15.731 -57.817 -32.033  1.00 89.40           H  
ATOM   1875  CA  ILE A 117     -14.972 -57.298 -33.946  1.00 89.40           C  
ATOM   1876  HA  ILE A 117     -14.731 -57.898 -34.823  1.00 89.40           H  
ATOM   1877  C   ILE A 117     -13.773 -56.410 -33.619  1.00 89.40           C  
ATOM   1878  CB  ILE A 117     -16.251 -56.492 -34.268  1.00 89.40           C  
ATOM   1879  HB  ILE A 117     -16.505 -55.884 -33.399  1.00 89.40           H  
ATOM   1880  O   ILE A 117     -13.890 -55.465 -32.840  1.00 89.40           O  
ATOM   1881  CG1 ILE A 117     -17.437 -57.444 -34.563  1.00 89.40           C  
ATOM   1882 HG12 ILE A 117     -17.249 -57.985 -35.490  1.00 89.40           H  
ATOM   1883 HG13 ILE A 117     -17.530 -58.177 -33.762  1.00 89.40           H  
ATOM   1884  CG2 ILE A 117     -16.004 -55.555 -35.465  1.00 89.40           C  
ATOM   1885 HG21 ILE A 117     -16.881 -54.940 -35.668  1.00 89.40           H  
ATOM   1886 HG22 ILE A 117     -15.758 -56.136 -36.354  1.00 89.40           H  
ATOM   1887 HG23 ILE A 117     -15.176 -54.877 -35.261  1.00 89.40           H  
ATOM   1888  CD1 ILE A 117     -18.792 -56.736 -34.660  1.00 89.40           C  
ATOM   1889 HD11 ILE A 117     -18.972 -56.161 -33.751  1.00 89.40           H  
ATOM   1890 HD12 ILE A 117     -19.582 -57.478 -34.771  1.00 89.40           H  
ATOM   1891 HD13 ILE A 117     -18.814 -56.077 -35.528  1.00 89.40           H  
ATOM   1892  N   THR A 118     -12.612 -56.735 -34.185  1.00 86.54           N  
ATOM   1893  H   THR A 118     -12.592 -57.490 -34.856  1.00 86.54           H  
ATOM   1894  CA  THR A 118     -11.371 -55.977 -33.954  1.00 86.54           C  
ATOM   1895  HA  THR A 118     -11.394 -55.540 -32.956  1.00 86.54           H  
ATOM   1896  C   THR A 118     -11.207 -54.821 -34.929  1.00 86.54           C  
ATOM   1897  CB  THR A 118     -10.135 -56.880 -34.041  1.00 86.54           C  
ATOM   1898  HB  THR A 118      -9.235 -56.272 -33.938  1.00 86.54           H  
ATOM   1899  O   THR A 118     -10.490 -53.873 -34.629  1.00 86.54           O  
ATOM   1900  CG2 THR A 118     -10.132 -57.944 -32.945  1.00 86.54           C  
ATOM   1901 HG21 THR A 118     -10.219 -57.465 -31.970  1.00 86.54           H  
ATOM   1902 HG22 THR A 118     -10.966 -58.633 -33.082  1.00 86.54           H  
ATOM   1903 HG23 THR A 118      -9.192 -58.493 -32.985  1.00 86.54           H  
ATOM   1904  OG1 THR A 118     -10.095 -57.566 -35.272  1.00 86.54           O  
ATOM   1905  HG1 THR A 118      -9.814 -56.941 -35.944  1.00 86.54           H  
ATOM   1906  N   GLU A 119     -11.849 -54.906 -36.095  1.00 81.04           N  
ATOM   1907  H   GLU A 119     -12.451 -55.699 -36.262  1.00 81.04           H  
ATOM   1908  CA  GLU A 119     -11.716 -53.943 -37.184  1.00 81.04           C  
ATOM   1909  HA  GLU A 119     -11.358 -52.992 -36.789  1.00 81.04           H  
ATOM   1910  C   GLU A 119     -13.077 -53.686 -37.840  1.00 81.04           C  
ATOM   1911  CB  GLU A 119     -10.692 -54.447 -38.214  1.00 81.04           C  
ATOM   1912  HB2 GLU A 119     -10.665 -53.739 -39.042  1.00 81.04           H  
ATOM   1913  HB3 GLU A 119     -11.009 -55.418 -38.594  1.00 81.04           H  
ATOM   1914  O   GLU A 119     -13.951 -54.558 -37.875  1.00 81.04           O  
ATOM   1915  CG  GLU A 119      -9.281 -54.570 -37.611  1.00 81.04           C  
ATOM   1916  HG2 GLU A 119      -9.300 -55.289 -36.792  1.00 81.04           H  
ATOM   1917  HG3 GLU A 119      -8.978 -53.602 -37.213  1.00 81.04           H  
ATOM   1918  CD  GLU A 119      -8.238 -55.043 -38.620  1.00 81.04           C  
ATOM   1919  OE1 GLU A 119      -7.222 -55.649 -38.205  1.00 81.04           O  
ATOM   1920  OE2 GLU A 119      -8.412 -54.815 -39.835  1.00 81.04           O  
ATOM   1921  N   GLU A 120     -13.258 -52.482 -38.376  1.00 85.78           N  
ATOM   1922  H   GLU A 120     -12.490 -51.826 -38.399  1.00 85.78           H  
ATOM   1923  CA  GLU A 120     -14.466 -52.086 -39.092  1.00 85.78           C  
ATOM   1924  HA  GLU A 120     -15.039 -52.973 -39.362  1.00 85.78           H  
ATOM   1925  C   GLU A 120     -14.111 -51.339 -40.367  1.00 85.78           C  
ATOM   1926  CB  GLU A 120     -15.353 -51.165 -38.251  1.00 85.78           C  
ATOM   1927  HB2 GLU A 120     -14.784 -50.289 -37.940  1.00 85.78           H  
ATOM   1928  HB3 GLU A 120     -16.173 -50.833 -38.889  1.00 85.78           H  
ATOM   1929  O   GLU A 120     -13.303 -50.419 -40.338  1.00 85.78           O  
ATOM   1930  CG  GLU A 120     -15.941 -51.841 -37.014  1.00 85.78           C  
ATOM   1931  HG2 GLU A 120     -16.456 -52.754 -37.313  1.00 85.78           H  
ATOM   1932  HG3 GLU A 120     -15.138 -52.106 -36.326  1.00 85.78           H  
ATOM   1933  CD  GLU A 120     -16.941 -50.928 -36.309  1.00 85.78           C  
ATOM   1934  OE1 GLU A 120     -17.049 -51.019 -35.070  1.00 85.78           O  
ATOM   1935  OE2 GLU A 120     -17.690 -50.181 -36.979  1.00 85.78           O  
ATOM   1936  N   LEU A 121     -14.801 -51.679 -41.449  1.00 85.65           N  
ATOM   1937  H   LEU A 121     -15.485 -52.417 -41.364  1.00 85.65           H  
ATOM   1938  CA  LEU A 121     -14.725 -50.992 -42.728  1.00 85.65           C  
ATOM   1939  HA  LEU A 121     -14.017 -50.167 -42.656  1.00 85.65           H  
ATOM   1940  C   LEU A 121     -16.108 -50.421 -43.060  1.00 85.65           C  
ATOM   1941  CB  LEU A 121     -14.191 -51.996 -43.761  1.00 85.65           C  
ATOM   1942  HB2 LEU A 121     -14.866 -52.852 -43.778  1.00 85.65           H  
ATOM   1943  HB3 LEU A 121     -13.216 -52.345 -43.422  1.00 85.65           H  
ATOM   1944  O   LEU A 121     -17.139 -51.055 -42.815  1.00 85.65           O  
ATOM   1945  CG  LEU A 121     -14.036 -51.475 -45.197  1.00 85.65           C  
ATOM   1946  HG  LEU A 121     -15.000 -51.120 -45.562  1.00 85.65           H  
ATOM   1947  CD1 LEU A 121     -13.007 -50.352 -45.305  1.00 85.65           C  
ATOM   1948 HD11 LEU A 121     -12.041 -50.695 -44.934  1.00 85.65           H  
ATOM   1949 HD12 LEU A 121     -12.897 -50.058 -46.349  1.00 85.65           H  
ATOM   1950 HD13 LEU A 121     -13.324 -49.476 -44.739  1.00 85.65           H  
ATOM   1951  CD2 LEU A 121     -13.576 -52.637 -46.072  1.00 85.65           C  
ATOM   1952 HD21 LEU A 121     -14.284 -53.464 -46.021  1.00 85.65           H  
ATOM   1953 HD22 LEU A 121     -12.588 -52.982 -45.767  1.00 85.65           H  
ATOM   1954 HD23 LEU A 121     -13.525 -52.299 -47.107  1.00 85.65           H  
ATOM   1955  N   HIS A 122     -16.149 -49.217 -43.615  1.00 83.07           N  
ATOM   1956  H   HIS A 122     -15.275 -48.764 -43.846  1.00 83.07           H  
ATOM   1957  CA  HIS A 122     -17.342 -48.658 -44.242  1.00 83.07           C  
ATOM   1958  HA  HIS A 122     -18.152 -49.388 -44.218  1.00 83.07           H  
ATOM   1959  C   HIS A 122     -17.005 -48.377 -45.698  1.00 83.07           C  
ATOM   1960  CB  HIS A 122     -17.795 -47.400 -43.497  1.00 83.07           C  
ATOM   1961  HB2 HIS A 122     -17.022 -46.637 -43.591  1.00 83.07           H  
ATOM   1962  HB3 HIS A 122     -17.907 -47.639 -42.440  1.00 83.07           H  
ATOM   1963  O   HIS A 122     -15.940 -47.832 -45.967  1.00 83.07           O  
ATOM   1964  CG  HIS A 122     -19.104 -46.837 -43.991  1.00 83.07           C  
ATOM   1965  CD2 HIS A 122     -19.409 -45.508 -44.124  1.00 83.07           C  
ATOM   1966  HD2 HIS A 122     -18.741 -44.681 -43.936  1.00 83.07           H  
ATOM   1967  ND1 HIS A 122     -20.235 -47.548 -44.331  1.00 83.07           N  
ATOM   1968  HD1 HIS A 122     -20.287 -48.529 -44.566  1.00 83.07           H  
ATOM   1969  CE1 HIS A 122     -21.196 -46.662 -44.628  1.00 83.07           C  
ATOM   1970  HE1 HIS A 122     -22.192 -46.919 -44.957  1.00 83.07           H  
ATOM   1971  NE2 HIS A 122     -20.754 -45.407 -44.491  1.00 83.07           N  
ATOM   1972  N   ALA A 123     -17.884 -48.792 -46.603  1.00 84.21           N  
ATOM   1973  H   ALA A 123     -18.757 -49.207 -46.309  1.00 84.21           H  
ATOM   1974  CA  ALA A 123     -17.653 -48.732 -48.037  1.00 84.21           C  
ATOM   1975  HA  ALA A 123     -16.885 -47.994 -48.269  1.00 84.21           H  
ATOM   1976  C   ALA A 123     -18.941 -48.325 -48.756  1.00 84.21           C  
ATOM   1977  CB  ALA A 123     -17.161 -50.108 -48.492  1.00 84.21           C  
ATOM   1978  HB1 ALA A 123     -17.090 -50.128 -49.580  1.00 84.21           H  
ATOM   1979  HB2 ALA A 123     -17.863 -50.876 -48.167  1.00 84.21           H  
ATOM   1980  HB3 ALA A 123     -16.177 -50.310 -48.070  1.00 84.21           H  
ATOM   1981  O   ALA A 123     -20.025 -48.825 -48.423  1.00 84.21           O  
ATOM   1982  N   THR A 124     -18.805 -47.443 -49.744  1.00 80.90           N  
ATOM   1983  H   THR A 124     -17.877 -47.099 -49.944  1.00 80.90           H  
ATOM   1984  CA  THR A 124     -19.880 -47.026 -50.658  1.00 80.90           C  
ATOM   1985  HA  THR A 124     -20.793 -47.552 -50.381  1.00 80.90           H  
ATOM   1986  C   THR A 124     -19.587 -47.419 -52.111  1.00 80.90           C  
ATOM   1987  CB  THR A 124     -20.195 -45.522 -50.558  1.00 80.90           C  
ATOM   1988  HB  THR A 124     -21.168 -45.363 -51.024  1.00 80.90           H  
ATOM   1989  O   THR A 124     -20.495 -47.425 -52.945  1.00 80.90           O  
ATOM   1990  CG2 THR A 124     -20.258 -44.993 -49.123  1.00 80.90           C  
ATOM   1991 HG21 THR A 124     -20.645 -43.974 -49.140  1.00 80.90           H  
ATOM   1992 HG22 THR A 124     -20.917 -45.619 -48.523  1.00 80.90           H  
ATOM   1993 HG23 THR A 124     -19.260 -44.988 -48.683  1.00 80.90           H  
ATOM   1994  OG1 THR A 124     -19.251 -44.744 -51.245  1.00 80.90           O  
ATOM   1995  HG1 THR A 124     -19.733 -43.986 -51.584  1.00 80.90           H  
ATOM   1996  N   THR A 125     -18.350 -47.834 -52.407  1.00 80.26           N  
ATOM   1997  H   THR A 125     -17.645 -47.745 -51.689  1.00 80.26           H  
ATOM   1998  CA  THR A 125     -17.905 -48.354 -53.706  1.00 80.26           C  
ATOM   1999  HA  THR A 125     -18.757 -48.364 -54.386  1.00 80.26           H  
ATOM   2000  C   THR A 125     -17.376 -49.789 -53.604  1.00 80.26           C  
ATOM   2001  CB  THR A 125     -16.838 -47.451 -54.334  1.00 80.26           C  
ATOM   2002  HB  THR A 125     -16.621 -47.825 -55.335  1.00 80.26           H  
ATOM   2003  O   THR A 125     -16.841 -50.214 -52.582  1.00 80.26           O  
ATOM   2004  CG2 THR A 125     -17.270 -45.991 -54.460  1.00 80.26           C  
ATOM   2005 HG21 THR A 125     -18.204 -45.926 -55.019  1.00 80.26           H  
ATOM   2006 HG22 THR A 125     -17.412 -45.550 -53.473  1.00 80.26           H  
ATOM   2007 HG23 THR A 125     -16.496 -45.429 -54.983  1.00 80.26           H  
ATOM   2008  OG1 THR A 125     -15.656 -47.504 -53.585  1.00 80.26           O  
ATOM   2009  HG1 THR A 125     -15.860 -47.214 -52.693  1.00 80.26           H  
ATOM   2010  N   LEU A 126     -17.523 -50.572 -54.679  1.00 86.99           N  
ATOM   2011  H   LEU A 126     -17.963 -50.192 -55.506  1.00 86.99           H  
ATOM   2012  CA  LEU A 126     -17.088 -51.976 -54.686  1.00 86.99           C  
ATOM   2013  HA  LEU A 126     -17.524 -52.475 -53.820  1.00 86.99           H  
ATOM   2014  C   LEU A 126     -15.563 -52.130 -54.527  1.00 86.99           C  
ATOM   2015  CB  LEU A 126     -17.583 -52.671 -55.969  1.00 86.99           C  
ATOM   2016  HB2 LEU A 126     -17.085 -53.637 -56.055  1.00 86.99           H  
ATOM   2017  HB3 LEU A 126     -17.278 -52.069 -56.825  1.00 86.99           H  
ATOM   2018  O   LEU A 126     -15.130 -53.148 -53.996  1.00 86.99           O  
ATOM   2019  CG  LEU A 126     -19.105 -52.909 -56.024  1.00 86.99           C  
ATOM   2020  HG  LEU A 126     -19.628 -51.977 -55.811  1.00 86.99           H  
ATOM   2021  CD1 LEU A 126     -19.507 -53.364 -57.429  1.00 86.99           C  
ATOM   2022 HD11 LEU A 126     -19.015 -54.308 -57.664  1.00 86.99           H  
ATOM   2023 HD12 LEU A 126     -19.210 -52.609 -58.158  1.00 86.99           H  
ATOM   2024 HD13 LEU A 126     -20.588 -53.502 -57.471  1.00 86.99           H  
ATOM   2025  CD2 LEU A 126     -19.568 -53.980 -55.032  1.00 86.99           C  
ATOM   2026 HD21 LEU A 126     -19.037 -54.915 -55.207  1.00 86.99           H  
ATOM   2027 HD22 LEU A 126     -19.384 -53.648 -54.011  1.00 86.99           H  
ATOM   2028 HD23 LEU A 126     -20.640 -54.150 -55.139  1.00 86.99           H  
ATOM   2029  N   ASP A 127     -14.771 -51.130 -54.940  1.00 85.24           N  
ATOM   2030  H   ASP A 127     -15.202 -50.292 -55.303  1.00 85.24           H  
ATOM   2031  CA  ASP A 127     -13.305 -51.127 -54.811  1.00 85.24           C  
ATOM   2032  HA  ASP A 127     -12.904 -52.016 -55.298  1.00 85.24           H  
ATOM   2033  C   ASP A 127     -12.861 -51.154 -53.341  1.00 85.24           C  
ATOM   2034  CB  ASP A 127     -12.730 -49.892 -55.528  1.00 85.24           C  
ATOM   2035  HB2 ASP A 127     -13.162 -49.829 -56.527  1.00 85.24           H  
ATOM   2036  HB3 ASP A 127     -13.009 -48.990 -54.984  1.00 85.24           H  
ATOM   2037  O   ASP A 127     -12.018 -51.965 -52.960  1.00 85.24           O  
ATOM   2038  CG  ASP A 127     -11.205 -49.977 -55.665  1.00 85.24           C  
ATOM   2039  OD1 ASP A 127     -10.754 -50.887 -56.387  1.00 85.24           O  
ATOM   2040  OD2 ASP A 127     -10.490 -49.135 -55.071  1.00 85.24           O  
ATOM   2041  N   GLU A 128     -13.505 -50.351 -52.486  1.00 84.90           N  
ATOM   2042  H   GLU A 128     -14.205 -49.724 -52.855  1.00 84.90           H  
ATOM   2043  CA  GLU A 128     -13.251 -50.305 -51.038  1.00 84.90           C  
ATOM   2044  HA  GLU A 128     -12.212 -50.029 -50.856  1.00 84.90           H  
ATOM   2045  C   GLU A 128     -13.506 -51.660 -50.361  1.00 84.90           C  
ATOM   2046  CB  GLU A 128     -14.167 -49.252 -50.396  1.00 84.90           C  
ATOM   2047  HB2 GLU A 128     -15.191 -49.500 -50.676  1.00 84.90           H  
ATOM   2048  HB3 GLU A 128     -14.087 -49.316 -49.311  1.00 84.90           H  
ATOM   2049  O   GLU A 128     -12.820 -52.013 -49.405  1.00 84.90           O  
ATOM   2050  CG  GLU A 128     -13.839 -47.811 -50.819  1.00 84.90           C  
ATOM   2051  HG2 GLU A 128     -12.934 -47.498 -50.299  1.00 84.90           H  
ATOM   2052  HG3 GLU A 128     -13.629 -47.778 -51.888  1.00 84.90           H  
ATOM   2053  CD  GLU A 128     -14.989 -46.835 -50.519  1.00 84.90           C  
ATOM   2054  OE1 GLU A 128     -14.700 -45.681 -50.152  1.00 84.90           O  
ATOM   2055  OE2 GLU A 128     -16.169 -47.226 -50.714  1.00 84.90           O  
ATOM   2056  N   CYS A 129     -14.460 -52.440 -50.877  1.00 88.47           N  
ATOM   2057  H   CYS A 129     -14.956 -52.087 -51.683  1.00 88.47           H  
ATOM   2058  CA  CYS A 129     -14.798 -53.775 -50.385  1.00 88.47           C  
ATOM   2059  HA  CYS A 129     -14.726 -53.772 -49.297  1.00 88.47           H  
ATOM   2060  C   CYS A 129     -13.859 -54.897 -50.865  1.00 88.47           C  
ATOM   2061  CB  CYS A 129     -16.244 -54.092 -50.777  1.00 88.47           C  
ATOM   2062  HB2 CYS A 129     -16.394 -55.170 -50.714  1.00 88.47           H  
ATOM   2063  HB3 CYS A 129     -16.420 -53.779 -51.806  1.00 88.47           H  
ATOM   2064  O   CYS A 129     -14.055 -56.039 -50.443  1.00 88.47           O  
ATOM   2065  SG  CYS A 129     -17.414 -53.273 -49.658  1.00 88.47           S  
ATOM   2066  HG  CYS A 129     -18.461 -53.289 -50.488  1.00 88.47           H  
ATOM   2067  N   THR A 130     -12.872 -54.620 -51.723  1.00 92.34           N  
ATOM   2068  H   THR A 130     -12.751 -53.663 -52.024  1.00 92.34           H  
ATOM   2069  CA  THR A 130     -11.856 -55.609 -52.139  1.00 92.34           C  
ATOM   2070  HA  THR A 130     -12.340 -56.577 -52.263  1.00 92.34           H  
ATOM   2071  C   THR A 130     -10.760 -55.779 -51.083  1.00 92.34           C  
ATOM   2072  CB  THR A 130     -11.197 -55.257 -53.482  1.00 92.34           C  
ATOM   2073  HB  THR A 130     -10.539 -56.081 -53.760  1.00 92.34           H  
ATOM   2074  O   THR A 130     -10.624 -54.965 -50.166  1.00 92.34           O  
ATOM   2075  CG2 THR A 130     -12.191 -55.058 -54.622  1.00 92.34           C  
ATOM   2076 HG21 THR A 130     -11.645 -54.862 -55.545  1.00 92.34           H  
ATOM   2077 HG22 THR A 130     -12.792 -55.960 -54.745  1.00 92.34           H  
ATOM   2078 HG23 THR A 130     -12.846 -54.212 -54.411  1.00 92.34           H  
ATOM   2079  OG1 THR A 130     -10.406 -54.099 -53.358  1.00 92.34           O  
ATOM   2080  HG1 THR A 130     -10.988 -53.336 -53.390  1.00 92.34           H  
ATOM   2081  N   LEU A 131      -9.940 -56.828 -51.198  1.00 91.92           N  
ATOM   2082  H   LEU A 131     -10.144 -57.517 -51.908  1.00 91.92           H  
ATOM   2083  CA  LEU A 131      -8.772 -57.026 -50.334  1.00 91.92           C  
ATOM   2084  HA  LEU A 131      -9.116 -57.041 -49.300  1.00 91.92           H  
ATOM   2085  C   LEU A 131      -7.768 -55.873 -50.481  1.00 91.92           C  
ATOM   2086  CB  LEU A 131      -8.119 -58.379 -50.673  1.00 91.92           C  
ATOM   2087  HB2 LEU A 131      -7.810 -58.357 -51.718  1.00 91.92           H  
ATOM   2088  HB3 LEU A 131      -8.863 -59.168 -50.569  1.00 91.92           H  
ATOM   2089  O   LEU A 131      -7.123 -55.489 -49.503  1.00 91.92           O  
ATOM   2090  CG  LEU A 131      -6.893 -58.730 -49.805  1.00 91.92           C  
ATOM   2091  HG  LEU A 131      -6.137 -57.952 -49.906  1.00 91.92           H  
ATOM   2092  CD1 LEU A 131      -7.237 -58.893 -48.322  1.00 91.92           C  
ATOM   2093 HD11 LEU A 131      -6.347 -59.182 -47.763  1.00 91.92           H  
ATOM   2094 HD12 LEU A 131      -7.608 -57.949 -47.923  1.00 91.92           H  
ATOM   2095 HD13 LEU A 131      -8.004 -59.657 -48.200  1.00 91.92           H  
ATOM   2096  CD2 LEU A 131      -6.266 -60.037 -50.285  1.00 91.92           C  
ATOM   2097 HD21 LEU A 131      -5.371 -60.254 -49.703  1.00 91.92           H  
ATOM   2098 HD22 LEU A 131      -6.983 -60.851 -50.177  1.00 91.92           H  
ATOM   2099 HD23 LEU A 131      -5.998 -59.946 -51.338  1.00 91.92           H  
ATOM   2100  N   GLU A 132      -7.641 -55.304 -51.683  1.00 88.56           N  
ATOM   2101  H   GLU A 132      -8.238 -55.621 -52.434  1.00 88.56           H  
ATOM   2102  CA  GLU A 132      -6.798 -54.132 -51.916  1.00 88.56           C  
ATOM   2103  HA  GLU A 132      -5.832 -54.312 -51.445  1.00 88.56           H  
ATOM   2104  C   GLU A 132      -7.392 -52.880 -51.258  1.00 88.56           C  
ATOM   2105  CB  GLU A 132      -6.554 -53.922 -53.417  1.00 88.56           C  
ATOM   2106  HB2 GLU A 132      -7.426 -53.452 -53.871  1.00 88.56           H  
ATOM   2107  HB3 GLU A 132      -6.376 -54.884 -53.897  1.00 88.56           H  
ATOM   2108  O   GLU A 132      -6.678 -52.192 -50.531  1.00 88.56           O  
ATOM   2109  CG  GLU A 132      -5.313 -53.038 -53.602  1.00 88.56           C  
ATOM   2110  HG2 GLU A 132      -4.430 -53.599 -53.295  1.00 88.56           H  
ATOM   2111  HG3 GLU A 132      -5.391 -52.169 -52.949  1.00 88.56           H  
ATOM   2112  CD  GLU A 132      -5.140 -52.555 -55.042  1.00 88.56           C  
ATOM   2113  OE1 GLU A 132      -4.962 -51.321 -55.192  1.00 88.56           O  
ATOM   2114  OE2 GLU A 132      -5.164 -53.409 -55.954  1.00 88.56           O  
ATOM   2115  N   GLY A 133      -8.699 -52.640 -51.410  1.00 88.21           N  
ATOM   2116  H   GLY A 133      -9.228 -53.238 -52.029  1.00 88.21           H  
ATOM   2117  CA  GLY A 133      -9.420 -51.558 -50.732  1.00 88.21           C  
ATOM   2118  HA2 GLY A 133      -9.041 -50.594 -51.073  1.00 88.21           H  
ATOM   2119  HA3 GLY A 133     -10.477 -51.631 -50.986  1.00 88.21           H  
ATOM   2120  C   GLY A 133      -9.297 -51.633 -49.208  1.00 88.21           C  
ATOM   2121  O   GLY A 133      -8.968 -50.640 -48.559  1.00 88.21           O  
ATOM   2122  N   TYR A 134      -9.432 -52.830 -48.632  1.00 87.93           N  
ATOM   2123  H   TYR A 134      -9.760 -53.591 -49.209  1.00 87.93           H  
ATOM   2124  CA  TYR A 134      -9.199 -53.075 -47.207  1.00 87.93           C  
ATOM   2125  HA  TYR A 134      -9.818 -52.383 -46.634  1.00 87.93           H  
ATOM   2126  C   TYR A 134      -7.741 -52.826 -46.780  1.00 87.93           C  
ATOM   2127  CB  TYR A 134      -9.647 -54.500 -46.868  1.00 87.93           C  
ATOM   2128  HB2 TYR A 134     -10.737 -54.528 -46.892  1.00 87.93           H  
ATOM   2129  HB3 TYR A 134      -9.281 -55.186 -47.632  1.00 87.93           H  
ATOM   2130  O   TYR A 134      -7.502 -52.223 -45.732  1.00 87.93           O  
ATOM   2131  CG  TYR A 134      -9.165 -54.980 -45.514  1.00 87.93           C  
ATOM   2132  CD1 TYR A 134      -8.064 -55.855 -45.447  1.00 87.93           C  
ATOM   2133  HD1 TYR A 134      -7.601 -56.205 -46.358  1.00 87.93           H  
ATOM   2134  CD2 TYR A 134      -9.750 -54.487 -44.331  1.00 87.93           C  
ATOM   2135  HD2 TYR A 134     -10.575 -53.792 -44.389  1.00 87.93           H  
ATOM   2136  CE1 TYR A 134      -7.560 -56.249 -44.196  1.00 87.93           C  
ATOM   2137  HE1 TYR A 134      -6.709 -56.911 -44.129  1.00 87.93           H  
ATOM   2138  CE2 TYR A 134      -9.240 -54.877 -43.076  1.00 87.93           C  
ATOM   2139  HE2 TYR A 134      -9.670 -54.489 -42.165  1.00 87.93           H  
ATOM   2140  OH  TYR A 134      -7.640 -56.163 -41.823  1.00 87.93           O  
ATOM   2141  HH  TYR A 134      -8.070 -55.684 -41.111  1.00 87.93           H  
ATOM   2142  CZ  TYR A 134      -8.151 -55.770 -43.015  1.00 87.93           C  
ATOM   2143  N   ARG A 135      -6.748 -53.239 -47.582  1.00 86.85           N  
ATOM   2144  H   ARG A 135      -6.995 -53.727 -48.430  1.00 86.85           H  
ATOM   2145  CA  ARG A 135      -5.327 -52.942 -47.312  1.00 86.85           C  
ATOM   2146  HA  ARG A 135      -5.088 -53.242 -46.292  1.00 86.85           H  
ATOM   2147  C   ARG A 135      -5.039 -51.439 -47.375  1.00 86.85           C  
ATOM   2148  CB  ARG A 135      -4.429 -53.715 -48.288  1.00 86.85           C  
ATOM   2149  HB2 ARG A 135      -3.438 -53.261 -48.292  1.00 86.85           H  
ATOM   2150  HB3 ARG A 135      -4.838 -53.634 -49.295  1.00 86.85           H  
ATOM   2151  O   ARG A 135      -4.347 -50.935 -46.492  1.00 86.85           O  
ATOM   2152  CG  ARG A 135      -4.271 -55.195 -47.902  1.00 86.85           C  
ATOM   2153  HG2 ARG A 135      -3.679 -55.266 -46.990  1.00 86.85           H  
ATOM   2154  HG3 ARG A 135      -5.246 -55.649 -47.725  1.00 86.85           H  
ATOM   2155  CD  ARG A 135      -3.561 -55.936 -49.038  1.00 86.85           C  
ATOM   2156  HD2 ARG A 135      -4.219 -55.937 -49.907  1.00 86.85           H  
ATOM   2157  HD3 ARG A 135      -2.651 -55.391 -49.290  1.00 86.85           H  
ATOM   2158  NE  ARG A 135      -3.209 -57.327 -48.689  1.00 86.85           N  
ATOM   2159  HE  ARG A 135      -3.418 -57.669 -47.762  1.00 86.85           H  
ATOM   2160  NH1 ARG A 135      -2.370 -57.911 -50.744  1.00 86.85           N  
ATOM   2161 HH11 ARG A 135      -2.666 -57.016 -51.108  1.00 86.85           H  
ATOM   2162 HH12 ARG A 135      -1.952 -58.605 -51.346  1.00 86.85           H  
ATOM   2163  NH2 ARG A 135      -2.299 -59.372 -49.068  1.00 86.85           N  
ATOM   2164 HH21 ARG A 135      -2.520 -59.648 -48.121  1.00 86.85           H  
ATOM   2165 HH22 ARG A 135      -1.898 -60.094 -49.649  1.00 86.85           H  
ATOM   2166  CZ  ARG A 135      -2.632 -58.196 -49.498  1.00 86.85           C  
ATOM   2167  N   ARG A 136      -5.613 -50.733 -48.354  1.00 80.27           N  
ATOM   2168  H   ARG A 136      -6.148 -51.249 -49.038  1.00 80.27           H  
ATOM   2169  CA  ARG A 136      -5.530 -49.272 -48.518  1.00 80.27           C  
ATOM   2170  HA  ARG A 136      -4.479 -48.983 -48.557  1.00 80.27           H  
ATOM   2171  C   ARG A 136      -6.133 -48.564 -47.300  1.00 80.27           C  
ATOM   2172  CB  ARG A 136      -6.203 -48.893 -49.854  1.00 80.27           C  
ATOM   2173  HB2 ARG A 136      -6.015 -49.688 -50.576  1.00 80.27           H  
ATOM   2174  HB3 ARG A 136      -7.281 -48.814 -49.718  1.00 80.27           H  
ATOM   2175  O   ARG A 136      -5.434 -47.812 -46.632  1.00 80.27           O  
ATOM   2176  CG  ARG A 136      -5.664 -47.592 -50.467  1.00 80.27           C  
ATOM   2177  HG2 ARG A 136      -4.596 -47.699 -50.658  1.00 80.27           H  
ATOM   2178  HG3 ARG A 136      -5.807 -46.778 -49.757  1.00 80.27           H  
ATOM   2179  CD  ARG A 136      -6.382 -47.231 -51.783  1.00 80.27           C  
ATOM   2180  HD2 ARG A 136      -7.434 -47.074 -51.545  1.00 80.27           H  
ATOM   2181  HD3 ARG A 136      -5.978 -46.285 -52.141  1.00 80.27           H  
ATOM   2182  NE  ARG A 136      -6.242 -48.252 -52.861  1.00 80.27           N  
ATOM   2183  HE  ARG A 136      -5.361 -48.738 -52.946  1.00 80.27           H  
ATOM   2184  NH1 ARG A 136      -8.362 -48.087 -53.735  1.00 80.27           N  
ATOM   2185 HH11 ARG A 136      -9.086 -48.473 -54.324  1.00 80.27           H  
ATOM   2186 HH12 ARG A 136      -8.618 -47.394 -53.046  1.00 80.27           H  
ATOM   2187  NH2 ARG A 136      -6.970 -49.526 -54.643  1.00 80.27           N  
ATOM   2188 HH21 ARG A 136      -7.747 -49.798 -55.229  1.00 80.27           H  
ATOM   2189 HH22 ARG A 136      -6.108 -50.040 -54.752  1.00 80.27           H  
ATOM   2190  CZ  ARG A 136      -7.174 -48.616 -53.736  1.00 80.27           C  
ATOM   2191  N   HIS A 137      -7.342 -48.959 -46.892  1.00 74.25           N  
ATOM   2192  H   HIS A 137      -7.861 -49.582 -47.494  1.00 74.25           H  
ATOM   2193  CA  HIS A 137      -7.978 -48.506 -45.650  1.00 74.25           C  
ATOM   2194  HA  HIS A 137      -8.159 -47.434 -45.726  1.00 74.25           H  
ATOM   2195  C   HIS A 137      -7.095 -48.731 -44.412  1.00 74.25           C  
ATOM   2196  CB  HIS A 137      -9.326 -49.226 -45.487  1.00 74.25           C  
ATOM   2197  HB2 HIS A 137      -9.181 -50.302 -45.584  1.00 74.25           H  
ATOM   2198  HB3 HIS A 137      -9.997 -48.909 -46.286  1.00 74.25           H  
ATOM   2199  O   HIS A 137      -6.968 -47.839 -43.575  1.00 74.25           O  
ATOM   2200  CG  HIS A 137      -9.981 -48.955 -44.157  1.00 74.25           C  
ATOM   2201  CD2 HIS A 137      -9.963 -49.766 -43.053  1.00 74.25           C  
ATOM   2202  HD2 HIS A 137      -9.491 -50.735 -42.986  1.00 74.25           H  
ATOM   2203  ND1 HIS A 137     -10.649 -47.807 -43.807  1.00 74.25           N  
ATOM   2204  HD1 HIS A 137     -10.787 -47.003 -44.404  1.00 74.25           H  
ATOM   2205  CE1 HIS A 137     -11.023 -47.921 -42.522  1.00 74.25           C  
ATOM   2206  HE1 HIS A 137     -11.552 -47.166 -41.961  1.00 74.25           H  
ATOM   2207  NE2 HIS A 137     -10.632 -49.102 -42.020  1.00 74.25           N  
ATOM   2208  N   LYS A 138      -6.443 -49.896 -44.290  1.00 73.75           N  
ATOM   2209  H   LYS A 138      -6.618 -50.614 -44.979  1.00 73.75           H  
ATOM   2210  CA  LYS A 138      -5.521 -50.174 -43.177  1.00 73.75           C  
ATOM   2211  HA  LYS A 138      -6.054 -49.953 -42.252  1.00 73.75           H  
ATOM   2212  C   LYS A 138      -4.297 -49.259 -43.169  1.00 73.75           C  
ATOM   2213  CB  LYS A 138      -5.087 -51.651 -43.202  1.00 73.75           C  
ATOM   2214  HB2 LYS A 138      -5.569 -52.186 -44.020  1.00 73.75           H  
ATOM   2215  HB3 LYS A 138      -4.008 -51.724 -43.337  1.00 73.75           H  
ATOM   2216  O   LYS A 138      -3.820 -48.892 -42.097  1.00 73.75           O  
ATOM   2217  CG  LYS A 138      -5.482 -52.295 -41.876  1.00 73.75           C  
ATOM   2218  HG2 LYS A 138      -5.059 -51.706 -41.061  1.00 73.75           H  
ATOM   2219  HG3 LYS A 138      -6.568 -52.280 -41.789  1.00 73.75           H  
ATOM   2220  CD  LYS A 138      -4.994 -53.737 -41.747  1.00 73.75           C  
ATOM   2221  HD2 LYS A 138      -5.488 -54.348 -42.502  1.00 73.75           H  
ATOM   2222  HD3 LYS A 138      -3.911 -53.790 -41.862  1.00 73.75           H  
ATOM   2223  CE  LYS A 138      -5.404 -54.173 -40.343  1.00 73.75           C  
ATOM   2224  HE2 LYS A 138      -6.422 -53.819 -40.176  1.00 73.75           H  
ATOM   2225  HE3 LYS A 138      -4.767 -53.690 -39.603  1.00 73.75           H  
ATOM   2226  NZ  LYS A 138      -5.402 -55.638 -40.171  1.00 73.75           N  
ATOM   2227  HZ1 LYS A 138      -5.893 -55.836 -39.311  1.00 73.75           H  
ATOM   2228  HZ2 LYS A 138      -5.991 -56.050 -40.881  1.00 73.75           H  
ATOM   2229  HZ3 LYS A 138      -4.477 -56.042 -40.171  1.00 73.75           H  
ATOM   2230  N   GLN A 139      -3.791 -48.910 -44.349  1.00 70.21           N  
ATOM   2231  H   GLN A 139      -4.245 -49.258 -45.181  1.00 70.21           H  
ATOM   2232  CA  GLN A 139      -2.651 -48.016 -44.523  1.00 70.21           C  
ATOM   2233  HA  GLN A 139      -1.871 -48.320 -43.824  1.00 70.21           H  
ATOM   2234  C   GLN A 139      -3.028 -46.565 -44.188  1.00 70.21           C  
ATOM   2235  CB  GLN A 139      -2.126 -48.200 -45.955  1.00 70.21           C  
ATOM   2236  HB2 GLN A 139      -2.124 -49.265 -46.187  1.00 70.21           H  
ATOM   2237  HB3 GLN A 139      -2.785 -47.698 -46.663  1.00 70.21           H  
ATOM   2238  O   GLN A 139      -2.313 -45.915 -43.427  1.00 70.21           O  
ATOM   2239  CG  GLN A 139      -0.695 -47.682 -46.134  1.00 70.21           C  
ATOM   2240  HG2 GLN A 139      -0.072 -48.077 -45.331  1.00 70.21           H  
ATOM   2241  HG3 GLN A 139      -0.689 -46.594 -46.073  1.00 70.21           H  
ATOM   2242  CD  GLN A 139      -0.092 -48.110 -47.472  1.00 70.21           C  
ATOM   2243  NE2 GLN A 139       1.217 -48.155 -47.586  1.00 70.21           N  
ATOM   2244 HE21 GLN A 139       1.553 -48.410 -48.504  1.00 70.21           H  
ATOM   2245 HE22 GLN A 139       1.812 -47.847 -46.831  1.00 70.21           H  
ATOM   2246  OE1 GLN A 139      -0.758 -48.435 -48.438  1.00 70.21           O  
ATOM   2247  N   ASP A 140      -4.193 -46.106 -44.650  1.00 61.02           N  
ATOM   2248  H   ASP A 140      -4.690 -46.664 -45.330  1.00 61.02           H  
ATOM   2249  CA  ASP A 140      -4.746 -44.782 -44.341  1.00 61.02           C  
ATOM   2250  HA  ASP A 140      -4.006 -44.020 -44.588  1.00 61.02           H  
ATOM   2251  C   ASP A 140      -5.089 -44.634 -42.849  1.00 61.02           C  
ATOM   2252  CB  ASP A 140      -6.001 -44.533 -45.196  1.00 61.02           C  
ATOM   2253  HB2 ASP A 140      -6.455 -43.594 -44.878  1.00 61.02           H  
ATOM   2254  HB3 ASP A 140      -6.721 -45.329 -45.009  1.00 61.02           H  
ATOM   2255  O   ASP A 140      -4.813 -43.602 -42.243  1.00 61.02           O  
ATOM   2256  CG  ASP A 140      -5.724 -44.438 -46.702  1.00 61.02           C  
ATOM   2257  OD1 ASP A 140      -4.605 -44.015 -47.071  1.00 61.02           O  
ATOM   2258  OD2 ASP A 140      -6.657 -44.766 -47.470  1.00 61.02           O  
ATOM   2259  N   PHE A 141      -5.626 -45.681 -42.211  1.00 57.99           N  
ATOM   2260  H   PHE A 141      -5.895 -46.484 -42.760  1.00 57.99           H  
ATOM   2261  CA  PHE A 141      -5.917 -45.681 -40.771  1.00 57.99           C  
ATOM   2262  HA  PHE A 141      -6.471 -44.772 -40.537  1.00 57.99           H  
ATOM   2263  C   PHE A 141      -4.643 -45.668 -39.904  1.00 57.99           C  
ATOM   2264  CB  PHE A 141      -6.805 -46.889 -40.438  1.00 57.99           C  
ATOM   2265  HB2 PHE A 141      -6.211 -47.802 -40.496  1.00 57.99           H  
ATOM   2266  HB3 PHE A 141      -7.590 -46.964 -41.191  1.00 57.99           H  
ATOM   2267  O   PHE A 141      -4.663 -45.181 -38.773  1.00 57.99           O  
ATOM   2268  CG  PHE A 141      -7.477 -46.802 -39.081  1.00 57.99           C  
ATOM   2269  CD1 PHE A 141      -6.828 -47.275 -37.924  1.00 57.99           C  
ATOM   2270  HD1 PHE A 141      -5.840 -47.703 -38.001  1.00 57.99           H  
ATOM   2271  CD2 PHE A 141      -8.755 -46.223 -38.974  1.00 57.99           C  
ATOM   2272  HD2 PHE A 141      -9.254 -45.862 -39.861  1.00 57.99           H  
ATOM   2273  CE1 PHE A 141      -7.452 -47.162 -36.668  1.00 57.99           C  
ATOM   2274  HE1 PHE A 141      -6.943 -47.517 -35.783  1.00 57.99           H  
ATOM   2275  CE2 PHE A 141      -9.382 -46.114 -37.720  1.00 57.99           C  
ATOM   2276  HE2 PHE A 141     -10.364 -45.670 -37.648  1.00 57.99           H  
ATOM   2277  CZ  PHE A 141      -8.729 -46.583 -36.565  1.00 57.99           C  
ATOM   2278  HZ  PHE A 141      -9.208 -46.497 -35.601  1.00 57.99           H  
ATOM   2279  N   ALA A 142      -3.529 -46.192 -40.424  1.00 55.76           N  
ATOM   2280  H   ALA A 142      -3.579 -46.590 -41.351  1.00 55.76           H  
ATOM   2281  CA  ALA A 142      -2.218 -46.123 -39.781  1.00 55.76           C  
ATOM   2282  HA  ALA A 142      -2.355 -46.205 -38.703  1.00 55.76           H  
ATOM   2283  C   ALA A 142      -1.484 -44.790 -40.035  1.00 55.76           C  
ATOM   2284  CB  ALA A 142      -1.391 -47.328 -40.246  1.00 55.76           C  
ATOM   2285  HB1 ALA A 142      -1.923 -48.251 -40.017  1.00 55.76           H  
ATOM   2286  HB2 ALA A 142      -0.429 -47.330 -39.735  1.00 55.76           H  
ATOM   2287  HB3 ALA A 142      -1.225 -47.269 -41.322  1.00 55.76           H  
ATOM   2288  O   ALA A 142      -0.486 -44.509 -39.364  1.00 55.76           O  
ATOM   2289  N   ALA A 143      -1.952 -43.965 -40.978  1.00 51.69           N  
ATOM   2290  H   ALA A 143      -2.786 -44.219 -41.489  1.00 51.69           H  
ATOM   2291  CA  ALA A 143      -1.364 -42.662 -41.250  1.00 51.69           C  
ATOM   2292  HA  ALA A 143      -0.293 -42.819 -41.378  1.00 51.69           H  
ATOM   2293  C   ALA A 143      -1.592 -41.696 -40.066  1.00 51.69           C  
ATOM   2294  CB  ALA A 143      -1.916 -42.111 -42.571  1.00 51.69           C  
ATOM   2295  HB1 ALA A 143      -1.808 -42.855 -43.361  1.00 51.69           H  
ATOM   2296  HB2 ALA A 143      -1.374 -41.209 -42.855  1.00 51.69           H  
ATOM   2297  HB3 ALA A 143      -2.971 -41.861 -42.458  1.00 51.69           H  
ATOM   2298  O   ALA A 143      -2.644 -41.724 -39.419  1.00 51.69           O  
ATOM   2299  N   PRO A 144      -0.624 -40.816 -39.748  1.00 46.20           N  
ATOM   2300  CA  PRO A 144      -0.800 -39.834 -38.687  1.00 46.20           C  
ATOM   2301  HA  PRO A 144      -1.022 -40.344 -37.750  1.00 46.20           H  
ATOM   2302  C   PRO A 144      -1.953 -38.885 -39.034  1.00 46.20           C  
ATOM   2303  CB  PRO A 144       0.547 -39.113 -38.567  1.00 46.20           C  
ATOM   2304  HB2 PRO A 144       1.170 -39.631 -37.838  1.00 46.20           H  
ATOM   2305  HB3 PRO A 144       0.430 -38.064 -38.291  1.00 46.20           H  
ATOM   2306  O   PRO A 144      -1.944 -38.248 -40.085  1.00 46.20           O  
ATOM   2307  CG  PRO A 144       1.164 -39.267 -39.958  1.00 46.20           C  
ATOM   2308  HG2 PRO A 144       2.252 -39.231 -39.927  1.00 46.20           H  
ATOM   2309  HG3 PRO A 144       0.775 -38.493 -40.621  1.00 46.20           H  
ATOM   2310  CD  PRO A 144       0.656 -40.633 -40.415  1.00 46.20           C  
ATOM   2311  HD2 PRO A 144       0.550 -40.646 -41.499  1.00 46.20           H  
ATOM   2312  HD3 PRO A 144       1.345 -41.414 -40.093  1.00 46.20           H  
ATOM   2313  N   ALA A 145      -2.933 -38.778 -38.132  1.00 42.56           N  
ATOM   2314  H   ALA A 145      -2.935 -39.418 -37.351  1.00 42.56           H  
ATOM   2315  CA  ALA A 145      -4.096 -37.917 -38.331  1.00 42.56           C  
ATOM   2316  HA  ALA A 145      -4.656 -38.328 -39.172  1.00 42.56           H  
ATOM   2317  C   ALA A 145      -3.670 -36.467 -38.653  1.00 42.56           C  
ATOM   2318  CB  ALA A 145      -4.982 -37.973 -37.080  1.00 42.56           C  
ATOM   2319  HB1 ALA A 145      -5.296 -39.001 -36.897  1.00 42.56           H  
ATOM   2320  HB2 ALA A 145      -5.867 -37.356 -37.235  1.00 42.56           H  
ATOM   2321  HB3 ALA A 145      -4.432 -37.598 -36.217  1.00 42.56           H  
ATOM   2322  O   ALA A 145      -2.792 -35.942 -37.956  1.00 42.56           O  
ATOM   2323  N   PRO A 146      -4.284 -35.811 -39.658  1.00 39.85           N  
ATOM   2324  CA  PRO A 146      -3.916 -34.462 -40.065  1.00 39.85           C  
ATOM   2325  HA  PRO A 146      -2.859 -34.432 -40.327  1.00 39.85           H  
ATOM   2326  C   PRO A 146      -4.181 -33.485 -38.921  1.00 39.85           C  
ATOM   2327  CB  PRO A 146      -4.747 -34.155 -41.317  1.00 39.85           C  
ATOM   2328  HB2 PRO A 146      -5.028 -33.103 -41.380  1.00 39.85           H  
ATOM   2329  HB3 PRO A 146      -4.185 -34.450 -42.203  1.00 39.85           H  
ATOM   2330  O   PRO A 146      -5.321 -33.254 -38.518  1.00 39.85           O  
ATOM   2331  CG  PRO A 146      -5.967 -35.063 -41.166  1.00 39.85           C  
ATOM   2332  HG2 PRO A 146      -6.409 -35.311 -42.131  1.00 39.85           H  
ATOM   2333  HG3 PRO A 146      -6.703 -34.589 -40.516  1.00 39.85           H  
ATOM   2334  CD  PRO A 146      -5.388 -36.296 -40.475  1.00 39.85           C  
ATOM   2335  HD2 PRO A 146      -5.004 -36.992 -41.222  1.00 39.85           H  
ATOM   2336  HD3 PRO A 146      -6.156 -36.776 -39.870  1.00 39.85           H  
ATOM   2337  N   LEU A 147      -3.103 -32.927 -38.383  1.00 40.74           N  
ATOM   2338  H   LEU A 147      -2.205 -33.137 -38.795  1.00 40.74           H  
ATOM   2339  CA  LEU A 147      -3.153 -31.902 -37.353  1.00 40.74           C  
ATOM   2340  HA  LEU A 147      -3.987 -32.095 -36.678  1.00 40.74           H  
ATOM   2341  C   LEU A 147      -3.401 -30.565 -38.043  1.00 40.74           C  
ATOM   2342  CB  LEU A 147      -1.829 -31.921 -36.573  1.00 40.74           C  
ATOM   2343  HB2 LEU A 147      -1.025 -31.789 -37.296  1.00 40.74           H  
ATOM   2344  HB3 LEU A 147      -1.800 -31.081 -35.878  1.00 40.74           H  
ATOM   2345  O   LEU A 147      -2.777 -30.265 -39.059  1.00 40.74           O  
ATOM   2346  CG  LEU A 147      -1.607 -33.236 -35.808  1.00 40.74           C  
ATOM   2347  HG  LEU A 147      -1.916 -34.084 -36.420  1.00 40.74           H  
ATOM   2348  CD1 LEU A 147      -0.120 -33.430 -35.505  1.00 40.74           C  
ATOM   2349 HD11 LEU A 147       0.252 -32.625 -34.871  1.00 40.74           H  
ATOM   2350 HD12 LEU A 147       0.063 -34.425 -35.099  1.00 40.74           H  
ATOM   2351 HD13 LEU A 147       0.424 -33.374 -36.448  1.00 40.74           H  
ATOM   2352  CD2 LEU A 147      -2.417 -33.271 -34.505  1.00 40.74           C  
ATOM   2353 HD21 LEU A 147      -2.021 -32.553 -33.787  1.00 40.74           H  
ATOM   2354 HD22 LEU A 147      -3.447 -32.990 -34.725  1.00 40.74           H  
ATOM   2355 HD23 LEU A 147      -2.453 -34.290 -34.119  1.00 40.74           H  
ATOM   2356  N   THR A 148      -4.301 -29.741 -37.511  1.00 40.38           N  
ATOM   2357  H   THR A 148      -4.810 -30.009 -36.681  1.00 40.38           H  
ATOM   2358  CA  THR A 148      -4.415 -28.372 -38.028  1.00 40.38           C  
ATOM   2359  HA  THR A 148      -4.526 -28.423 -39.111  1.00 40.38           H  
ATOM   2360  C   THR A 148      -3.127 -27.607 -37.728  1.00 40.38           C  
ATOM   2361  CB  THR A 148      -5.630 -27.627 -37.462  1.00 40.38           C  
ATOM   2362  HB  THR A 148      -5.648 -26.630 -37.901  1.00 40.38           H  
ATOM   2363  O   THR A 148      -2.501 -27.843 -36.696  1.00 40.38           O  
ATOM   2364  CG2 THR A 148      -6.953 -28.313 -37.794  1.00 40.38           C  
ATOM   2365 HG21 THR A 148      -6.992 -29.304 -37.341  1.00 40.38           H  
ATOM   2366 HG22 THR A 148      -7.781 -27.716 -37.412  1.00 40.38           H  
ATOM   2367 HG23 THR A 148      -7.052 -28.414 -38.875  1.00 40.38           H  
ATOM   2368  OG1 THR A 148      -5.555 -27.489 -36.065  1.00 40.38           O  
ATOM   2369  HG1 THR A 148      -5.690 -28.368 -35.705  1.00 40.38           H  
ATOM   2370  N   SER A 149      -2.751 -26.624 -38.552  1.00 43.14           N  
ATOM   2371  H   SER A 149      -3.204 -26.527 -39.449  1.00 43.14           H  
ATOM   2372  CA  SER A 149      -1.511 -25.847 -38.346  1.00 43.14           C  
ATOM   2373  HA  SER A 149      -0.656 -26.508 -38.484  1.00 43.14           H  
ATOM   2374  C   SER A 149      -1.414 -25.233 -36.941  1.00 43.14           C  
ATOM   2375  CB  SER A 149      -1.424 -24.716 -39.377  1.00 43.14           C  
ATOM   2376  HB2 SER A 149      -2.090 -23.904 -39.083  1.00 43.14           H  
ATOM   2377  HB3 SER A 149      -0.403 -24.336 -39.413  1.00 43.14           H  
ATOM   2378  O   SER A 149      -0.335 -25.092 -36.380  1.00 43.14           O  
ATOM   2379  OG  SER A 149      -1.814 -25.176 -40.657  1.00 43.14           O  
ATOM   2380  HG  SER A 149      -1.179 -25.843 -40.926  1.00 43.14           H  
ATOM   2381  N   ARG A 150      -2.563 -24.922 -36.325  1.00 40.66           N  
ATOM   2382  H   ARG A 150      -3.414 -25.145 -36.821  1.00 40.66           H  
ATOM   2383  CA  ARG A 150      -2.655 -24.415 -34.949  1.00 40.66           C  
ATOM   2384  HA  ARG A 150      -1.870 -23.671 -34.811  1.00 40.66           H  
ATOM   2385  C   ARG A 150      -2.426 -25.492 -33.882  1.00 40.66           C  
ATOM   2386  CB  ARG A 150      -4.025 -23.752 -34.788  1.00 40.66           C  
ATOM   2387  HB2 ARG A 150      -4.214 -23.123 -35.658  1.00 40.66           H  
ATOM   2388  HB3 ARG A 150      -4.799 -24.518 -34.735  1.00 40.66           H  
ATOM   2389  O   ARG A 150      -1.959 -25.177 -32.791  1.00 40.66           O  
ATOM   2390  CG  ARG A 150      -4.069 -22.873 -33.536  1.00 40.66           C  
ATOM   2391  HG2 ARG A 150      -3.274 -22.131 -33.602  1.00 40.66           H  
ATOM   2392  HG3 ARG A 150      -3.924 -23.476 -32.639  1.00 40.66           H  
ATOM   2393  CD  ARG A 150      -5.422 -22.171 -33.451  1.00 40.66           C  
ATOM   2394  HD2 ARG A 150      -6.189 -22.904 -33.200  1.00 40.66           H  
ATOM   2395  HD3 ARG A 150      -5.649 -21.755 -34.433  1.00 40.66           H  
ATOM   2396  NE  ARG A 150      -5.378 -21.111 -32.429  1.00 40.66           N  
ATOM   2397  HE  ARG A 150      -4.866 -21.343 -31.591  1.00 40.66           H  
ATOM   2398  NH1 ARG A 150      -6.418 -19.455 -33.637  1.00 40.66           N  
ATOM   2399 HH11 ARG A 150      -6.556 -20.120 -34.384  1.00 40.66           H  
ATOM   2400 HH12 ARG A 150      -6.677 -18.487 -33.765  1.00 40.66           H  
ATOM   2401  NH2 ARG A 150      -5.567 -18.996 -31.626  1.00 40.66           N  
ATOM   2402 HH21 ARG A 150      -5.016 -19.276 -30.827  1.00 40.66           H  
ATOM   2403 HH22 ARG A 150      -5.833 -18.031 -31.762  1.00 40.66           H  
ATOM   2404  CZ  ARG A 150      -5.790 -19.865 -32.570  1.00 40.66           C  
ATOM   2405  N   GLU A 151      -2.780 -26.744 -34.160  1.00 41.33           N  
ATOM   2406  H   GLU A 151      -3.110 -26.947 -35.092  1.00 41.33           H  
ATOM   2407  CA  GLU A 151      -2.482 -27.902 -33.308  1.00 41.33           C  
ATOM   2408  HA  GLU A 151      -2.614 -27.634 -32.259  1.00 41.33           H  
ATOM   2409  C   GLU A 151      -1.042 -28.384 -33.479  1.00 41.33           C  
ATOM   2410  CB  GLU A 151      -3.430 -29.059 -33.624  1.00 41.33           C  
ATOM   2411  HB2 GLU A 151      -3.074 -29.964 -33.131  1.00 41.33           H  
ATOM   2412  HB3 GLU A 151      -3.422 -29.235 -34.699  1.00 41.33           H  
ATOM   2413  O   GLU A 151      -0.447 -28.836 -32.501  1.00 41.33           O  
ATOM   2414  CG  GLU A 151      -4.850 -28.775 -33.127  1.00 41.33           C  
ATOM   2415  HG2 GLU A 151      -5.158 -27.769 -33.414  1.00 41.33           H  
ATOM   2416  HG3 GLU A 151      -4.856 -28.821 -32.038  1.00 41.33           H  
ATOM   2417  CD  GLU A 151      -5.833 -29.785 -33.717  1.00 41.33           C  
ATOM   2418  OE1 GLU A 151      -6.576 -30.392 -32.917  1.00 41.33           O  
ATOM   2419  OE2 GLU A 151      -5.830 -29.909 -34.966  1.00 41.33           O  
ATOM   2420  N   GLU A 152      -0.473 -28.250 -34.679  1.00 44.27           N  
ATOM   2421  H   GLU A 152      -1.047 -27.963 -35.459  1.00 44.27           H  
ATOM   2422  CA  GLU A 152       0.962 -28.406 -34.923  1.00 44.27           C  
ATOM   2423  HA  GLU A 152       1.284 -29.384 -34.565  1.00 44.27           H  
ATOM   2424  C   GLU A 152       1.744 -27.361 -34.129  1.00 44.27           C  
ATOM   2425  CB  GLU A 152       1.290 -28.327 -36.419  1.00 44.27           C  
ATOM   2426  HB2 GLU A 152       2.372 -28.366 -36.541  1.00 44.27           H  
ATOM   2427  HB3 GLU A 152       0.925 -27.383 -36.824  1.00 44.27           H  
ATOM   2428  O   GLU A 152       2.529 -27.750 -33.271  1.00 44.27           O  
ATOM   2429  CG  GLU A 152       0.666 -29.498 -37.183  1.00 44.27           C  
ATOM   2430  HG2 GLU A 152      -0.420 -29.427 -37.124  1.00 44.27           H  
ATOM   2431  HG3 GLU A 152       0.969 -30.427 -36.700  1.00 44.27           H  
ATOM   2432  CD  GLU A 152       1.080 -29.513 -38.657  1.00 44.27           C  
ATOM   2433  OE1 GLU A 152       1.444 -30.617 -39.122  1.00 44.27           O  
ATOM   2434  OE2 GLU A 152       1.016 -28.431 -39.287  1.00 44.27           O  
ATOM   2435  N   GLU A 153       1.434 -26.064 -34.271  1.00 44.64           N  
ATOM   2436  H   GLU A 153       0.819 -25.798 -35.027  1.00 44.64           H  
ATOM   2437  CA  GLU A 153       2.009 -24.994 -33.439  1.00 44.64           C  
ATOM   2438  HA  GLU A 153       3.073 -24.901 -33.658  1.00 44.64           H  
ATOM   2439  C   GLU A 153       1.872 -25.292 -31.937  1.00 44.64           C  
ATOM   2440  CB  GLU A 153       1.318 -23.647 -33.719  1.00 44.64           C  
ATOM   2441  HB2 GLU A 153       1.507 -22.987 -32.872  1.00 44.64           H  
ATOM   2442  HB3 GLU A 153       0.242 -23.811 -33.778  1.00 44.64           H  
ATOM   2443  O   GLU A 153       2.830 -25.121 -31.189  1.00 44.64           O  
ATOM   2444  CG  GLU A 153       1.802 -22.912 -34.980  1.00 44.64           C  
ATOM   2445  HG2 GLU A 153       1.637 -23.538 -35.857  1.00 44.64           H  
ATOM   2446  HG3 GLU A 153       2.875 -22.747 -34.885  1.00 44.64           H  
ATOM   2447  CD  GLU A 153       1.096 -21.552 -35.173  1.00 44.64           C  
ATOM   2448  OE1 GLU A 153       1.611 -20.734 -35.969  1.00 44.64           O  
ATOM   2449  OE2 GLU A 153       0.062 -21.293 -34.504  1.00 44.64           O  
ATOM   2450  N   LEU A 154       0.712 -25.778 -31.474  1.00 44.06           N  
ATOM   2451  H   LEU A 154      -0.049 -25.867 -32.132  1.00 44.06           H  
ATOM   2452  CA  LEU A 154       0.497 -26.164 -30.072  1.00 44.06           C  
ATOM   2453  HA  LEU A 154       0.859 -25.349 -29.444  1.00 44.06           H  
ATOM   2454  C   LEU A 154       1.292 -27.407 -29.645  1.00 44.06           C  
ATOM   2455  CB  LEU A 154      -1.009 -26.365 -29.811  1.00 44.06           C  
ATOM   2456  HB2 LEU A 154      -1.515 -26.537 -30.760  1.00 44.06           H  
ATOM   2457  HB3 LEU A 154      -1.167 -27.262 -29.212  1.00 44.06           H  
ATOM   2458  O   LEU A 154       1.639 -27.514 -28.472  1.00 44.06           O  
ATOM   2459  CG  LEU A 154      -1.647 -25.167 -29.089  1.00 44.06           C  
ATOM   2460  HG  LEU A 154      -1.214 -24.237 -29.458  1.00 44.06           H  
ATOM   2461  CD1 LEU A 154      -3.156 -25.121 -29.334  1.00 44.06           C  
ATOM   2462 HD11 LEU A 154      -3.337 -25.015 -30.404  1.00 44.06           H  
ATOM   2463 HD12 LEU A 154      -3.621 -26.044 -28.989  1.00 44.06           H  
ATOM   2464 HD13 LEU A 154      -3.590 -24.267 -28.815  1.00 44.06           H  
ATOM   2465  CD2 LEU A 154      -1.422 -25.273 -27.577  1.00 44.06           C  
ATOM   2466 HD21 LEU A 154      -1.893 -26.176 -27.188  1.00 44.06           H  
ATOM   2467 HD22 LEU A 154      -0.352 -25.310 -27.371  1.00 44.06           H  
ATOM   2468 HD23 LEU A 154      -1.838 -24.396 -27.081  1.00 44.06           H  
ATOM   2469  N   LYS A 155       1.582 -28.349 -30.547  1.00 42.97           N  
ATOM   2470  H   LYS A 155       1.258 -28.207 -31.493  1.00 42.97           H  
ATOM   2471  CA  LYS A 155       2.443 -29.514 -30.278  1.00 42.97           C  
ATOM   2472  HA  LYS A 155       2.249 -29.883 -29.271  1.00 42.97           H  
ATOM   2473  C   LYS A 155       3.923 -29.149 -30.309  1.00 42.97           C  
ATOM   2474  CB  LYS A 155       2.157 -30.634 -31.288  1.00 42.97           C  
ATOM   2475  HB2 LYS A 155       3.065 -31.220 -31.430  1.00 42.97           H  
ATOM   2476  HB3 LYS A 155       1.891 -30.202 -32.253  1.00 42.97           H  
ATOM   2477  O   LYS A 155       4.660 -29.621 -29.449  1.00 42.97           O  
ATOM   2478  CG  LYS A 155       1.054 -31.586 -30.808  1.00 42.97           C  
ATOM   2479  HG2 LYS A 155       0.145 -31.025 -30.593  1.00 42.97           H  
ATOM   2480  HG3 LYS A 155       1.388 -32.095 -29.904  1.00 42.97           H  
ATOM   2481  CD  LYS A 155       0.776 -32.614 -31.909  1.00 42.97           C  
ATOM   2482  HD2 LYS A 155       1.718 -33.040 -32.253  1.00 42.97           H  
ATOM   2483  HD3 LYS A 155       0.306 -32.085 -32.738  1.00 42.97           H  
ATOM   2484  CE  LYS A 155      -0.146 -33.740 -31.433  1.00 42.97           C  
ATOM   2485  HE2 LYS A 155       0.308 -34.227 -30.569  1.00 42.97           H  
ATOM   2486  HE3 LYS A 155      -1.093 -33.299 -31.122  1.00 42.97           H  
ATOM   2487  NZ  LYS A 155      -0.377 -34.727 -32.516  1.00 42.97           N  
ATOM   2488  HZ1 LYS A 155       0.487 -35.150 -32.822  1.00 42.97           H  
ATOM   2489  HZ2 LYS A 155      -1.019 -35.453 -32.233  1.00 42.97           H  
ATOM   2490  HZ3 LYS A 155      -0.778 -34.263 -33.319  1.00 42.97           H  
ATOM   2491  N   GLU A 156       4.347 -28.307 -31.245  1.00 42.28           N  
ATOM   2492  H   GLU A 156       3.691 -28.018 -31.956  1.00 42.28           H  
ATOM   2493  CA  GLU A 156       5.694 -27.734 -31.310  1.00 42.28           C  
ATOM   2494  HA  GLU A 156       6.425 -28.540 -31.364  1.00 42.28           H  
ATOM   2495  C   GLU A 156       5.964 -26.911 -30.045  1.00 42.28           C  
ATOM   2496  CB  GLU A 156       5.820 -26.845 -32.566  1.00 42.28           C  
ATOM   2497  HB2 GLU A 156       5.040 -27.094 -33.286  1.00 42.28           H  
ATOM   2498  HB3 GLU A 156       5.675 -25.800 -32.292  1.00 42.28           H  
ATOM   2499  O   GLU A 156       6.972 -27.113 -29.362  1.00 42.28           O  
ATOM   2500  CG  GLU A 156       7.181 -26.989 -33.259  1.00 42.28           C  
ATOM   2501  HG2 GLU A 156       7.975 -26.933 -32.514  1.00 42.28           H  
ATOM   2502  HG3 GLU A 156       7.310 -26.154 -33.948  1.00 42.28           H  
ATOM   2503  CD  GLU A 156       7.253 -28.307 -34.042  1.00 42.28           C  
ATOM   2504  OE1 GLU A 156       7.980 -29.226 -33.588  1.00 42.28           O  
ATOM   2505  OE2 GLU A 156       6.511 -28.432 -35.036  1.00 42.28           O  
ATOM   2506  N   LEU A 157       5.001 -26.062 -29.661  1.00 38.40           N  
ATOM   2507  H   LEU A 157       4.227 -25.904 -30.290  1.00 38.40           H  
ATOM   2508  CA  LEU A 157       5.007 -25.346 -28.391  1.00 38.40           C  
ATOM   2509  HA  LEU A 157       5.943 -24.792 -28.322  1.00 38.40           H  
ATOM   2510  C   LEU A 157       5.011 -26.313 -27.213  1.00 38.40           C  
ATOM   2511  CB  LEU A 157       3.845 -24.344 -28.289  1.00 38.40           C  
ATOM   2512  HB2 LEU A 157       2.932 -24.830 -28.633  1.00 38.40           H  
ATOM   2513  HB3 LEU A 157       3.696 -24.086 -27.240  1.00 38.40           H  
ATOM   2514  O   LEU A 157       5.847 -26.122 -26.358  1.00 38.40           O  
ATOM   2515  CG  LEU A 157       4.082 -23.040 -29.076  1.00 38.40           C  
ATOM   2516  HG  LEU A 157       4.410 -23.269 -30.090  1.00 38.40           H  
ATOM   2517  CD1 LEU A 157       2.780 -22.239 -29.151  1.00 38.40           C  
ATOM   2518 HD11 LEU A 157       2.944 -21.328 -29.726  1.00 38.40           H  
ATOM   2519 HD12 LEU A 157       2.027 -22.835 -29.666  1.00 38.40           H  
ATOM   2520 HD13 LEU A 157       2.432 -21.994 -28.148  1.00 38.40           H  
ATOM   2521  CD2 LEU A 157       5.132 -22.146 -28.405  1.00 38.40           C  
ATOM   2522 HD21 LEU A 157       5.226 -21.213 -28.960  1.00 38.40           H  
ATOM   2523 HD22 LEU A 157       6.102 -22.643 -28.409  1.00 38.40           H  
ATOM   2524 HD23 LEU A 157       4.843 -21.936 -27.375  1.00 38.40           H  
ATOM   2525  N   ARG A 158       4.216 -27.390 -27.165  1.00 34.96           N  
ATOM   2526  H   ARG A 158       3.491 -27.488 -27.862  1.00 34.96           H  
ATOM   2527  CA  ARG A 158       4.297 -28.361 -26.048  1.00 34.96           C  
ATOM   2528  HA  ARG A 158       4.248 -27.804 -25.112  1.00 34.96           H  
ATOM   2529  C   ARG A 158       5.606 -29.152 -25.980  1.00 34.96           C  
ATOM   2530  CB  ARG A 158       3.122 -29.333 -26.060  1.00 34.96           C  
ATOM   2531  HB2 ARG A 158       3.385 -30.212 -25.471  1.00 34.96           H  
ATOM   2532  HB3 ARG A 158       2.920 -29.653 -27.082  1.00 34.96           H  
ATOM   2533  O   ARG A 158       6.005 -29.552 -24.895  1.00 34.96           O  
ATOM   2534  CG  ARG A 158       1.876 -28.707 -25.431  1.00 34.96           C  
ATOM   2535  HG2 ARG A 158       1.558 -27.842 -26.015  1.00 34.96           H  
ATOM   2536  HG3 ARG A 158       2.088 -28.382 -24.413  1.00 34.96           H  
ATOM   2537  CD  ARG A 158       0.785 -29.775 -25.410  1.00 34.96           C  
ATOM   2538  HD2 ARG A 158       0.951 -30.427 -24.551  1.00 34.96           H  
ATOM   2539  HD3 ARG A 158       0.857 -30.365 -26.323  1.00 34.96           H  
ATOM   2540  NE  ARG A 158      -0.554 -29.175 -25.351  1.00 34.96           N  
ATOM   2541  HE  ARG A 158      -0.577 -28.168 -25.282  1.00 34.96           H  
ATOM   2542  NH1 ARG A 158      -1.730 -31.133 -25.544  1.00 34.96           N  
ATOM   2543 HH11 ARG A 158      -2.604 -31.625 -25.660  1.00 34.96           H  
ATOM   2544 HH12 ARG A 158      -0.862 -31.633 -25.415  1.00 34.96           H  
ATOM   2545  NH2 ARG A 158      -2.811 -29.179 -25.620  1.00 34.96           N  
ATOM   2546 HH21 ARG A 158      -2.793 -28.169 -25.624  1.00 34.96           H  
ATOM   2547 HH22 ARG A 158      -3.675 -29.678 -25.782  1.00 34.96           H  
ATOM   2548  CZ  ARG A 158      -1.689 -29.828 -25.501  1.00 34.96           C  
ATOM   2549  N   LYS A 159       6.279 -29.409 -27.107  1.00 32.52           N  
ATOM   2550  H   LYS A 159       5.854 -29.129 -27.979  1.00 32.52           H  
ATOM   2551  CA  LYS A 159       7.622 -30.022 -27.119  1.00 32.52           C  
ATOM   2552  HA  LYS A 159       7.648 -30.872 -26.437  1.00 32.52           H  
ATOM   2553  C   LYS A 159       8.692 -29.043 -26.626  1.00 32.52           C  
ATOM   2554  CB  LYS A 159       7.993 -30.481 -28.536  1.00 32.52           C  
ATOM   2555  HB2 LYS A 159       9.068 -30.657 -28.559  1.00 32.52           H  
ATOM   2556  HB3 LYS A 159       7.782 -29.667 -29.229  1.00 32.52           H  
ATOM   2557  O   LYS A 159       9.644 -29.451 -25.967  1.00 32.52           O  
ATOM   2558  CG  LYS A 159       7.306 -31.763 -29.035  1.00 32.52           C  
ATOM   2559  HG2 LYS A 159       6.223 -31.646 -29.022  1.00 32.52           H  
ATOM   2560  HG3 LYS A 159       7.590 -32.607 -28.406  1.00 32.52           H  
ATOM   2561  CD  LYS A 159       7.794 -31.990 -30.475  1.00 32.52           C  
ATOM   2562  HD2 LYS A 159       8.878 -32.101 -30.467  1.00 32.52           H  
ATOM   2563  HD3 LYS A 159       7.554 -31.100 -31.056  1.00 32.52           H  
ATOM   2564  CE  LYS A 159       7.180 -33.199 -31.179  1.00 32.52           C  
ATOM   2565  HE2 LYS A 159       6.095 -33.124 -31.106  1.00 32.52           H  
ATOM   2566  HE3 LYS A 159       7.505 -34.113 -30.682  1.00 32.52           H  
ATOM   2567  NZ  LYS A 159       7.594 -33.190 -32.608  1.00 32.52           N  
ATOM   2568  HZ1 LYS A 159       7.146 -33.917 -33.147  1.00 32.52           H  
ATOM   2569  HZ2 LYS A 159       7.366 -32.302 -33.032  1.00 32.52           H  
ATOM   2570  HZ3 LYS A 159       8.596 -33.282 -32.698  1.00 32.52           H  
ATOM   2571  N   THR A 160       8.566 -27.763 -26.981  1.00 27.88           N  
ATOM   2572  H   THR A 160       7.768 -27.513 -27.548  1.00 27.88           H  
ATOM   2573  CA  THR A 160       9.546 -26.707 -26.656  1.00 27.88           C  
ATOM   2574  HA  THR A 160      10.513 -27.186 -26.505  1.00 27.88           H  
ATOM   2575  C   THR A 160       9.249 -25.973 -25.341  1.00 27.88           C  
ATOM   2576  CB  THR A 160       9.732 -25.725 -27.819  1.00 27.88           C  
ATOM   2577  HB  THR A 160      10.389 -24.919 -27.490  1.00 27.88           H  
ATOM   2578  O   THR A 160      10.177 -25.452 -24.707  1.00 27.88           O  
ATOM   2579  CG2 THR A 160      10.371 -26.390 -29.038  1.00 27.88           C  
ATOM   2580 HG21 THR A 160       9.741 -27.198 -29.409  1.00 27.88           H  
ATOM   2581 HG22 THR A 160      11.350 -26.791 -28.773  1.00 27.88           H  
ATOM   2582 HG23 THR A 160      10.495 -25.650 -29.829  1.00 27.88           H  
ATOM   2583  OG1 THR A 160       8.510 -25.166 -28.223  1.00 27.88           O  
ATOM   2584  HG1 THR A 160       8.018 -25.839 -28.700  1.00 27.88           H  
ATOM   2585  N   GLU A 161       8.016 -26.081 -24.841  1.00 27.41           N  
ATOM   2586  H   GLU A 161       7.300 -26.369 -25.493  1.00 27.41           H  
ATOM   2587  CA  GLU A 161       7.623 -26.228 -23.435  1.00 27.41           C  
ATOM   2588  HA  GLU A 161       8.051 -25.411 -22.854  1.00 27.41           H  
ATOM   2589  C   GLU A 161       8.227 -27.536 -22.906  1.00 27.41           C  
ATOM   2590  CB  GLU A 161       6.088 -26.211 -23.219  1.00 27.41           C  
ATOM   2591  HB2 GLU A 161       5.886 -26.495 -22.186  1.00 27.41           H  
ATOM   2592  HB3 GLU A 161       5.649 -26.974 -23.862  1.00 27.41           H  
ATOM   2593  O   GLU A 161       7.564 -28.436 -22.393  1.00 27.41           O  
ATOM   2594  CG  GLU A 161       5.383 -24.861 -23.445  1.00 27.41           C  
ATOM   2595  HG2 GLU A 161       5.789 -24.149 -22.726  1.00 27.41           H  
ATOM   2596  HG3 GLU A 161       5.622 -24.480 -24.437  1.00 27.41           H  
ATOM   2597  CD  GLU A 161       3.844 -24.923 -23.284  1.00 27.41           C  
ATOM   2598  OE1 GLU A 161       3.254 -23.840 -23.048  1.00 27.41           O  
ATOM   2599  OE2 GLU A 161       3.241 -26.017 -23.408  1.00 27.41           O  
ATOM   2600  N   VAL A 162       9.562 -27.564 -22.895  1.00 23.69           N  
ATOM   2601  H   VAL A 162      10.014 -26.829 -23.420  1.00 23.69           H  
ATOM   2602  CA  VAL A 162      10.254 -28.035 -21.706  1.00 23.69           C  
ATOM   2603  HA  VAL A 162      10.231 -29.124 -21.669  1.00 23.69           H  
ATOM   2604  C   VAL A 162       9.467 -27.447 -20.542  1.00 23.69           C  
ATOM   2605  CB  VAL A 162      11.710 -27.525 -21.676  1.00 23.69           C  
ATOM   2606  HB  VAL A 162      11.711 -26.436 -21.730  1.00 23.69           H  
ATOM   2607  O   VAL A 162       9.383 -26.219 -20.430  1.00 23.69           O  
ATOM   2608  CG1 VAL A 162      12.452 -27.937 -20.399  1.00 23.69           C  
ATOM   2609 HG11 VAL A 162      13.480 -27.577 -20.429  1.00 23.69           H  
ATOM   2610 HG12 VAL A 162      11.968 -27.510 -19.520  1.00 23.69           H  
ATOM   2611 HG13 VAL A 162      12.457 -29.023 -20.304  1.00 23.69           H  
ATOM   2612  CG2 VAL A 162      12.510 -28.057 -22.873  1.00 23.69           C  
ATOM   2613 HG21 VAL A 162      12.056 -27.735 -23.810  1.00 23.69           H  
ATOM   2614 HG22 VAL A 162      12.510 -29.147 -22.856  1.00 23.69           H  
ATOM   2615 HG23 VAL A 162      13.541 -27.707 -22.828  1.00 23.69           H  
ATOM   2616  N   HIS A 163       8.872 -28.314 -19.720  1.00 22.49           N  
ATOM   2617  H   HIS A 163       8.823 -29.283 -20.002  1.00 22.49           H  
ATOM   2618  CA  HIS A 163       8.401 -27.960 -18.390  1.00 22.49           C  
ATOM   2619  HA  HIS A 163       7.706 -27.124 -18.461  1.00 22.49           H  
ATOM   2620  C   HIS A 163       9.628 -27.499 -17.606  1.00 22.49           C  
ATOM   2621  CB  HIS A 163       7.683 -29.145 -17.716  1.00 22.49           C  
ATOM   2622  HB2 HIS A 163       7.795 -29.056 -16.635  1.00 22.49           H  
ATOM   2623  HB3 HIS A 163       8.155 -30.083 -18.008  1.00 22.49           H  
ATOM   2624  O   HIS A 163      10.213 -28.226 -16.808  1.00 22.49           O  
ATOM   2625  CG  HIS A 163       6.200 -29.214 -17.981  1.00 22.49           C  
ATOM   2626  CD2 HIS A 163       5.543 -30.118 -18.773  1.00 22.49           C  
ATOM   2627  HD2 HIS A 163       6.004 -30.888 -19.373  1.00 22.49           H  
ATOM   2628  ND1 HIS A 163       5.237 -28.448 -17.361  1.00 22.49           N  
ATOM   2629  HD1 HIS A 163       5.406 -27.717 -16.685  1.00 22.49           H  
ATOM   2630  CE1 HIS A 163       4.033 -28.878 -17.772  1.00 22.49           C  
ATOM   2631  HE1 HIS A 163       3.085 -28.473 -17.452  1.00 22.49           H  
ATOM   2632  NE2 HIS A 163       4.167 -29.903 -18.625  1.00 22.49           N  
ATOM   2633  N   THR A 164      10.067 -26.272 -17.876  1.00 21.67           N  
ATOM   2634  H   THR A 164       9.637 -25.769 -18.639  1.00 21.67           H  
ATOM   2635  CA  THR A 164      10.976 -25.563 -17.012  1.00 21.67           C  
ATOM   2636  HA  THR A 164      11.839 -26.189 -16.787  1.00 21.67           H  
ATOM   2637  C   THR A 164      10.166 -25.362 -15.753  1.00 21.67           C  
ATOM   2638  CB  THR A 164      11.465 -24.236 -17.618  1.00 21.67           C  
ATOM   2639  HB  THR A 164      12.032 -23.704 -16.853  1.00 21.67           H  
ATOM   2640  O   THR A 164       9.299 -24.487 -15.710  1.00 21.67           O  
ATOM   2641  CG2 THR A 164      12.382 -24.450 -18.821  1.00 21.67           C  
ATOM   2642 HG21 THR A 164      12.760 -23.486 -19.161  1.00 21.67           H  
ATOM   2643 HG22 THR A 164      11.826 -24.920 -19.632  1.00 21.67           H  
ATOM   2644 HG23 THR A 164      13.220 -25.088 -18.540  1.00 21.67           H  
ATOM   2645  OG1 THR A 164      10.404 -23.419 -18.053  1.00 21.67           O  
ATOM   2646  HG1 THR A 164       9.711 -23.496 -17.393  1.00 21.67           H  
ATOM   2647  N   GLU A 165      10.432 -26.194 -14.748  1.00 22.80           N  
ATOM   2648  H   GLU A 165      10.985 -27.015 -14.948  1.00 22.80           H  
ATOM   2649  CA  GLU A 165       9.976 -26.020 -13.374  1.00 22.80           C  
ATOM   2650  HA  GLU A 165       8.903 -25.826 -13.387  1.00 22.80           H  
ATOM   2651  C   GLU A 165      10.648 -24.786 -12.749  1.00 22.80           C  
ATOM   2652  CB  GLU A 165      10.213 -27.281 -12.529  1.00 22.80           C  
ATOM   2653  HB2 GLU A 165      11.277 -27.517 -12.535  1.00 22.80           H  
ATOM   2654  HB3 GLU A 165       9.916 -27.048 -11.506  1.00 22.80           H  
ATOM   2655  O   GLU A 165      11.171 -24.812 -11.635  1.00 22.80           O  
ATOM   2656  CG  GLU A 165       9.413 -28.518 -12.962  1.00 22.80           C  
ATOM   2657  HG2 GLU A 165       9.818 -28.902 -13.898  1.00 22.80           H  
ATOM   2658  HG3 GLU A 165       8.378 -28.220 -13.129  1.00 22.80           H  
ATOM   2659  CD  GLU A 165       9.470 -29.608 -11.875  1.00 22.80           C  
ATOM   2660  OE1 GLU A 165       8.434 -30.282 -11.682  1.00 22.80           O  
ATOM   2661  OE2 GLU A 165      10.514 -29.706 -11.193  1.00 22.80           O  
ATOM   2662  N   ILE A 166      10.557 -23.643 -13.436  1.00 22.52           N  
ATOM   2663  H   ILE A 166      10.096 -23.701 -14.333  1.00 22.52           H  
ATOM   2664  CA  ILE A 166      10.509 -22.332 -12.803  1.00 22.52           C  
ATOM   2665  HA  ILE A 166      11.254 -22.331 -12.008  1.00 22.52           H  
ATOM   2666  C   ILE A 166       9.136 -22.263 -12.123  1.00 22.52           C  
ATOM   2667  CB  ILE A 166      10.839 -21.153 -13.760  1.00 22.52           C  
ATOM   2668  HB  ILE A 166       9.928 -20.592 -13.967  1.00 22.52           H  
ATOM   2669  O   ILE A 166       8.180 -21.611 -12.531  1.00 22.52           O  
ATOM   2670  CG1 ILE A 166      11.424 -21.585 -15.125  1.00 22.52           C  
ATOM   2671 HG12 ILE A 166      12.294 -22.222 -14.965  1.00 22.52           H  
ATOM   2672 HG13 ILE A 166      10.658 -22.159 -15.647  1.00 22.52           H  
ATOM   2673  CG2 ILE A 166      11.825 -20.226 -13.026  1.00 22.52           C  
ATOM   2674 HG21 ILE A 166      12.802 -20.701 -12.940  1.00 22.52           H  
ATOM   2675 HG22 ILE A 166      11.443 -20.007 -12.028  1.00 22.52           H  
ATOM   2676 HG23 ILE A 166      11.908 -19.277 -13.556  1.00 22.52           H  
ATOM   2677  CD1 ILE A 166      11.833 -20.434 -16.052  1.00 22.52           C  
ATOM   2678 HD11 ILE A 166      12.071 -20.833 -17.038  1.00 22.52           H  
ATOM   2679 HD12 ILE A 166      12.717 -19.932 -15.658  1.00 22.52           H  
ATOM   2680 HD13 ILE A 166      11.013 -19.722 -16.144  1.00 22.52           H  
ATOM   2681  N   ASN A 167       9.012 -23.096 -11.094  1.00 22.93           N  
ATOM   2682  H   ASN A 167       9.806 -23.688 -10.896  1.00 22.93           H  
ATOM   2683  CA  ASN A 167       8.000 -22.959 -10.085  1.00 22.93           C  
ATOM   2684  HA  ASN A 167       7.011 -23.006 -10.541  1.00 22.93           H  
ATOM   2685  C   ASN A 167       8.234 -21.558  -9.509  1.00 22.93           C  
ATOM   2686  CB  ASN A 167       8.192 -24.141  -9.113  1.00 22.93           C  
ATOM   2687  HB2 ASN A 167       8.029 -25.068  -9.664  1.00 22.93           H  
ATOM   2688  HB3 ASN A 167       9.218 -24.161  -8.743  1.00 22.93           H  
ATOM   2689  O   ASN A 167       9.324 -21.259  -9.025  1.00 22.93           O  
ATOM   2690  CG  ASN A 167       7.282 -24.152  -7.907  1.00 22.93           C  
ATOM   2691  ND2 ASN A 167       7.349 -25.203  -7.123  1.00 22.93           N  
ATOM   2692 HD21 ASN A 167       7.948 -25.974  -7.379  1.00 22.93           H  
ATOM   2693 HD22 ASN A 167       6.732 -25.217  -6.323  1.00 22.93           H  
ATOM   2694  OD1 ASN A 167       6.526 -23.235  -7.633  1.00 22.93           O  
ATOM   2695  N   THR A 168       7.244 -20.677  -9.568  1.00 23.49           N  
ATOM   2696  H   THR A 168       6.399 -20.916 -10.067  1.00 23.49           H  
ATOM   2697  CA  THR A 168       7.388 -19.307  -9.041  1.00 23.49           C  
ATOM   2698  HA  THR A 168       8.259 -18.840  -9.502  1.00 23.49           H  
ATOM   2699  C   THR A 168       7.608 -19.305  -7.524  1.00 23.49           C  
ATOM   2700  CB  THR A 168       6.149 -18.479  -9.386  1.00 23.49           C  
ATOM   2701  HB  THR A 168       6.231 -17.495  -8.924  1.00 23.49           H  
ATOM   2702  O   THR A 168       8.184 -18.375  -6.961  1.00 23.49           O  
ATOM   2703  CG2 THR A 168       5.959 -18.299 -10.889  1.00 23.49           C  
ATOM   2704 HG21 THR A 168       5.808 -19.259 -11.383  1.00 23.49           H  
ATOM   2705 HG22 THR A 168       5.110 -17.645 -11.087  1.00 23.49           H  
ATOM   2706 HG23 THR A 168       6.857 -17.844 -11.305  1.00 23.49           H  
ATOM   2707  OG1 THR A 168       4.983 -19.123  -8.920  1.00 23.49           O  
ATOM   2708  HG1 THR A 168       4.280 -18.899  -9.534  1.00 23.49           H  
ATOM   2709  N   ASN A 169       7.188 -20.396  -6.876  1.00 25.00           N  
ATOM   2710  H   ASN A 169       6.728 -21.097  -7.439  1.00 25.00           H  
ATOM   2711  CA  ASN A 169       7.447 -20.762  -5.490  1.00 25.00           C  
ATOM   2712  HA  ASN A 169       7.622 -19.847  -4.924  1.00 25.00           H  
ATOM   2713  C   ASN A 169       8.723 -21.608  -5.317  1.00 25.00           C  
ATOM   2714  CB  ASN A 169       6.198 -21.492  -4.953  1.00 25.00           C  
ATOM   2715  HB2 ASN A 169       6.481 -22.470  -4.562  1.00 25.00           H  
ATOM   2716  HB3 ASN A 169       5.491 -21.673  -5.763  1.00 25.00           H  
ATOM   2717  O   ASN A 169       8.981 -22.098  -4.214  1.00 25.00           O  
ATOM   2718  CG  ASN A 169       5.451 -20.759  -3.858  1.00 25.00           C  
ATOM   2719  ND2 ASN A 169       4.357 -21.330  -3.413  1.00 25.00           N  
ATOM   2720 HD21 ASN A 169       3.867 -20.838  -2.680  1.00 25.00           H  
ATOM   2721 HD22 ASN A 169       4.045 -22.203  -3.813  1.00 25.00           H  
ATOM   2722  OD1 ASN A 169       5.797 -19.690  -3.382  1.00 25.00           O  
ATOM   2723  N   THR A 170       9.550 -21.777  -6.360  1.00 25.00           N  
ATOM   2724  H   THR A 170       9.308 -21.345  -7.240  1.00 25.00           H  
ATOM   2725  CA  THR A 170      10.955 -22.130  -6.143  1.00 25.00           C  
ATOM   2726  HA  THR A 170      10.997 -23.138  -5.731  1.00 25.00           H  
ATOM   2727  C   THR A 170      11.511 -21.164  -5.105  1.00 25.00           C  
ATOM   2728  CB  THR A 170      11.897 -22.070  -7.378  1.00 25.00           C  
ATOM   2729  HB  THR A 170      12.911 -22.134  -6.985  1.00 25.00           H  
ATOM   2730  O   THR A 170      11.180 -19.971  -5.053  1.00 25.00           O  
ATOM   2731  CG2 THR A 170      11.794 -23.224  -8.371  1.00 25.00           C  
ATOM   2732 HG21 THR A 170      11.569 -24.156  -7.852  1.00 25.00           H  
ATOM   2733 HG22 THR A 170      11.040 -23.026  -9.133  1.00 25.00           H  
ATOM   2734 HG23 THR A 170      12.750 -23.334  -8.883  1.00 25.00           H  
ATOM   2735  OG1 THR A 170      11.805 -20.852  -8.076  1.00 25.00           O  
ATOM   2736  HG1 THR A 170      10.986 -20.876  -8.577  1.00 25.00           H  
ATOM   2737  N   ARG A 171      12.473 -21.652  -4.322  1.00 24.94           N  
ATOM   2738  H   ARG A 171      12.673 -22.640  -4.392  1.00 24.94           H  
ATOM   2739  CA  ARG A 171      13.566 -20.764  -3.951  1.00 24.94           C  
ATOM   2740  HA  ARG A 171      13.184 -19.882  -3.437  1.00 24.94           H  
ATOM   2741  C   ARG A 171      14.183 -20.336  -5.271  1.00 24.94           C  
ATOM   2742  CB  ARG A 171      14.593 -21.484  -3.071  1.00 24.94           C  
ATOM   2743  HB2 ARG A 171      15.455 -20.830  -2.935  1.00 24.94           H  
ATOM   2744  HB3 ARG A 171      14.927 -22.393  -3.571  1.00 24.94           H  
ATOM   2745  O   ARG A 171      15.019 -21.050  -5.809  1.00 24.94           O  
ATOM   2746  CG  ARG A 171      14.029 -21.847  -1.697  1.00 24.94           C  
ATOM   2747  HG2 ARG A 171      13.747 -20.938  -1.165  1.00 24.94           H  
ATOM   2748  HG3 ARG A 171      13.158 -22.492  -1.808  1.00 24.94           H  
ATOM   2749  CD  ARG A 171      15.114 -22.588  -0.915  1.00 24.94           C  
ATOM   2750  HD2 ARG A 171      15.970 -21.925  -0.790  1.00 24.94           H  
ATOM   2751  HD3 ARG A 171      15.428 -23.459  -1.490  1.00 24.94           H  
ATOM   2752  NE  ARG A 171      14.639 -23.027   0.409  1.00 24.94           N  
ATOM   2753  HE  ARG A 171      13.684 -22.813   0.658  1.00 24.94           H  
ATOM   2754  NH1 ARG A 171      16.584 -24.068   1.069  1.00 24.94           N  
ATOM   2755 HH11 ARG A 171      17.030 -23.837   0.193  1.00 24.94           H  
ATOM   2756 HH12 ARG A 171      17.116 -24.574   1.763  1.00 24.94           H  
ATOM   2757  NH2 ARG A 171      14.831 -24.045   2.438  1.00 24.94           N  
ATOM   2758 HH21 ARG A 171      15.391 -24.567   3.097  1.00 24.94           H  
ATOM   2759 HH22 ARG A 171      13.870 -23.829   2.663  1.00 24.94           H  
ATOM   2760  CZ  ARG A 171      15.351 -23.708   1.293  1.00 24.94           C  
ATOM   2761  N   HIS A 172      13.723 -19.205  -5.796  1.00 30.18           N  
ATOM   2762  H   HIS A 172      12.831 -18.869  -5.462  1.00 30.18           H  
ATOM   2763  CA  HIS A 172      14.382 -18.498  -6.870  1.00 30.18           C  
ATOM   2764  HA  HIS A 172      14.418 -19.141  -7.750  1.00 30.18           H  
ATOM   2765  C   HIS A 172      15.776 -18.240  -6.317  1.00 30.18           C  
ATOM   2766  CB  HIS A 172      13.585 -17.213  -7.171  1.00 30.18           C  
ATOM   2767  HB2 HIS A 172      12.532 -17.426  -6.986  1.00 30.18           H  
ATOM   2768  HB3 HIS A 172      13.863 -16.410  -6.488  1.00 30.18           H  
ATOM   2769  O   HIS A 172      15.935 -17.330  -5.488  1.00 30.18           O  
ATOM   2770  CG  HIS A 172      13.644 -16.696  -8.583  1.00 30.18           C  
ATOM   2771  CD2 HIS A 172      12.725 -15.836  -9.120  1.00 30.18           C  
ATOM   2772  HD2 HIS A 172      11.886 -15.396  -8.602  1.00 30.18           H  
ATOM   2773  ND1 HIS A 172      14.473 -17.098  -9.609  1.00 30.18           N  
ATOM   2774  HD1 HIS A 172      15.189 -17.809  -9.569  1.00 30.18           H  
ATOM   2775  CE1 HIS A 172      14.046 -16.504 -10.736  1.00 30.18           C  
ATOM   2776  HE1 HIS A 172      14.466 -16.666 -11.717  1.00 30.18           H  
ATOM   2777  NE2 HIS A 172      13.013 -15.689 -10.475  1.00 30.18           N  
ATOM   2778  N   GLN A 173      16.725 -19.119  -6.661  1.00 27.76           N  
ATOM   2779  H   GLN A 173      16.462 -19.935  -7.196  1.00 27.76           H  
ATOM   2780  CA  GLN A 173      18.105 -19.013  -6.231  1.00 27.76           C  
ATOM   2781  HA  GLN A 173      18.160 -19.055  -5.143  1.00 27.76           H  
ATOM   2782  C   GLN A 173      18.525 -17.616  -6.682  1.00 27.76           C  
ATOM   2783  CB  GLN A 173      18.978 -20.155  -6.813  1.00 27.76           C  
ATOM   2784  HB2 GLN A 173      19.995 -19.785  -6.942  1.00 27.76           H  
ATOM   2785  HB3 GLN A 173      18.600 -20.434  -7.797  1.00 27.76           H  
ATOM   2786  O   GLN A 173      18.692 -17.351  -7.871  1.00 27.76           O  
ATOM   2787  CG  GLN A 173      19.053 -21.402  -5.900  1.00 27.76           C  
ATOM   2788  HG2 GLN A 173      18.043 -21.740  -5.667  1.00 27.76           H  
ATOM   2789  HG3 GLN A 173      19.543 -21.123  -4.967  1.00 27.76           H  
ATOM   2790  CD  GLN A 173      19.811 -22.579  -6.531  1.00 27.76           C  
ATOM   2791  NE2 GLN A 173      20.536 -23.376  -5.774  1.00 27.76           N  
ATOM   2792 HE21 GLN A 173      21.022 -24.112  -6.266  1.00 27.76           H  
ATOM   2793 HE22 GLN A 173      20.675 -23.212  -4.787  1.00 27.76           H  
ATOM   2794  OE1 GLN A 173      19.750 -22.811  -7.723  1.00 27.76           O  
ATOM   2795  N   THR A 174      18.616 -16.701  -5.705  1.00 35.30           N  
ATOM   2796  H   THR A 174      18.346 -17.025  -4.788  1.00 35.30           H  
ATOM   2797  CA  THR A 174      19.722 -15.743  -5.663  1.00 35.30           C  
ATOM   2798  HA  THR A 174      19.575 -14.901  -6.340  1.00 35.30           H  
ATOM   2799  C   THR A 174      20.916 -16.559  -6.089  1.00 35.30           C  
ATOM   2800  CB  THR A 174      19.988 -15.265  -4.225  1.00 35.30           C  
ATOM   2801  HB  THR A 174      21.024 -14.937  -4.132  1.00 35.30           H  
ATOM   2802  O   THR A 174      21.170 -17.575  -5.432  1.00 35.30           O  
ATOM   2803  CG2 THR A 174      19.079 -14.112  -3.823  1.00 35.30           C  
ATOM   2804 HG21 THR A 174      19.471 -13.667  -2.908  1.00 35.30           H  
ATOM   2805 HG22 THR A 174      19.085 -13.348  -4.600  1.00 35.30           H  
ATOM   2806 HG23 THR A 174      18.073 -14.483  -3.625  1.00 35.30           H  
ATOM   2807  OG1 THR A 174      19.721 -16.310  -3.308  1.00 35.30           O  
ATOM   2808  HG1 THR A 174      20.459 -16.918  -3.389  1.00 35.30           H  
ATOM   2809  N   LEU A 175      21.450 -16.227  -7.267  1.00 36.85           N  
ATOM   2810  H   LEU A 175      21.188 -15.348  -7.691  1.00 36.85           H  
ATOM   2811  CA  LEU A 175      22.207 -17.170  -8.084  1.00 36.85           C  
ATOM   2812  HA  LEU A 175      21.502 -17.916  -8.453  1.00 36.85           H  
ATOM   2813  C   LEU A 175      23.218 -17.862  -7.181  1.00 36.85           C  
ATOM   2814  CB  LEU A 175      22.829 -16.413  -9.271  1.00 36.85           C  
ATOM   2815  HB2 LEU A 175      22.280 -15.482  -9.413  1.00 36.85           H  
ATOM   2816  HB3 LEU A 175      23.871 -16.164  -9.070  1.00 36.85           H  
ATOM   2817  O   LEU A 175      23.946 -17.141  -6.500  1.00 36.85           O  
ATOM   2818  CG  LEU A 175      22.704 -17.222 -10.570  1.00 36.85           C  
ATOM   2819  HG  LEU A 175      21.714 -17.676 -10.615  1.00 36.85           H  
ATOM   2820  CD1 LEU A 175      22.840 -16.329 -11.793  1.00 36.85           C  
ATOM   2821 HD11 LEU A 175      22.188 -15.458 -11.721  1.00 36.85           H  
ATOM   2822 HD12 LEU A 175      23.881 -16.028 -11.910  1.00 36.85           H  
ATOM   2823 HD13 LEU A 175      22.564 -16.890 -12.686  1.00 36.85           H  
ATOM   2824  CD2 LEU A 175      23.760 -18.318 -10.669  1.00 36.85           C  
ATOM   2825 HD21 LEU A 175      23.656 -18.851 -11.614  1.00 36.85           H  
ATOM   2826 HD22 LEU A 175      24.760 -17.890 -10.614  1.00 36.85           H  
ATOM   2827 HD23 LEU A 175      23.644 -19.036  -9.856  1.00 36.85           H  
ATOM   2828  N   GLY A 176      23.065 -19.195  -7.060  1.00 40.46           N  
ATOM   2829  H   GLY A 176      22.485 -19.667  -7.739  1.00 40.46           H  
ATOM   2830  CA  GLY A 176      23.433 -19.964  -5.864  1.00 40.46           C  
ATOM   2831  HA2 GLY A 176      22.647 -19.877  -5.113  1.00 40.46           H  
ATOM   2832  HA3 GLY A 176      23.570 -21.014  -6.122  1.00 40.46           H  
ATOM   2833  C   GLY A 176      24.737 -19.439  -5.307  1.00 40.46           C  
ATOM   2834  O   GLY A 176      25.713 -19.456  -6.052  1.00 40.46           O  
ATOM   2835  N   GLY A 177      24.670 -18.841  -4.108  1.00 52.34           N  
ATOM   2836  H   GLY A 177      23.813 -18.912  -3.577  1.00 52.34           H  
ATOM   2837  CA  GLY A 177      25.639 -17.829  -3.690  1.00 52.34           C  
ATOM   2838  HA2 GLY A 177      25.449 -16.904  -4.233  1.00 52.34           H  
ATOM   2839  HA3 GLY A 177      25.550 -17.633  -2.621  1.00 52.34           H  
ATOM   2840  C   GLY A 177      27.050 -18.303  -3.986  1.00 52.34           C  
ATOM   2841  O   GLY A 177      27.379 -19.436  -3.641  1.00 52.34           O  
ATOM   2842  N   ILE A 178      27.823 -17.482  -4.701  1.00 66.02           N  
ATOM   2843  H   ILE A 178      27.480 -16.562  -4.938  1.00 66.02           H  
ATOM   2844  CA  ILE A 178      29.130 -17.901  -5.209  1.00 66.02           C  
ATOM   2845  HA  ILE A 178      28.996 -18.791  -5.823  1.00 66.02           H  
ATOM   2846  C   ILE A 178      29.970 -18.281  -3.996  1.00 66.02           C  
ATOM   2847  CB  ILE A 178      29.784 -16.809  -6.083  1.00 66.02           C  
ATOM   2848  HB  ILE A 178      29.833 -15.881  -5.512  1.00 66.02           H  
ATOM   2849  O   ILE A 178      30.270 -17.429  -3.159  1.00 66.02           O  
ATOM   2850  CG1 ILE A 178      28.925 -16.570  -7.344  1.00 66.02           C  
ATOM   2851 HG12 ILE A 178      28.942 -17.467  -7.963  1.00 66.02           H  
ATOM   2852 HG13 ILE A 178      27.890 -16.386  -7.055  1.00 66.02           H  
ATOM   2853  CG2 ILE A 178      31.210 -17.231  -6.477  1.00 66.02           C  
ATOM   2854 HG21 ILE A 178      31.692 -16.463  -7.082  1.00 66.02           H  
ATOM   2855 HG22 ILE A 178      31.832 -17.364  -5.592  1.00 66.02           H  
ATOM   2856 HG23 ILE A 178      31.200 -18.163  -7.042  1.00 66.02           H  
ATOM   2857  CD1 ILE A 178      29.377 -15.380  -8.192  1.00 66.02           C  
ATOM   2858 HD11 ILE A 178      30.374 -15.546  -8.599  1.00 66.02           H  
ATOM   2859 HD12 ILE A 178      28.685 -15.279  -9.028  1.00 66.02           H  
ATOM   2860 HD13 ILE A 178      29.368 -14.469  -7.593  1.00 66.02           H  
ATOM   2861  N   ASN A 179      30.259 -19.576  -3.862  1.00 77.77           N  
ATOM   2862  H   ASN A 179      29.932 -20.234  -4.555  1.00 77.77           H  
ATOM   2863  CA  ASN A 179      30.956 -20.085  -2.696  1.00 77.77           C  
ATOM   2864  HA  ASN A 179      30.700 -19.438  -1.857  1.00 77.77           H  
ATOM   2865  C   ASN A 179      32.458 -19.924  -2.918  1.00 77.77           C  
ATOM   2866  CB  ASN A 179      30.498 -21.513  -2.328  1.00 77.77           C  
ATOM   2867  HB2 ASN A 179      29.418 -21.596  -2.448  1.00 77.77           H  
ATOM   2868  HB3 ASN A 179      30.988 -22.247  -2.968  1.00 77.77           H  
ATOM   2869  O   ASN A 179      33.155 -20.880  -3.249  1.00 77.77           O  
ATOM   2870  CG  ASN A 179      30.815 -21.795  -0.864  1.00 77.77           C  
ATOM   2871  ND2 ASN A 179      31.155 -22.999  -0.477  1.00 77.77           N  
ATOM   2872 HD21 ASN A 179      31.399 -23.712  -1.148  1.00 77.77           H  
ATOM   2873 HD22 ASN A 179      31.477 -23.039   0.480  1.00 77.77           H  
ATOM   2874  OD1 ASN A 179      30.719 -20.917  -0.031  1.00 77.77           O  
ATOM   2875  N   CYS A 180      32.916 -18.679  -2.804  1.00 85.55           N  
ATOM   2876  H   CYS A 180      32.250 -17.944  -2.614  1.00 85.55           H  
ATOM   2877  CA  CYS A 180      34.330 -18.354  -2.710  1.00 85.55           C  
ATOM   2878  HA  CYS A 180      34.857 -18.746  -3.579  1.00 85.55           H  
ATOM   2879  C   CYS A 180      34.869 -18.981  -1.416  1.00 85.55           C  
ATOM   2880  CB  CYS A 180      34.486 -16.828  -2.670  1.00 85.55           C  
ATOM   2881  HB2 CYS A 180      33.848 -16.415  -1.888  1.00 85.55           H  
ATOM   2882  HB3 CYS A 180      35.525 -16.592  -2.442  1.00 85.55           H  
ATOM   2883  O   CYS A 180      34.416 -18.566  -0.345  1.00 85.55           O  
ATOM   2884  SG  CYS A 180      34.069 -16.103  -4.276  1.00 85.55           S  
ATOM   2885  HG  CYS A 180      35.046 -16.738  -4.929  1.00 85.55           H  
ATOM   2886  N   PRO A 181      35.793 -19.958  -1.477  1.00 90.54           N  
ATOM   2887  CA  PRO A 181      36.310 -20.597  -0.275  1.00 90.54           C  
ATOM   2888  HA  PRO A 181      35.486 -21.036   0.287  1.00 90.54           H  
ATOM   2889  C   PRO A 181      37.021 -19.579   0.621  1.00 90.54           C  
ATOM   2890  CB  PRO A 181      37.241 -21.713  -0.764  1.00 90.54           C  
ATOM   2891  HB2 PRO A 181      38.101 -21.853  -0.108  1.00 90.54           H  
ATOM   2892  HB3 PRO A 181      36.676 -22.642  -0.843  1.00 90.54           H  
ATOM   2893  O   PRO A 181      37.559 -18.572   0.151  1.00 90.54           O  
ATOM   2894  CG  PRO A 181      37.664 -21.261  -2.162  1.00 90.54           C  
ATOM   2895  HG2 PRO A 181      38.522 -20.592  -2.090  1.00 90.54           H  
ATOM   2896  HG3 PRO A 181      37.898 -22.107  -2.809  1.00 90.54           H  
ATOM   2897  CD  PRO A 181      36.449 -20.487  -2.666  1.00 90.54           C  
ATOM   2898  HD2 PRO A 181      36.778 -19.691  -3.333  1.00 90.54           H  
ATOM   2899  HD3 PRO A 181      35.770 -21.162  -3.187  1.00 90.54           H  
ATOM   2900  N   LEU A 182      37.062 -19.851   1.921  1.00 94.89           N  
ATOM   2901  H   LEU A 182      36.548 -20.647   2.270  1.00 94.89           H  
ATOM   2902  CA  LEU A 182      37.914 -19.112   2.847  1.00 94.89           C  
ATOM   2903  HA  LEU A 182      37.879 -18.054   2.587  1.00 94.89           H  
ATOM   2904  C   LEU A 182      39.370 -19.566   2.687  1.00 94.89           C  
ATOM   2905  CB  LEU A 182      37.397 -19.308   4.286  1.00 94.89           C  
ATOM   2906  HB2 LEU A 182      37.368 -20.378   4.492  1.00 94.89           H  
ATOM   2907  HB3 LEU A 182      38.094 -18.849   4.986  1.00 94.89           H  
ATOM   2908  O   LEU A 182      39.644 -20.760   2.579  1.00 94.89           O  
ATOM   2909  CG  LEU A 182      35.992 -18.721   4.525  1.00 94.89           C  
ATOM   2910  HG  LEU A 182      35.312 -19.070   3.748  1.00 94.89           H  
ATOM   2911  CD1 LEU A 182      35.455 -19.155   5.890  1.00 94.89           C  
ATOM   2912 HD11 LEU A 182      36.125 -18.842   6.690  1.00 94.89           H  
ATOM   2913 HD12 LEU A 182      35.361 -20.241   5.899  1.00 94.89           H  
ATOM   2914 HD13 LEU A 182      34.460 -18.736   6.040  1.00 94.89           H  
ATOM   2915  CD2 LEU A 182      36.002 -17.190   4.505  1.00 94.89           C  
ATOM   2916 HD21 LEU A 182      36.166 -16.796   5.508  1.00 94.89           H  
ATOM   2917 HD22 LEU A 182      35.044 -16.843   4.118  1.00 94.89           H  
ATOM   2918 HD23 LEU A 182      36.796 -16.810   3.862  1.00 94.89           H  
ATOM   2919  N   SER A 183      40.323 -18.632   2.693  1.00 95.13           N  
ATOM   2920  H   SER A 183      40.065 -17.655   2.686  1.00 95.13           H  
ATOM   2921  CA  SER A 183      41.738 -19.002   2.826  1.00 95.13           C  
ATOM   2922  HA  SER A 183      41.933 -19.832   2.147  1.00 95.13           H  
ATOM   2923  C   SER A 183      42.046 -19.524   4.233  1.00 95.13           C  
ATOM   2924  CB  SER A 183      42.658 -17.859   2.388  1.00 95.13           C  
ATOM   2925  HB2 SER A 183      42.415 -17.604   1.356  1.00 95.13           H  
ATOM   2926  HB3 SER A 183      43.693 -18.200   2.415  1.00 95.13           H  
ATOM   2927  O   SER A 183      41.367 -19.167   5.197  1.00 95.13           O  
ATOM   2928  OG  SER A 183      42.532 -16.694   3.180  1.00 95.13           O  
ATOM   2929  HG  SER A 183      42.892 -15.999   2.625  1.00 95.13           H  
ATOM   2930  N   GLU A 184      43.079 -20.358   4.389  1.00 94.13           N  
ATOM   2931  H   GLU A 184      43.577 -20.688   3.574  1.00 94.13           H  
ATOM   2932  CA  GLU A 184      43.421 -20.964   5.690  1.00 94.13           C  
ATOM   2933  HA  GLU A 184      42.596 -21.596   6.022  1.00 94.13           H  
ATOM   2934  C   GLU A 184      43.660 -19.909   6.780  1.00 94.13           C  
ATOM   2935  CB  GLU A 184      44.677 -21.833   5.560  1.00 94.13           C  
ATOM   2936  HB2 GLU A 184      45.492 -21.219   5.177  1.00 94.13           H  
ATOM   2937  HB3 GLU A 184      44.946 -22.188   6.555  1.00 94.13           H  
ATOM   2938  O   GLU A 184      43.159 -20.037   7.897  1.00 94.13           O  
ATOM   2939  CG  GLU A 184      44.477 -23.052   4.648  1.00 94.13           C  
ATOM   2940  HG2 GLU A 184      43.589 -23.590   4.979  1.00 94.13           H  
ATOM   2941  HG3 GLU A 184      44.309 -22.710   3.627  1.00 94.13           H  
ATOM   2942  CD  GLU A 184      45.692 -23.992   4.677  1.00 94.13           C  
ATOM   2943  OE1 GLU A 184      45.482 -25.203   4.446  1.00 94.13           O  
ATOM   2944  OE2 GLU A 184      46.811 -23.494   4.938  1.00 94.13           O  
ATOM   2945  N   ALA A 185      44.336 -18.808   6.429  1.00 95.55           N  
ATOM   2946  H   ALA A 185      44.725 -18.774   5.497  1.00 95.55           H  
ATOM   2947  CA  ALA A 185      44.521 -17.650   7.303  1.00 95.55           C  
ATOM   2948  HA  ALA A 185      45.059 -17.966   8.197  1.00 95.55           H  
ATOM   2949  C   ALA A 185      43.184 -17.031   7.755  1.00 95.55           C  
ATOM   2950  CB  ALA A 185      45.372 -16.622   6.547  1.00 95.55           C  
ATOM   2951  HB1 ALA A 185      45.549 -15.755   7.185  1.00 95.55           H  
ATOM   2952  HB2 ALA A 185      44.857 -16.298   5.643  1.00 95.55           H  
ATOM   2953  HB3 ALA A 185      46.332 -17.062   6.278  1.00 95.55           H  
ATOM   2954  O   ALA A 185      43.058 -16.568   8.888  1.00 95.55           O  
ATOM   2955  N   THR A 186      42.167 -17.061   6.892  1.00 96.61           N  
ATOM   2956  H   THR A 186      42.307 -17.535   6.011  1.00 96.61           H  
ATOM   2957  CA  THR A 186      40.819 -16.567   7.189  1.00 96.61           C  
ATOM   2958  HA  THR A 186      40.908 -15.592   7.668  1.00 96.61           H  
ATOM   2959  C   THR A 186      40.085 -17.484   8.160  1.00 96.61           C  
ATOM   2960  CB  THR A 186      40.007 -16.397   5.899  1.00 96.61           C  
ATOM   2961  HB  THR A 186      39.783 -17.359   5.438  1.00 96.61           H  
ATOM   2962  O   THR A 186      39.527 -17.001   9.145  1.00 96.61           O  
ATOM   2963  CG2 THR A 186      38.707 -15.657   6.166  1.00 96.61           C  
ATOM   2964 HG21 THR A 186      38.038 -16.278   6.762  1.00 96.61           H  
ATOM   2965 HG22 THR A 186      38.940 -14.744   6.713  1.00 96.61           H  
ATOM   2966 HG23 THR A 186      38.229 -15.407   5.219  1.00 96.61           H  
ATOM   2967  OG1 THR A 186      40.742 -15.603   5.005  1.00 96.61           O  
ATOM   2968  HG1 THR A 186      41.208 -16.189   4.403  1.00 96.61           H  
ATOM   2969  N   VAL A 187      40.137 -18.801   7.940  1.00 96.51           N  
ATOM   2970  H   VAL A 187      40.626 -19.129   7.119  1.00 96.51           H  
ATOM   2971  CA  VAL A 187      39.568 -19.795   8.866  1.00 96.51           C  
ATOM   2972  HA  VAL A 187      38.510 -19.575   9.009  1.00 96.51           H  
ATOM   2973  C   VAL A 187      40.243 -19.698  10.237  1.00 96.51           C  
ATOM   2974  CB  VAL A 187      39.688 -21.221   8.288  1.00 96.51           C  
ATOM   2975  HB  VAL A 187      40.738 -21.449   8.102  1.00 96.51           H  
ATOM   2976  O   VAL A 187      39.557 -19.636  11.259  1.00 96.51           O  
ATOM   2977  CG1 VAL A 187      39.128 -22.269   9.258  1.00 96.51           C  
ATOM   2978 HG11 VAL A 187      39.148 -23.253   8.788  1.00 96.51           H  
ATOM   2979 HG12 VAL A 187      38.101 -22.015   9.519  1.00 96.51           H  
ATOM   2980 HG13 VAL A 187      39.737 -22.312  10.161  1.00 96.51           H  
ATOM   2981  CG2 VAL A 187      38.920 -21.345   6.967  1.00 96.51           C  
ATOM   2982 HG21 VAL A 187      37.870 -21.087   7.111  1.00 96.51           H  
ATOM   2983 HG22 VAL A 187      38.987 -22.365   6.590  1.00 96.51           H  
ATOM   2984 HG23 VAL A 187      39.353 -20.687   6.214  1.00 96.51           H  
ATOM   2985  N   ALA A 188      41.576 -19.602  10.271  1.00 96.41           N  
ATOM   2986  H   ALA A 188      42.087 -19.678   9.404  1.00 96.41           H  
ATOM   2987  CA  ALA A 188      42.342 -19.423  11.502  1.00 96.41           C  
ATOM   2988  HA  ALA A 188      42.130 -20.260  12.167  1.00 96.41           H  
ATOM   2989  C   ALA A 188      41.955 -18.131  12.245  1.00 96.41           C  
ATOM   2990  CB  ALA A 188      43.835 -19.451  11.151  1.00 96.41           C  
ATOM   2991  HB1 ALA A 188      44.427 -19.363  12.062  1.00 96.41           H  
ATOM   2992  HB2 ALA A 188      44.081 -18.625  10.485  1.00 96.41           H  
ATOM   2993  HB3 ALA A 188      44.082 -20.391  10.658  1.00 96.41           H  
ATOM   2994  O   ALA A 188      41.731 -18.169  13.456  1.00 96.41           O  
ATOM   2995  N   ALA A 189      41.798 -17.011  11.530  1.00 97.09           N  
ATOM   2996  H   ALA A 189      42.034 -17.026  10.548  1.00 97.09           H  
ATOM   2997  CA  ALA A 189      41.378 -15.738  12.113  1.00 97.09           C  
ATOM   2998  HA  ALA A 189      42.058 -15.494  12.929  1.00 97.09           H  
ATOM   2999  C   ALA A 189      39.957 -15.795  12.707  1.00 97.09           C  
ATOM   3000  CB  ALA A 189      41.505 -14.645  11.047  1.00 97.09           C  
ATOM   3001  HB1 ALA A 189      41.238 -13.682  11.484  1.00 97.09           H  
ATOM   3002  HB2 ALA A 189      42.536 -14.595  10.696  1.00 97.09           H  
ATOM   3003  HB3 ALA A 189      40.847 -14.857  10.205  1.00 97.09           H  
ATOM   3004  O   ALA A 189      39.737 -15.269  13.798  1.00 97.09           O  
ATOM   3005  N   VAL A 190      39.006 -16.468  12.043  1.00 97.12           N  
ATOM   3006  H   VAL A 190      39.241 -16.861  11.143  1.00 97.12           H  
ATOM   3007  CA  VAL A 190      37.640 -16.677  12.569  1.00 97.12           C  
ATOM   3008  HA  VAL A 190      37.226 -15.716  12.876  1.00 97.12           H  
ATOM   3009  C   VAL A 190      37.657 -17.550  13.824  1.00 97.12           C  
ATOM   3010  CB  VAL A 190      36.703 -17.253  11.490  1.00 97.12           C  
ATOM   3011  HB  VAL A 190      37.150 -18.155  11.071  1.00 97.12           H  
ATOM   3012  O   VAL A 190      37.033 -17.192  14.822  1.00 97.12           O  
ATOM   3013  CG1 VAL A 190      35.317 -17.597  12.054  1.00 97.12           C  
ATOM   3014 HG11 VAL A 190      34.662 -17.937  11.252  1.00 97.12           H  
ATOM   3015 HG12 VAL A 190      34.879 -16.721  12.531  1.00 97.12           H  
ATOM   3016 HG13 VAL A 190      35.389 -18.401  12.787  1.00 97.12           H  
ATOM   3017  CG2 VAL A 190      36.475 -16.237  10.362  1.00 97.12           C  
ATOM   3018 HG21 VAL A 190      35.909 -16.706   9.557  1.00 97.12           H  
ATOM   3019 HG22 VAL A 190      37.426 -15.895   9.954  1.00 97.12           H  
ATOM   3020 HG23 VAL A 190      35.923 -15.376  10.739  1.00 97.12           H  
ATOM   3021  N   GLN A 191      38.421 -18.644  13.836  1.00 96.19           N  
ATOM   3022  H   GLN A 191      38.920 -18.903  12.997  1.00 96.19           H  
ATOM   3023  CA  GLN A 191      38.583 -19.455  15.048  1.00 96.19           C  
ATOM   3024  HA  GLN A 191      37.603 -19.782  15.394  1.00 96.19           H  
ATOM   3025  C   GLN A 191      39.241 -18.667  16.192  1.00 96.19           C  
ATOM   3026  CB  GLN A 191      39.442 -20.682  14.746  1.00 96.19           C  
ATOM   3027  HB2 GLN A 191      39.649 -21.181  15.692  1.00 96.19           H  
ATOM   3028  HB3 GLN A 191      40.386 -20.356  14.311  1.00 96.19           H  
ATOM   3029  O   GLN A 191      38.892 -18.853  17.354  1.00 96.19           O  
ATOM   3030  CG  GLN A 191      38.788 -21.714  13.819  1.00 96.19           C  
ATOM   3031  HG2 GLN A 191      38.506 -21.251  12.873  1.00 96.19           H  
ATOM   3032  HG3 GLN A 191      37.883 -22.101  14.288  1.00 96.19           H  
ATOM   3033  CD  GLN A 191      39.735 -22.877  13.540  1.00 96.19           C  
ATOM   3034  NE2 GLN A 191      39.354 -23.798  12.682  1.00 96.19           N  
ATOM   3035 HE21 GLN A 191      40.012 -24.539  12.487  1.00 96.19           H  
ATOM   3036 HE22 GLN A 191      38.480 -23.708  12.185  1.00 96.19           H  
ATOM   3037  OE1 GLN A 191      40.817 -22.994  14.108  1.00 96.19           O  
ATOM   3038  N   ASP A 192      40.183 -17.775  15.887  1.00 95.99           N  
ATOM   3039  H   ASP A 192      40.486 -17.706  14.926  1.00 95.99           H  
ATOM   3040  CA  ASP A 192      40.848 -16.930  16.880  1.00 95.99           C  
ATOM   3041  HA  ASP A 192      41.060 -17.538  17.760  1.00 95.99           H  
ATOM   3042  C   ASP A 192      39.965 -15.788  17.410  1.00 95.99           C  
ATOM   3043  CB  ASP A 192      42.187 -16.443  16.306  1.00 95.99           C  
ATOM   3044  HB2 ASP A 192      42.080 -16.204  15.248  1.00 95.99           H  
ATOM   3045  HB3 ASP A 192      42.468 -15.522  16.816  1.00 95.99           H  
ATOM   3046  O   ASP A 192      40.094 -15.418  18.579  1.00 95.99           O  
ATOM   3047  CG  ASP A 192      43.319 -17.461  16.508  1.00 95.99           C  
ATOM   3048  OD1 ASP A 192      43.121 -18.522  17.157  1.00 95.99           O  
ATOM   3049  OD2 ASP A 192      44.491 -17.125  16.249  1.00 95.99           O  
ATOM   3050  N   LEU A 193      39.014 -15.294  16.610  1.00 95.44           N  
ATOM   3051  H   LEU A 193      39.008 -15.599  15.647  1.00 95.44           H  
ATOM   3052  CA  LEU A 193      37.913 -14.441  17.067  1.00 95.44           C  
ATOM   3053  HA  LEU A 193      38.324 -13.589  17.608  1.00 95.44           H  
ATOM   3054  C   LEU A 193      36.998 -15.200  18.043  1.00 95.44           C  
ATOM   3055  CB  LEU A 193      37.153 -13.925  15.831  1.00 95.44           C  
ATOM   3056  HB2 LEU A 193      36.838 -14.782  15.237  1.00 95.44           H  
ATOM   3057  HB3 LEU A 193      37.839 -13.334  15.223  1.00 95.44           H  
ATOM   3058  O   LEU A 193      36.738 -14.700  19.133  1.00 95.44           O  
ATOM   3059  CG  LEU A 193      35.903 -13.083  16.140  1.00 95.44           C  
ATOM   3060  HG  LEU A 193      35.300 -13.576  16.903  1.00 95.44           H  
ATOM   3061  CD1 LEU A 193      36.271 -11.682  16.611  1.00 95.44           C  
ATOM   3062 HD11 LEU A 193      36.774 -11.773  17.573  1.00 95.44           H  
ATOM   3063 HD12 LEU A 193      35.367 -11.088  16.751  1.00 95.44           H  
ATOM   3064 HD13 LEU A 193      36.924 -11.189  15.891  1.00 95.44           H  
ATOM   3065  CD2 LEU A 193      35.039 -12.938  14.893  1.00 95.44           C  
ATOM   3066 HD21 LEU A 193      34.126 -12.400  15.145  1.00 95.44           H  
ATOM   3067 HD22 LEU A 193      34.771 -13.928  14.523  1.00 95.44           H  
ATOM   3068 HD23 LEU A 193      35.578 -12.386  14.124  1.00 95.44           H  
ATOM   3069  N   VAL A 194      36.581 -16.428  17.707  1.00 94.30           N  
ATOM   3070  H   VAL A 194      36.808 -16.771  16.784  1.00 94.30           H  
ATOM   3071  CA  VAL A 194      35.755 -17.279  18.591  1.00 94.30           C  
ATOM   3072  HA  VAL A 194      34.880 -16.705  18.899  1.00 94.30           H  
ATOM   3073  C   VAL A 194      36.498 -17.650  19.885  1.00 94.30           C  
ATOM   3074  CB  VAL A 194      35.255 -18.526  17.829  1.00 94.30           C  
ATOM   3075  HB  VAL A 194      36.108 -19.038  17.384  1.00 94.30           H  
ATOM   3076  O   VAL A 194      35.889 -17.728  20.947  1.00 94.30           O  
ATOM   3077  CG1 VAL A 194      34.507 -19.526  18.721  1.00 94.30           C  
ATOM   3078 HG11 VAL A 194      34.112 -20.339  18.113  1.00 94.30           H  
ATOM   3079 HG12 VAL A 194      33.681 -19.028  19.230  1.00 94.30           H  
ATOM   3080 HG13 VAL A 194      35.182 -19.952  19.464  1.00 94.30           H  
ATOM   3081  CG2 VAL A 194      34.286 -18.119  16.710  1.00 94.30           C  
ATOM   3082 HG21 VAL A 194      33.398 -17.649  17.134  1.00 94.30           H  
ATOM   3083 HG22 VAL A 194      34.761 -17.420  16.021  1.00 94.30           H  
ATOM   3084 HG23 VAL A 194      33.983 -19.000  16.144  1.00 94.30           H  
ATOM   3085  N   ARG A 195      37.830 -17.796  19.833  1.00 94.38           N  
ATOM   3086  H   ARG A 195      38.252 -17.789  18.916  1.00 94.38           H  
ATOM   3087  CA  ARG A 195      38.709 -17.950  21.012  1.00 94.38           C  
ATOM   3088  HA  ARG A 195      38.179 -18.555  21.748  1.00 94.38           H  
ATOM   3089  C   ARG A 195      39.008 -16.632  21.755  1.00 94.38           C  
ATOM   3090  CB  ARG A 195      39.999 -18.697  20.610  1.00 94.38           C  
ATOM   3091  HB2 ARG A 195      40.706 -18.657  21.439  1.00 94.38           H  
ATOM   3092  HB3 ARG A 195      40.455 -18.197  19.756  1.00 94.38           H  
ATOM   3093  O   ARG A 195      39.815 -16.638  22.682  1.00 94.38           O  
ATOM   3094  CG  ARG A 195      39.753 -20.180  20.284  1.00 94.38           C  
ATOM   3095  HG2 ARG A 195      39.285 -20.642  21.153  1.00 94.38           H  
ATOM   3096  HG3 ARG A 195      39.067 -20.282  19.443  1.00 94.38           H  
ATOM   3097  CD  ARG A 195      41.055 -20.946  19.985  1.00 94.38           C  
ATOM   3098  HD2 ARG A 195      41.795 -20.692  20.743  1.00 94.38           H  
ATOM   3099  HD3 ARG A 195      40.842 -22.010  20.086  1.00 94.38           H  
ATOM   3100  NE  ARG A 195      41.615 -20.666  18.641  1.00 94.38           N  
ATOM   3101  HE  ARG A 195      41.892 -19.719  18.425  1.00 94.38           H  
ATOM   3102  NH1 ARG A 195      41.447 -22.770  17.684  1.00 94.38           N  
ATOM   3103 HH11 ARG A 195      41.523 -23.323  16.842  1.00 94.38           H  
ATOM   3104 HH12 ARG A 195      40.991 -23.131  18.510  1.00 94.38           H  
ATOM   3105  NH2 ARG A 195      42.291 -21.082  16.522  1.00 94.38           N  
ATOM   3106 HH21 ARG A 195      42.290 -21.652  15.688  1.00 94.38           H  
ATOM   3107 HH22 ARG A 195      42.598 -20.120  16.485  1.00 94.38           H  
ATOM   3108  CZ  ARG A 195      41.779 -21.510  17.634  1.00 94.38           C  
ATOM   3109  N   GLY A 196      38.411 -15.503  21.364  1.00 92.59           N  
ATOM   3110  H   GLY A 196      37.753 -15.553  20.599  1.00 92.59           H  
ATOM   3111  CA  GLY A 196      38.532 -14.210  22.053  1.00 92.59           C  
ATOM   3112  HA2 GLY A 196      37.746 -13.555  21.677  1.00 92.59           H  
ATOM   3113  HA3 GLY A 196      38.365 -14.361  23.119  1.00 92.59           H  
ATOM   3114  C   GLY A 196      39.870 -13.470  21.881  1.00 92.59           C  
ATOM   3115  O   GLY A 196      40.114 -12.475  22.575  1.00 92.59           O  
ATOM   3116  N   LYS A 197      40.754 -13.905  20.967  1.00 94.23           N  
ATOM   3117  H   LYS A 197      40.484 -14.682  20.382  1.00 94.23           H  
ATOM   3118  CA  LYS A 197      42.009 -13.180  20.665  1.00 94.23           C  
ATOM   3119  HA  LYS A 197      42.526 -12.953  21.597  1.00 94.23           H  
ATOM   3120  C   LYS A 197      41.741 -11.846  19.966  1.00 94.23           C  
ATOM   3121  CB  LYS A 197      42.941 -14.001  19.765  1.00 94.23           C  
ATOM   3122  HB2 LYS A 197      43.786 -13.365  19.502  1.00 94.23           H  
ATOM   3123  HB3 LYS A 197      42.418 -14.243  18.840  1.00 94.23           H  
ATOM   3124  O   LYS A 197      42.460 -10.873  20.190  1.00 94.23           O  
ATOM   3125  CG  LYS A 197      43.496 -15.291  20.388  1.00 94.23           C  
ATOM   3126  HG2 LYS A 197      42.688 -16.012  20.514  1.00 94.23           H  
ATOM   3127  HG3 LYS A 197      43.955 -15.079  21.353  1.00 94.23           H  
ATOM   3128  CD  LYS A 197      44.552 -15.845  19.421  1.00 94.23           C  
ATOM   3129  HD2 LYS A 197      45.414 -15.179  19.401  1.00 94.23           H  
ATOM   3130  HD3 LYS A 197      44.115 -15.841  18.422  1.00 94.23           H  
ATOM   3131  CE  LYS A 197      45.018 -17.266  19.752  1.00 94.23           C  
ATOM   3132  HE2 LYS A 197      44.156 -17.846  20.083  1.00 94.23           H  
ATOM   3133  HE3 LYS A 197      45.740 -17.221  20.567  1.00 94.23           H  
ATOM   3134  NZ  LYS A 197      45.609 -17.910  18.552  1.00 94.23           N  
ATOM   3135  HZ1 LYS A 197      44.904 -18.011  17.836  1.00 94.23           H  
ATOM   3136  HZ2 LYS A 197      46.286 -17.317  18.095  1.00 94.23           H  
ATOM   3137  HZ3 LYS A 197      45.992 -18.827  18.732  1.00 94.23           H  
ATOM   3138  N   HIS A 198      40.699 -11.808  19.145  1.00 94.38           N  
ATOM   3139  H   HIS A 198      40.140 -12.647  19.075  1.00 94.38           H  
ATOM   3140  CA  HIS A 198      40.233 -10.637  18.409  1.00 94.38           C  
ATOM   3141  HA  HIS A 198      40.857  -9.775  18.644  1.00 94.38           H  
ATOM   3142  C   HIS A 198      38.801 -10.285  18.829  1.00 94.38           C  
ATOM   3143  CB  HIS A 198      40.358 -10.928  16.903  1.00 94.38           C  
ATOM   3144  HB2 HIS A 198      40.005 -10.070  16.331  1.00 94.38           H  
ATOM   3145  HB3 HIS A 198      39.722 -11.777  16.649  1.00 94.38           H  
ATOM   3146  O   HIS A 198      38.130 -11.067  19.498  1.00 94.38           O  
ATOM   3147  CG  HIS A 198      41.776 -11.234  16.482  1.00 94.38           C  
ATOM   3148  CD2 HIS A 198      42.213 -12.358  15.834  1.00 94.38           C  
ATOM   3149  HD2 HIS A 198      41.598 -13.180  15.499  1.00 94.38           H  
ATOM   3150  ND1 HIS A 198      42.887 -10.466  16.755  1.00 94.38           N  
ATOM   3151  HD1 HIS A 198      42.900  -9.616  17.299  1.00 94.38           H  
ATOM   3152  CE1 HIS A 198      43.965 -11.103  16.269  1.00 94.38           C  
ATOM   3153  HE1 HIS A 198      44.983 -10.750  16.338  1.00 94.38           H  
ATOM   3154  NE2 HIS A 198      43.603 -12.263  15.705  1.00 94.38           N  
ATOM   3155  N   ASP A 199      38.332  -9.112  18.420  1.00 95.22           N  
ATOM   3156  H   ASP A 199      38.975  -8.459  17.996  1.00 95.22           H  
ATOM   3157  CA  ASP A 199      36.905  -8.751  18.396  1.00 95.22           C  
ATOM   3158  HA  ASP A 199      36.307  -9.657  18.500  1.00 95.22           H  
ATOM   3159  C   ASP A 199      36.484  -8.133  17.055  1.00 95.22           C  
ATOM   3160  CB  ASP A 199      36.543  -7.854  19.582  1.00 95.22           C  
ATOM   3161  HB2 ASP A 199      36.525  -8.485  20.471  1.00 95.22           H  
ATOM   3162  HB3 ASP A 199      35.546  -7.435  19.447  1.00 95.22           H  
ATOM   3163  O   ASP A 199      35.293  -7.955  16.805  1.00 95.22           O  
ATOM   3164  CG  ASP A 199      37.531  -6.718  19.794  1.00 95.22           C  
ATOM   3165  OD1 ASP A 199      37.883  -6.046  18.799  1.00 95.22           O  
ATOM   3166  OD2 ASP A 199      37.987  -6.601  20.956  1.00 95.22           O  
ATOM   3167  N   TYR A 200      37.440  -7.887  16.156  1.00 97.65           N  
ATOM   3168  H   TYR A 200      38.406  -7.983  16.435  1.00 97.65           H  
ATOM   3169  CA  TYR A 200      37.193  -7.389  14.815  1.00 97.65           C  
ATOM   3170  HA  TYR A 200      36.133  -7.481  14.582  1.00 97.65           H  
ATOM   3171  C   TYR A 200      37.984  -8.172  13.766  1.00 97.65           C  
ATOM   3172  CB  TYR A 200      37.553  -5.908  14.774  1.00 97.65           C  
ATOM   3173  HB2 TYR A 200      38.585  -5.786  15.104  1.00 97.65           H  
ATOM   3174  HB3 TYR A 200      36.915  -5.373  15.477  1.00 97.65           H  
ATOM   3175  O   TYR A 200      39.216  -8.262  13.829  1.00 97.65           O  
ATOM   3176  CG  TYR A 200      37.396  -5.300  13.398  1.00 97.65           C  
ATOM   3177  CD1 TYR A 200      38.505  -5.220  12.533  1.00 97.65           C  
ATOM   3178  HD1 TYR A 200      39.464  -5.597  12.858  1.00 97.65           H  
ATOM   3179  CD2 TYR A 200      36.133  -4.853  12.973  1.00 97.65           C  
ATOM   3180  HD2 TYR A 200      35.285  -4.934  13.637  1.00 97.65           H  
ATOM   3181  CE1 TYR A 200      38.355  -4.664  11.249  1.00 97.65           C  
ATOM   3182  HE1 TYR A 200      39.199  -4.589  10.580  1.00 97.65           H  
ATOM   3183  CE2 TYR A 200      35.981  -4.285  11.697  1.00 97.65           C  
ATOM   3184  HE2 TYR A 200      35.013  -3.920  11.385  1.00 97.65           H  
ATOM   3185  OH  TYR A 200      36.949  -3.586   9.632  1.00 97.65           O  
ATOM   3186  HH  TYR A 200      36.136  -3.076   9.638  1.00 97.65           H  
ATOM   3187  CZ  TYR A 200      37.095  -4.187  10.840  1.00 97.65           C  
ATOM   3188  N   LEU A 201      37.266  -8.658  12.754  1.00 98.09           N  
ATOM   3189  H   LEU A 201      36.264  -8.538  12.796  1.00 98.09           H  
ATOM   3190  CA  LEU A 201      37.821  -9.181  11.510  1.00 98.09           C  
ATOM   3191  HA  LEU A 201      38.905  -9.067  11.526  1.00 98.09           H  
ATOM   3192  C   LEU A 201      37.281  -8.386  10.315  1.00 98.09           C  
ATOM   3193  CB  LEU A 201      37.499 -10.675  11.354  1.00 98.09           C  
ATOM   3194  HB2 LEU A 201      37.926 -11.013  10.410  1.00 98.09           H  
ATOM   3195  HB3 LEU A 201      36.416 -10.783  11.289  1.00 98.09           H  
ATOM   3196  O   LEU A 201      36.093  -8.064  10.247  1.00 98.09           O  
ATOM   3197  CG  LEU A 201      38.008 -11.599  12.473  1.00 98.09           C  
ATOM   3198  HG  LEU A 201      37.548 -11.318  13.421  1.00 98.09           H  
ATOM   3199  CD1 LEU A 201      37.608 -13.034  12.146  1.00 98.09           C  
ATOM   3200 HD11 LEU A 201      38.080 -13.360  11.219  1.00 98.09           H  
ATOM   3201 HD12 LEU A 201      37.935 -13.681  12.960  1.00 98.09           H  
ATOM   3202 HD13 LEU A 201      36.524 -13.112  12.062  1.00 98.09           H  
ATOM   3203  CD2 LEU A 201      39.524 -11.568  12.635  1.00 98.09           C  
ATOM   3204 HD21 LEU A 201      39.846 -12.368  13.302  1.00 98.09           H  
ATOM   3205 HD22 LEU A 201      39.818 -10.619  13.084  1.00 98.09           H  
ATOM   3206 HD23 LEU A 201      40.004 -11.684  11.663  1.00 98.09           H  
ATOM   3207  N   GLN A 202      38.145  -8.122   9.341  1.00 98.00           N  
ATOM   3208  H   GLN A 202      39.098  -8.432   9.470  1.00 98.00           H  
ATOM   3209  CA  GLN A 202      37.782  -7.623   8.019  1.00 98.00           C  
ATOM   3210  HA  GLN A 202      36.703  -7.473   7.971  1.00 98.00           H  
ATOM   3211  C   GLN A 202      38.176  -8.644   6.961  1.00 98.00           C  
ATOM   3212  CB  GLN A 202      38.474  -6.287   7.744  1.00 98.00           C  
ATOM   3213  HB2 GLN A 202      38.302  -5.616   8.585  1.00 98.00           H  
ATOM   3214  HB3 GLN A 202      39.546  -6.455   7.641  1.00 98.00           H  
ATOM   3215  O   GLN A 202      39.262  -9.219   7.028  1.00 98.00           O  
ATOM   3216  CG  GLN A 202      37.948  -5.629   6.462  1.00 98.00           C  
ATOM   3217  HG2 GLN A 202      38.066  -6.295   5.607  1.00 98.00           H  
ATOM   3218  HG3 GLN A 202      36.884  -5.417   6.570  1.00 98.00           H  
ATOM   3219  CD  GLN A 202      38.693  -4.344   6.158  1.00 98.00           C  
ATOM   3220  NE2 GLN A 202      38.416  -3.299   6.898  1.00 98.00           N  
ATOM   3221 HE21 GLN A 202      37.857  -3.376   7.736  1.00 98.00           H  
ATOM   3222 HE22 GLN A 202      38.828  -2.404   6.674  1.00 98.00           H  
ATOM   3223  OE1 GLN A 202      39.527  -4.279   5.265  1.00 98.00           O  
ATOM   3224  N   PHE A 203      37.324  -8.804   5.955  1.00 97.91           N  
ATOM   3225  H   PHE A 203      36.466  -8.272   5.959  1.00 97.91           H  
ATOM   3226  CA  PHE A 203      37.538  -9.715   4.842  1.00 97.91           C  
ATOM   3227  HA  PHE A 203      38.547 -10.123   4.909  1.00 97.91           H  
ATOM   3228  C   PHE A 203      37.416  -8.976   3.511  1.00 97.91           C  
ATOM   3229  CB  PHE A 203      36.563 -10.895   4.926  1.00 97.91           C  
ATOM   3230  HB2 PHE A 203      35.587 -10.578   4.557  1.00 97.91           H  
ATOM   3231  HB3 PHE A 203      36.915 -11.679   4.257  1.00 97.91           H  
ATOM   3232  O   PHE A 203      36.521  -8.141   3.318  1.00 97.91           O  
ATOM   3233  CG  PHE A 203      36.392 -11.472   6.319  1.00 97.91           C  
ATOM   3234  CD1 PHE A 203      37.223 -12.518   6.750  1.00 97.91           C  
ATOM   3235  HD1 PHE A 203      37.981 -12.900   6.081  1.00 97.91           H  
ATOM   3236  CD2 PHE A 203      35.422 -10.944   7.194  1.00 97.91           C  
ATOM   3237  HD2 PHE A 203      34.798 -10.120   6.879  1.00 97.91           H  
ATOM   3238  CE1 PHE A 203      37.057 -13.069   8.034  1.00 97.91           C  
ATOM   3239  HE1 PHE A 203      37.681 -13.886   8.365  1.00 97.91           H  
ATOM   3240  CE2 PHE A 203      35.263 -11.486   8.480  1.00 97.91           C  
ATOM   3241  HE2 PHE A 203      34.514 -11.084   9.145  1.00 97.91           H  
ATOM   3242  CZ  PHE A 203      36.064 -12.564   8.890  1.00 97.91           C  
ATOM   3243  HZ  PHE A 203      35.918 -13.005   9.865  1.00 97.91           H  
ATOM   3244  N   ARG A 204      38.304  -9.327   2.583  1.00 96.52           N  
ATOM   3245  H   ARG A 204      38.959 -10.055   2.829  1.00 96.52           H  
ATOM   3246  CA  ARG A 204      38.240  -8.959   1.171  1.00 96.52           C  
ATOM   3247  HA  ARG A 204      37.394  -8.286   1.031  1.00 96.52           H  
ATOM   3248  C   ARG A 204      37.968 -10.209   0.335  1.00 96.52           C  
ATOM   3249  CB  ARG A 204      39.518  -8.206   0.744  1.00 96.52           C  
ATOM   3250  HB2 ARG A 204      39.692  -7.385   1.439  1.00 96.52           H  
ATOM   3251  HB3 ARG A 204      39.349  -7.782  -0.246  1.00 96.52           H  
ATOM   3252  O   ARG A 204      38.494 -11.276   0.635  1.00 96.52           O  
ATOM   3253  CG  ARG A 204      40.775  -9.094   0.684  1.00 96.52           C  
ATOM   3254  HG2 ARG A 204      40.621  -9.878  -0.057  1.00 96.52           H  
ATOM   3255  HG3 ARG A 204      40.948  -9.559   1.655  1.00 96.52           H  
ATOM   3256  CD  ARG A 204      42.024  -8.300   0.281  1.00 96.52           C  
ATOM   3257  HD2 ARG A 204      41.798  -7.726  -0.617  1.00 96.52           H  
ATOM   3258  HD3 ARG A 204      42.290  -7.618   1.088  1.00 96.52           H  
ATOM   3259  NE  ARG A 204      43.149  -9.209  -0.008  1.00 96.52           N  
ATOM   3260  HE  ARG A 204      42.935 -10.194  -0.060  1.00 96.52           H  
ATOM   3261  NH1 ARG A 204      44.790  -7.643  -0.402  1.00 96.52           N  
ATOM   3262 HH11 ARG A 204      44.128  -6.904  -0.212  1.00 96.52           H  
ATOM   3263 HH12 ARG A 204      45.719  -7.442  -0.742  1.00 96.52           H  
ATOM   3264  NH2 ARG A 204      45.220  -9.810  -0.722  1.00 96.52           N  
ATOM   3265 HH21 ARG A 204      44.895 -10.756  -0.859  1.00 96.52           H  
ATOM   3266 HH22 ARG A 204      46.125  -9.578  -1.106  1.00 96.52           H  
ATOM   3267  CZ  ARG A 204      44.378  -8.882  -0.368  1.00 96.52           C  
ATOM   3268  N   ILE A 205      37.173 -10.067  -0.716  1.00 92.89           N  
ATOM   3269  H   ILE A 205      36.788  -9.151  -0.896  1.00 92.89           H  
ATOM   3270  CA  ILE A 205      37.090 -11.053  -1.794  1.00 92.89           C  
ATOM   3271  HA  ILE A 205      37.286 -12.050  -1.401  1.00 92.89           H  
ATOM   3272  C   ILE A 205      38.184 -10.698  -2.796  1.00 92.89           C  
ATOM   3273  CB  ILE A 205      35.695 -11.062  -2.459  1.00 92.89           C  
ATOM   3274  HB  ILE A 205      35.542 -10.110  -2.968  1.00 92.89           H  
ATOM   3275  O   ILE A 205      38.217  -9.562  -3.276  1.00 92.89           O  
ATOM   3276  CG1 ILE A 205      34.579 -11.226  -1.403  1.00 92.89           C  
ATOM   3277 HG12 ILE A 205      34.733 -12.156  -0.855  1.00 92.89           H  
ATOM   3278 HG13 ILE A 205      34.629 -10.406  -0.687  1.00 92.89           H  
ATOM   3279  CG2 ILE A 205      35.631 -12.189  -3.507  1.00 92.89           C  
ATOM   3280 HG21 ILE A 205      34.675 -12.191  -4.029  1.00 92.89           H  
ATOM   3281 HG22 ILE A 205      35.787 -13.159  -3.033  1.00 92.89           H  
ATOM   3282 HG23 ILE A 205      36.404 -12.048  -4.262  1.00 92.89           H  
ATOM   3283  CD1 ILE A 205      33.165 -11.231  -1.985  1.00 92.89           C  
ATOM   3284 HD11 ILE A 205      32.989 -12.144  -2.553  1.00 92.89           H  
ATOM   3285 HD12 ILE A 205      32.445 -11.191  -1.167  1.00 92.89           H  
ATOM   3286 HD13 ILE A 205      33.029 -10.364  -2.631  1.00 92.89           H  
ATOM   3287  N   ASP A 206      39.060 -11.649  -3.096  1.00 92.86           N  
ATOM   3288  H   ASP A 206      38.961 -12.563  -2.677  1.00 92.86           H  
ATOM   3289  CA  ASP A 206      39.927 -11.560  -4.262  1.00 92.86           C  
ATOM   3290  HA  ASP A 206      40.294 -10.538  -4.351  1.00 92.86           H  
ATOM   3291  C   ASP A 206      39.108 -11.893  -5.519  1.00 92.86           C  
ATOM   3292  CB  ASP A 206      41.147 -12.464  -4.089  1.00 92.86           C  
ATOM   3293  HB2 ASP A 206      40.862 -13.509  -4.212  1.00 92.86           H  
ATOM   3294  HB3 ASP A 206      41.558 -12.319  -3.090  1.00 92.86           H  
ATOM   3295  O   ASP A 206      38.412 -12.910  -5.574  1.00 92.86           O  
ATOM   3296  CG  ASP A 206      42.190 -12.049  -5.116  1.00 92.86           C  
ATOM   3297  OD1 ASP A 206      41.899 -12.262  -6.317  1.00 92.86           O  
ATOM   3298  OD2 ASP A 206      43.139 -11.355  -4.688  1.00 92.86           O  
ATOM   3299  N   LEU A 207      39.112 -10.988  -6.500  1.00 84.54           N  
ATOM   3300  H   LEU A 207      39.810 -10.259  -6.459  1.00 84.54           H  
ATOM   3301  CA  LEU A 207      38.277 -11.096  -7.700  1.00 84.54           C  
ATOM   3302  HA  LEU A 207      37.373 -11.652  -7.451  1.00 84.54           H  
ATOM   3303  C   LEU A 207      38.960 -11.889  -8.827  1.00 84.54           C  
ATOM   3304  CB  LEU A 207      37.877  -9.689  -8.187  1.00 84.54           C  
ATOM   3305  HB2 LEU A 207      38.789  -9.165  -8.472  1.00 84.54           H  
ATOM   3306  HB3 LEU A 207      37.268  -9.798  -9.084  1.00 84.54           H  
ATOM   3307  O   LEU A 207      38.291 -12.225  -9.808  1.00 84.54           O  
ATOM   3308  CG  LEU A 207      37.107  -8.814  -7.178  1.00 84.54           C  
ATOM   3309  HG  LEU A 207      37.706  -8.670  -6.278  1.00 84.54           H  
ATOM   3310  CD1 LEU A 207      36.835  -7.443  -7.804  1.00 84.54           C  
ATOM   3311 HD11 LEU A 207      37.785  -6.984  -8.078  1.00 84.54           H  
ATOM   3312 HD12 LEU A 207      36.343  -6.799  -7.075  1.00 84.54           H  
ATOM   3313 HD13 LEU A 207      36.215  -7.545  -8.695  1.00 84.54           H  
ATOM   3314  CD2 LEU A 207      35.748  -9.398  -6.787  1.00 84.54           C  
ATOM   3315 HD21 LEU A 207      35.261  -8.740  -6.067  1.00 84.54           H  
ATOM   3316 HD22 LEU A 207      35.128  -9.509  -7.677  1.00 84.54           H  
ATOM   3317 HD23 LEU A 207      35.894 -10.369  -6.314  1.00 84.54           H  
ATOM   3318  N   GLU A 208      40.259 -12.165  -8.720  1.00 85.92           N  
ATOM   3319  H   GLU A 208      40.756 -11.905  -7.880  1.00 85.92           H  
ATOM   3320  CA  GLU A 208      40.994 -13.021  -9.651  1.00 85.92           C  
ATOM   3321  HA  GLU A 208      40.467 -13.078 -10.603  1.00 85.92           H  
ATOM   3322  C   GLU A 208      41.064 -14.465  -9.133  1.00 85.92           C  
ATOM   3323  CB  GLU A 208      42.398 -12.447  -9.925  1.00 85.92           C  
ATOM   3324  HB2 GLU A 208      43.010 -13.268 -10.299  1.00 85.92           H  
ATOM   3325  HB3 GLU A 208      42.858 -12.101  -8.999  1.00 85.92           H  
ATOM   3326  O   GLU A 208      40.776 -15.385  -9.896  1.00 85.92           O  
ATOM   3327  CG  GLU A 208      42.436 -11.345 -11.004  1.00 85.92           C  
ATOM   3328  HG2 GLU A 208      43.354 -11.473 -11.577  1.00 85.92           H  
ATOM   3329  HG3 GLU A 208      41.617 -11.502 -11.707  1.00 85.92           H  
ATOM   3330  CD  GLU A 208      42.418  -9.898 -10.481  1.00 85.92           C  
ATOM   3331  OE1 GLU A 208      41.532  -9.136 -10.943  1.00 85.92           O  
ATOM   3332  OE2 GLU A 208      43.324  -9.530  -9.704  1.00 85.92           O  
ATOM   3333  N   GLU A 209      41.365 -14.667  -7.847  1.00 87.76           N  
ATOM   3334  H   GLU A 209      41.643 -13.870  -7.292  1.00 87.76           H  
ATOM   3335  CA  GLU A 209      41.407 -15.999  -7.213  1.00 87.76           C  
ATOM   3336  HA  GLU A 209      41.857 -16.708  -7.908  1.00 87.76           H  
ATOM   3337  C   GLU A 209      40.012 -16.549  -6.853  1.00 87.76           C  
ATOM   3338  CB  GLU A 209      42.275 -15.956  -5.942  1.00 87.76           C  
ATOM   3339  HB2 GLU A 209      42.284 -16.952  -5.497  1.00 87.76           H  
ATOM   3340  HB3 GLU A 209      41.810 -15.275  -5.229  1.00 87.76           H  
ATOM   3341  O   GLU A 209      39.865 -17.735  -6.568  1.00 87.76           O  
ATOM   3342  CG  GLU A 209      43.734 -15.528  -6.181  1.00 87.76           C  
ATOM   3343  HG2 GLU A 209      43.753 -14.516  -6.587  1.00 87.76           H  
ATOM   3344  HG3 GLU A 209      44.168 -16.196  -6.924  1.00 87.76           H  
ATOM   3345  CD  GLU A 209      44.587 -15.564  -4.898  1.00 87.76           C  
ATOM   3346  OE1 GLU A 209      45.822 -15.720  -5.033  1.00 87.76           O  
ATOM   3347  OE2 GLU A 209      44.017 -15.436  -3.782  1.00 87.76           O  
ATOM   3348  N   GLU A 210      38.987 -15.687  -6.828  1.00 87.41           N  
ATOM   3349  H   GLU A 210      39.205 -14.730  -7.067  1.00 87.41           H  
ATOM   3350  CA  GLU A 210      37.637 -15.974  -6.312  1.00 87.41           C  
ATOM   3351  HA  GLU A 210      37.162 -15.002  -6.179  1.00 87.41           H  
ATOM   3352  C   GLU A 210      37.650 -16.570  -4.885  1.00 87.41           C  
ATOM   3353  CB  GLU A 210      36.751 -16.728  -7.336  1.00 87.41           C  
ATOM   3354  HB2 GLU A 210      35.760 -16.848  -6.897  1.00 87.41           H  
ATOM   3355  HB3 GLU A 210      37.164 -17.715  -7.541  1.00 87.41           H  
ATOM   3356  O   GLU A 210      36.840 -17.433  -4.544  1.00 87.41           O  
ATOM   3357  CG  GLU A 210      36.599 -15.940  -8.655  1.00 87.41           C  
ATOM   3358  HG2 GLU A 210      36.468 -14.887  -8.406  1.00 87.41           H  
ATOM   3359  HG3 GLU A 210      37.523 -16.025  -9.227  1.00 87.41           H  
ATOM   3360  CD  GLU A 210      35.414 -16.359  -9.552  1.00 87.41           C  
ATOM   3361  OE1 GLU A 210      35.019 -15.507 -10.397  1.00 87.41           O  
ATOM   3362  OE2 GLU A 210      34.861 -17.471  -9.386  1.00 87.41           O  
ATOM   3363  N   GLN A 211      38.548 -16.068  -4.026  1.00 93.08           N  
ATOM   3364  H   GLN A 211      39.179 -15.365  -4.383  1.00 93.08           H  
ATOM   3365  CA  GLN A 211      38.750 -16.521  -2.644  1.00 93.08           C  
ATOM   3366  HA  GLN A 211      38.043 -17.326  -2.444  1.00 93.08           H  
ATOM   3367  C   GLN A 211      38.473 -15.402  -1.623  1.00 93.08           C  
ATOM   3368  CB  GLN A 211      40.170 -17.110  -2.509  1.00 93.08           C  
ATOM   3369  HB2 GLN A 211      40.376 -17.735  -3.378  1.00 93.08           H  
ATOM   3370  HB3 GLN A 211      40.905 -16.306  -2.480  1.00 93.08           H  
ATOM   3371  O   GLN A 211      38.724 -14.222  -1.879  1.00 93.08           O  
ATOM   3372  CG  GLN A 211      40.291 -17.987  -1.254  1.00 93.08           C  
ATOM   3373  HG2 GLN A 211      40.177 -17.381  -0.355  1.00 93.08           H  
ATOM   3374  HG3 GLN A 211      39.487 -18.722  -1.292  1.00 93.08           H  
ATOM   3375  CD  GLN A 211      41.590 -18.774  -1.135  1.00 93.08           C  
ATOM   3376  NE2 GLN A 211      41.592 -19.871  -0.410  1.00 93.08           N  
ATOM   3377 HE21 GLN A 211      40.747 -20.202   0.035  1.00 93.08           H  
ATOM   3378 HE22 GLN A 211      42.449 -20.404  -0.447  1.00 93.08           H  
ATOM   3379  OE1 GLN A 211      42.636 -18.433  -1.648  1.00 93.08           O  
ATOM   3380  N   ILE A 212      37.953 -15.755  -0.442  1.00 95.82           N  
ATOM   3381  H   ILE A 212      37.797 -16.737  -0.262  1.00 95.82           H  
ATOM   3382  CA  ILE A 212      37.759 -14.814   0.671  1.00 95.82           C  
ATOM   3383  HA  ILE A 212      37.665 -13.807   0.263  1.00 95.82           H  
ATOM   3384  C   ILE A 212      38.999 -14.834   1.570  1.00 95.82           C  
ATOM   3385  CB  ILE A 212      36.455 -15.101   1.450  1.00 95.82           C  
ATOM   3386  HB  ILE A 212      36.508 -16.118   1.838  1.00 95.82           H  
ATOM   3387  O   ILE A 212      39.342 -15.860   2.161  1.00 95.82           O  
ATOM   3388  CG1 ILE A 212      35.233 -15.023   0.511  1.00 95.82           C  
ATOM   3389 HG12 ILE A 212      35.192 -14.032   0.058  1.00 95.82           H  
ATOM   3390 HG13 ILE A 212      35.367 -15.754  -0.286  1.00 95.82           H  
ATOM   3391  CG2 ILE A 212      36.304 -14.108   2.624  1.00 95.82           C  
ATOM   3392 HG21 ILE A 212      37.155 -14.185   3.300  1.00 95.82           H  
ATOM   3393 HG22 ILE A 212      36.233 -13.089   2.244  1.00 95.82           H  
ATOM   3394 HG23 ILE A 212      35.415 -14.346   3.209  1.00 95.82           H  
ATOM   3395  CD1 ILE A 212      33.881 -15.324   1.171  1.00 95.82           C  
ATOM   3396 HD11 ILE A 212      33.612 -14.536   1.874  1.00 95.82           H  
ATOM   3397 HD12 ILE A 212      33.929 -16.282   1.688  1.00 95.82           H  
ATOM   3398 HD13 ILE A 212      33.111 -15.378   0.402  1.00 95.82           H  
ATOM   3399  N   HIS A 213      39.635 -13.671   1.709  1.00 96.99           N  
ATOM   3400  H   HIS A 213      39.269 -12.876   1.205  1.00 96.99           H  
ATOM   3401  CA  HIS A 213      40.842 -13.457   2.507  1.00 96.99           C  
ATOM   3402  HA  HIS A 213      41.168 -14.405   2.934  1.00 96.99           H  
ATOM   3403  C   HIS A 213      40.595 -12.471   3.651  1.00 96.99           C  
ATOM   3404  CB  HIS A 213      41.973 -12.954   1.605  1.00 96.99           C  
ATOM   3405  HB2 HIS A 213      42.796 -12.615   2.235  1.00 96.99           H  
ATOM   3406  HB3 HIS A 213      41.622 -12.098   1.028  1.00 96.99           H  
ATOM   3407  O   HIS A 213      40.040 -11.390   3.444  1.00 96.99           O  
ATOM   3408  CG  HIS A 213      42.527 -13.993   0.662  1.00 96.99           C  
ATOM   3409  CD2 HIS A 213      42.281 -14.068  -0.678  1.00 96.99           C  
ATOM   3410  HD2 HIS A 213      41.606 -13.451  -1.251  1.00 96.99           H  
ATOM   3411  ND1 HIS A 213      43.484 -14.949   1.008  1.00 96.99           N  
ATOM   3412  CE1 HIS A 213      43.810 -15.560  -0.150  1.00 96.99           C  
ATOM   3413  HE1 HIS A 213      44.552 -16.337  -0.264  1.00 96.99           H  
ATOM   3414  NE2 HIS A 213      43.112 -15.047  -1.174  1.00 96.99           N  
ATOM   3415  HE2 HIS A 213      43.283 -15.275  -2.143  1.00 96.99           H  
ATOM   3416  N   VAL A 214      41.071 -12.787   4.854  1.00 97.37           N  
ATOM   3417  H   VAL A 214      41.422 -13.724   4.991  1.00 97.37           H  
ATOM   3418  CA  VAL A 214      41.150 -11.836   5.969  1.00 97.37           C  
ATOM   3419  HA  VAL A 214      40.165 -11.382   6.078  1.00 97.37           H  
ATOM   3420  C   VAL A 214      42.143 -10.718   5.625  1.00 97.37           C  
ATOM   3421  CB  VAL A 214      41.449 -12.552   7.304  1.00 97.37           C  
ATOM   3422  HB  VAL A 214      40.652 -13.278   7.462  1.00 97.37           H  
ATOM   3423  O   VAL A 214      43.323 -10.958   5.390  1.00 97.37           O  
ATOM   3424  CG1 VAL A 214      42.778 -13.318   7.346  1.00 97.37           C  
ATOM   3425 HG11 VAL A 214      42.851 -13.876   8.280  1.00 97.37           H  
ATOM   3426 HG12 VAL A 214      43.623 -12.632   7.284  1.00 97.37           H  
ATOM   3427 HG13 VAL A 214      42.833 -14.026   6.519  1.00 97.37           H  
ATOM   3428  CG2 VAL A 214      41.399 -11.579   8.487  1.00 97.37           C  
ATOM   3429 HG21 VAL A 214      40.435 -11.069   8.508  1.00 97.37           H  
ATOM   3430 HG22 VAL A 214      42.202 -10.846   8.411  1.00 97.37           H  
ATOM   3431 HG23 VAL A 214      41.514 -12.135   9.417  1.00 97.37           H  
ATOM   3432  N   SER A 215      41.663  -9.475   5.571  1.00 95.72           N  
ATOM   3433  H   SER A 215      40.681  -9.336   5.767  1.00 95.72           H  
ATOM   3434  CA  SER A 215      42.485  -8.282   5.321  1.00 95.72           C  
ATOM   3435  HA  SER A 215      43.400  -8.581   4.810  1.00 95.72           H  
ATOM   3436  C   SER A 215      42.914  -7.579   6.609  1.00 95.72           C  
ATOM   3437  CB  SER A 215      41.748  -7.303   4.402  1.00 95.72           C  
ATOM   3438  HB2 SER A 215      41.578  -7.783   3.438  1.00 95.72           H  
ATOM   3439  HB3 SER A 215      42.368  -6.419   4.249  1.00 95.72           H  
ATOM   3440  O   SER A 215      43.877  -6.814   6.596  1.00 95.72           O  
ATOM   3441  OG  SER A 215      40.501  -6.920   4.950  1.00 95.72           O  
ATOM   3442  HG  SER A 215      40.419  -5.963   4.935  1.00 95.72           H  
ATOM   3443  N   ARG A 216      42.213  -7.821   7.725  1.00 95.98           N  
ATOM   3444  H   ARG A 216      41.412  -8.431   7.648  1.00 95.98           H  
ATOM   3445  CA  ARG A 216      42.582  -7.318   9.056  1.00 95.98           C  
ATOM   3446  HA  ARG A 216      43.670  -7.332   9.130  1.00 95.98           H  
ATOM   3447  C   ARG A 216      42.009  -8.215  10.149  1.00 95.98           C  
ATOM   3448  CB  ARG A 216      42.084  -5.867   9.200  1.00 95.98           C  
ATOM   3449  HB2 ARG A 216      40.997  -5.855   9.275  1.00 95.98           H  
ATOM   3450  HB3 ARG A 216      42.371  -5.310   8.308  1.00 95.98           H  
ATOM   3451  O   ARG A 216      40.830  -8.545  10.102  1.00 95.98           O  
ATOM   3452  CG  ARG A 216      42.674  -5.154  10.423  1.00 95.98           C  
ATOM   3453  HG2 ARG A 216      42.268  -5.590  11.336  1.00 95.98           H  
ATOM   3454  HG3 ARG A 216      43.757  -5.275  10.419  1.00 95.98           H  
ATOM   3455  CD  ARG A 216      42.342  -3.658  10.377  1.00 95.98           C  
ATOM   3456  HD2 ARG A 216      42.693  -3.258   9.426  1.00 95.98           H  
ATOM   3457  HD3 ARG A 216      41.261  -3.523  10.425  1.00 95.98           H  
ATOM   3458  NE  ARG A 216      42.962  -2.941  11.506  1.00 95.98           N  
ATOM   3459  HE  ARG A 216      42.812  -3.331  12.425  1.00 95.98           H  
ATOM   3460  NH1 ARG A 216      43.800  -1.130  10.347  1.00 95.98           N  
ATOM   3461 HH11 ARG A 216      44.256  -0.229  10.348  1.00 95.98           H  
ATOM   3462 HH12 ARG A 216      43.305  -1.446   9.526  1.00 95.98           H  
ATOM   3463  NH2 ARG A 216      44.055  -1.246  12.558  1.00 95.98           N  
ATOM   3464 HH21 ARG A 216      44.540  -0.360  12.524  1.00 95.98           H  
ATOM   3465 HH22 ARG A 216      43.878  -1.692  13.447  1.00 95.98           H  
ATOM   3466  CZ  ARG A 216      43.597  -1.780  11.460  1.00 95.98           C  
ATOM   3467  N   ALA A 217      42.816  -8.533  11.156  1.00 96.44           N  
ATOM   3468  H   ALA A 217      43.786  -8.254  11.111  1.00 96.44           H  
ATOM   3469  CA  ALA A 217      42.387  -9.181  12.393  1.00 96.44           C  
ATOM   3470  HA  ALA A 217      41.300  -9.148  12.467  1.00 96.44           H  
ATOM   3471  C   ALA A 217      42.975  -8.403  13.575  1.00 96.44           C  
ATOM   3472  CB  ALA A 217      42.838 -10.646  12.370  1.00 96.44           C  
ATOM   3473  HB1 ALA A 217      42.487 -11.151  13.270  1.00 96.44           H  
ATOM   3474  HB2 ALA A 217      42.423 -11.151  11.498  1.00 96.44           H  
ATOM   3475  HB3 ALA A 217      43.925 -10.707  12.335  1.00 96.44           H  
ATOM   3476  O   ALA A 217      44.186  -8.186  13.627  1.00 96.44           O  
ATOM   3477  N   ALA A 218      42.130  -7.892  14.471  1.00 94.74           N  
ATOM   3478  H   ALA A 218      41.144  -8.099  14.398  1.00 94.74           H  
ATOM   3479  CA  ALA A 218      42.562  -6.982  15.531  1.00 94.74           C  
ATOM   3480  HA  ALA A 218      43.538  -7.298  15.898  1.00 94.74           H  
ATOM   3481  C   ALA A 218      41.598  -6.976  16.728  1.00 94.74           C  
ATOM   3482  CB  ALA A 218      42.705  -5.574  14.922  1.00 94.74           C  
ATOM   3483  HB1 ALA A 218      43.002  -4.856  15.687  1.00 94.74           H  
ATOM   3484  HB2 ALA A 218      41.755  -5.264  14.488  1.00 94.74           H  
ATOM   3485  HB3 ALA A 218      43.468  -5.585  14.143  1.00 94.74           H  
ATOM   3486  O   ALA A 218      40.504  -7.544  16.679  1.00 94.74           O  
ATOM   3487  N   LYS A 219      42.014  -6.294  17.801  1.00 94.52           N  
ATOM   3488  H   LYS A 219      42.922  -5.856  17.755  1.00 94.52           H  
ATOM   3489  CA  LYS A 219      41.074  -5.700  18.754  1.00 94.52           C  
ATOM   3490  HA  LYS A 219      40.124  -6.232  18.693  1.00 94.52           H  
ATOM   3491  C   LYS A 219      40.807  -4.258  18.330  1.00 94.52           C  
ATOM   3492  CB  LYS A 219      41.562  -5.823  20.203  1.00 94.52           C  
ATOM   3493  HB2 LYS A 219      40.865  -5.282  20.843  1.00 94.52           H  
ATOM   3494  HB3 LYS A 219      42.553  -5.380  20.307  1.00 94.52           H  
ATOM   3495  O   LYS A 219      41.764  -3.532  18.054  1.00 94.52           O  
ATOM   3496  CG  LYS A 219      41.589  -7.297  20.629  1.00 94.52           C  
ATOM   3497  HG2 LYS A 219      40.634  -7.756  20.373  1.00 94.52           H  
ATOM   3498  HG3 LYS A 219      42.380  -7.819  20.090  1.00 94.52           H  
ATOM   3499  CD  LYS A 219      41.813  -7.456  22.136  1.00 94.52           C  
ATOM   3500  HD2 LYS A 219      42.783  -7.042  22.413  1.00 94.52           H  
ATOM   3501  HD3 LYS A 219      41.022  -6.927  22.666  1.00 94.52           H  
ATOM   3502  CE  LYS A 219      41.753  -8.951  22.465  1.00 94.52           C  
ATOM   3503  HE2 LYS A 219      42.591  -9.453  21.982  1.00 94.52           H  
ATOM   3504  HE3 LYS A 219      40.840  -9.359  22.030  1.00 94.52           H  
ATOM   3505  NZ  LYS A 219      41.762  -9.212  23.922  1.00 94.52           N  
ATOM   3506  HZ1 LYS A 219      40.995  -8.724  24.362  1.00 94.52           H  
ATOM   3507  HZ2 LYS A 219      42.632  -8.912  24.338  1.00 94.52           H  
ATOM   3508  HZ3 LYS A 219      41.631 -10.201  24.083  1.00 94.52           H  
ATOM   3509  N   VAL A 220      39.543  -3.874  18.195  1.00 94.19           N  
ATOM   3510  H   VAL A 220      38.823  -4.535  18.451  1.00 94.19           H  
ATOM   3511  CA  VAL A 220      39.117  -2.557  17.704  1.00 94.19           C  
ATOM   3512  HA  VAL A 220      39.966  -1.873  17.716  1.00 94.19           H  
ATOM   3513  C   VAL A 220      38.060  -1.992  18.642  1.00 94.19           C  
ATOM   3514  CB  VAL A 220      38.600  -2.632  16.250  1.00 94.19           C  
ATOM   3515  HB  VAL A 220      37.810  -3.380  16.189  1.00 94.19           H  
ATOM   3516  O   VAL A 220      36.951  -2.508  18.737  1.00 94.19           O  
ATOM   3517  CG1 VAL A 220      38.034  -1.300  15.741  1.00 94.19           C  
ATOM   3518 HG11 VAL A 220      38.772  -0.505  15.847  1.00 94.19           H  
ATOM   3519 HG12 VAL A 220      37.736  -1.398  14.697  1.00 94.19           H  
ATOM   3520 HG13 VAL A 220      37.141  -1.042  16.309  1.00 94.19           H  
ATOM   3521  CG2 VAL A 220      39.730  -3.026  15.286  1.00 94.19           C  
ATOM   3522 HG21 VAL A 220      40.540  -2.298  15.347  1.00 94.19           H  
ATOM   3523 HG22 VAL A 220      39.349  -3.068  14.265  1.00 94.19           H  
ATOM   3524 HG23 VAL A 220      40.108  -4.012  15.556  1.00 94.19           H  
ATOM   3525  N   GLU A 221      38.402  -0.887  19.299  1.00 91.46           N  
ATOM   3526  H   GLU A 221      39.340  -0.525  19.197  1.00 91.46           H  
ATOM   3527  CA  GLU A 221      37.450  -0.063  20.042  1.00 91.46           C  
ATOM   3528  HA  GLU A 221      37.006  -0.650  20.846  1.00 91.46           H  
ATOM   3529  C   GLU A 221      36.324   0.427  19.125  1.00 91.46           C  
ATOM   3530  CB  GLU A 221      38.190   1.144  20.641  1.00 91.46           C  
ATOM   3531  HB2 GLU A 221      38.895   1.527  19.903  1.00 91.46           H  
ATOM   3532  HB3 GLU A 221      37.482   1.947  20.843  1.00 91.46           H  
ATOM   3533  O   GLU A 221      36.548   0.792  17.967  1.00 91.46           O  
ATOM   3534  CG  GLU A 221      38.956   0.800  21.929  1.00 91.46           C  
ATOM   3535  HG2 GLU A 221      39.585   1.652  22.188  1.00 91.46           H  
ATOM   3536  HG3 GLU A 221      39.611  -0.049  21.737  1.00 91.46           H  
ATOM   3537  CD  GLU A 221      38.026   0.499  23.115  1.00 91.46           C  
ATOM   3538  OE1 GLU A 221      38.434  -0.306  23.980  1.00 91.46           O  
ATOM   3539  OE2 GLU A 221      36.903   1.057  23.125  1.00 91.46           O  
ATOM   3540  N   LEU A 222      35.104   0.513  19.653  1.00 91.11           N  
ATOM   3541  H   LEU A 222      34.986   0.247  20.621  1.00 91.11           H  
ATOM   3542  CA  LEU A 222      33.931   0.937  18.883  1.00 91.11           C  
ATOM   3543  HA  LEU A 222      33.789   0.232  18.064  1.00 91.11           H  
ATOM   3544  C   LEU A 222      34.094   2.340  18.270  1.00 91.11           C  
ATOM   3545  CB  LEU A 222      32.730   0.864  19.828  1.00 91.11           C  
ATOM   3546  HB2 LEU A 222      32.933   1.490  20.697  1.00 91.11           H  
ATOM   3547  HB3 LEU A 222      32.634  -0.165  20.172  1.00 91.11           H  
ATOM   3548  O   LEU A 222      33.611   2.595  17.169  1.00 91.11           O  
ATOM   3549  CG  LEU A 222      31.395   1.314  19.216  1.00 91.11           C  
ATOM   3550  HG  LEU A 222      31.443   2.362  18.922  1.00 91.11           H  
ATOM   3551  CD1 LEU A 222      30.964   0.478  18.011  1.00 91.11           C  
ATOM   3552 HD11 LEU A 222      30.852  -0.566  18.302  1.00 91.11           H  
ATOM   3553 HD12 LEU A 222      31.705   0.561  17.216  1.00 91.11           H  
ATOM   3554 HD13 LEU A 222      30.019   0.861  17.626  1.00 91.11           H  
ATOM   3555  CD2 LEU A 222      30.350   1.165  20.309  1.00 91.11           C  
ATOM   3556 HD21 LEU A 222      29.351   1.232  19.880  1.00 91.11           H  
ATOM   3557 HD22 LEU A 222      30.486   1.944  21.060  1.00 91.11           H  
ATOM   3558 HD23 LEU A 222      30.468   0.198  20.798  1.00 91.11           H  
ATOM   3559  N   ALA A 223      34.825   3.231  18.945  1.00 91.22           N  
ATOM   3560  H   ALA A 223      35.214   2.945  19.832  1.00 91.22           H  
ATOM   3561  CA  ALA A 223      35.157   4.564  18.439  1.00 91.22           C  
ATOM   3562  HA  ALA A 223      34.234   5.064  18.146  1.00 91.22           H  
ATOM   3563  C   ALA A 223      36.081   4.545  17.200  1.00 91.22           C  
ATOM   3564  CB  ALA A 223      35.792   5.346  19.594  1.00 91.22           C  
ATOM   3565  HB1 ALA A 223      36.710   4.855  19.918  1.00 91.22           H  
ATOM   3566  HB2 ALA A 223      35.099   5.401  20.434  1.00 91.22           H  
ATOM   3567  HB3 ALA A 223      36.030   6.357  19.264  1.00 91.22           H  
ATOM   3568  O   ALA A 223      36.065   5.485  16.403  1.00 91.22           O  
ATOM   3569  N   ASP A 224      36.861   3.476  17.013  1.00 93.89           N  
ATOM   3570  H   ASP A 224      36.804   2.721  17.681  1.00 93.89           H  
ATOM   3571  CA  ASP A 224      37.768   3.278  15.878  1.00 93.89           C  
ATOM   3572  HA  ASP A 224      37.945   4.238  15.394  1.00 93.89           H  
ATOM   3573  C   ASP A 224      37.191   2.366  14.786  1.00 93.89           C  
ATOM   3574  CB  ASP A 224      39.120   2.746  16.381  1.00 93.89           C  
ATOM   3575  HB2 ASP A 224      38.955   1.915  17.068  1.00 93.89           H  
ATOM   3576  HB3 ASP A 224      39.691   2.367  15.534  1.00 93.89           H  
ATOM   3577  O   ASP A 224      37.757   2.301  13.690  1.00 93.89           O  
ATOM   3578  CG  ASP A 224      39.964   3.830  17.052  1.00 93.89           C  
ATOM   3579  OD1 ASP A 224      39.984   4.966  16.520  1.00 93.89           O  
ATOM   3580  OD2 ASP A 224      40.658   3.518  18.035  1.00 93.89           O  
ATOM   3581  N   LEU A 225      36.052   1.707  15.035  1.00 94.53           N  
ATOM   3582  H   LEU A 225      35.672   1.769  15.969  1.00 94.53           H  
ATOM   3583  CA  LEU A 225      35.348   0.875  14.056  1.00 94.53           C  
ATOM   3584  HA  LEU A 225      36.030   0.072  13.778  1.00 94.53           H  
ATOM   3585  C   LEU A 225      35.007   1.633  12.750  1.00 94.53           C  
ATOM   3586  CB  LEU A 225      34.126   0.220  14.731  1.00 94.53           C  
ATOM   3587  HB2 LEU A 225      34.471  -0.364  15.584  1.00 94.53           H  
ATOM   3588  HB3 LEU A 225      33.463   0.993  15.119  1.00 94.53           H  
ATOM   3589  O   LEU A 225      35.291   1.082  11.682  1.00 94.53           O  
ATOM   3590  CG  LEU A 225      33.302  -0.693  13.807  1.00 94.53           C  
ATOM   3591  HG  LEU A 225      32.993  -0.135  12.923  1.00 94.53           H  
ATOM   3592  CD1 LEU A 225      34.089  -1.927  13.364  1.00 94.53           C  
ATOM   3593 HD11 LEU A 225      34.443  -2.470  14.240  1.00 94.53           H  
ATOM   3594 HD12 LEU A 225      33.445  -2.579  12.773  1.00 94.53           H  
ATOM   3595 HD13 LEU A 225      34.941  -1.626  12.755  1.00 94.53           H  
ATOM   3596  CD2 LEU A 225      32.042  -1.161  14.532  1.00 94.53           C  
ATOM   3597 HD21 LEU A 225      32.324  -1.697  15.439  1.00 94.53           H  
ATOM   3598 HD22 LEU A 225      31.436  -0.299  14.809  1.00 94.53           H  
ATOM   3599 HD23 LEU A 225      31.457  -1.820  13.891  1.00 94.53           H  
ATOM   3600  N   PRO A 226      34.509   2.893  12.770  1.00 93.61           N  
ATOM   3601  CA  PRO A 226      34.304   3.686  11.554  1.00 93.61           C  
ATOM   3602  HA  PRO A 226      33.513   3.220  10.966  1.00 93.61           H  
ATOM   3603  C   PRO A 226      35.557   3.827  10.683  1.00 93.61           C  
ATOM   3604  CB  PRO A 226      33.838   5.063  12.043  1.00 93.61           C  
ATOM   3605  HB2 PRO A 226      34.696   5.693  12.279  1.00 93.61           H  
ATOM   3606  HB3 PRO A 226      33.195   5.564  11.319  1.00 93.61           H  
ATOM   3607  O   PRO A 226      35.461   3.768   9.461  1.00 93.61           O  
ATOM   3608  CG  PRO A 226      33.098   4.730  13.333  1.00 93.61           C  
ATOM   3609  HG2 PRO A 226      33.036   5.588  14.003  1.00 93.61           H  
ATOM   3610  HG3 PRO A 226      32.106   4.342  13.105  1.00 93.61           H  
ATOM   3611  CD  PRO A 226      33.969   3.621  13.915  1.00 93.61           C  
ATOM   3612  HD2 PRO A 226      34.784   4.061  14.491  1.00 93.61           H  
ATOM   3613  HD3 PRO A 226      33.354   2.990  14.556  1.00 93.61           H  
ATOM   3614  N   LYS A 227      36.739   3.963  11.303  1.00 93.70           N  
ATOM   3615  H   LYS A 227      36.753   3.881  12.309  1.00 93.70           H  
ATOM   3616  CA  LYS A 227      38.027   4.145  10.607  1.00 93.70           C  
ATOM   3617  HA  LYS A 227      37.902   4.882   9.814  1.00 93.70           H  
ATOM   3618  C   LYS A 227      38.522   2.868   9.925  1.00 93.70           C  
ATOM   3619  CB  LYS A 227      39.105   4.638  11.587  1.00 93.70           C  
ATOM   3620  HB2 LYS A 227      40.024   4.820  11.028  1.00 93.70           H  
ATOM   3621  HB3 LYS A 227      39.310   3.843  12.303  1.00 93.70           H  
ATOM   3622  O   LYS A 227      39.461   2.930   9.139  1.00 93.70           O  
ATOM   3623  CG  LYS A 227      38.746   5.920  12.355  1.00 93.70           C  
ATOM   3624  HG2 LYS A 227      38.641   6.753  11.660  1.00 93.70           H  
ATOM   3625  HG3 LYS A 227      37.807   5.777  12.888  1.00 93.70           H  
ATOM   3626  CD  LYS A 227      39.847   6.225  13.380  1.00 93.70           C  
ATOM   3627  HD2 LYS A 227      40.772   6.484  12.866  1.00 93.70           H  
ATOM   3628  HD3 LYS A 227      40.017   5.327  13.974  1.00 93.70           H  
ATOM   3629  CE  LYS A 227      39.425   7.365  14.314  1.00 93.70           C  
ATOM   3630  HE2 LYS A 227      39.460   8.311  13.773  1.00 93.70           H  
ATOM   3631  HE3 LYS A 227      38.397   7.181  14.625  1.00 93.70           H  
ATOM   3632  NZ  LYS A 227      40.281   7.405  15.523  1.00 93.70           N  
ATOM   3633  HZ1 LYS A 227      39.970   8.094  16.193  1.00 93.70           H  
ATOM   3634  HZ2 LYS A 227      41.261   7.521  15.305  1.00 93.70           H  
ATOM   3635  HZ3 LYS A 227      40.205   6.516  15.996  1.00 93.70           H  
ATOM   3636  N   GLN A 228      37.931   1.711  10.234  1.00 95.12           N  
ATOM   3637  H   GLN A 228      37.165   1.719  10.893  1.00 95.12           H  
ATOM   3638  CA  GLN A 228      38.294   0.447   9.593  1.00 95.12           C  
ATOM   3639  HA  GLN A 228      39.367   0.452   9.396  1.00 95.12           H  
ATOM   3640  C   GLN A 228      37.599   0.240   8.242  1.00 95.12           C  
ATOM   3641  CB  GLN A 228      37.988  -0.751  10.505  1.00 95.12           C  
ATOM   3642  HB2 GLN A 228      36.911  -0.920  10.524  1.00 95.12           H  
ATOM   3643  HB3 GLN A 228      38.470  -1.620  10.058  1.00 95.12           H  
ATOM   3644  O   GLN A 228      37.990  -0.658   7.501  1.00 95.12           O  
ATOM   3645  CG  GLN A 228      38.482  -0.649  11.949  1.00 95.12           C  
ATOM   3646  HG2 GLN A 228      38.333  -1.611  12.439  1.00 95.12           H  
ATOM   3647  HG3 GLN A 228      37.878   0.090  12.476  1.00 95.12           H  
ATOM   3648  CD  GLN A 228      39.952  -0.277  12.050  1.00 95.12           C  
ATOM   3649  NE2 GLN A 228      40.289   0.675  12.890  1.00 95.12           N  
ATOM   3650 HE21 GLN A 228      41.259   0.951  12.942  1.00 95.12           H  
ATOM   3651 HE22 GLN A 228      39.560   1.169  13.386  1.00 95.12           H  
ATOM   3652  OE1 GLN A 228      40.812  -0.825  11.375  1.00 95.12           O  
ATOM   3653  N   VAL A 229      36.550   1.005   7.927  1.00 95.04           N  
ATOM   3654  H   VAL A 229      36.314   1.782   8.527  1.00 95.04           H  
ATOM   3655  CA  VAL A 229      35.749   0.823   6.708  1.00 95.04           C  
ATOM   3656  HA  VAL A 229      35.748  -0.233   6.437  1.00 95.04           H  
ATOM   3657  C   VAL A 229      36.349   1.649   5.560  1.00 95.04           C  
ATOM   3658  CB  VAL A 229      34.282   1.208   6.964  1.00 95.04           C  
ATOM   3659  HB  VAL A 229      34.231   2.265   7.222  1.00 95.04           H  
ATOM   3660  O   VAL A 229      36.404   2.871   5.694  1.00 95.04           O  
ATOM   3661  CG1 VAL A 229      33.422   0.963   5.721  1.00 95.04           C  
ATOM   3662 HG11 VAL A 229      33.722   1.638   4.919  1.00 95.04           H  
ATOM   3663 HG12 VAL A 229      33.557  -0.064   5.384  1.00 95.04           H  
ATOM   3664 HG13 VAL A 229      32.371   1.147   5.944  1.00 95.04           H  
ATOM   3665  CG2 VAL A 229      33.681   0.386   8.117  1.00 95.04           C  
ATOM   3666 HG21 VAL A 229      32.621   0.617   8.227  1.00 95.04           H  
ATOM   3667 HG22 VAL A 229      33.789  -0.680   7.914  1.00 95.04           H  
ATOM   3668 HG23 VAL A 229      34.181   0.630   9.054  1.00 95.04           H  
ATOM   3669  N   PRO A 230      36.790   1.034   4.443  1.00 94.09           N  
ATOM   3670  CA  PRO A 230      37.302   1.777   3.290  1.00 94.09           C  
ATOM   3671  HA  PRO A 230      38.090   2.448   3.632  1.00 94.09           H  
ATOM   3672  C   PRO A 230      36.212   2.604   2.588  1.00 94.09           C  
ATOM   3673  CB  PRO A 230      37.912   0.734   2.344  1.00 94.09           C  
ATOM   3674  HB2 PRO A 230      37.209   0.492   1.546  1.00 94.09           H  
ATOM   3675  HB3 PRO A 230      38.855   1.082   1.922  1.00 94.09           H  
ATOM   3676  O   PRO A 230      35.038   2.236   2.607  1.00 94.09           O  
ATOM   3677  CG  PRO A 230      38.117  -0.495   3.226  1.00 94.09           C  
ATOM   3678  HG2 PRO A 230      39.061  -0.409   3.764  1.00 94.09           H  
ATOM   3679  HG3 PRO A 230      38.084  -1.415   2.643  1.00 94.09           H  
ATOM   3680  CD  PRO A 230      36.956  -0.394   4.210  1.00 94.09           C  
ATOM   3681  HD2 PRO A 230      37.205  -0.941   5.119  1.00 94.09           H  
ATOM   3682  HD3 PRO A 230      36.048  -0.794   3.758  1.00 94.09           H  
ATOM   3683  N   GLU A 231      36.606   3.700   1.932  1.00 90.00           N  
ATOM   3684  H   GLU A 231      37.584   3.952   1.959  1.00 90.00           H  
ATOM   3685  CA  GLU A 231      35.697   4.564   1.149  1.00 90.00           C  
ATOM   3686  HA  GLU A 231      34.669   4.359   1.448  1.00 90.00           H  
ATOM   3687  C   GLU A 231      35.753   4.298  -0.369  1.00 90.00           C  
ATOM   3688  CB  GLU A 231      35.966   6.052   1.448  1.00 90.00           C  
ATOM   3689  HB2 GLU A 231      35.266   6.639   0.854  1.00 90.00           H  
ATOM   3690  HB3 GLU A 231      36.979   6.309   1.139  1.00 90.00           H  
ATOM   3691  O   GLU A 231      34.962   4.841  -1.138  1.00 90.00           O  
ATOM   3692  CG  GLU A 231      35.772   6.424   2.929  1.00 90.00           C  
ATOM   3693  HG2 GLU A 231      34.898   5.893   3.303  1.00 90.00           H  
ATOM   3694  HG3 GLU A 231      36.638   6.086   3.498  1.00 90.00           H  
ATOM   3695  CD  GLU A 231      35.560   7.934   3.159  1.00 90.00           C  
ATOM   3696  OE1 GLU A 231      34.900   8.270   4.173  1.00 90.00           O  
ATOM   3697  OE2 GLU A 231      36.014   8.753   2.327  1.00 90.00           O  
ATOM   3698  N   ASP A 232      36.679   3.453  -0.819  1.00 90.76           N  
ATOM   3699  H   ASP A 232      37.311   3.034  -0.153  1.00 90.76           H  
ATOM   3700  CA  ASP A 232      36.956   3.140  -2.224  1.00 90.76           C  
ATOM   3701  HA  ASP A 232      36.406   3.831  -2.862  1.00 90.76           H  
ATOM   3702  C   ASP A 232      36.512   1.723  -2.619  1.00 90.76           C  
ATOM   3703  CB  ASP A 232      38.455   3.373  -2.489  1.00 90.76           C  
ATOM   3704  HB2 ASP A 232      38.663   3.117  -3.528  1.00 90.76           H  
ATOM   3705  HB3 ASP A 232      38.660   4.437  -2.368  1.00 90.76           H  
ATOM   3706  O   ASP A 232      35.957   1.536  -3.701  1.00 90.76           O  
ATOM   3707  CG  ASP A 232      39.424   2.592  -1.581  1.00 90.76           C  
ATOM   3708  OD1 ASP A 232      38.973   1.948  -0.598  1.00 90.76           O  
ATOM   3709  OD2 ASP A 232      40.637   2.650  -1.865  1.00 90.76           O  
ATOM   3710  N   HIS A 233      36.683   0.753  -1.719  1.00 93.12           N  
ATOM   3711  H   HIS A 233      37.223   1.003  -0.902  1.00 93.12           H  
ATOM   3712  CA  HIS A 233      36.410  -0.663  -1.947  1.00 93.12           C  
ATOM   3713  HA  HIS A 233      35.997  -0.789  -2.948  1.00 93.12           H  
ATOM   3714  C   HIS A 233      35.405  -1.275  -0.970  1.00 93.12           C  
ATOM   3715  CB  HIS A 233      37.724  -1.439  -1.889  1.00 93.12           C  
ATOM   3716  HB2 HIS A 233      38.280  -1.163  -0.994  1.00 93.12           H  
ATOM   3717  HB3 HIS A 233      37.489  -2.502  -1.846  1.00 93.12           H  
ATOM   3718  O   HIS A 233      35.305  -0.894   0.195  1.00 93.12           O  
ATOM   3719  CG  HIS A 233      38.566  -1.226  -3.110  1.00 93.12           C  
ATOM   3720  CD2 HIS A 233      39.736  -0.520  -3.199  1.00 93.12           C  
ATOM   3721  HD2 HIS A 233      40.231   0.009  -2.398  1.00 93.12           H  
ATOM   3722  ND1 HIS A 233      38.260  -1.697  -4.365  1.00 93.12           N  
ATOM   3723  HD1 HIS A 233      37.405  -2.166  -4.631  1.00 93.12           H  
ATOM   3724  CE1 HIS A 233      39.235  -1.292  -5.195  1.00 93.12           C  
ATOM   3725  HE1 HIS A 233      39.262  -1.486  -6.257  1.00 93.12           H  
ATOM   3726  NE2 HIS A 233      40.169  -0.599  -4.526  1.00 93.12           N  
ATOM   3727  N   ALA A 234      34.713  -2.310  -1.437  1.00 93.81           N  
ATOM   3728  H   ALA A 234      34.907  -2.628  -2.376  1.00 93.81           H  
ATOM   3729  CA  ALA A 234      33.778  -3.083  -0.636  1.00 93.81           C  
ATOM   3730  HA  ALA A 234      33.143  -2.401  -0.071  1.00 93.81           H  
ATOM   3731  C   ALA A 234      34.504  -4.012   0.341  1.00 93.81           C  
ATOM   3732  CB  ALA A 234      32.922  -3.887  -1.603  1.00 93.81           C  
ATOM   3733  HB1 ALA A 234      32.156  -4.432  -1.051  1.00 93.81           H  
ATOM   3734  HB2 ALA A 234      33.549  -4.589  -2.151  1.00 93.81           H  
ATOM   3735  HB3 ALA A 234      32.475  -3.193  -2.315  1.00 93.81           H  
ATOM   3736  O   ALA A 234      35.555  -4.563   0.007  1.00 93.81           O  
ATOM   3737  N   ARG A 235      33.941  -4.247   1.529  1.00 96.45           N  
ATOM   3738  H   ARG A 235      33.093  -3.751   1.764  1.00 96.45           H  
ATOM   3739  CA  ARG A 235      34.461  -5.237   2.488  1.00 96.45           C  
ATOM   3740  HA  ARG A 235      34.996  -6.014   1.943  1.00 96.45           H  
ATOM   3741  C   ARG A 235      33.332  -5.935   3.238  1.00 96.45           C  
ATOM   3742  CB  ARG A 235      35.438  -4.579   3.485  1.00 96.45           C  
ATOM   3743  HB2 ARG A 235      34.920  -3.751   3.971  1.00 96.45           H  
ATOM   3744  HB3 ARG A 235      35.704  -5.302   4.256  1.00 96.45           H  
ATOM   3745  O   ARG A 235      32.241  -5.393   3.423  1.00 96.45           O  
ATOM   3746  CG  ARG A 235      36.739  -4.021   2.888  1.00 96.45           C  
ATOM   3747  HG2 ARG A 235      37.274  -3.501   3.682  1.00 96.45           H  
ATOM   3748  HG3 ARG A 235      36.499  -3.283   2.122  1.00 96.45           H  
ATOM   3749  CD  ARG A 235      37.671  -5.093   2.304  1.00 96.45           C  
ATOM   3750  HD2 ARG A 235      37.995  -5.753   3.109  1.00 96.45           H  
ATOM   3751  HD3 ARG A 235      37.135  -5.703   1.577  1.00 96.45           H  
ATOM   3752  NE  ARG A 235      38.857  -4.466   1.684  1.00 96.45           N  
ATOM   3753  HE  ARG A 235      39.547  -4.104   2.326  1.00 96.45           H  
ATOM   3754  NH1 ARG A 235      38.236  -4.635  -0.535  1.00 96.45           N  
ATOM   3755 HH11 ARG A 235      37.302  -4.898  -0.255  1.00 96.45           H  
ATOM   3756 HH12 ARG A 235      38.374  -4.368  -1.499  1.00 96.45           H  
ATOM   3757  NH2 ARG A 235      40.127  -3.613  -0.009  1.00 96.45           N  
ATOM   3758 HH21 ARG A 235      40.224  -3.380  -0.987  1.00 96.45           H  
ATOM   3759 HH22 ARG A 235      40.739  -3.170   0.662  1.00 96.45           H  
ATOM   3760  CZ  ARG A 235      39.063  -4.249   0.392  1.00 96.45           C  
ATOM   3761  N   TYR A 236      33.630  -7.131   3.736  1.00 97.13           N  
ATOM   3762  H   TYR A 236      34.557  -7.496   3.569  1.00 97.13           H  
ATOM   3763  CA  TYR A 236      32.886  -7.686   4.861  1.00 97.13           C  
ATOM   3764  HA  TYR A 236      31.904  -7.217   4.927  1.00 97.13           H  
ATOM   3765  C   TYR A 236      33.628  -7.386   6.156  1.00 97.13           C  
ATOM   3766  CB  TYR A 236      32.671  -9.190   4.714  1.00 97.13           C  
ATOM   3767  HB2 TYR A 236      33.644  -9.676   4.781  1.00 97.13           H  
ATOM   3768  HB3 TYR A 236      32.080  -9.534   5.563  1.00 97.13           H  
ATOM   3769  O   TYR A 236      34.859  -7.389   6.204  1.00 97.13           O  
ATOM   3770  CG  TYR A 236      31.979  -9.656   3.453  1.00 97.13           C  
ATOM   3771  CD1 TYR A 236      30.823  -9.004   2.974  1.00 97.13           C  
ATOM   3772  HD1 TYR A 236      30.449  -8.121   3.470  1.00 97.13           H  
ATOM   3773  CD2 TYR A 236      32.470 -10.800   2.796  1.00 97.13           C  
ATOM   3774  HD2 TYR A 236      33.352 -11.305   3.159  1.00 97.13           H  
ATOM   3775  CE1 TYR A 236      30.149  -9.513   1.848  1.00 97.13           C  
ATOM   3776  HE1 TYR A 236      29.271  -9.009   1.469  1.00 97.13           H  
ATOM   3777  CE2 TYR A 236      31.789 -11.321   1.685  1.00 97.13           C  
ATOM   3778  HE2 TYR A 236      32.149 -12.212   1.191  1.00 97.13           H  
ATOM   3779  OH  TYR A 236      29.985 -11.194   0.144  1.00 97.13           O  
ATOM   3780  HH  TYR A 236      29.321 -10.575  -0.166  1.00 97.13           H  
ATOM   3781  CZ  TYR A 236      30.631 -10.680   1.214  1.00 97.13           C  
ATOM   3782  N   HIS A 237      32.869  -7.184   7.221  1.00 97.60           N  
ATOM   3783  H   HIS A 237      31.867  -7.146   7.100  1.00 97.60           H  
ATOM   3784  CA  HIS A 237      33.378  -6.992   8.565  1.00 97.60           C  
ATOM   3785  HA  HIS A 237      34.424  -7.293   8.605  1.00 97.60           H  
ATOM   3786  C   HIS A 237      32.580  -7.866   9.523  1.00 97.60           C  
ATOM   3787  CB  HIS A 237      33.278  -5.520   8.977  1.00 97.60           C  
ATOM   3788  HB2 HIS A 237      32.250  -5.307   9.270  1.00 97.60           H  
ATOM   3789  HB3 HIS A 237      33.898  -5.373   9.862  1.00 97.60           H  
ATOM   3790  O   HIS A 237      31.359  -7.984   9.396  1.00 97.60           O  
ATOM   3791  CG  HIS A 237      33.693  -4.528   7.919  1.00 97.60           C  
ATOM   3792  CD2 HIS A 237      32.897  -3.943   6.972  1.00 97.60           C  
ATOM   3793  HD2 HIS A 237      31.840  -4.117   6.832  1.00 97.60           H  
ATOM   3794  ND1 HIS A 237      34.955  -4.028   7.741  1.00 97.60           N  
ATOM   3795  HD1 HIS A 237      35.780  -4.346   8.229  1.00 97.60           H  
ATOM   3796  CE1 HIS A 237      34.928  -3.137   6.739  1.00 97.60           C  
ATOM   3797  HE1 HIS A 237      35.781  -2.590   6.365  1.00 97.60           H  
ATOM   3798  NE2 HIS A 237      33.689  -3.056   6.237  1.00 97.60           N  
ATOM   3799  N   LEU A 238      33.263  -8.431  10.506  1.00 97.63           N  
ATOM   3800  H   LEU A 238      34.263  -8.287  10.543  1.00 97.63           H  
ATOM   3801  CA  LEU A 238      32.660  -9.133  11.625  1.00 97.63           C  
ATOM   3802  HA  LEU A 238      31.577  -9.014  11.593  1.00 97.63           H  
ATOM   3803  C   LEU A 238      33.182  -8.489  12.906  1.00 97.63           C  
ATOM   3804  CB  LEU A 238      33.002 -10.621  11.495  1.00 97.63           C  
ATOM   3805  HB2 LEU A 238      34.087 -10.725  11.507  1.00 97.63           H  
ATOM   3806  HB3 LEU A 238      32.631 -10.982  10.535  1.00 97.63           H  
ATOM   3807  O   LEU A 238      34.389  -8.473  13.141  1.00 97.63           O  
ATOM   3808  CG  LEU A 238      32.418 -11.502  12.604  1.00 97.63           C  
ATOM   3809  HG  LEU A 238      32.779 -11.158  13.573  1.00 97.63           H  
ATOM   3810  CD1 LEU A 238      30.887 -11.489  12.603  1.00 97.63           C  
ATOM   3811 HD11 LEU A 238      30.507 -11.762  11.619  1.00 97.63           H  
ATOM   3812 HD12 LEU A 238      30.516 -10.504  12.885  1.00 97.63           H  
ATOM   3813 HD13 LEU A 238      30.530 -12.210  13.339  1.00 97.63           H  
ATOM   3814  CD2 LEU A 238      32.899 -12.931  12.372  1.00 97.63           C  
ATOM   3815 HD21 LEU A 238      32.426 -13.354  11.486  1.00 97.63           H  
ATOM   3816 HD22 LEU A 238      33.980 -12.948  12.237  1.00 97.63           H  
ATOM   3817 HD23 LEU A 238      32.660 -13.536  13.247  1.00 97.63           H  
ATOM   3818  N   PHE A 239      32.272  -7.925  13.693  1.00 97.27           N  
ATOM   3819  H   PHE A 239      31.300  -7.970  13.421  1.00 97.27           H  
ATOM   3820  CA  PHE A 239      32.585  -7.171  14.901  1.00 97.27           C  
ATOM   3821  HA  PHE A 239      33.649  -7.256  15.123  1.00 97.27           H  
ATOM   3822  C   PHE A 239      31.808  -7.732  16.092  1.00 97.27           C  
ATOM   3823  CB  PHE A 239      32.265  -5.692  14.655  1.00 97.27           C  
ATOM   3824  HB2 PHE A 239      32.887  -5.326  13.838  1.00 97.27           H  
ATOM   3825  HB3 PHE A 239      31.225  -5.605  14.343  1.00 97.27           H  
ATOM   3826  O   PHE A 239      30.589  -7.897  16.015  1.00 97.27           O  
ATOM   3827  CG  PHE A 239      32.496  -4.810  15.865  1.00 97.27           C  
ATOM   3828  CD1 PHE A 239      31.413  -4.159  16.485  1.00 97.27           C  
ATOM   3829  HD1 PHE A 239      30.412  -4.278  16.095  1.00 97.27           H  
ATOM   3830  CD2 PHE A 239      33.792  -4.666  16.394  1.00 97.27           C  
ATOM   3831  HD2 PHE A 239      34.627  -5.193  15.956  1.00 97.27           H  
ATOM   3832  CE1 PHE A 239      31.629  -3.353  17.617  1.00 97.27           C  
ATOM   3833  HE1 PHE A 239      30.795  -2.853  18.086  1.00 97.27           H  
ATOM   3834  CE2 PHE A 239      34.005  -3.864  17.526  1.00 97.27           C  
ATOM   3835  HE2 PHE A 239      34.997  -3.777  17.944  1.00 97.27           H  
ATOM   3836  CZ  PHE A 239      32.927  -3.201  18.136  1.00 97.27           C  
ATOM   3837  HZ  PHE A 239      33.100  -2.592  19.010  1.00 97.27           H  
ATOM   3838  N   LEU A 240      32.502  -8.020  17.190  1.00 96.37           N  
ATOM   3839  H   LEU A 240      33.500  -7.867  17.178  1.00 96.37           H  
ATOM   3840  CA  LEU A 240      31.905  -8.462  18.444  1.00 96.37           C  
ATOM   3841  HA  LEU A 240      30.999  -9.023  18.217  1.00 96.37           H  
ATOM   3842  C   LEU A 240      31.509  -7.238  19.276  1.00 96.37           C  
ATOM   3843  CB  LEU A 240      32.887  -9.410  19.155  1.00 96.37           C  
ATOM   3844  HB2 LEU A 240      33.794  -8.858  19.402  1.00 96.37           H  
ATOM   3845  HB3 LEU A 240      33.161 -10.209  18.466  1.00 96.37           H  
ATOM   3846  O   LEU A 240      32.296  -6.704  20.058  1.00 96.37           O  
ATOM   3847  CG  LEU A 240      32.330 -10.040  20.444  1.00 96.37           C  
ATOM   3848  HG  LEU A 240      32.127  -9.262  21.180  1.00 96.37           H  
ATOM   3849  CD1 LEU A 240      31.041 -10.817  20.170  1.00 96.37           C  
ATOM   3850 HD11 LEU A 240      30.829 -11.508  20.986  1.00 96.37           H  
ATOM   3851 HD12 LEU A 240      31.145 -11.413  19.263  1.00 96.37           H  
ATOM   3852 HD13 LEU A 240      30.205 -10.126  20.060  1.00 96.37           H  
ATOM   3853  CD2 LEU A 240      33.371 -10.993  21.022  1.00 96.37           C  
ATOM   3854 HD21 LEU A 240      33.043 -11.343  22.001  1.00 96.37           H  
ATOM   3855 HD22 LEU A 240      34.326 -10.478  21.126  1.00 96.37           H  
ATOM   3856 HD23 LEU A 240      33.500 -11.852  20.364  1.00 96.37           H  
ATOM   3857  N   PHE A 241      30.272  -6.778  19.098  1.00 95.96           N  
ATOM   3858  H   PHE A 241      29.653  -7.284  18.481  1.00 95.96           H  
ATOM   3859  CA  PHE A 241      29.753  -5.620  19.813  1.00 95.96           C  
ATOM   3860  HA  PHE A 241      30.544  -4.871  19.849  1.00 95.96           H  
ATOM   3861  C   PHE A 241      29.393  -5.995  21.254  1.00 95.96           C  
ATOM   3862  CB  PHE A 241      28.580  -5.008  19.042  1.00 95.96           C  
ATOM   3863  HB2 PHE A 241      27.814  -5.775  18.922  1.00 95.96           H  
ATOM   3864  HB3 PHE A 241      28.921  -4.733  18.044  1.00 95.96           H  
ATOM   3865  O   PHE A 241      28.322  -6.543  21.535  1.00 95.96           O  
ATOM   3866  CG  PHE A 241      27.956  -3.779  19.684  1.00 95.96           C  
ATOM   3867  CD1 PHE A 241      26.558  -3.681  19.745  1.00 95.96           C  
ATOM   3868  HD1 PHE A 241      25.963  -4.509  19.389  1.00 95.96           H  
ATOM   3869  CD2 PHE A 241      28.737  -2.738  20.225  1.00 95.96           C  
ATOM   3870  HD2 PHE A 241      29.816  -2.796  20.232  1.00 95.96           H  
ATOM   3871  CE1 PHE A 241      25.930  -2.548  20.289  1.00 95.96           C  
ATOM   3872  HE1 PHE A 241      24.852  -2.499  20.335  1.00 95.96           H  
ATOM   3873  CE2 PHE A 241      28.110  -1.618  20.801  1.00 95.96           C  
ATOM   3874  HE2 PHE A 241      28.697  -0.849  21.280  1.00 95.96           H  
ATOM   3875  CZ  PHE A 241      26.712  -1.506  20.809  1.00 95.96           C  
ATOM   3876  HZ  PHE A 241      26.251  -0.637  21.255  1.00 95.96           H  
ATOM   3877  N   ARG A 242      30.319  -5.685  22.163  1.00 94.30           N  
ATOM   3878  H   ARG A 242      31.195  -5.325  21.810  1.00 94.30           H  
ATOM   3879  CA  ARG A 242      30.163  -5.767  23.618  1.00 94.30           C  
ATOM   3880  HA  ARG A 242      29.614  -6.668  23.891  1.00 94.30           H  
ATOM   3881  C   ARG A 242      29.389  -4.554  24.121  1.00 94.30           C  
ATOM   3882  CB  ARG A 242      31.549  -5.814  24.270  1.00 94.30           C  
ATOM   3883  HB2 ARG A 242      32.120  -4.932  23.979  1.00 94.30           H  
ATOM   3884  HB3 ARG A 242      31.423  -5.792  25.353  1.00 94.30           H  
ATOM   3885  O   ARG A 242      29.860  -3.431  23.963  1.00 94.30           O  
ATOM   3886  CG  ARG A 242      32.330  -7.070  23.872  1.00 94.30           C  
ATOM   3887  HG2 ARG A 242      31.747  -7.956  24.123  1.00 94.30           H  
ATOM   3888  HG3 ARG A 242      32.517  -7.067  22.798  1.00 94.30           H  
ATOM   3889  CD  ARG A 242      33.669  -7.117  24.606  1.00 94.30           C  
ATOM   3890  HD2 ARG A 242      34.233  -6.208  24.400  1.00 94.30           H  
ATOM   3891  HD3 ARG A 242      33.486  -7.173  25.679  1.00 94.30           H  
ATOM   3892  NE  ARG A 242      34.415  -8.313  24.206  1.00 94.30           N  
ATOM   3893  HE  ARG A 242      34.006  -9.176  24.532  1.00 94.30           H  
ATOM   3894  NH1 ARG A 242      36.017  -7.330  22.886  1.00 94.30           N  
ATOM   3895 HH11 ARG A 242      35.626  -6.424  23.097  1.00 94.30           H  
ATOM   3896 HH12 ARG A 242      36.789  -7.354  22.235  1.00 94.30           H  
ATOM   3897  NH2 ARG A 242      35.911  -9.568  23.083  1.00 94.30           N  
ATOM   3898 HH21 ARG A 242      36.616  -9.659  22.365  1.00 94.30           H  
ATOM   3899 HH22 ARG A 242      35.415 -10.371  23.443  1.00 94.30           H  
ATOM   3900  CZ  ARG A 242      35.448  -8.394  23.393  1.00 94.30           C  
ATOM   3901  N   HIS A 243      28.210  -4.763  24.695  1.00 93.49           N  
ATOM   3902  H   HIS A 243      27.874  -5.709  24.799  1.00 93.49           H  
ATOM   3903  CA  HIS A 243      27.332  -3.673  25.124  1.00 93.49           C  
ATOM   3904  HA  HIS A 243      27.942  -2.875  25.547  1.00 93.49           H  
ATOM   3905  C   HIS A 243      26.339  -4.118  26.199  1.00 93.49           C  
ATOM   3906  CB  HIS A 243      26.583  -3.114  23.904  1.00 93.49           C  
ATOM   3907  HB2 HIS A 243      26.034  -2.222  24.206  1.00 93.49           H  
ATOM   3908  HB3 HIS A 243      27.318  -2.802  23.162  1.00 93.49           H  
ATOM   3909  O   HIS A 243      26.104  -5.309  26.385  1.00 93.49           O  
ATOM   3910  CG  HIS A 243      25.623  -4.080  23.252  1.00 93.49           C  
ATOM   3911  CD2 HIS A 243      24.262  -3.956  23.200  1.00 93.49           C  
ATOM   3912  HD2 HIS A 243      23.683  -3.161  23.646  1.00 93.49           H  
ATOM   3913  ND1 HIS A 243      25.948  -5.229  22.564  1.00 93.49           N  
ATOM   3914  HD1 HIS A 243      26.870  -5.624  22.447  1.00 93.49           H  
ATOM   3915  CE1 HIS A 243      24.814  -5.774  22.105  1.00 93.49           C  
ATOM   3916  HE1 HIS A 243      24.755  -6.695  21.543  1.00 93.49           H  
ATOM   3917  NE2 HIS A 243      23.756  -5.029  22.459  1.00 93.49           N  
ATOM   3918  N   THR A 244      25.714  -3.154  26.871  1.00 92.89           N  
ATOM   3919  H   THR A 244      25.959  -2.191  26.689  1.00 92.89           H  
ATOM   3920  CA  THR A 244      24.663  -3.405  27.867  1.00 92.89           C  
ATOM   3921  HA  THR A 244      24.576  -4.480  28.025  1.00 92.89           H  
ATOM   3922  C   THR A 244      23.323  -2.889  27.341  1.00 92.89           C  
ATOM   3923  CB  THR A 244      25.015  -2.770  29.225  1.00 92.89           C  
ATOM   3924  HB  THR A 244      24.792  -1.704  29.191  1.00 92.89           H  
ATOM   3925  O   THR A 244      23.263  -1.795  26.778  1.00 92.89           O  
ATOM   3926  CG2 THR A 244      24.261  -3.405  30.392  1.00 92.89           C  
ATOM   3927 HG21 THR A 244      24.486  -2.872  31.316  1.00 92.89           H  
ATOM   3928 HG22 THR A 244      24.556  -4.449  30.504  1.00 92.89           H  
ATOM   3929 HG23 THR A 244      23.187  -3.359  30.216  1.00 92.89           H  
ATOM   3930  OG1 THR A 244      26.386  -2.930  29.519  1.00 92.89           O  
ATOM   3931  HG1 THR A 244      26.515  -2.691  30.440  1.00 92.89           H  
ATOM   3932  N   HIS A 245      22.237  -3.642  27.520  1.00 90.34           N  
ATOM   3933  H   HIS A 245      22.340  -4.535  27.981  1.00 90.34           H  
ATOM   3934  CA  HIS A 245      20.879  -3.220  27.162  1.00 90.34           C  
ATOM   3935  HA  HIS A 245      20.846  -2.131  27.135  1.00 90.34           H  
ATOM   3936  C   HIS A 245      19.871  -3.686  28.221  1.00 90.34           C  
ATOM   3937  CB  HIS A 245      20.515  -3.734  25.762  1.00 90.34           C  
ATOM   3938  HB2 HIS A 245      20.539  -4.824  25.753  1.00 90.34           H  
ATOM   3939  HB3 HIS A 245      21.253  -3.375  25.045  1.00 90.34           H  
ATOM   3940  O   HIS A 245      19.917  -4.828  28.655  1.00 90.34           O  
ATOM   3941  CG  HIS A 245      19.151  -3.272  25.322  1.00 90.34           C  
ATOM   3942  CD2 HIS A 245      18.005  -4.022  25.283  1.00 90.34           C  
ATOM   3943  HD2 HIS A 245      17.920  -5.065  25.549  1.00 90.34           H  
ATOM   3944  ND1 HIS A 245      18.815  -1.994  24.938  1.00 90.34           N  
ATOM   3945  HD1 HIS A 245      19.456  -1.219  24.835  1.00 90.34           H  
ATOM   3946  CE1 HIS A 245      17.499  -1.975  24.673  1.00 90.34           C  
ATOM   3947  HE1 HIS A 245      16.943  -1.113  24.333  1.00 90.34           H  
ATOM   3948  NE2 HIS A 245      16.963  -3.189  24.859  1.00 90.34           N  
ATOM   3949  N   GLU A 246      18.995  -2.784  28.677  1.00 87.12           N  
ATOM   3950  H   GLU A 246      18.956  -1.893  28.204  1.00 87.12           H  
ATOM   3951  CA  GLU A 246      18.001  -3.023  29.750  1.00 87.12           C  
ATOM   3952  HA  GLU A 246      17.663  -2.038  30.071  1.00 87.12           H  
ATOM   3953  C   GLU A 246      18.566  -3.619  31.070  1.00 87.12           C  
ATOM   3954  CB  GLU A 246      16.735  -3.722  29.190  1.00 87.12           C  
ATOM   3955  HB2 GLU A 246      16.083  -4.009  30.015  1.00 87.12           H  
ATOM   3956  HB3 GLU A 246      17.019  -4.617  28.637  1.00 87.12           H  
ATOM   3957  O   GLU A 246      17.810  -4.058  31.931  1.00 87.12           O  
ATOM   3958  CG  GLU A 246      15.945  -2.759  28.276  1.00 87.12           C  
ATOM   3959  HG2 GLU A 246      15.734  -1.857  28.850  1.00 87.12           H  
ATOM   3960  HG3 GLU A 246      16.582  -2.456  27.445  1.00 87.12           H  
ATOM   3961  CD  GLU A 246      14.605  -3.293  27.717  1.00 87.12           C  
ATOM   3962  OE1 GLU A 246      13.805  -2.443  27.248  1.00 87.12           O  
ATOM   3963  OE2 GLU A 246      14.336  -4.516  27.767  1.00 87.12           O  
ATOM   3964  N   GLY A 247      19.887  -3.534  31.276  1.00 89.00           N  
ATOM   3965  H   GLY A 247      20.445  -3.237  30.489  1.00 89.00           H  
ATOM   3966  CA  GLY A 247      20.613  -4.047  32.448  1.00 89.00           C  
ATOM   3967  HA2 GLY A 247      21.281  -3.273  32.824  1.00 89.00           H  
ATOM   3968  HA3 GLY A 247      19.904  -4.302  33.236  1.00 89.00           H  
ATOM   3969  C   GLY A 247      21.447  -5.300  32.162  1.00 89.00           C  
ATOM   3970  O   GLY A 247      22.419  -5.549  32.872  1.00 89.00           O  
ATOM   3971  N   ASP A 248      21.130  -6.026  31.090  1.00 91.42           N  
ATOM   3972  H   ASP A 248      20.349  -5.737  30.517  1.00 91.42           H  
ATOM   3973  CA  ASP A 248      21.834  -7.236  30.671  1.00 91.42           C  
ATOM   3974  HA  ASP A 248      22.197  -7.756  31.558  1.00 91.42           H  
ATOM   3975  C   ASP A 248      23.045  -6.901  29.786  1.00 91.42           C  
ATOM   3976  CB  ASP A 248      20.863  -8.178  29.942  1.00 91.42           C  
ATOM   3977  HB2 ASP A 248      20.388  -7.629  29.129  1.00 91.42           H  
ATOM   3978  HB3 ASP A 248      21.432  -9.001  29.509  1.00 91.42           H  
ATOM   3979  O   ASP A 248      22.997  -5.988  28.955  1.00 91.42           O  
ATOM   3980  CG  ASP A 248      19.773  -8.773  30.840  1.00 91.42           C  
ATOM   3981  OD1 ASP A 248      20.074  -9.062  32.020  1.00 91.42           O  
ATOM   3982  OD2 ASP A 248      18.653  -8.985  30.318  1.00 91.42           O  
ATOM   3983  N   TYR A 249      24.140  -7.647  29.950  1.00 93.03           N  
ATOM   3984  H   TYR A 249      24.093  -8.415  30.604  1.00 93.03           H  
ATOM   3985  CA  TYR A 249      25.347  -7.529  29.128  1.00 93.03           C  
ATOM   3986  HA  TYR A 249      25.394  -6.525  28.706  1.00 93.03           H  
ATOM   3987  C   TYR A 249      25.323  -8.527  27.965  1.00 93.03           C  
ATOM   3988  CB  TYR A 249      26.590  -7.718  30.001  1.00 93.03           C  
ATOM   3989  HB2 TYR A 249      26.585  -6.960  30.784  1.00 93.03           H  
ATOM   3990  HB3 TYR A 249      26.536  -8.692  30.488  1.00 93.03           H  
ATOM   3991  O   TYR A 249      25.030  -9.707  28.153  1.00 93.03           O  
ATOM   3992  CG  TYR A 249      27.899  -7.618  29.241  1.00 93.03           C  
ATOM   3993  CD1 TYR A 249      28.586  -8.788  28.858  1.00 93.03           C  
ATOM   3994  HD1 TYR A 249      28.168  -9.759  29.077  1.00 93.03           H  
ATOM   3995  CD2 TYR A 249      28.429  -6.353  28.922  1.00 93.03           C  
ATOM   3996  HD2 TYR A 249      27.885  -5.459  29.190  1.00 93.03           H  
ATOM   3997  CE1 TYR A 249      29.830  -8.693  28.205  1.00 93.03           C  
ATOM   3998  HE1 TYR A 249      30.381  -9.580  27.931  1.00 93.03           H  
ATOM   3999  CE2 TYR A 249      29.674  -6.253  28.274  1.00 93.03           C  
ATOM   4000  HE2 TYR A 249      30.089  -5.281  28.053  1.00 93.03           H  
ATOM   4001  OH  TYR A 249      31.621  -7.330  27.391  1.00 93.03           O  
ATOM   4002  HH  TYR A 249      31.916  -6.417  27.362  1.00 93.03           H  
ATOM   4003  CZ  TYR A 249      30.384  -7.426  27.936  1.00 93.03           C  
ATOM   4004  N   PHE A 250      25.681  -8.058  26.771  1.00 92.54           N  
ATOM   4005  H   PHE A 250      25.934  -7.083  26.701  1.00 92.54           H  
ATOM   4006  CA  PHE A 250      25.653  -8.821  25.529  1.00 92.54           C  
ATOM   4007  HA  PHE A 250      25.467  -9.872  25.750  1.00 92.54           H  
ATOM   4008  C   PHE A 250      26.983  -8.705  24.781  1.00 92.54           C  
ATOM   4009  CB  PHE A 250      24.515  -8.302  24.636  1.00 92.54           C  
ATOM   4010  HB2 PHE A 250      24.704  -7.252  24.413  1.00 92.54           H  
ATOM   4011  HB3 PHE A 250      24.537  -8.847  23.692  1.00 92.54           H  
ATOM   4012  O   PHE A 250      27.443  -7.605  24.470  1.00 92.54           O  
ATOM   4013  CG  PHE A 250      23.124  -8.420  25.226  1.00 92.54           C  
ATOM   4014  CD1 PHE A 250      22.392  -9.614  25.085  1.00 92.54           C  
ATOM   4015  HD1 PHE A 250      22.824 -10.453  24.560  1.00 92.54           H  
ATOM   4016  CD2 PHE A 250      22.569  -7.339  25.935  1.00 92.54           C  
ATOM   4017  HD2 PHE A 250      23.137  -6.431  26.074  1.00 92.54           H  
ATOM   4018  CE1 PHE A 250      21.114  -9.731  25.661  1.00 92.54           C  
ATOM   4019  HE1 PHE A 250      20.568 -10.660  25.586  1.00 92.54           H  
ATOM   4020  CE2 PHE A 250      21.293  -7.459  26.511  1.00 92.54           C  
ATOM   4021  HE2 PHE A 250      20.889  -6.650  27.101  1.00 92.54           H  
ATOM   4022  CZ  PHE A 250      20.566  -8.653  26.378  1.00 92.54           C  
ATOM   4023  HZ  PHE A 250      19.606  -8.750  26.863  1.00 92.54           H  
ATOM   4024  N   GLU A 251      27.542  -9.846  24.381  1.00 93.40           N  
ATOM   4025  H   GLU A 251      27.158 -10.721  24.708  1.00 93.40           H  
ATOM   4026  CA  GLU A 251      28.564  -9.922  23.335  1.00 93.40           C  
ATOM   4027  HA  GLU A 251      28.998  -8.937  23.165  1.00 93.40           H  
ATOM   4028  C   GLU A 251      27.886 -10.381  22.035  1.00 93.40           C  
ATOM   4029  CB  GLU A 251      29.713 -10.858  23.745  1.00 93.40           C  
ATOM   4030  HB2 GLU A 251      30.465 -10.791  22.960  1.00 93.40           H  
ATOM   4031  HB3 GLU A 251      29.356 -11.887  23.798  1.00 93.40           H  
ATOM   4032  O   GLU A 251      27.526 -11.546  21.889  1.00 93.40           O  
ATOM   4033  CG  GLU A 251      30.407 -10.506  25.067  1.00 93.40           C  
ATOM   4034  HG2 GLU A 251      30.453  -9.422  25.172  1.00 93.40           H  
ATOM   4035  HG3 GLU A 251      29.823 -10.900  25.898  1.00 93.40           H  
ATOM   4036  CD  GLU A 251      31.827 -11.099  25.085  1.00 93.40           C  
ATOM   4037  OE1 GLU A 251      32.804 -10.311  25.104  1.00 93.40           O  
ATOM   4038  OE2 GLU A 251      31.949 -12.337  24.999  1.00 93.40           O  
ATOM   4039  N   SER A 252      27.619  -9.460  21.103  1.00 94.17           N  
ATOM   4040  H   SER A 252      27.905  -8.506  21.269  1.00 94.17           H  
ATOM   4041  CA  SER A 252      26.860  -9.762  19.877  1.00 94.17           C  
ATOM   4042  HA  SER A 252      26.464 -10.776  19.920  1.00 94.17           H  
ATOM   4043  C   SER A 252      27.718  -9.660  18.622  1.00 94.17           C  
ATOM   4044  CB  SER A 252      25.663  -8.819  19.757  1.00 94.17           C  
ATOM   4045  HB2 SER A 252      25.179  -8.957  18.790  1.00 94.17           H  
ATOM   4046  HB3 SER A 252      26.002  -7.786  19.841  1.00 94.17           H  
ATOM   4047  O   SER A 252      28.211  -8.581  18.295  1.00 94.17           O  
ATOM   4048  OG  SER A 252      24.736  -9.107  20.781  1.00 94.17           O  
ATOM   4049  HG  SER A 252      25.224  -9.481  21.519  1.00 94.17           H  
ATOM   4050  N   TYR A 253      27.835 -10.751  17.861  1.00 96.81           N  
ATOM   4051  H   TYR A 253      27.467 -11.630  18.195  1.00 96.81           H  
ATOM   4052  CA  TYR A 253      28.455 -10.712  16.537  1.00 96.81           C  
ATOM   4053  HA  TYR A 253      29.404 -10.182  16.619  1.00 96.81           H  
ATOM   4054  C   TYR A 253      27.573  -9.942  15.544  1.00 96.81           C  
ATOM   4055  CB  TYR A 253      28.757 -12.129  16.036  1.00 96.81           C  
ATOM   4056  HB2 TYR A 253      29.018 -12.075  14.979  1.00 96.81           H  
ATOM   4057  HB3 TYR A 253      27.851 -12.731  16.112  1.00 96.81           H  
ATOM   4058  O   TYR A 253      26.486 -10.385  15.155  1.00 96.81           O  
ATOM   4059  CG  TYR A 253      29.894 -12.823  16.760  1.00 96.81           C  
ATOM   4060  CD1 TYR A 253      31.203 -12.305  16.678  1.00 96.81           C  
ATOM   4061  HD1 TYR A 253      31.403 -11.407  16.112  1.00 96.81           H  
ATOM   4062  CD2 TYR A 253      29.646 -13.996  17.501  1.00 96.81           C  
ATOM   4063  HD2 TYR A 253      28.646 -14.400  17.560  1.00 96.81           H  
ATOM   4064  CE1 TYR A 253      32.255 -12.947  17.359  1.00 96.81           C  
ATOM   4065  HE1 TYR A 253      33.257 -12.542  17.342  1.00 96.81           H  
ATOM   4066  CE2 TYR A 253      30.701 -14.643  18.176  1.00 96.81           C  
ATOM   4067  HE2 TYR A 253      30.508 -15.537  18.750  1.00 96.81           H  
ATOM   4068  OH  TYR A 253      33.032 -14.711  18.771  1.00 96.81           O  
ATOM   4069  HH  TYR A 253      32.736 -15.437  19.325  1.00 96.81           H  
ATOM   4070  CZ  TYR A 253      32.008 -14.114  18.110  1.00 96.81           C  
ATOM   4071  N   VAL A 254      28.067  -8.786  15.107  1.00 96.70           N  
ATOM   4072  H   VAL A 254      28.939  -8.472  15.508  1.00 96.70           H  
ATOM   4073  CA  VAL A 254      27.481  -7.956  14.055  1.00 96.70           C  
ATOM   4074  HA  VAL A 254      26.458  -8.284  13.870  1.00 96.70           H  
ATOM   4075  C   VAL A 254      28.288  -8.148  12.777  1.00 96.70           C  
ATOM   4076  CB  VAL A 254      27.423  -6.472  14.466  1.00 96.70           C  
ATOM   4077  HB  VAL A 254      28.434  -6.096  14.624  1.00 96.70           H  
ATOM   4078  O   VAL A 254      29.487  -7.874  12.729  1.00 96.70           O  
ATOM   4079  CG1 VAL A 254      26.748  -5.629  13.374  1.00 96.70           C  
ATOM   4080 HG11 VAL A 254      25.739  -5.995  13.184  1.00 96.70           H  
ATOM   4081 HG12 VAL A 254      26.701  -4.589  13.696  1.00 96.70           H  
ATOM   4082 HG13 VAL A 254      27.328  -5.671  12.453  1.00 96.70           H  
ATOM   4083  CG2 VAL A 254      26.622  -6.276  15.761  1.00 96.70           C  
ATOM   4084 HG21 VAL A 254      25.616  -6.683  15.650  1.00 96.70           H  
ATOM   4085 HG22 VAL A 254      26.562  -5.216  16.006  1.00 96.70           H  
ATOM   4086 HG23 VAL A 254      27.122  -6.783  16.586  1.00 96.70           H  
ATOM   4087  N   PHE A 255      27.616  -8.597  11.721  1.00 97.10           N  
ATOM   4088  H   PHE A 255      26.625  -8.766  11.825  1.00 97.10           H  
ATOM   4089  CA  PHE A 255      28.176  -8.642  10.378  1.00 97.10           C  
ATOM   4090  HA  PHE A 255      29.261  -8.728  10.438  1.00 97.10           H  
ATOM   4091  C   PHE A 255      27.821  -7.359   9.636  1.00 97.10           C  
ATOM   4092  CB  PHE A 255      27.651  -9.869   9.642  1.00 97.10           C  
ATOM   4093  HB2 PHE A 255      26.565  -9.805   9.584  1.00 97.10           H  
ATOM   4094  HB3 PHE A 255      27.914 -10.754  10.222  1.00 97.10           H  
ATOM   4095  O   PHE A 255      26.643  -7.011   9.512  1.00 97.10           O  
ATOM   4096  CG  PHE A 255      28.200 -10.037   8.242  1.00 97.10           C  
ATOM   4097  CD1 PHE A 255      27.552  -9.438   7.143  1.00 97.10           C  
ATOM   4098  HD1 PHE A 255      26.694  -8.802   7.302  1.00 97.10           H  
ATOM   4099  CD2 PHE A 255      29.337 -10.836   8.035  1.00 97.10           C  
ATOM   4100  HD2 PHE A 255      29.843 -11.296   8.871  1.00 97.10           H  
ATOM   4101  CE1 PHE A 255      28.033  -9.656   5.840  1.00 97.10           C  
ATOM   4102  HE1 PHE A 255      27.550  -9.186   4.996  1.00 97.10           H  
ATOM   4103  CE2 PHE A 255      29.802 -11.068   6.732  1.00 97.10           C  
ATOM   4104  HE2 PHE A 255      30.656 -11.711   6.579  1.00 97.10           H  
ATOM   4105  CZ  PHE A 255      29.149 -10.486   5.633  1.00 97.10           C  
ATOM   4106  HZ  PHE A 255      29.510 -10.679   4.634  1.00 97.10           H  
ATOM   4107  N   VAL A 256      28.825  -6.682   9.093  1.00 95.88           N  
ATOM   4108  H   VAL A 256      29.758  -7.055   9.193  1.00 95.88           H  
ATOM   4109  CA  VAL A 256      28.648  -5.478   8.283  1.00 95.88           C  
ATOM   4110  HA  VAL A 256      27.585  -5.247   8.203  1.00 95.88           H  
ATOM   4111  C   VAL A 256      29.176  -5.746   6.883  1.00 95.88           C  
ATOM   4112  CB  VAL A 256      29.329  -4.254   8.919  1.00 95.88           C  
ATOM   4113  HB  VAL A 256      30.411  -4.369   8.858  1.00 95.88           H  
ATOM   4114  O   VAL A 256      30.323  -6.142   6.704  1.00 95.88           O  
ATOM   4115  CG1 VAL A 256      28.956  -2.980   8.164  1.00 95.88           C  
ATOM   4116 HG11 VAL A 256      29.457  -2.137   8.640  1.00 95.88           H  
ATOM   4117 HG12 VAL A 256      29.300  -3.037   7.131  1.00 95.88           H  
ATOM   4118 HG13 VAL A 256      27.878  -2.821   8.184  1.00 95.88           H  
ATOM   4119  CG2 VAL A 256      28.953  -4.062  10.395  1.00 95.88           C  
ATOM   4120 HG21 VAL A 256      27.870  -4.002  10.501  1.00 95.88           H  
ATOM   4121 HG22 VAL A 256      29.406  -3.148  10.779  1.00 95.88           H  
ATOM   4122 HG23 VAL A 256      29.328  -4.896  10.988  1.00 95.88           H  
ATOM   4123  N   TYR A 257      28.344  -5.497   5.882  1.00 93.89           N  
ATOM   4124  H   TYR A 257      27.406  -5.193   6.102  1.00 93.89           H  
ATOM   4125  CA  TYR A 257      28.760  -5.389   4.492  1.00 93.89           C  
ATOM   4126  HA  TYR A 257      29.737  -5.850   4.350  1.00 93.89           H  
ATOM   4127  C   TYR A 257      28.875  -3.901   4.155  1.00 93.89           C  
ATOM   4128  CB  TYR A 257      27.742  -6.148   3.634  1.00 93.89           C  
ATOM   4129  HB2 TYR A 257      27.836  -7.211   3.858  1.00 93.89           H  
ATOM   4130  HB3 TYR A 257      26.745  -5.835   3.945  1.00 93.89           H  
ATOM   4131  O   TYR A 257      27.871  -3.185   4.137  1.00 93.89           O  
ATOM   4132  CG  TYR A 257      27.838  -5.985   2.130  1.00 93.89           C  
ATOM   4133  CD1 TYR A 257      26.667  -6.128   1.361  1.00 93.89           C  
ATOM   4134  HD1 TYR A 257      25.720  -6.301   1.851  1.00 93.89           H  
ATOM   4135  CD2 TYR A 257      29.061  -5.709   1.490  1.00 93.89           C  
ATOM   4136  HD2 TYR A 257      29.977  -5.580   2.049  1.00 93.89           H  
ATOM   4137  CE1 TYR A 257      26.715  -6.039  -0.040  1.00 93.89           C  
ATOM   4138  HE1 TYR A 257      25.808  -6.134  -0.618  1.00 93.89           H  
ATOM   4139  CE2 TYR A 257      29.104  -5.583   0.092  1.00 93.89           C  
ATOM   4140  HE2 TYR A 257      30.044  -5.360  -0.390  1.00 93.89           H  
ATOM   4141  OH  TYR A 257      28.015  -5.805  -2.042  1.00 93.89           O  
ATOM   4142  HH  TYR A 257      27.208  -6.092  -2.475  1.00 93.89           H  
ATOM   4143  CZ  TYR A 257      27.944  -5.794  -0.684  1.00 93.89           C  
ATOM   4144  N   SER A 258      30.102  -3.428   3.943  1.00 93.76           N  
ATOM   4145  H   SER A 258      30.886  -4.063   3.916  1.00 93.76           H  
ATOM   4146  CA  SER A 258      30.349  -2.072   3.461  1.00 93.76           C  
ATOM   4147  HA  SER A 258      29.512  -1.436   3.749  1.00 93.76           H  
ATOM   4148  C   SER A 258      30.440  -2.062   1.942  1.00 93.76           C  
ATOM   4149  CB  SER A 258      31.595  -1.461   4.096  1.00 93.76           C  
ATOM   4150  HB2 SER A 258      31.462  -1.415   5.177  1.00 93.76           H  
ATOM   4151  HB3 SER A 258      31.731  -0.449   3.714  1.00 93.76           H  
ATOM   4152  O   SER A 258      31.065  -2.927   1.321  1.00 93.76           O  
ATOM   4153  OG  SER A 258      32.737  -2.229   3.794  1.00 93.76           O  
ATOM   4154  HG  SER A 258      33.120  -2.527   4.622  1.00 93.76           H  
ATOM   4155  N   MET A 259      29.780  -1.077   1.342  1.00 88.61           N  
ATOM   4156  H   MET A 259      29.241  -0.443   1.914  1.00 88.61           H  
ATOM   4157  CA  MET A 259      29.766  -0.882  -0.098  1.00 88.61           C  
ATOM   4158  HA  MET A 259      30.673  -1.312  -0.523  1.00 88.61           H  
ATOM   4159  C   MET A 259      29.718   0.621  -0.408  1.00 88.61           C  
ATOM   4160  CB  MET A 259      28.567  -1.648  -0.684  1.00 88.61           C  
ATOM   4161  HB2 MET A 259      28.694  -2.712  -0.485  1.00 88.61           H  
ATOM   4162  HB3 MET A 259      27.646  -1.330  -0.195  1.00 88.61           H  
ATOM   4163  O   MET A 259      28.621   1.185  -0.420  1.00 88.61           O  
ATOM   4164  CG  MET A 259      28.436  -1.433  -2.195  1.00 88.61           C  
ATOM   4165  HG2 MET A 259      28.133  -0.403  -2.382  1.00 88.61           H  
ATOM   4166  HG3 MET A 259      27.645  -2.081  -2.573  1.00 88.61           H  
ATOM   4167  SD  MET A 259      29.957  -1.756  -3.116  1.00 88.61           S  
ATOM   4168  CE  MET A 259      29.996  -3.557  -2.936  1.00 88.61           C  
ATOM   4169  HE1 MET A 259      29.039  -3.972  -3.253  1.00 88.61           H  
ATOM   4170  HE2 MET A 259      30.794  -3.977  -3.548  1.00 88.61           H  
ATOM   4171  HE3 MET A 259      30.161  -3.810  -1.888  1.00 88.61           H  
ATOM   4172  N   PRO A 260      30.862   1.280  -0.677  1.00 86.35           N  
ATOM   4173  CA  PRO A 260      30.923   2.735  -0.876  1.00 86.35           C  
ATOM   4174  HA  PRO A 260      30.429   3.223  -0.035  1.00 86.35           H  
ATOM   4175  C   PRO A 260      30.220   3.251  -2.147  1.00 86.35           C  
ATOM   4176  CB  PRO A 260      32.409   3.093  -0.825  1.00 86.35           C  
ATOM   4177  HB2 PRO A 260      32.672   3.391   0.190  1.00 86.35           H  
ATOM   4178  HB3 PRO A 260      32.652   3.892  -1.526  1.00 86.35           H  
ATOM   4179  O   PRO A 260      30.077   4.457  -2.353  1.00 86.35           O  
ATOM   4180  CG  PRO A 260      33.136   1.796  -1.175  1.00 86.35           C  
ATOM   4181  HG2 PRO A 260      34.119   1.746  -0.706  1.00 86.35           H  
ATOM   4182  HG3 PRO A 260      33.221   1.699  -2.258  1.00 86.35           H  
ATOM   4183  CD  PRO A 260      32.207   0.714  -0.641  1.00 86.35           C  
ATOM   4184  HD2 PRO A 260      32.477   0.477   0.388  1.00 86.35           H  
ATOM   4185  HD3 PRO A 260      32.291  -0.176  -1.266  1.00 86.35           H  
ATOM   4186  N   GLY A 261      29.706   2.356  -2.996  1.00 80.31           N  
ATOM   4187  H   GLY A 261      29.897   1.381  -2.813  1.00 80.31           H  
ATOM   4188  CA  GLY A 261      28.779   2.695  -4.072  1.00 80.31           C  
ATOM   4189  HA2 GLY A 261      27.880   2.091  -3.952  1.00 80.31           H  
ATOM   4190  HA3 GLY A 261      28.484   3.742  -4.007  1.00 80.31           H  
ATOM   4191  C   GLY A 261      29.355   2.416  -5.454  1.00 80.31           C  
ATOM   4192  O   GLY A 261      29.618   1.267  -5.791  1.00 80.31           O  
ATOM   4193  N   TYR A 262      29.479   3.451  -6.290  1.00 75.32           N  
ATOM   4194  H   TYR A 262      29.324   4.377  -5.918  1.00 75.32           H  
ATOM   4195  CA  TYR A 262      29.945   3.316  -7.682  1.00 75.32           C  
ATOM   4196  HA  TYR A 262      29.755   2.293  -8.006  1.00 75.32           H  
ATOM   4197  C   TYR A 262      31.458   3.506  -7.858  1.00 75.32           C  
ATOM   4198  CB  TYR A 262      29.148   4.236  -8.622  1.00 75.32           C  
ATOM   4199  HB2 TYR A 262      29.316   5.273  -8.328  1.00 75.32           H  
ATOM   4200  HB3 TYR A 262      29.526   4.122  -9.638  1.00 75.32           H  
ATOM   4201  O   TYR A 262      31.927   3.470  -8.992  1.00 75.32           O  
ATOM   4202  CG  TYR A 262      27.662   3.949  -8.642  1.00 75.32           C  
ATOM   4203  CD1 TYR A 262      27.138   2.950  -9.488  1.00 75.32           C  
ATOM   4204  HD1 TYR A 262      27.806   2.414 -10.146  1.00 75.32           H  
ATOM   4205  CD2 TYR A 262      26.817   4.653  -7.769  1.00 75.32           C  
ATOM   4206  HD2 TYR A 262      27.228   5.411  -7.118  1.00 75.32           H  
ATOM   4207  CE1 TYR A 262      25.768   2.625  -9.430  1.00 75.32           C  
ATOM   4208  HE1 TYR A 262      25.362   1.832 -10.040  1.00 75.32           H  
ATOM   4209  CE2 TYR A 262      25.459   4.320  -7.691  1.00 75.32           C  
ATOM   4210  HE2 TYR A 262      24.828   4.834  -6.981  1.00 75.32           H  
ATOM   4211  OH  TYR A 262      23.631   2.978  -8.400  1.00 75.32           O  
ATOM   4212  HH  TYR A 262      23.364   3.154  -7.495  1.00 75.32           H  
ATOM   4213  CZ  TYR A 262      24.946   3.282  -8.492  1.00 75.32           C  
ATOM   4214  N   SER A 263      32.210   3.695  -6.769  1.00 83.23           N  
ATOM   4215  H   SER A 263      31.773   3.732  -5.859  1.00 83.23           H  
ATOM   4216  CA  SER A 263      33.654   3.428  -6.741  1.00 83.23           C  
ATOM   4217  HA  SER A 263      34.159   4.009  -7.512  1.00 83.23           H  
ATOM   4218  C   SER A 263      33.917   1.944  -7.023  1.00 83.23           C  
ATOM   4219  CB  SER A 263      34.223   3.820  -5.371  1.00 83.23           C  
ATOM   4220  HB2 SER A 263      34.320   4.905  -5.320  1.00 83.23           H  
ATOM   4221  HB3 SER A 263      35.212   3.379  -5.248  1.00 83.23           H  
ATOM   4222  O   SER A 263      34.739   1.608  -7.872  1.00 83.23           O  
ATOM   4223  OG  SER A 263      33.356   3.393  -4.332  1.00 83.23           O  
ATOM   4224  HG  SER A 263      33.883   3.348  -3.531  1.00 83.23           H  
ATOM   4225  N   CYS A 264      33.112   1.065  -6.421  1.00 84.80           N  
ATOM   4226  H   CYS A 264      32.546   1.394  -5.652  1.00 84.80           H  
ATOM   4227  CA  CYS A 264      33.108  -0.361  -6.711  1.00 84.80           C  
ATOM   4228  HA  CYS A 264      34.144  -0.699  -6.737  1.00 84.80           H  
ATOM   4229  C   CYS A 264      32.458  -0.677  -8.068  1.00 84.80           C  
ATOM   4230  CB  CYS A 264      32.398  -1.103  -5.577  1.00 84.80           C  
ATOM   4231  HB2 CYS A 264      32.396  -2.173  -5.788  1.00 84.80           H  
ATOM   4232  HB3 CYS A 264      31.373  -0.744  -5.486  1.00 84.80           H  
ATOM   4233  O   CYS A 264      31.300  -0.322  -8.348  1.00 84.80           O  
ATOM   4234  SG  CYS A 264      33.284  -0.816  -4.026  1.00 84.80           S  
ATOM   4235  HG  CYS A 264      34.453  -1.324  -4.427  1.00 84.80           H  
ATOM   4236  N   SER A 265      33.183  -1.438  -8.892  1.00 82.44           N  
ATOM   4237  H   SER A 265      34.104  -1.704  -8.575  1.00 82.44           H  
ATOM   4238  CA  SER A 265      32.686  -1.941 -10.180  1.00 82.44           C  
ATOM   4239  HA  SER A 265      32.434  -1.086 -10.807  1.00 82.44           H  
ATOM   4240  C   SER A 265      31.421  -2.795 -10.013  1.00 82.44           C  
ATOM   4241  CB  SER A 265      33.772  -2.748 -10.903  1.00 82.44           C  
ATOM   4242  HB2 SER A 265      34.688  -2.161 -10.963  1.00 82.44           H  
ATOM   4243  HB3 SER A 265      33.434  -2.962 -11.917  1.00 82.44           H  
ATOM   4244  O   SER A 265      31.152  -3.347  -8.942  1.00 82.44           O  
ATOM   4245  OG  SER A 265      34.028  -3.974 -10.237  1.00 82.44           O  
ATOM   4246  HG  SER A 265      34.719  -3.816  -9.590  1.00 82.44           H  
ATOM   4247  N   VAL A 266      30.631  -2.968 -11.079  1.00 79.46           N  
ATOM   4248  H   VAL A 266      30.838  -2.471 -11.933  1.00 79.46           H  
ATOM   4249  CA  VAL A 266      29.481  -3.889 -11.038  1.00 79.46           C  
ATOM   4250  HA  VAL A 266      28.849  -3.598 -10.200  1.00 79.46           H  
ATOM   4251  C   VAL A 266      29.931  -5.341 -10.755  1.00 79.46           C  
ATOM   4252  CB  VAL A 266      28.623  -3.782 -12.318  1.00 79.46           C  
ATOM   4253  HB  VAL A 266      29.237  -4.030 -13.184  1.00 79.46           H  
ATOM   4254  O   VAL A 266      29.171  -6.085 -10.134  1.00 79.46           O  
ATOM   4255  CG1 VAL A 266      27.408  -4.715 -12.266  1.00 79.46           C  
ATOM   4256 HG11 VAL A 266      26.856  -4.650 -13.204  1.00 79.46           H  
ATOM   4257 HG12 VAL A 266      26.762  -4.440 -11.432  1.00 79.46           H  
ATOM   4258 HG13 VAL A 266      27.724  -5.746 -12.109  1.00 79.46           H  
ATOM   4259  CG2 VAL A 266      27.995  -2.396 -12.531  1.00 79.46           C  
ATOM   4260 HG21 VAL A 266      27.540  -2.346 -13.520  1.00 79.46           H  
ATOM   4261 HG22 VAL A 266      28.752  -1.614 -12.467  1.00 79.46           H  
ATOM   4262 HG23 VAL A 266      27.233  -2.211 -11.773  1.00 79.46           H  
ATOM   4263  N   ARG A 267      31.156  -5.758 -11.137  1.00 79.25           N  
ATOM   4264  H   ARG A 267      31.768  -5.090 -11.583  1.00 79.25           H  
ATOM   4265  CA  ARG A 267      31.699  -7.090 -10.781  1.00 79.25           C  
ATOM   4266  HA  ARG A 267      30.937  -7.839 -11.000  1.00 79.25           H  
ATOM   4267  C   ARG A 267      31.958  -7.202  -9.278  1.00 79.25           C  
ATOM   4268  CB  ARG A 267      32.961  -7.444 -11.602  1.00 79.25           C  
ATOM   4269  HB2 ARG A 267      33.771  -6.765 -11.336  1.00 79.25           H  
ATOM   4270  HB3 ARG A 267      32.741  -7.318 -12.663  1.00 79.25           H  
ATOM   4271  O   ARG A 267      31.483  -8.152  -8.668  1.00 79.25           O  
ATOM   4272  CG  ARG A 267      33.416  -8.905 -11.359  1.00 79.25           C  
ATOM   4273  HG2 ARG A 267      32.600  -9.573 -11.633  1.00 79.25           H  
ATOM   4274  HG3 ARG A 267      33.631  -9.047 -10.300  1.00 79.25           H  
ATOM   4275  CD  ARG A 267      34.673  -9.309 -12.154  1.00 79.25           C  
ATOM   4276  HD2 ARG A 267      34.501  -9.127 -13.215  1.00 79.25           H  
ATOM   4277  HD3 ARG A 267      35.503  -8.684 -11.824  1.00 79.25           H  
ATOM   4278  NE  ARG A 267      35.012 -10.741 -11.955  1.00 79.25           N  
ATOM   4279  HE  ARG A 267      34.282 -11.360 -11.633  1.00 79.25           H  
ATOM   4280  NH1 ARG A 267      37.287 -10.666 -12.359  1.00 79.25           N  
ATOM   4281 HH11 ARG A 267      37.280  -9.664 -12.478  1.00 79.25           H  
ATOM   4282 HH12 ARG A 267      38.171 -11.124 -12.189  1.00 79.25           H  
ATOM   4283  NH2 ARG A 267      36.355 -12.576 -11.724  1.00 79.25           N  
ATOM   4284 HH21 ARG A 267      35.612 -13.185 -11.412  1.00 79.25           H  
ATOM   4285 HH22 ARG A 267      37.267 -12.866 -11.400  1.00 79.25           H  
ATOM   4286  CZ  ARG A 267      36.207 -11.316 -12.023  1.00 79.25           C  
ATOM   4287  N   GLU A 268      32.633  -6.222  -8.678  1.00 86.34           N  
ATOM   4288  H   GLU A 268      32.980  -5.460  -9.242  1.00 86.34           H  
ATOM   4289  CA  GLU A 268      32.888  -6.182  -7.230  1.00 86.34           C  
ATOM   4290  HA  GLU A 268      33.455  -7.066  -6.939  1.00 86.34           H  
ATOM   4291  C   GLU A 268      31.567  -6.194  -6.445  1.00 86.34           C  
ATOM   4292  CB  GLU A 268      33.736  -4.938  -6.916  1.00 86.34           C  
ATOM   4293  HB2 GLU A 268      33.159  -4.048  -7.167  1.00 86.34           H  
ATOM   4294  HB3 GLU A 268      34.619  -4.963  -7.556  1.00 86.34           H  
ATOM   4295  O   GLU A 268      31.345  -7.073  -5.611  1.00 86.34           O  
ATOM   4296  CG  GLU A 268      34.201  -4.843  -5.452  1.00 86.34           C  
ATOM   4297  HG2 GLU A 268      34.767  -5.743  -5.211  1.00 86.34           H  
ATOM   4298  HG3 GLU A 268      33.324  -4.803  -4.805  1.00 86.34           H  
ATOM   4299  CD  GLU A 268      35.078  -3.602  -5.189  1.00 86.34           C  
ATOM   4300  OE1 GLU A 268      35.547  -3.426  -4.041  1.00 86.34           O  
ATOM   4301  OE2 GLU A 268      35.252  -2.795  -6.129  1.00 86.34           O  
ATOM   4302  N   ARG A 269      30.626  -5.307  -6.801  1.00 83.15           N  
ATOM   4303  H   ARG A 269      30.873  -4.625  -7.503  1.00 83.15           H  
ATOM   4304  CA  ARG A 269      29.277  -5.259  -6.208  1.00 83.15           C  
ATOM   4305  HA  ARG A 269      29.374  -5.106  -5.133  1.00 83.15           H  
ATOM   4306  C   ARG A 269      28.511  -6.570  -6.332  1.00 83.15           C  
ATOM   4307  CB  ARG A 269      28.477  -4.100  -6.829  1.00 83.15           C  
ATOM   4308  HB2 ARG A 269      27.416  -4.242  -6.623  1.00 83.15           H  
ATOM   4309  HB3 ARG A 269      28.626  -4.062  -7.908  1.00 83.15           H  
ATOM   4310  O   ARG A 269      27.804  -6.957  -5.406  1.00 83.15           O  
ATOM   4311  CG  ARG A 269      28.926  -2.796  -6.171  1.00 83.15           C  
ATOM   4312  HG2 ARG A 269      29.990  -2.623  -6.337  1.00 83.15           H  
ATOM   4313  HG3 ARG A 269      28.736  -2.938  -5.107  1.00 83.15           H  
ATOM   4314  CD  ARG A 269      28.127  -1.556  -6.541  1.00 83.15           C  
ATOM   4315  HD2 ARG A 269      27.068  -1.799  -6.448  1.00 83.15           H  
ATOM   4316  HD3 ARG A 269      28.354  -0.786  -5.804  1.00 83.15           H  
ATOM   4317  NE  ARG A 269      28.475  -1.057  -7.880  1.00 83.15           N  
ATOM   4318  HE  ARG A 269      29.461  -0.917  -8.052  1.00 83.15           H  
ATOM   4319  NH1 ARG A 269      26.347  -0.696  -8.617  1.00 83.15           N  
ATOM   4320 HH11 ARG A 269      25.665  -0.577  -9.353  1.00 83.15           H  
ATOM   4321 HH12 ARG A 269      26.043  -0.981  -7.698  1.00 83.15           H  
ATOM   4322  NH2 ARG A 269      28.085  -0.380  -9.999  1.00 83.15           N  
ATOM   4323 HH21 ARG A 269      29.086  -0.388 -10.130  1.00 83.15           H  
ATOM   4324 HH22 ARG A 269      27.464  -0.233 -10.781  1.00 83.15           H  
ATOM   4325  CZ  ARG A 269      27.633  -0.710  -8.826  1.00 83.15           C  
ATOM   4326  N   MET A 270      28.659  -7.266  -7.456  1.00 78.14           N  
ATOM   4327  H   MET A 270      29.253  -6.886  -8.178  1.00 78.14           H  
ATOM   4328  CA  MET A 270      28.052  -8.576  -7.656  1.00 78.14           C  
ATOM   4329  HA  MET A 270      27.003  -8.515  -7.365  1.00 78.14           H  
ATOM   4330  C   MET A 270      28.684  -9.652  -6.768  1.00 78.14           C  
ATOM   4331  CB  MET A 270      28.105  -8.941  -9.142  1.00 78.14           C  
ATOM   4332  HB2 MET A 270      27.540  -8.206  -9.715  1.00 78.14           H  
ATOM   4333  HB3 MET A 270      29.142  -8.907  -9.476  1.00 78.14           H  
ATOM   4334  O   MET A 270      27.936 -10.404  -6.141  1.00 78.14           O  
ATOM   4335  CG  MET A 270      27.535 -10.334  -9.429  1.00 78.14           C  
ATOM   4336  HG2 MET A 270      27.354 -10.877  -8.501  1.00 78.14           H  
ATOM   4337  HG3 MET A 270      26.570 -10.235  -9.926  1.00 78.14           H  
ATOM   4338  SD  MET A 270      28.640 -11.342 -10.446  1.00 78.14           S  
ATOM   4339  CE  MET A 270      27.853 -12.941 -10.186  1.00 78.14           C  
ATOM   4340  HE1 MET A 270      28.399 -13.706 -10.738  1.00 78.14           H  
ATOM   4341  HE2 MET A 270      26.817 -12.903 -10.523  1.00 78.14           H  
ATOM   4342  HE3 MET A 270      27.877 -13.176  -9.122  1.00 78.14           H  
ATOM   4343  N   MET A 271      30.014  -9.732  -6.690  1.00 83.01           N  
ATOM   4344  H   MET A 271      30.577  -9.083  -7.220  1.00 83.01           H  
ATOM   4345  CA  MET A 271      30.701 -10.739  -5.871  1.00 83.01           C  
ATOM   4346  HA  MET A 271      30.331 -11.727  -6.145  1.00 83.01           H  
ATOM   4347  C   MET A 271      30.366 -10.547  -4.390  1.00 83.01           C  
ATOM   4348  CB  MET A 271      32.217 -10.716  -6.124  1.00 83.01           C  
ATOM   4349  HB2 MET A 271      32.707 -11.368  -5.401  1.00 83.01           H  
ATOM   4350  HB3 MET A 271      32.598  -9.705  -5.983  1.00 83.01           H  
ATOM   4351  O   MET A 271      29.796 -11.446  -3.776  1.00 83.01           O  
ATOM   4352  CG  MET A 271      32.577 -11.198  -7.537  1.00 83.01           C  
ATOM   4353  HG2 MET A 271      32.107 -10.535  -8.264  1.00 83.01           H  
ATOM   4354  HG3 MET A 271      33.656 -11.121  -7.666  1.00 83.01           H  
ATOM   4355  SD  MET A 271      32.099 -12.897  -7.944  1.00 83.01           S  
ATOM   4356  CE  MET A 271      33.365 -13.815  -7.015  1.00 83.01           C  
ATOM   4357  HE1 MET A 271      34.360 -13.467  -7.294  1.00 83.01           H  
ATOM   4358  HE2 MET A 271      33.299 -14.877  -7.254  1.00 83.01           H  
ATOM   4359  HE3 MET A 271      33.220 -13.680  -5.943  1.00 83.01           H  
ATOM   4360  N   TYR A 272      30.555  -9.342  -3.842  1.00 89.49           N  
ATOM   4361  H   TYR A 272      30.966  -8.605  -4.397  1.00 89.49           H  
ATOM   4362  CA  TYR A 272      30.245  -9.076  -2.433  1.00 89.49           C  
ATOM   4363  HA  TYR A 272      30.761  -9.826  -1.834  1.00 89.49           H  
ATOM   4364  C   TYR A 272      28.751  -9.199  -2.079  1.00 89.49           C  
ATOM   4365  CB  TYR A 272      30.780  -7.712  -1.999  1.00 89.49           C  
ATOM   4366  HB2 TYR A 272      30.286  -7.476  -1.057  1.00 89.49           H  
ATOM   4367  HB3 TYR A 272      30.501  -6.951  -2.728  1.00 89.49           H  
ATOM   4368  O   TYR A 272      28.411  -9.410  -0.914  1.00 89.49           O  
ATOM   4369  CG  TYR A 272      32.265  -7.645  -1.717  1.00 89.49           C  
ATOM   4370  CD1 TYR A 272      32.748  -7.876  -0.412  1.00 89.49           C  
ATOM   4371  HD1 TYR A 272      32.066  -8.136   0.384  1.00 89.49           H  
ATOM   4372  CD2 TYR A 272      33.163  -7.313  -2.746  1.00 89.49           C  
ATOM   4373  HD2 TYR A 272      32.802  -7.120  -3.745  1.00 89.49           H  
ATOM   4374  CE1 TYR A 272      34.125  -7.765  -0.140  1.00 89.49           C  
ATOM   4375  HE1 TYR A 272      34.508  -7.959   0.851  1.00 89.49           H  
ATOM   4376  CE2 TYR A 272      34.537  -7.196  -2.479  1.00 89.49           C  
ATOM   4377  HE2 TYR A 272      35.222  -6.927  -3.269  1.00 89.49           H  
ATOM   4378  OH  TYR A 272      36.348  -7.286  -0.940  1.00 89.49           O  
ATOM   4379  HH  TYR A 272      36.804  -7.041  -1.748  1.00 89.49           H  
ATOM   4380  CZ  TYR A 272      35.017  -7.409  -1.175  1.00 89.49           C  
ATOM   4381  N   SER A 273      27.831  -9.149  -3.042  1.00 81.07           N  
ATOM   4382  H   SER A 273      28.113  -8.863  -3.969  1.00 81.07           H  
ATOM   4383  CA  SER A 273      26.420  -9.463  -2.782  1.00 81.07           C  
ATOM   4384  HA  SER A 273      26.193  -9.238  -1.740  1.00 81.07           H  
ATOM   4385  C   SER A 273      26.071 -10.943  -2.968  1.00 81.07           C  
ATOM   4386  CB  SER A 273      25.536  -8.553  -3.624  1.00 81.07           C  
ATOM   4387  HB2 SER A 273      24.501  -8.893  -3.583  1.00 81.07           H  
ATOM   4388  HB3 SER A 273      25.878  -8.556  -4.659  1.00 81.07           H  
ATOM   4389  O   SER A 273      25.174 -11.433  -2.280  1.00 81.07           O  
ATOM   4390  OG  SER A 273      25.625  -7.252  -3.073  1.00 81.07           O  
ATOM   4391  HG  SER A 273      25.139  -7.250  -2.245  1.00 81.07           H  
ATOM   4392  N   SER A 274      26.782 -11.668  -3.838  1.00 76.63           N  
ATOM   4393  H   SER A 274      27.540 -11.211  -4.325  1.00 76.63           H  
ATOM   4394  CA  SER A 274      26.537 -13.089  -4.133  1.00 76.63           C  
ATOM   4395  HA  SER A 274      25.464 -13.274  -4.094  1.00 76.63           H  
ATOM   4396  C   SER A 274      27.192 -14.022  -3.109  1.00 76.63           C  
ATOM   4397  CB  SER A 274      27.012 -13.448  -5.548  1.00 76.63           C  
ATOM   4398  HB2 SER A 274      26.746 -14.483  -5.761  1.00 76.63           H  
ATOM   4399  HB3 SER A 274      28.095 -13.345  -5.608  1.00 76.63           H  
ATOM   4400  O   SER A 274      26.549 -14.972  -2.664  1.00 76.63           O  
ATOM   4401  OG  SER A 274      26.405 -12.600  -6.512  1.00 76.63           O  
ATOM   4402  HG  SER A 274      26.853 -11.756  -6.417  1.00 76.63           H  
ATOM   4403  N   CYS A 275      28.425 -13.731  -2.681  1.00 88.52           N  
ATOM   4404  H   CYS A 275      28.933 -12.977  -3.121  1.00 88.52           H  
ATOM   4405  CA  CYS A 275      29.180 -14.547  -1.722  1.00 88.52           C  
ATOM   4406  HA  CYS A 275      29.038 -15.600  -1.968  1.00 88.52           H  
ATOM   4407  C   CYS A 275      28.707 -14.359  -0.268  1.00 88.52           C  
ATOM   4408  CB  CYS A 275      30.680 -14.240  -1.860  1.00 88.52           C  
ATOM   4409  HB2 CYS A 275      31.241 -14.987  -1.299  1.00 88.52           H  
ATOM   4410  HB3 CYS A 275      30.905 -13.254  -1.454  1.00 88.52           H  
ATOM   4411  O   CYS A 275      29.017 -15.167   0.603  1.00 88.52           O  
ATOM   4412  SG  CYS A 275      31.191 -14.303  -3.605  1.00 88.52           S  
ATOM   4413  HG  CYS A 275      32.405 -14.833  -3.426  1.00 88.52           H  
ATOM   4414  N   LYS A 276      27.902 -13.321   0.006  1.00 88.74           N  
ATOM   4415  H   LYS A 276      27.724 -12.684  -0.758  1.00 88.74           H  
ATOM   4416  CA  LYS A 276      27.507 -12.923   1.367  1.00 88.74           C  
ATOM   4417  HA  LYS A 276      28.414 -12.734   1.940  1.00 88.74           H  
ATOM   4418  C   LYS A 276      26.743 -14.015   2.113  1.00 88.74           C  
ATOM   4419  CB  LYS A 276      26.680 -11.629   1.290  1.00 88.74           C  
ATOM   4420  HB2 LYS A 276      27.230 -10.891   0.706  1.00 88.74           H  
ATOM   4421  HB3 LYS A 276      25.743 -11.842   0.776  1.00 88.74           H  
ATOM   4422  O   LYS A 276      26.946 -14.185   3.308  1.00 88.74           O  
ATOM   4423  CG  LYS A 276      26.406 -11.029   2.681  1.00 88.74           C  
ATOM   4424  HG2 LYS A 276      27.362 -10.798   3.151  1.00 88.74           H  
ATOM   4425  HG3 LYS A 276      25.883 -11.755   3.303  1.00 88.74           H  
ATOM   4426  CD  LYS A 276      25.560  -9.751   2.631  1.00 88.74           C  
ATOM   4427  HD2 LYS A 276      25.463  -9.364   3.645  1.00 88.74           H  
ATOM   4428  HD3 LYS A 276      26.068  -9.003   2.022  1.00 88.74           H  
ATOM   4429  CE  LYS A 276      24.171 -10.044   2.051  1.00 88.74           C  
ATOM   4430  HE2 LYS A 276      24.276 -10.244   0.985  1.00 88.74           H  
ATOM   4431  HE3 LYS A 276      23.781 -10.944   2.528  1.00 88.74           H  
ATOM   4432  NZ  LYS A 276      23.241  -8.915   2.266  1.00 88.74           N  
ATOM   4433  HZ1 LYS A 276      23.564  -8.055   1.846  1.00 88.74           H  
ATOM   4434  HZ2 LYS A 276      22.330  -9.061   1.855  1.00 88.74           H  
ATOM   4435  HZ3 LYS A 276      23.144  -8.664   3.239  1.00 88.74           H  
ATOM   4436  N   ALA A 277      25.824 -14.708   1.438  1.00 85.48           N  
ATOM   4437  H   ALA A 277      25.780 -14.586   0.436  1.00 85.48           H  
ATOM   4438  CA  ALA A 277      25.029 -15.759   2.073  1.00 85.48           C  
ATOM   4439  HA  ALA A 277      24.713 -15.386   3.047  1.00 85.48           H  
ATOM   4440  C   ALA A 277      25.870 -17.015   2.392  1.00 85.48           C  
ATOM   4441  CB  ALA A 277      23.738 -16.008   1.278  1.00 85.48           C  
ATOM   4442  HB1 ALA A 277      23.098 -15.128   1.341  1.00 85.48           H  
ATOM   4443  HB2 ALA A 277      23.952 -16.209   0.229  1.00 85.48           H  
ATOM   4444  HB3 ALA A 277      23.214 -16.861   1.709  1.00 85.48           H  
ATOM   4445  O   ALA A 277      25.911 -17.354   3.570  1.00 85.48           O  
ATOM   4446  N   PRO A 278      26.609 -17.622   1.437  1.00 87.36           N  
ATOM   4447  CA  PRO A 278      27.523 -18.725   1.743  1.00 87.36           C  
ATOM   4448  HA  PRO A 278      26.941 -19.584   2.075  1.00 87.36           H  
ATOM   4449  C   PRO A 278      28.545 -18.379   2.826  1.00 87.36           C  
ATOM   4450  CB  PRO A 278      28.240 -19.076   0.440  1.00 87.36           C  
ATOM   4451  HB2 PRO A 278      28.336 -20.157   0.335  1.00 87.36           H  
ATOM   4452  HB3 PRO A 278      29.220 -18.602   0.395  1.00 87.36           H  
ATOM   4453  O   PRO A 278      28.715 -19.146   3.765  1.00 87.36           O  
ATOM   4454  CG  PRO A 278      27.360 -18.504  -0.655  1.00 87.36           C  
ATOM   4455  HG2 PRO A 278      27.977 -18.120  -1.468  1.00 87.36           H  
ATOM   4456  HG3 PRO A 278      26.674 -19.274  -1.006  1.00 87.36           H  
ATOM   4457  CD  PRO A 278      26.573 -17.378   0.003  1.00 87.36           C  
ATOM   4458  HD2 PRO A 278      27.038 -16.422  -0.235  1.00 87.36           H  
ATOM   4459  HD3 PRO A 278      25.551 -17.405  -0.375  1.00 87.36           H  
ATOM   4460  N   PHE A 279      29.152 -17.188   2.770  1.00 93.25           N  
ATOM   4461  H   PHE A 279      29.036 -16.609   1.951  1.00 93.25           H  
ATOM   4462  CA  PHE A 279      30.125 -16.775   3.781  1.00 93.25           C  
ATOM   4463  HA  PHE A 279      30.908 -17.533   3.812  1.00 93.25           H  
ATOM   4464  C   PHE A 279      29.514 -16.696   5.189  1.00 93.25           C  
ATOM   4465  CB  PHE A 279      30.744 -15.431   3.368  1.00 93.25           C  
ATOM   4466  HB2 PHE A 279      31.226 -15.555   2.398  1.00 93.25           H  
ATOM   4467  HB3 PHE A 279      29.942 -14.702   3.252  1.00 93.25           H  
ATOM   4468  O   PHE A 279      30.138 -17.103   6.163  1.00 93.25           O  
ATOM   4469  CG  PHE A 279      31.771 -14.880   4.342  1.00 93.25           C  
ATOM   4470  CD1 PHE A 279      31.803 -13.502   4.632  1.00 93.25           C  
ATOM   4471  HD1 PHE A 279      31.102 -12.836   4.151  1.00 93.25           H  
ATOM   4472  CD2 PHE A 279      32.694 -15.739   4.970  1.00 93.25           C  
ATOM   4473  HD2 PHE A 279      32.693 -16.800   4.767  1.00 93.25           H  
ATOM   4474  CE1 PHE A 279      32.757 -12.991   5.532  1.00 93.25           C  
ATOM   4475  HE1 PHE A 279      32.802 -11.933   5.742  1.00 93.25           H  
ATOM   4476  CE2 PHE A 279      33.615 -15.232   5.898  1.00 93.25           C  
ATOM   4477  HE2 PHE A 279      34.291 -15.904   6.407  1.00 93.25           H  
ATOM   4478  CZ  PHE A 279      33.656 -13.860   6.170  1.00 93.25           C  
ATOM   4479  HZ  PHE A 279      34.380 -13.483   6.877  1.00 93.25           H  
ATOM   4480  N   LEU A 280      28.271 -16.221   5.315  1.00 92.89           N  
ATOM   4481  H   LEU A 280      27.780 -15.944   4.478  1.00 92.89           H  
ATOM   4482  CA  LEU A 280      27.550 -16.224   6.591  1.00 92.89           C  
ATOM   4483  HA  LEU A 280      28.191 -15.786   7.356  1.00 92.89           H  
ATOM   4484  C   LEU A 280      27.208 -17.639   7.085  1.00 92.89           C  
ATOM   4485  CB  LEU A 280      26.276 -15.382   6.441  1.00 92.89           C  
ATOM   4486  HB2 LEU A 280      25.792 -15.650   5.503  1.00 92.89           H  
ATOM   4487  HB3 LEU A 280      25.588 -15.636   7.248  1.00 92.89           H  
ATOM   4488  O   LEU A 280      27.154 -17.844   8.296  1.00 92.89           O  
ATOM   4489  CG  LEU A 280      26.549 -13.869   6.472  1.00 92.89           C  
ATOM   4490  HG  LEU A 280      27.401 -13.612   5.843  1.00 92.89           H  
ATOM   4491  CD1 LEU A 280      25.316 -13.125   5.953  1.00 92.89           C  
ATOM   4492 HD11 LEU A 280      25.149 -13.404   4.913  1.00 92.89           H  
ATOM   4493 HD12 LEU A 280      24.444 -13.411   6.542  1.00 92.89           H  
ATOM   4494 HD13 LEU A 280      25.494 -12.051   6.008  1.00 92.89           H  
ATOM   4495  CD2 LEU A 280      26.820 -13.394   7.901  1.00 92.89           C  
ATOM   4496 HD21 LEU A 280      26.819 -12.305   7.939  1.00 92.89           H  
ATOM   4497 HD22 LEU A 280      27.807 -13.738   8.207  1.00 92.89           H  
ATOM   4498 HD23 LEU A 280      26.085 -13.797   8.598  1.00 92.89           H  
ATOM   4499  N   ASP A 281      26.983 -18.586   6.175  1.00 90.04           N  
ATOM   4500  H   ASP A 281      27.039 -18.348   5.195  1.00 90.04           H  
ATOM   4501  CA  ASP A 281      26.739 -19.989   6.514  1.00 90.04           C  
ATOM   4502  HA  ASP A 281      26.068 -20.025   7.373  1.00 90.04           H  
ATOM   4503  C   ASP A 281      28.052 -20.686   6.950  1.00 90.04           C  
ATOM   4504  CB  ASP A 281      26.020 -20.700   5.344  1.00 90.04           C  
ATOM   4505  HB2 ASP A 281      25.911 -21.753   5.606  1.00 90.04           H  
ATOM   4506  HB3 ASP A 281      26.650 -20.649   4.456  1.00 90.04           H  
ATOM   4507  O   ASP A 281      28.047 -21.427   7.934  1.00 90.04           O  
ATOM   4508  CG  ASP A 281      24.615 -20.154   4.997  1.00 90.04           C  
ATOM   4509  OD1 ASP A 281      23.928 -19.586   5.884  1.00 90.04           O  
ATOM   4510  OD2 ASP A 281      24.175 -20.344   3.835  1.00 90.04           O  
ATOM   4511  N   GLU A 282      29.199 -20.382   6.322  1.00 92.38           N  
ATOM   4512  H   GLU A 282      29.154 -19.826   5.480  1.00 92.38           H  
ATOM   4513  CA  GLU A 282      30.522 -20.855   6.778  1.00 92.38           C  
ATOM   4514  HA  GLU A 282      30.456 -21.928   6.960  1.00 92.38           H  
ATOM   4515  C   GLU A 282      30.946 -20.226   8.115  1.00 92.38           C  
ATOM   4516  CB  GLU A 282      31.622 -20.637   5.721  1.00 92.38           C  
ATOM   4517  HB2 GLU A 282      32.570 -20.894   6.195  1.00 92.38           H  
ATOM   4518  HB3 GLU A 282      31.659 -19.588   5.426  1.00 92.38           H  
ATOM   4519  O   GLU A 282      31.444 -20.929   8.993  1.00 92.38           O  
ATOM   4520  CG  GLU A 282      31.434 -21.528   4.478  1.00 92.38           C  
ATOM   4521  HG2 GLU A 282      30.702 -21.061   3.819  1.00 92.38           H  
ATOM   4522  HG3 GLU A 282      31.019 -22.482   4.803  1.00 92.38           H  
ATOM   4523  CD  GLU A 282      32.727 -21.822   3.688  1.00 92.38           C  
ATOM   4524  OE1 GLU A 282      32.655 -22.708   2.802  1.00 92.38           O  
ATOM   4525  OE2 GLU A 282      33.774 -21.196   3.974  1.00 92.38           O  
ATOM   4526  N   LEU A 283      30.682 -18.931   8.336  1.00 95.21           N  
ATOM   4527  H   LEU A 283      30.316 -18.384   7.570  1.00 95.21           H  
ATOM   4528  CA  LEU A 283      30.892 -18.290   9.641  1.00 95.21           C  
ATOM   4529  HA  LEU A 283      31.940 -18.402   9.921  1.00 95.21           H  
ATOM   4530  C   LEU A 283      30.081 -18.987  10.747  1.00 95.21           C  
ATOM   4531  CB  LEU A 283      30.532 -16.794   9.558  1.00 95.21           C  
ATOM   4532  HB2 LEU A 283      29.577 -16.697   9.042  1.00 95.21           H  
ATOM   4533  HB3 LEU A 283      30.391 -16.413  10.569  1.00 95.21           H  
ATOM   4534  O   LEU A 283      30.616 -19.244  11.825  1.00 95.21           O  
ATOM   4535  CG  LEU A 283      31.575 -15.898   8.863  1.00 95.21           C  
ATOM   4536  HG  LEU A 283      31.769 -16.259   7.853  1.00 95.21           H  
ATOM   4537  CD1 LEU A 283      31.026 -14.469   8.782  1.00 95.21           C  
ATOM   4538 HD11 LEU A 283      31.769 -13.819   8.320  1.00 95.21           H  
ATOM   4539 HD12 LEU A 283      30.134 -14.470   8.155  1.00 95.21           H  
ATOM   4540 HD13 LEU A 283      30.782 -14.103   9.779  1.00 95.21           H  
ATOM   4541  CD2 LEU A 283      32.908 -15.855   9.614  1.00 95.21           C  
ATOM   4542 HD21 LEU A 283      32.745 -15.619  10.665  1.00 95.21           H  
ATOM   4543 HD22 LEU A 283      33.397 -16.826   9.532  1.00 95.21           H  
ATOM   4544 HD23 LEU A 283      33.564 -15.111   9.164  1.00 95.21           H  
ATOM   4545  N   ALA A 284      28.824 -19.351  10.474  1.00 94.07           N  
ATOM   4546  H   ALA A 284      28.435 -19.120   9.571  1.00 94.07           H  
ATOM   4547  CA  ALA A 284      28.001 -20.108  11.415  1.00 94.07           C  
ATOM   4548  HA  ALA A 284      28.005 -19.586  12.372  1.00 94.07           H  
ATOM   4549  C   ALA A 284      28.557 -21.523  11.671  1.00 94.07           C  
ATOM   4550  CB  ALA A 284      26.559 -20.136  10.895  1.00 94.07           C  
ATOM   4551  HB1 ALA A 284      26.196 -19.116  10.770  1.00 94.07           H  
ATOM   4552  HB2 ALA A 284      26.515 -20.653   9.937  1.00 94.07           H  
ATOM   4553  HB3 ALA A 284      25.925 -20.656  11.613  1.00 94.07           H  
ATOM   4554  O   ALA A 284      28.582 -21.966  12.819  1.00 94.07           O  
ATOM   4555  N   ALA A 285      29.070 -22.207  10.641  1.00 93.39           N  
ATOM   4556  H   ALA A 285      29.002 -21.810   9.715  1.00 93.39           H  
ATOM   4557  CA  ALA A 285      29.743 -23.502  10.789  1.00 93.39           C  
ATOM   4558  HA  ALA A 285      29.074 -24.177  11.323  1.00 93.39           H  
ATOM   4559  C   ALA A 285      31.047 -23.415  11.612  1.00 93.39           C  
ATOM   4560  CB  ALA A 285      29.994 -24.082   9.392  1.00 93.39           C  
ATOM   4561  HB1 ALA A 285      29.058 -24.127   8.834  1.00 93.39           H  
ATOM   4562  HB2 ALA A 285      30.405 -25.087   9.484  1.00 93.39           H  
ATOM   4563  HB3 ALA A 285      30.705 -23.459   8.850  1.00 93.39           H  
ATOM   4564  O   ALA A 285      31.395 -24.363  12.314  1.00 93.39           O  
ATOM   4565  N   LEU A 286      31.732 -22.267  11.581  1.00 94.60           N  
ATOM   4566  H   LEU A 286      31.436 -21.571  10.912  1.00 94.60           H  
ATOM   4567  CA  LEU A 286      32.899 -21.953  12.416  1.00 94.60           C  
ATOM   4568  HA  LEU A 286      33.450 -22.877  12.589  1.00 94.60           H  
ATOM   4569  C   LEU A 286      32.535 -21.439  13.828  1.00 94.60           C  
ATOM   4570  CB  LEU A 286      33.816 -20.976  11.651  1.00 94.60           C  
ATOM   4571  HB2 LEU A 286      33.227 -20.100  11.376  1.00 94.60           H  
ATOM   4572  HB3 LEU A 286      34.614 -20.644  12.315  1.00 94.60           H  
ATOM   4573  O   LEU A 286      33.431 -21.085  14.593  1.00 94.60           O  
ATOM   4574  CG  LEU A 286      34.465 -21.564  10.381  1.00 94.60           C  
ATOM   4575  HG  LEU A 286      33.702 -22.000   9.736  1.00 94.60           H  
ATOM   4576  CD1 LEU A 286      35.184 -20.461   9.601  1.00 94.60           C  
ATOM   4577 HD11 LEU A 286      35.599 -20.877   8.683  1.00 94.60           H  
ATOM   4578 HD12 LEU A 286      35.985 -20.033  10.203  1.00 94.60           H  
ATOM   4579 HD13 LEU A 286      34.468 -19.686   9.328  1.00 94.60           H  
ATOM   4580  CD2 LEU A 286      35.497 -22.646  10.713  1.00 94.60           C  
ATOM   4581 HD21 LEU A 286      35.006 -23.489  11.200  1.00 94.60           H  
ATOM   4582 HD22 LEU A 286      36.269 -22.239  11.366  1.00 94.60           H  
ATOM   4583 HD23 LEU A 286      35.945 -23.009   9.788  1.00 94.60           H  
ATOM   4584  N   GLY A 287      31.247 -21.421  14.196  1.00 93.56           N  
ATOM   4585  H   GLY A 287      30.561 -21.730  13.523  1.00 93.56           H  
ATOM   4586  CA  GLY A 287      30.765 -21.067  15.538  1.00 93.56           C  
ATOM   4587  HA2 GLY A 287      31.536 -21.296  16.274  1.00 93.56           H  
ATOM   4588  HA3 GLY A 287      29.895 -21.685  15.760  1.00 93.56           H  
ATOM   4589  C   GLY A 287      30.349 -19.603  15.735  1.00 93.56           C  
ATOM   4590  O   GLY A 287      30.087 -19.196  16.865  1.00 93.56           O  
ATOM   4591  N   VAL A 288      30.267 -18.800  14.671  1.00 95.53           N  
ATOM   4592  H   VAL A 288      30.488 -19.183  13.762  1.00 95.53           H  
ATOM   4593  CA  VAL A 288      29.855 -17.388  14.740  1.00 95.53           C  
ATOM   4594  HA  VAL A 288      30.056 -17.006  15.741  1.00 95.53           H  
ATOM   4595  C   VAL A 288      28.352 -17.246  14.478  1.00 95.53           C  
ATOM   4596  CB  VAL A 288      30.673 -16.525  13.761  1.00 95.53           C  
ATOM   4597  HB  VAL A 288      30.471 -16.860  12.743  1.00 95.53           H  
ATOM   4598  O   VAL A 288      27.906 -17.161  13.331  1.00 95.53           O  
ATOM   4599  CG1 VAL A 288      30.295 -15.041  13.846  1.00 95.53           C  
ATOM   4600 HG11 VAL A 288      29.214 -14.902  13.840  1.00 95.53           H  
ATOM   4601 HG12 VAL A 288      30.705 -14.602  14.756  1.00 95.53           H  
ATOM   4602 HG13 VAL A 288      30.695 -14.533  12.968  1.00 95.53           H  
ATOM   4603  CG2 VAL A 288      32.184 -16.631  14.009  1.00 95.53           C  
ATOM   4604 HG21 VAL A 288      32.718 -15.988  13.310  1.00 95.53           H  
ATOM   4605 HG22 VAL A 288      32.418 -16.331  15.031  1.00 95.53           H  
ATOM   4606 HG23 VAL A 288      32.519 -17.656  13.852  1.00 95.53           H  
ATOM   4607  N   GLU A 289      27.550 -17.137  15.539  1.00 94.30           N  
ATOM   4608  H   GLU A 289      27.934 -17.279  16.462  1.00 94.30           H  
ATOM   4609  CA  GLU A 289      26.130 -16.784  15.409  1.00 94.30           C  
ATOM   4610  HA  GLU A 289      25.755 -17.274  14.510  1.00 94.30           H  
ATOM   4611  C   GLU A 289      25.953 -15.267  15.211  1.00 94.30           C  
ATOM   4612  CB  GLU A 289      25.292 -17.349  16.568  1.00 94.30           C  
ATOM   4613  HB2 GLU A 289      25.524 -18.408  16.681  1.00 94.30           H  
ATOM   4614  HB3 GLU A 289      25.530 -16.829  17.496  1.00 94.30           H  
ATOM   4615  O   GLU A 289      25.967 -14.471  16.151  1.00 94.30           O  
ATOM   4616  CG  GLU A 289      23.795 -17.194  16.235  1.00 94.30           C  
ATOM   4617  HG2 GLU A 289      23.558 -16.132  16.165  1.00 94.30           H  
ATOM   4618  HG3 GLU A 289      23.614 -17.632  15.253  1.00 94.30           H  
ATOM   4619  CD  GLU A 289      22.830 -17.845  17.239  1.00 94.30           C  
ATOM   4620  OE1 GLU A 289      21.605 -17.692  17.010  1.00 94.30           O  
ATOM   4621  OE2 GLU A 289      23.293 -18.504  18.194  1.00 94.30           O  
ATOM   4622  N   VAL A 290      25.795 -14.848  13.953  1.00 94.93           N  
ATOM   4623  H   VAL A 290      25.901 -15.538  13.223  1.00 94.93           H  
ATOM   4624  CA  VAL A 290      25.593 -13.438  13.585  1.00 94.93           C  
ATOM   4625  HA  VAL A 290      26.306 -12.835  14.149  1.00 94.93           H  
ATOM   4626  C   VAL A 290      24.183 -12.964  13.962  1.00 94.93           C  
ATOM   4627  CB  VAL A 290      25.882 -13.218  12.090  1.00 94.93           C  
ATOM   4628  HB  VAL A 290      25.263 -13.892  11.499  1.00 94.93           H  
ATOM   4629  O   VAL A 290      23.212 -13.240  13.251  1.00 94.93           O  
ATOM   4630  CG1 VAL A 290      25.583 -11.783  11.644  1.00 94.93           C  
ATOM   4631 HG11 VAL A 290      24.536 -11.531  11.812  1.00 94.93           H  
ATOM   4632 HG12 VAL A 290      25.785 -11.699  10.576  1.00 94.93           H  
ATOM   4633 HG13 VAL A 290      26.211 -11.086  12.199  1.00 94.93           H  
ATOM   4634  CG2 VAL A 290      27.356 -13.499  11.768  1.00 94.93           C  
ATOM   4635 HG21 VAL A 290      28.001 -12.872  12.382  1.00 94.93           H  
ATOM   4636 HG22 VAL A 290      27.590 -14.545  11.967  1.00 94.93           H  
ATOM   4637 HG23 VAL A 290      27.563 -13.302  10.716  1.00 94.93           H  
ATOM   4638  N   VAL A 291      24.094 -12.163  15.027  1.00 92.40           N  
ATOM   4639  H   VAL A 291      24.945 -12.015  15.552  1.00 92.40           H  
ATOM   4640  CA  VAL A 291      22.845 -11.593  15.566  1.00 92.40           C  
ATOM   4641  HA  VAL A 291      22.122 -12.400  15.688  1.00 92.40           H  
ATOM   4642  C   VAL A 291      22.239 -10.555  14.615  1.00 92.40           C  
ATOM   4643  CB  VAL A 291      23.097 -10.950  16.950  1.00 92.40           C  
ATOM   4644  HB  VAL A 291      23.740 -10.079  16.822  1.00 92.40           H  
ATOM   4645  O   VAL A 291      21.021 -10.499  14.424  1.00 92.40           O  
ATOM   4646  CG1 VAL A 291      21.790 -10.492  17.611  1.00 92.40           C  
ATOM   4647 HG11 VAL A 291      22.007 -10.055  18.586  1.00 92.40           H  
ATOM   4648 HG12 VAL A 291      21.124 -11.345  17.747  1.00 92.40           H  
ATOM   4649 HG13 VAL A 291      21.292  -9.738  17.003  1.00 92.40           H  
ATOM   4650  CG2 VAL A 291      23.791 -11.914  17.922  1.00 92.40           C  
ATOM   4651 HG21 VAL A 291      23.207 -12.828  18.027  1.00 92.40           H  
ATOM   4652 HG22 VAL A 291      24.787 -12.175  17.565  1.00 92.40           H  
ATOM   4653 HG23 VAL A 291      23.897 -11.447  18.901  1.00 92.40           H  
ATOM   4654  N   LYS A 292      23.081  -9.728  13.979  1.00 91.92           N  
ATOM   4655  H   LYS A 292      24.068  -9.844  14.162  1.00 91.92           H  
ATOM   4656  CA  LYS A 292      22.643  -8.654  13.076  1.00 91.92           C  
ATOM   4657  HA  LYS A 292      21.630  -8.891  12.751  1.00 91.92           H  
ATOM   4658  C   LYS A 292      23.519  -8.566  11.831  1.00 91.92           C  
ATOM   4659  CB  LYS A 292      22.605  -7.327  13.851  1.00 91.92           C  
ATOM   4660  HB2 LYS A 292      23.626  -7.035  14.098  1.00 91.92           H  
ATOM   4661  HB3 LYS A 292      22.067  -7.484  14.786  1.00 91.92           H  
ATOM   4662  O   LYS A 292      24.738  -8.670  11.901  1.00 91.92           O  
ATOM   4663  CG  LYS A 292      21.928  -6.168  13.103  1.00 91.92           C  
ATOM   4664  HG2 LYS A 292      22.326  -6.095  12.091  1.00 91.92           H  
ATOM   4665  HG3 LYS A 292      22.178  -5.244  13.623  1.00 91.92           H  
ATOM   4666  CD  LYS A 292      20.397  -6.288  13.059  1.00 91.92           C  
ATOM   4667  HD2 LYS A 292      20.086  -7.243  12.636  1.00 91.92           H  
ATOM   4668  HD3 LYS A 292      20.019  -6.206  14.079  1.00 91.92           H  
ATOM   4669  CE  LYS A 292      19.861  -5.139  12.200  1.00 91.92           C  
ATOM   4670  HE2 LYS A 292      19.901  -5.404  11.144  1.00 91.92           H  
ATOM   4671  HE3 LYS A 292      20.518  -4.281  12.337  1.00 91.92           H  
ATOM   4672  NZ  LYS A 292      18.503  -4.716  12.596  1.00 91.92           N  
ATOM   4673  HZ1 LYS A 292      17.774  -5.354  12.312  1.00 91.92           H  
ATOM   4674  HZ2 LYS A 292      18.358  -3.791  12.217  1.00 91.92           H  
ATOM   4675  HZ3 LYS A 292      18.472  -4.566  13.595  1.00 91.92           H  
ATOM   4676  N   LYS A 293      22.866  -8.344  10.687  1.00 90.74           N  
ATOM   4677  H   LYS A 293      21.865  -8.224  10.751  1.00 90.74           H  
ATOM   4678  CA  LYS A 293      23.478  -8.160   9.365  1.00 90.74           C  
ATOM   4679  HA  LYS A 293      24.561  -8.244   9.446  1.00 90.74           H  
ATOM   4680  C   LYS A 293      23.145  -6.742   8.894  1.00 90.74           C  
ATOM   4681  CB  LYS A 293      22.968  -9.255   8.402  1.00 90.74           C  
ATOM   4682  HB2 LYS A 293      21.881  -9.195   8.343  1.00 90.74           H  
ATOM   4683  HB3 LYS A 293      23.379  -9.082   7.408  1.00 90.74           H  
ATOM   4684  O   LYS A 293      21.963  -6.420   8.773  1.00 90.74           O  
ATOM   4685  CG  LYS A 293      23.375 -10.665   8.875  1.00 90.74           C  
ATOM   4686  HG2 LYS A 293      24.450 -10.780   8.735  1.00 90.74           H  
ATOM   4687  HG3 LYS A 293      23.163 -10.763   9.940  1.00 90.74           H  
ATOM   4688  CD  LYS A 293      22.652 -11.825   8.170  1.00 90.74           C  
ATOM   4689  HD2 LYS A 293      22.935 -11.843   7.118  1.00 90.74           H  
ATOM   4690  HD3 LYS A 293      21.574 -11.696   8.260  1.00 90.74           H  
ATOM   4691  CE  LYS A 293      23.083 -13.119   8.893  1.00 90.74           C  
ATOM   4692  HE2 LYS A 293      22.730 -13.075   9.923  1.00 90.74           H  
ATOM   4693  HE3 LYS A 293      24.171 -13.128   8.944  1.00 90.74           H  
ATOM   4694  NZ  LYS A 293      22.617 -14.381   8.255  1.00 90.74           N  
ATOM   4695  HZ1 LYS A 293      21.609 -14.442   8.233  1.00 90.74           H  
ATOM   4696  HZ2 LYS A 293      22.957 -15.166   8.790  1.00 90.74           H  
ATOM   4697  HZ3 LYS A 293      23.001 -14.494   7.327  1.00 90.74           H  
ATOM   4698  N   LEU A 294      24.159  -5.911   8.673  1.00 90.08           N  
ATOM   4699  H   LEU A 294      25.094  -6.261   8.829  1.00 90.08           H  
ATOM   4700  CA  LEU A 294      24.037  -4.501   8.286  1.00 90.08           C  
ATOM   4701  HA  LEU A 294      22.984  -4.223   8.245  1.00 90.08           H  
ATOM   4702  C   LEU A 294      24.622  -4.269   6.886  1.00 90.08           C  
ATOM   4703  CB  LEU A 294      24.738  -3.614   9.338  1.00 90.08           C  
ATOM   4704  HB2 LEU A 294      24.672  -2.574   9.017  1.00 90.08           H  
ATOM   4705  HB3 LEU A 294      25.794  -3.884   9.357  1.00 90.08           H  
ATOM   4706  O   LEU A 294      25.600  -4.913   6.510  1.00 90.08           O  
ATOM   4707  CG  LEU A 294      24.184  -3.721  10.773  1.00 90.08           C  
ATOM   4708  HG  LEU A 294      24.258  -4.752  11.118  1.00 90.08           H  
ATOM   4709  CD1 LEU A 294      24.996  -2.844  11.724  1.00 90.08           C  
ATOM   4710 HD11 LEU A 294      24.913  -1.796  11.437  1.00 90.08           H  
ATOM   4711 HD12 LEU A 294      26.045  -3.138  11.702  1.00 90.08           H  
ATOM   4712 HD13 LEU A 294      24.626  -2.962  12.743  1.00 90.08           H  
ATOM   4713  CD2 LEU A 294      22.724  -3.274  10.862  1.00 90.08           C  
ATOM   4714 HD21 LEU A 294      22.408  -3.278  11.905  1.00 90.08           H  
ATOM   4715 HD22 LEU A 294      22.083  -3.949  10.295  1.00 90.08           H  
ATOM   4716 HD23 LEU A 294      22.618  -2.260  10.477  1.00 90.08           H  
ATOM   4717  N   GLU A 295      24.043  -3.327   6.138  1.00 87.58           N  
ATOM   4718  H   GLU A 295      23.266  -2.812   6.528  1.00 87.58           H  
ATOM   4719  CA  GLU A 295      24.607  -2.797   4.887  1.00 87.58           C  
ATOM   4720  HA  GLU A 295      25.600  -3.221   4.738  1.00 87.58           H  
ATOM   4721  C   GLU A 295      24.765  -1.274   5.006  1.00 87.58           C  
ATOM   4722  CB  GLU A 295      23.766  -3.178   3.651  1.00 87.58           C  
ATOM   4723  HB2 GLU A 295      24.248  -2.742   2.776  1.00 87.58           H  
ATOM   4724  HB3 GLU A 295      22.765  -2.757   3.743  1.00 87.58           H  
ATOM   4725  O   GLU A 295      23.803  -0.575   5.364  1.00 87.58           O  
ATOM   4726  CG  GLU A 295      23.661  -4.699   3.455  1.00 87.58           C  
ATOM   4727  HG2 GLU A 295      24.653  -5.133   3.585  1.00 87.58           H  
ATOM   4728  HG3 GLU A 295      23.021  -5.111   4.235  1.00 87.58           H  
ATOM   4729  CD  GLU A 295      23.116  -5.140   2.086  1.00 87.58           C  
ATOM   4730  OE1 GLU A 295      23.152  -6.374   1.850  1.00 87.58           O  
ATOM   4731  OE2 GLU A 295      22.645  -4.309   1.283  1.00 87.58           O  
ATOM   4732  N   ILE A 296      25.981  -0.784   4.735  1.00 88.52           N  
ATOM   4733  H   ILE A 296      26.693  -1.422   4.411  1.00 88.52           H  
ATOM   4734  CA  ILE A 296      26.395   0.618   4.923  1.00 88.52           C  
ATOM   4735  HA  ILE A 296      25.495   1.228   5.007  1.00 88.52           H  
ATOM   4736  C   ILE A 296      27.174   1.153   3.714  1.00 88.52           C  
ATOM   4737  CB  ILE A 296      27.219   0.809   6.223  1.00 88.52           C  
ATOM   4738  HB  ILE A 296      27.468   1.867   6.303  1.00 88.52           H  
ATOM   4739  O   ILE A 296      27.881   0.388   3.055  1.00 88.52           O  
ATOM   4740  CG1 ILE A 296      28.557   0.032   6.191  1.00 88.52           C  
ATOM   4741 HG12 ILE A 296      29.114   0.304   5.295  1.00 88.52           H  
ATOM   4742 HG13 ILE A 296      28.354  -1.038   6.154  1.00 88.52           H  
ATOM   4743  CG2 ILE A 296      26.364   0.443   7.454  1.00 88.52           C  
ATOM   4744 HG21 ILE A 296      25.401   0.950   7.388  1.00 88.52           H  
ATOM   4745 HG22 ILE A 296      26.857   0.776   8.367  1.00 88.52           H  
ATOM   4746 HG23 ILE A 296      26.206  -0.634   7.502  1.00 88.52           H  
ATOM   4747  CD1 ILE A 296      29.482   0.328   7.373  1.00 88.52           C  
ATOM   4748 HD11 ILE A 296      28.991   0.069   8.312  1.00 88.52           H  
ATOM   4749 HD12 ILE A 296      30.394  -0.260   7.272  1.00 88.52           H  
ATOM   4750 HD13 ILE A 296      29.748   1.385   7.388  1.00 88.52           H  
ATOM   4751  N   ASP A 297      27.064   2.456   3.423  1.00 85.14           N  
ATOM   4752  H   ASP A 297      26.506   3.035   4.034  1.00 85.14           H  
ATOM   4753  CA  ASP A 297      27.894   3.130   2.399  1.00 85.14           C  
ATOM   4754  HA  ASP A 297      28.289   2.352   1.744  1.00 85.14           H  
ATOM   4755  C   ASP A 297      29.163   3.798   2.964  1.00 85.14           C  
ATOM   4756  CB  ASP A 297      27.055   4.038   1.460  1.00 85.14           C  
ATOM   4757  HB2 ASP A 297      27.622   4.157   0.537  1.00 85.14           H  
ATOM   4758  HB3 ASP A 297      26.136   3.514   1.198  1.00 85.14           H  
ATOM   4759  O   ASP A 297      30.102   4.054   2.217  1.00 85.14           O  
ATOM   4760  CG  ASP A 297      26.680   5.451   1.953  1.00 85.14           C  
ATOM   4761  OD1 ASP A 297      26.824   5.723   3.164  1.00 85.14           O  
ATOM   4762  OD2 ASP A 297      26.216   6.267   1.102  1.00 85.14           O  
ATOM   4763  N   SER A 298      29.241   4.014   4.280  1.00 86.04           N  
ATOM   4764  H   SER A 298      28.414   3.835   4.832  1.00 86.04           H  
ATOM   4765  CA  SER A 298      30.394   4.630   4.949  1.00 86.04           C  
ATOM   4766  HA  SER A 298      31.300   4.410   4.385  1.00 86.04           H  
ATOM   4767  C   SER A 298      30.566   4.105   6.376  1.00 86.04           C  
ATOM   4768  CB  SER A 298      30.188   6.151   4.975  1.00 86.04           C  
ATOM   4769  HB2 SER A 298      29.217   6.362   5.424  1.00 86.04           H  
ATOM   4770  HB3 SER A 298      30.182   6.531   3.954  1.00 86.04           H  
ATOM   4771  O   SER A 298      29.589   3.861   7.083  1.00 86.04           O  
ATOM   4772  OG  SER A 298      31.194   6.819   5.729  1.00 86.04           O  
ATOM   4773  HG  SER A 298      31.937   6.992   5.147  1.00 86.04           H  
ATOM   4774  N   GLY A 299      31.808   4.011   6.863  1.00 89.69           N  
ATOM   4775  H   GLY A 299      32.589   4.211   6.254  1.00 89.69           H  
ATOM   4776  CA  GLY A 299      32.081   3.685   8.269  1.00 89.69           C  
ATOM   4777  HA2 GLY A 299      31.713   2.682   8.485  1.00 89.69           H  
ATOM   4778  HA3 GLY A 299      33.158   3.713   8.433  1.00 89.69           H  
ATOM   4779  C   GLY A 299      31.442   4.654   9.268  1.00 89.69           C  
ATOM   4780  O   GLY A 299      31.127   4.255  10.387  1.00 89.69           O  
ATOM   4781  N   SER A 300      31.167   5.896   8.853  1.00 83.46           N  
ATOM   4782  H   SER A 300      31.409   6.130   7.900  1.00 83.46           H  
ATOM   4783  CA  SER A 300      30.503   6.927   9.670  1.00 83.46           C  
ATOM   4784  HA  SER A 300      31.107   7.086  10.563  1.00 83.46           H  
ATOM   4785  C   SER A 300      29.093   6.554  10.156  1.00 83.46           C  
ATOM   4786  CB  SER A 300      30.454   8.251   8.898  1.00 83.46           C  
ATOM   4787  HB2 SER A 300      30.023   9.018   9.541  1.00 83.46           H  
ATOM   4788  HB3 SER A 300      31.467   8.553   8.632  1.00 83.46           H  
ATOM   4789  O   SER A 300      28.572   7.192  11.071  1.00 83.46           O  
ATOM   4790  OG  SER A 300      29.673   8.145   7.721  1.00 83.46           O  
ATOM   4791  HG  SER A 300      30.195   7.722   7.035  1.00 83.46           H  
ATOM   4792  N   GLU A 301      28.471   5.510   9.594  1.00 84.96           N  
ATOM   4793  H   GLU A 301      28.922   5.040   8.822  1.00 84.96           H  
ATOM   4794  CA  GLU A 301      27.205   4.965  10.095  1.00 84.96           C  
ATOM   4795  HA  GLU A 301      26.513   5.790  10.261  1.00 84.96           H  
ATOM   4796  C   GLU A 301      27.359   4.231  11.443  1.00 84.96           C  
ATOM   4797  CB  GLU A 301      26.587   4.016   9.046  1.00 84.96           C  
ATOM   4798  HB2 GLU A 301      25.622   3.686   9.432  1.00 84.96           H  
ATOM   4799  HB3 GLU A 301      27.221   3.137   8.933  1.00 84.96           H  
ATOM   4800  O   GLU A 301      26.428   4.236  12.251  1.00 84.96           O  
ATOM   4801  CG  GLU A 301      26.383   4.663   7.663  1.00 84.96           C  
ATOM   4802  HG2 GLU A 301      26.128   5.714   7.805  1.00 84.96           H  
ATOM   4803  HG3 GLU A 301      27.318   4.658   7.104  1.00 84.96           H  
ATOM   4804  CD  GLU A 301      25.285   3.975   6.832  1.00 84.96           C  
ATOM   4805  OE1 GLU A 301      25.561   3.492   5.718  1.00 84.96           O  
ATOM   4806  OE2 GLU A 301      24.109   3.990   7.285  1.00 84.96           O  
ATOM   4807  N   LEU A 302      28.523   3.617  11.699  1.00 90.99           N  
ATOM   4808  H   LEU A 302      29.284   3.779  11.055  1.00 90.99           H  
ATOM   4809  CA  LEU A 302      28.774   2.653  12.780  1.00 90.99           C  
ATOM   4810  HA  LEU A 302      27.871   2.059  12.921  1.00 90.99           H  
ATOM   4811  C   LEU A 302      29.038   3.318  14.142  1.00 90.99           C  
ATOM   4812  CB  LEU A 302      29.911   1.695  12.369  1.00 90.99           C  
ATOM   4813  HB2 LEU A 302      30.817   2.282  12.216  1.00 90.99           H  
ATOM   4814  HB3 LEU A 302      30.100   1.013  13.198  1.00 90.99           H  
ATOM   4815  O   LEU A 302      30.099   3.171  14.741  1.00 90.99           O  
ATOM   4816  CG  LEU A 302      29.646   0.855  11.108  1.00 90.99           C  
ATOM   4817  HG  LEU A 302      29.469   1.514  10.259  1.00 90.99           H  
ATOM   4818  CD1 LEU A 302      30.879   0.002  10.811  1.00 90.99           C  
ATOM   4819 HD11 LEU A 302      31.046  -0.708  11.622  1.00 90.99           H  
ATOM   4820 HD12 LEU A 302      30.745  -0.545   9.878  1.00 90.99           H  
ATOM   4821 HD13 LEU A 302      31.753   0.646  10.714  1.00 90.99           H  
ATOM   4822  CD2 LEU A 302      28.441  -0.079  11.278  1.00 90.99           C  
ATOM   4823 HD21 LEU A 302      28.574  -0.697  12.166  1.00 90.99           H  
ATOM   4824 HD22 LEU A 302      27.528   0.507  11.374  1.00 90.99           H  
ATOM   4825 HD23 LEU A 302      28.344  -0.725  10.405  1.00 90.99           H  
ATOM   4826  N   THR A 303      28.045   4.050  14.638  1.00 87.65           N  
ATOM   4827  H   THR A 303      27.215   4.119  14.066  1.00 87.65           H  
ATOM   4828  CA  THR A 303      28.032   4.599  16.006  1.00 87.65           C  
ATOM   4829  HA  THR A 303      29.062   4.758  16.326  1.00 87.65           H  
ATOM   4830  C   THR A 303      27.395   3.624  16.999  1.00 87.65           C  
ATOM   4831  CB  THR A 303      27.317   5.957  16.065  1.00 87.65           C  
ATOM   4832  HB  THR A 303      27.359   6.332  17.088  1.00 87.65           H  
ATOM   4833  O   THR A 303      26.561   2.805  16.613  1.00 87.65           O  
ATOM   4834  CG2 THR A 303      27.957   6.995  15.143  1.00 87.65           C  
ATOM   4835 HG21 THR A 303      29.018   7.083  15.374  1.00 87.65           H  
ATOM   4836 HG22 THR A 303      27.847   6.707  14.098  1.00 87.65           H  
ATOM   4837 HG23 THR A 303      27.480   7.963  15.299  1.00 87.65           H  
ATOM   4838  OG1 THR A 303      25.967   5.830  15.688  1.00 87.65           O  
ATOM   4839  HG1 THR A 303      25.962   5.476  14.796  1.00 87.65           H  
ATOM   4840  N   GLU A 304      27.720   3.745  18.290  1.00 88.93           N  
ATOM   4841  H   GLU A 304      28.455   4.382  18.560  1.00 88.93           H  
ATOM   4842  CA  GLU A 304      27.125   2.913  19.350  1.00 88.93           C  
ATOM   4843  HA  GLU A 304      27.407   1.873  19.187  1.00 88.93           H  
ATOM   4844  C   GLU A 304      25.591   2.966  19.345  1.00 88.93           C  
ATOM   4845  CB  GLU A 304      27.664   3.376  20.713  1.00 88.93           C  
ATOM   4846  HB2 GLU A 304      27.244   4.353  20.953  1.00 88.93           H  
ATOM   4847  HB3 GLU A 304      28.748   3.478  20.656  1.00 88.93           H  
ATOM   4848  O   GLU A 304      24.931   1.930  19.268  1.00 88.93           O  
ATOM   4849  CG  GLU A 304      27.299   2.367  21.812  1.00 88.93           C  
ATOM   4850  HG2 GLU A 304      26.220   2.212  21.792  1.00 88.93           H  
ATOM   4851  HG3 GLU A 304      27.770   1.410  21.591  1.00 88.93           H  
ATOM   4852  CD  GLU A 304      27.699   2.816  23.220  1.00 88.93           C  
ATOM   4853  OE1 GLU A 304      27.195   2.165  24.166  1.00 88.93           O  
ATOM   4854  OE2 GLU A 304      28.459   3.805  23.332  1.00 88.93           O  
ATOM   4855  N   ALA A 305      25.030   4.179  19.314  1.00 85.61           N  
ATOM   4856  H   ALA A 305      25.636   4.981  19.416  1.00 85.61           H  
ATOM   4857  CA  ALA A 305      23.588   4.396  19.268  1.00 85.61           C  
ATOM   4858  HA  ALA A 305      23.141   3.935  20.149  1.00 85.61           H  
ATOM   4859  C   ALA A 305      22.933   3.760  18.026  1.00 85.61           C  
ATOM   4860  CB  ALA A 305      23.335   5.908  19.317  1.00 85.61           C  
ATOM   4861  HB1 ALA A 305      23.785   6.393  18.450  1.00 85.61           H  
ATOM   4862  HB2 ALA A 305      23.762   6.322  20.231  1.00 85.61           H  
ATOM   4863  HB3 ALA A 305      22.261   6.093  19.315  1.00 85.61           H  
ATOM   4864  O   ALA A 305      21.816   3.256  18.116  1.00 85.61           O  
ATOM   4865  N   PHE A 306      23.624   3.744  16.878  1.00 87.88           N  
ATOM   4866  H   PHE A 306      24.565   4.110  16.876  1.00 87.88           H  
ATOM   4867  CA  PHE A 306      23.136   3.072  15.671  1.00 87.88           C  
ATOM   4868  HA  PHE A 306      22.100   3.366  15.504  1.00 87.88           H  
ATOM   4869  C   PHE A 306      23.137   1.546  15.826  1.00 87.88           C  
ATOM   4870  CB  PHE A 306      23.963   3.520  14.457  1.00 87.88           C  
ATOM   4871  HB2 PHE A 306      25.021   3.356  14.665  1.00 87.88           H  
ATOM   4872  HB3 PHE A 306      23.818   4.590  14.310  1.00 87.88           H  
ATOM   4873  O   PHE A 306      22.145   0.908  15.477  1.00 87.88           O  
ATOM   4874  CG  PHE A 306      23.616   2.807  13.163  1.00 87.88           C  
ATOM   4875  CD1 PHE A 306      24.508   1.866  12.612  1.00 87.88           C  
ATOM   4876  HD1 PHE A 306      25.445   1.658  13.106  1.00 87.88           H  
ATOM   4877  CD2 PHE A 306      22.392   3.069  12.518  1.00 87.88           C  
ATOM   4878  HD2 PHE A 306      21.687   3.757  12.961  1.00 87.88           H  
ATOM   4879  CE1 PHE A 306      24.188   1.209  11.411  1.00 87.88           C  
ATOM   4880  HE1 PHE A 306      24.883   0.500  10.985  1.00 87.88           H  
ATOM   4881  CE2 PHE A 306      22.062   2.394  11.329  1.00 87.88           C  
ATOM   4882  HE2 PHE A 306      21.100   2.552  10.865  1.00 87.88           H  
ATOM   4883  CZ  PHE A 306      22.963   1.467  10.774  1.00 87.88           C  
ATOM   4884  HZ  PHE A 306      22.703   0.935   9.870  1.00 87.88           H  
ATOM   4885  N   LEU A 307      24.199   0.957  16.390  1.00 91.20           N  
ATOM   4886  H   LEU A 307      24.969   1.534  16.695  1.00 91.20           H  
ATOM   4887  CA  LEU A 307      24.247  -0.486  16.654  1.00 91.20           C  
ATOM   4888  HA  LEU A 307      24.007  -1.016  15.733  1.00 91.20           H  
ATOM   4889  C   LEU A 307      23.182  -0.914  17.676  1.00 91.20           C  
ATOM   4890  CB  LEU A 307      25.655  -0.903  17.119  1.00 91.20           C  
ATOM   4891  HB2 LEU A 307      25.922  -0.318  17.999  1.00 91.20           H  
ATOM   4892  HB3 LEU A 307      25.610  -1.949  17.423  1.00 91.20           H  
ATOM   4893  O   LEU A 307      22.501  -1.913  17.452  1.00 91.20           O  
ATOM   4894  CG  LEU A 307      26.777  -0.761  16.073  1.00 91.20           C  
ATOM   4895  HG  LEU A 307      26.899   0.288  15.802  1.00 91.20           H  
ATOM   4896  CD1 LEU A 307      28.087  -1.267  16.675  1.00 91.20           C  
ATOM   4897 HD11 LEU A 307      28.914  -1.077  15.990  1.00 91.20           H  
ATOM   4898 HD12 LEU A 307      28.280  -0.746  17.612  1.00 91.20           H  
ATOM   4899 HD13 LEU A 307      28.022  -2.335  16.881  1.00 91.20           H  
ATOM   4900  CD2 LEU A 307      26.505  -1.570  14.801  1.00 91.20           C  
ATOM   4901 HD21 LEU A 307      25.666  -1.133  14.260  1.00 91.20           H  
ATOM   4902 HD22 LEU A 307      26.278  -2.603  15.064  1.00 91.20           H  
ATOM   4903 HD23 LEU A 307      27.383  -1.544  14.156  1.00 91.20           H  
ATOM   4904  N   GLN A 308      22.985  -0.143  18.751  1.00 89.11           N  
ATOM   4905  H   GLN A 308      23.597   0.649  18.887  1.00 89.11           H  
ATOM   4906  CA  GLN A 308      21.936  -0.387  19.748  1.00 89.11           C  
ATOM   4907  HA  GLN A 308      22.024  -1.414  20.101  1.00 89.11           H  
ATOM   4908  C   GLN A 308      20.524  -0.253  19.159  1.00 89.11           C  
ATOM   4909  CB  GLN A 308      22.131   0.555  20.949  1.00 89.11           C  
ATOM   4910  HB2 GLN A 308      21.191   0.661  21.491  1.00 89.11           H  
ATOM   4911  HB3 GLN A 308      22.417   1.537  20.573  1.00 89.11           H  
ATOM   4912  O   GLN A 308      19.715  -1.155  19.366  1.00 89.11           O  
ATOM   4913  CG  GLN A 308      23.190   0.012  21.930  1.00 89.11           C  
ATOM   4914  HG2 GLN A 308      23.984  -0.469  21.359  1.00 89.11           H  
ATOM   4915  HG3 GLN A 308      22.735  -0.744  22.570  1.00 89.11           H  
ATOM   4916  CD  GLN A 308      23.850   1.083  22.802  1.00 89.11           C  
ATOM   4917  NE2 GLN A 308      24.737   0.696  23.694  1.00 89.11           N  
ATOM   4918 HE21 GLN A 308      24.978  -0.277  23.817  1.00 89.11           H  
ATOM   4919 HE22 GLN A 308      25.359   1.401  24.062  1.00 89.11           H  
ATOM   4920  OE1 GLN A 308      23.607   2.271  22.662  1.00 89.11           O  
ATOM   4921  N   ASP A 309      20.224   0.798  18.384  1.00 83.74           N  
ATOM   4922  H   ASP A 309      20.911   1.529  18.263  1.00 83.74           H  
ATOM   4923  CA  ASP A 309      18.911   0.958  17.733  1.00 83.74           C  
ATOM   4924  HA  ASP A 309      18.132   0.872  18.491  1.00 83.74           H  
ATOM   4925  C   ASP A 309      18.631  -0.149  16.687  1.00 83.74           C  
ATOM   4926  CB  ASP A 309      18.796   2.351  17.069  1.00 83.74           C  
ATOM   4927  HB2 ASP A 309      19.718   2.572  16.531  1.00 83.74           H  
ATOM   4928  HB3 ASP A 309      18.000   2.300  16.327  1.00 83.74           H  
ATOM   4929  O   ASP A 309      17.475  -0.522  16.472  1.00 83.74           O  
ATOM   4930  CG  ASP A 309      18.440   3.528  17.997  1.00 83.74           C  
ATOM   4931  OD1 ASP A 309      17.805   3.343  19.062  1.00 83.74           O  
ATOM   4932  OD2 ASP A 309      18.622   4.704  17.591  1.00 83.74           O  
ATOM   4933  N   GLU A 310      19.666  -0.698  16.037  1.00 85.72           N  
ATOM   4934  H   GLU A 310      20.584  -0.304  16.191  1.00 85.72           H  
ATOM   4935  CA  GLU A 310      19.538  -1.807  15.081  1.00 85.72           C  
ATOM   4936  HA  GLU A 310      18.626  -1.661  14.503  1.00 85.72           H  
ATOM   4937  C   GLU A 310      19.404  -3.188  15.753  1.00 85.72           C  
ATOM   4938  CB  GLU A 310      20.731  -1.802  14.105  1.00 85.72           C
[truncated: 1,156,771 more chars]
