# Supplementary material for: In silico screening by AlphaFold2 program revealed the potential binding partners of nuage-localizing proteins and piRNA-related proteins
Source: eLife. 2025 Apr 22;13:RP101967. doi: 10.7554/eLife.101967 (PMC12014135; doi:10.7554/eLife.101967)
Supplement: Figure 5—source data 3. [file elife-101967-fig5-data3.zip]

Archive with 13 entries (12 files):
- Figure 5-Source Data 3/
- Figure 5-Source Data 3/Fig5C_rep2_Flag_original_2023-10-20.tif
- __MACOSX/Figure 5-Source Data 3/._Fig5C_rep2_Flag_original_2023-10-20.tif
- Figure 5-Source Data 3/Fig5C_rep1_Flag_original_2023-09-27.tif
- __MACOSX/Figure 5-Source Data 3/._Fig5C_rep1_Flag_original_2023-09-27.tif
- Figure 5-Source Data 3/Fig5C_rep2_Myc_original_2023-10-20.tif
- __MACOSX/Figure 5-Source Data 3/._Fig5C_rep2_Myc_original_2023-10-20.tif
- Figure 5-Source Data 3/Fig5C_rep1_Myc_original_2023-09-27.tif
- __MACOSX/Figure 5-Source Data 3/._Fig5C_rep1_Myc_original_2023-09-27.tif
- Figure 5-Source Data 3/Fig5C_rep3_Myc_original_2023-11-03.tif
- __MACOSX/Figure 5-Source Data 3/._Fig5C_rep3_Myc_original_2023-11-03.tif
- Figure 5-Source Data 3/Fig5C_rep3_Flag_original_2023-11-03.tif
- __MACOSX/Figure 5-Source Data 3/._Fig5C_rep3_Flag_original_2023-11-03.tif
